# Supplementary material for: Pseudouridine guides germline small RNA transport and epigenetic inheritance
Source: Nat Struct Mol Biol. 2024 Sep 6;32(2):277–86. doi: 10.1038/s41594-024-01392-6 (PMC11832342; doi:10.1038/s41594-024-01392-6)
Supplement: Supplementary file 2 — Supplementary Tables 1–11. [file 41594_2024_1392_MOESM2_ESM.xlsx]

## Sheet: Supplementary Table S1
Supplementary Table S1. List of miRNA enriched by psi IP from Mouse 3T3 cells. Three IP and corresponding input fractions were compared using DESeq on miRNA sequences. Effect of PUS1 siRNA treatment for 6 days (KD6) genotype x IP interaction
miRNA	baseMean	log2FoldChange	lfcSE	stat	pvalue	padj	KD6 baseMean	log2FoldChange (genotype x IP interaction)	lfcSE	stat	pvalue	padj
mmu-let-7a-1-3p	634.232	-0.145787	0.250732	-0.581447	0.560939	0.665467	634.232	0.887169	0.375241	2.36426	0.018066	0.0932208
mmu-let-7a-2-3p	16.2262	-1.56746	0.588141	-2.6651	0.00769646	0.017255	68543.3	0.753472	0.275468	2.73524	0.00623347	0.0536079
mmu-let-7a-5p	68543.3	1.72678	0.183635	9.40331	5.28725e-21	4.45411e-20	16.2262	0.553542	0.889176	0.622534	0.533591	NA
mmu-let-7a-5p	67758.2	1.70996	0.183907	9.29797	1.43149e-20	1.17045e-19	67758.2	0.770003	0.275876	2.79112	0.0052526	0.0472734
mmu-let-7b-3p	542.696	1.86781	0.25095	7.44295	9.84577e-14	6.31644e-13	542.696	0.68236	0.379884	1.79623	0.0724579	0.198859
mmu-let-7b-5p	50613.2	1.66111	0.174415	9.52389	1.66815e-21	1.46446e-20	50613.2	0.112219	0.261636	0.428911	0.667988	0.804296
mmu-let-7c-1-3p	41.4326	-0.241223	0.463638	-0.520284	0.602865	0.700264	41.4326	0.67615	0.698755	0.96765	0.333219	0.534939
mmu-let-7c-2-3p	632.69	-0.148509	0.246013	-0.603665	0.546067	0.65528	53227.7	0.693532	0.344854	2.01109	0.044316	0.153128
mmu-let-7c-5p	53573.6	0.952887	0.230564	4.13286	3.58276e-05	0.000114047	632.69	0.883728	0.368145	2.40049	0.0163731	0.0861923
mmu-let-7c-5p	53227.7	0.946314	0.229895	4.11628	3.85031e-05	0.000122097	53573.6	0.6899	0.345856	1.99476	0.0460693	0.155485
mmu-let-7d-3p	7357.31	2.52528	0.227602	11.0952	1.32409e-28	1.6482e-27	7357.31	0.772725	0.341676	2.26157	0.0237239	0.107776
mmu-let-7d-5p	27533.1	1.23848	0.205558	6.02497	1.6914e-09	7.83682e-09	27533.1	0.816577	0.308339	2.64831	0.00808959	0.0579754
mmu-let-7e-3p	545.476	0.723042	0.214633	3.36874	0.000755134	0.00203813	545.476	0.642587	0.322336	1.99353	0.0462035	0.155485
mmu-let-7e-5p	131310	2.43284	0.141573	17.1844	3.47675e-66	1.20817e-64	131310	0.0490452	0.2124	0.23091	0.817385	0.869033
mmu-let-7f-1-3p	212.074	0.606797	0.249949	2.42769	0.0151955	0.0318417	212.074	0.979304	0.379201	2.58255	0.00980739	0.063625
mmu-let-7f-2-3p	74.9416	-3.70255	0.362207	-10.2222	1.5773e-24	1.7084e-23	249923	0.8275	0.227063	3.64436	0.00026806	0.006756
mmu-let-7f-5p	249923	1.26747	0.151371	8.37326	5.60443e-17	4.2109e-16	74.9416	0.296159	0.527416	0.561529	0.574437	0.732677
mmu-let-7f-5p	257756	1.27408	0.152188	8.37175	5.67703e-17	4.22736e-16	257756	0.829546	0.228289	3.63376	0.000279318	0.006756
mmu-let-7g-3p	3.06605	-4.95803	1.61268	-3.07441	0.0021092	0.005189	3.06605	1.18123	2.37009	0.498391	0.618208	NA
mmu-let-7g-5p	182754	1.33387	0.162808	8.19286	2.55085e-16	1.84992e-15	182754	0.314759	0.244215	1.28886	0.197447	0.404296
mmu-let-7i-3p	92.8346	-6.20091	0.654664	-9.47191	2.74785e-21	2.36258e-20	92.8346	1.12068	0.877732	1.27679	0.201676	0.410781
mmu-let-7i-5p	776336	0.295465	0.155062	1.90547	0.0567189	0.105119	776336	0.628926	0.232593	2.70397	0.00685155	0.054255
mmu-let-7j	28842	0.245565	0.132167	1.85799	0.063171	0.11579	28842	0.575697	0.198244	2.90399	0.00368443	0.0365609
mmu-let-7k	18.0568	1.80846	0.461444	3.91913	8.88677e-05	0.000272484	18.0568	-1.2257	0.735498	-1.66649	0.0956154	NA
mmu-miR-100-3p	13.7605	-1.19428	0.666413	-1.7921	0.0731166	0.131138	13.7605	1.11718	0.990173	1.12827	0.259208	NA
mmu-miR-100-5p	196781	0.0521385	0.147217	0.354161	0.723218	0.806369	196781	-0.103037	0.220842	-0.466564	0.640812	0.784792
mmu-miR-101a-3p	5129.62	-5.77446	0.170825	-33.8035	1.75435e-250	4.87709e-248	5129.62	0.997876	0.254188	3.92574	8.64632e-05	0.00523713
mmu-miR-101a-5p	0.32028	-2.42925	5.03415	-0.482554	0.629412	NA	0.32028	0.608104	7.5475	0.0805703	0.935784	NA
mmu-miR-101b-3p	8261.79	-4.56385	0.17492	-26.0912	4.59412e-150	5.47357e-148	8261.79	0.467958	0.262761	1.78093	0.0749247	0.202768
mmu-miR-101b-5p	0.227352	-0.921002	5.10159	-0.180532	0.856735	NA	0.227352	2.04926	7.67944	0.26685	0.789585	NA
mmu-miR-101c	19.6797	-5.13393	0.932864	-5.50341	3.72519e-08	1.59324e-07	19.6797	0.891608	1.34299	0.663898	0.506755	NA
mmu-miR-103-2-5p	0.24401	-0.950261	5.09952	-0.186343	0.852176	NA	7568.44	-0.101391	0.167823	-0.604152	0.545743	0.708733
mmu-miR-103-3p	7758.12	-2.14218	0.109748	-19.5191	7.56261e-85	3.71013e-83	0.24401	-1.32283	7.57789	-0.174564	0.861422	NA
mmu-miR-103-3p	7568.44	-2.15475	0.111482	-19.3282	3.11174e-83	1.36589e-81	7758.12	-0.0974718	0.165201	-0.590019	0.555178	0.716179
mmu-miR-106a-5p	6.74449	-3.14966	0.956578	-3.29263	0.000992541	0.00257074	6.74449	-2.57644	1.6752	-1.53799	0.124052	NA
mmu-miR-106b-3p	2662.79	-0.696455	0.153996	-4.52256	6.10961e-06	2.08829e-05	2662.79	-0.521078	0.232397	-2.24218	0.0249495	0.107776
mmu-miR-106b-5p	394.478	-4.50739	0.337381	-13.36	1.03625e-40	1.92051e-39	394.478	-1.58707	0.554826	-2.86048	0.00423	0.039927
mmu-miR-107-3p	755.493	-2.44358	0.234728	-10.4103	2.22613e-25	2.54328e-24	755.493	-0.166205	0.354707	-0.46857	0.639377	0.784792
mmu-miR-107-5p	0.200178	-0.921034	5.10159	-0.180539	0.85673	NA	0.200178	-0.0451867	7.63255	-0.00592026	0.995276	NA
mmu-miR-10a-3p	22.3184	-0.0953384	0.50677	-0.188129	0.850775	0.895892	22.3184	1.09311	0.760657	1.43706	0.1507	NA
mmu-miR-10a-5p	44080.6	1.89588	0.190733	9.94001	2.78799e-23	2.73551e-22	44080.6	0.938964	0.286206	3.28073	0.0010354	0.0154116
mmu-miR-10b-3p	138.888	-0.355374	0.25063	-1.41792	0.156214	0.245816	138.888	-0.885441	0.381334	-2.32196	0.0202351	0.0992342
mmu-miR-10b-5p	529718	1.36556	0.156015	8.75274	2.08227e-18	1.57874e-17	529718	0.761131	0.234026	3.25233	0.00114463	0.0162303
mmu-miR-1187	1.71115	2.76494	2.06864	1.3366	0.181353	0.279461	1.71115	-0.774328	2.71491	-0.285213	0.775481	NA
mmu-miR-1191a	30.5305	-1.54541	0.539054	-2.86689	0.00414529	0.00968394	30.5305	1.34899	0.806165	1.67334	0.0942601	0.236874
mmu-miR-1191b-3p	0.0658045	0.923469	5.13408	0.17987	0.857254	NA	0.0658045	0.204884	7.70106	0.0266047	0.978775	NA
mmu-miR-1191b-5p	11.6858	-6.01863	1.31677	-4.57074	4.85995e-06	1.68183e-05	11.6858	0.83912	1.85912	0.451354	0.651734	NA
mmu-miR-1193-3p	211.719	1.34819	0.27221	4.95276	7.31671e-07	2.72417e-06	211.719	-0.344367	0.413091	-0.833635	0.404487	0.597467
mmu-miR-1193-5p	25.3909	0.508099	0.425789	1.19331	0.232747	0.341144	25.3909	-1.28018	0.684788	-1.86945	0.0615605	NA
mmu-miR-1197-3p	9.44097	-6.73257	1.32388	-5.0855	3.66659e-07	1.38997e-06	9.44097	0.716161	1.90107	0.376715	0.706385	NA
mmu-miR-1198-3p	0.83706	-2.94279	2.61082	-1.12715	0.259678	NA	0.83706	0.290952	3.88436	0.0749035	0.940291	NA
mmu-miR-1198-5p	1329.66	2.21783	0.225665	9.82798	8.53103e-23	7.81855e-22	1329.66	1.10358	0.34008	3.24505	0.00117428	0.0162303
mmu-miR-122-3p	0.0679193	0.923446	5.13408	0.179866	0.857258	NA	0.579366	5.63399	7.60061	0.741255	0.458539	NA
mmu-miR-1224-3p	0.579366	-1.35493	5.07469	-0.266999	0.78947	NA	25.3833	0.789801	0.748956	1.05454	0.291637	NA
mmu-miR-1224-5p	25.3833	2.45862	0.481183	5.10953	3.22967e-07	1.22993e-06	0.0679193	-1.1348	7.68937	-0.14758	0.882674	NA
mmu-miR-122-5p	530.732	1.59941	0.266565	6.00006	1.97241e-09	8.989e-09	530.732	0.415705	0.398631	1.04283	0.297027	0.516196
mmu-miR-1231-3p	2.02941	3.96225	2.56774	1.54309	0.12281	0.199267	2.02941	-3.44717	3.74138	-0.921363	0.356861	NA
mmu-miR-1231-5p	6.70753	0.972215	1.08498	0.896069	0.370216	0.484386	6.70753	1.10727	1.63913	0.675523	0.499344	NA
mmu-miR-124-3p	0.218308	-0.038311	5.13408	-0.00746209	0.994046	NA	0.218308	-0.173081	7.68937	-0.0225091	0.982042	NA
mmu-miR-124-3p	0.218308	-0.038311	5.13408	-0.00746209	0.994046	NA	0.130511	-0.590165	7.67487	-0.0768958	0.938706	NA
mmu-miR-124-3p	0.218308	-0.038311	5.13408	-0.00746209	0.994046	NA	0.218308	-0.173081	7.68937	-0.0225091	0.982042	NA
mmu-miR-124-5p	0.130511	-0.0382527	5.13408	-0.00745073	0.994055	NA	0.130511	-0.590165	7.67487	-0.0768958	0.938706	NA
mmu-miR-124-5p	0.130511	-0.0382527	5.13408	-0.00745073	0.994055	NA	0.218308	-0.173081	7.68937	-0.0225091	0.982042	NA
mmu-miR-124-5p	0.130511	-0.0382527	5.13408	-0.00745073	0.994055	NA	0.130511	-0.590165	7.67487	-0.0768958	0.938706	NA
mmu-miR-1247-3p	0.354091	0.923427	4.3708	0.211272	0.832675	NA	0.354091	-1.13739	6.54226	-0.173852	0.861981	NA
mmu-miR-1249-3p	214.019	2.47629	0.272925	9.07314	1.1563e-19	9.18436e-19	214.019	1.05729	0.423089	2.49898	0.012455	0.0730314
mmu-miR-1249-5p	1.20517	0.423358	2.05921	0.205593	0.837109	0.885411	1.20517	0.368311	3.14697	0.117037	0.906831	NA
mmu-miR-1258-3p	3.97963	-1.4532	0.958483	-1.51615	0.129482	0.208471	3.97963	-0.367356	1.53892	-0.23871	0.811331	NA
mmu-miR-1258-5p	2.35334	-0.21461	1.90416	-0.112706	0.910264	0.936079	2.35334	6.03454	3.05612	1.97458	0.048316	NA
mmu-miR-125a-3p	546.224	1.12819	0.181957	6.20031	5.63516e-10	2.7166e-09	546.224	-0.292025	0.275643	-1.05943	0.289404	0.509491
mmu-miR-125a-5p	46342.7	1.84313	0.189361	9.73342	2.1717e-22	1.96869e-21	46342.7	0.250227	0.284066	0.880877	0.378384	0.575694
mmu-miR-125b-1-3p	9392.14	-0.48376	0.149022	-3.24623	0.00116943	0.00300093	9392.14	0.0118021	0.223722	0.0527535	0.957928	0.975574
mmu-miR-125b-2-3p	197.117	-4.53749	0.264741	-17.1393	7.55137e-66	2.51914e-64	33786.1	-0.632713	0.320307	-1.97533	0.0482305	0.158036
mmu-miR-125b-5p	30034.4	0.0928661	0.229741	0.404221	0.68605	0.776969	197.117	-1.03815	0.507176	-2.04693	0.0406648	0.146904
mmu-miR-125b-5p	33786.1	0.0272832	0.213503	0.127788	0.898317	0.928036	30034.4	-0.704345	0.344665	-2.04357	0.0409965	0.146904
mmu-miR-1264-5p	0.101834	0.923448	5.13408	0.179866	0.857258	NA	0.101834	0.204905	7.70106	0.0266074	0.978773	NA
mmu-miR-126a-3p	4.30512	0.139737	1.10208	0.126794	0.899103	0.928036	4.30512	-4.16554	1.93961	-2.14762	0.0317441	NA
mmu-miR-126a-5p	0.238808	-0.774909	5.11258	-0.151569	0.879527	NA	0.238808	1.67838	7.66593	0.218941	0.826696	NA
mmu-miR-127-3p	9.59874	-1.57661	0.771927	-2.04243	0.0411089	0.0797322	9.59874	-0.607234	1.18553	-0.512203	0.608509	NA
mmu-miR-127-5p	0.284152	-1.57181	4.63976	-0.338769	0.734784	NA	0.284152	2.70005	7.02355	0.384428	0.700661	NA
mmu-miR-128-1-5p	4.7339	-3.58023	1.3364	-2.67901	0.0073841	0.0166442	4.7339	3.27516	1.75893	1.86201	0.0626014	NA
mmu-miR-128-3p	2756.29	1.08376	0.264088	4.10379	4.06435e-05	0.000128396	2756.29	0.995128	0.396462	2.51002	0.0120724	0.0730002
mmu-miR-128-3p	1209.01	0.602173	0.251902	2.3905	0.0168253	0.0349934	1209.01	0.837328	0.378377	2.21295	0.0269012	0.109587
mmu-miR-1291	5.51974	-1.81771	1.15435	-1.57467	0.115334	0.192939	5.51974	-0.308055	1.7761	-0.173445	0.862302	NA
mmu-miR-129-1-3p	0.122146	0.92347	5.13408	0.179871	0.857254	NA	0.122146	-1.13482	7.68937	-0.147583	0.882672	NA
mmu-miR-129-2-3p	33.1835	0.712616	0.410086	1.73772	0.0822596	0.145348	482.418	1.0827	0.419561	2.58055	0.00986434	0.063625
mmu-miR-129-5p	482.418	1.01781	0.280563	3.62774	0.000285918	0.000808325	33.1835	-0.151632	0.618393	-0.245204	0.806299	0.866898
mmu-miR-129-5p	478.424	1.00037	0.277506	3.60485	0.000312335	0.000874118	478.424	1.10609	0.415005	2.66524	0.00769337	0.0579754
mmu-miR-1298-3p	0.0823214	0.923459	5.13408	0.179868	0.857256	NA	0.0823214	0.204894	7.70106	0.0266059	0.978774	NA
mmu-miR-1298-5p	5.84902	-4.97285	1.39523	-3.56419	0.000364977	0.00101803	5.84902	0.252924	2.01341	0.12562	0.900033	NA
mmu-miR-1306-3p	370.421	1.86299	0.296257	6.28842	3.2071e-10	1.57337e-09	370.421	0.0586081	0.450015	0.130236	0.89638	0.935384
mmu-miR-1306-5p	105.113	0.529619	0.249254	2.12481	0.0336023	0.0667245	105.113	1.06446	0.395	2.69483	0.00704244	0.0545085
mmu-miR-130a-3p	289.768	-4.22777	0.409618	-10.3212	5.64837e-25	6.36586e-24	289.768	-0.499229	0.615867	-0.810611	0.417589	0.60077
mmu-miR-130a-5p	30.416	-4.48477	0.636407	-7.04701	1.82803e-12	1.05873e-11	30.416	0.0405746	1.01963	0.0397933	0.968258	0.977106
mmu-miR-130b-3p	41.9556	-1.8342	0.425368	-4.31202	1.61768e-05	5.3326e-05	41.9556	-1.04663	0.672218	-1.55698	0.119475	0.285412
mmu-miR-130b-5p	1052.47	0.658611	0.225538	2.92018	0.00349831	0.00828861	1052.47	0.463945	0.339093	1.36819	0.171251	0.36819
mmu-miR-132-3p	90.6079	0.0601011	0.237607	0.252943	0.800312	0.861239	90.6079	-0.14746	0.376899	-0.391244	0.695617	0.814544
mmu-miR-132-5p	38.4108	-0.650598	0.453906	-1.43333	0.151763	0.239716	38.4108	-0.284962	0.707027	-0.403042	0.686917	0.810479
mmu-miR-133a-3p	0.389164	0.923613	5.13408	0.179898	0.857232	NA	0.389164	0.20474	7.70106	0.0265859	0.97879	NA
mmu-miR-133a-3p	0.389164	0.923613	5.13408	0.179898	0.857232	NA	0.389164	0.20474	7.70106	0.0265859	0.97879	NA
mmu-miR-134-3p	1.67081	-2.95561	1.89906	-1.55635	0.119624	0.196778	1.67081	-0.668061	2.76793	-0.241357	0.809278	NA
mmu-miR-134-5p	4707.02	0.763495	0.118006	6.46999	9.80109e-11	4.98421e-10	4707.02	-0.275028	0.177723	-1.54751	0.121741	0.287279
mmu-miR-135b-3p	0.774412	-2.42265	2.7867	-0.869363	0.384649	NA	0.774412	0.383477	4.16005	0.0921809	0.926554	NA
mmu-miR-135b-5p	12.2007	0.0502682	0.581712	0.0864143	0.931137	0.947798	12.2007	0.786377	0.842238	0.933676	0.350471	NA
mmu-miR-136-3p	0.616272	-1.77451	3.76931	-0.470779	0.637798	NA	0.616272	1.189	5.70819	0.208298	0.834996	NA
mmu-miR-136-5p	0.23535	-1.57242	5.06393	-0.310513	0.756171	NA	0.23535	1.36096	7.64271	0.178073	0.858666	NA
mmu-miR-138-2-3p	0.667617	1.49353	4.27107	0.349687	0.726574	NA	4.36211	3.82916	2.11765	1.80821	0.0705736	NA
mmu-miR-138-5p	4.36211	-5.50901	1.59188	-3.46069	0.000538791	0.00148792	0.667617	-0.365195	6.50341	-0.0561543	0.955219	NA
mmu-miR-138-5p	2.28693	-4.35692	1.67942	-2.59431	0.00947819	0.020857	2.28693	0.0892978	2.45258	0.0364098	0.970956	NA
mmu-miR-139-3p	3.56302	1.97604	1.41827	1.39327	0.163538	0.253986	3.56302	2.161	2.40861	0.897194	0.369615	NA
mmu-miR-139-5p	21.8468	1.66151	0.517824	3.20864	0.00133363	0.0033807	21.8468	-0.512937	0.776909	-0.660227	0.509108	NA
mmu-miR-140-3p	14008.7	-3.74028	0.206456	-18.1166	2.35682e-73	9.35995e-72	14008.7	-0.669276	0.311457	-2.14886	0.0316458	0.123706
mmu-miR-140-5p	1155.91	-1.39776	0.192104	-7.27606	3.43699e-13	2.13914e-12	1155.91	0.290765	0.288837	1.00668	0.31409	0.523229
mmu-miR-141-3p	1.40567	0.923647	4.50743	0.204917	0.837637	0.885411	1.40567	0.204705	6.7611	0.030277	0.975846	NA
mmu-miR-142a-3p	0.0503649	1.88526	5.13408	0.367205	0.713466	NA	0.0503649	-0.756873	7.70106	-0.0982817	0.921709	NA
mmu-miR-142a-5p	0.105051	0.923432	5.13408	0.179863	0.85726	NA	0.105051	-2.46638	7.625	-0.32346	0.746347	NA
mmu-miR-143-3p	284745	-2.82119	0.161865	-17.4293	4.94564e-68	1.79333e-66	284745	0.193236	0.242801	0.795863	0.426112	0.607629
mmu-miR-143-5p	243.087	-2.60803	0.328268	-7.94481	1.94496e-15	1.32959e-14	243.087	-0.858786	0.49077	-1.74988	0.0801399	0.208149
mmu-miR-144-3p	0.307928	0.923317	5.13408	0.179841	0.857278	NA	0.307928	-3.67865	7.59087	-0.484615	0.627949	NA
mmu-miR-144-5p	0.105051	0.923432	5.13408	0.179863	0.85726	NA	0.105051	-2.46638	7.625	-0.32346	0.746347	NA
mmu-miR-145a-3p	1335.92	-0.393995	0.241094	-1.6342	0.102217	0.17469	1335.92	0.360898	0.360711	1.00052	0.317059	0.523229
mmu-miR-145a-5p	6030.49	-0.798384	0.169828	-4.70115	2.58705e-06	9.10379e-06	6030.49	0.0107899	0.254871	0.0423346	0.966232	0.977106
mmu-miR-145b	0.707325	-0.145701	2.52089	-0.0577975	0.95391	NA	0.707325	-0.880725	3.98249	-0.221149	0.824976	NA
mmu-miR-146a-5p	11.3298	0.329963	0.698486	0.472397	0.636643	0.730345	11.3298	-1.36048	1.06044	-1.28294	0.199514	NA
mmu-miR-146b-3p	11.9087	-2.2509	0.734136	-3.06605	0.00216904	0.00532053	11.9087	-0.82814	1.26049	-0.657001	0.51118	NA
mmu-miR-146b-5p	6794.33	0.547486	0.185264	2.95516	0.0031251	0.007468	6794.33	0.189702	0.278095	0.682149	0.495145	0.667669
mmu-miR-147-3p	33.2865	-2.87598	0.757843	-3.79496	0.000147669	0.000430616	33.2865	1.12389	1.13809	0.987523	0.323386	0.528061
mmu-miR-147-5p	1.55681	-4.06428	2.20515	-1.84309	0.0653166	0.119199	1.55681	-0.280374	3.2521	-0.0862131	0.931297	NA
mmu-miR-148a-3p	186.732	-4.16207	0.307897	-13.5177	1.22898e-41	2.32948e-40	186.732	0.61376	0.442038	1.38848	0.164992	0.356713
mmu-miR-148a-5p	2.13535	-4.14265	1.94548	-2.12937	0.0332236	0.0661299	2.13535	2.13472	2.94635	0.724531	0.46874	NA
mmu-miR-148b-3p	6785.9	-3.58095	0.184857	-19.3714	1.34446e-83	6.22933e-82	6785.9	0.461021	0.276733	1.66594	0.0957255	0.237473
mmu-miR-148b-5p	85.8737	-2.97989	0.404756	-7.36219	1.80921e-13	1.14309e-12	85.8737	0.918301	0.591464	1.55259	0.120521	0.286145
mmu-miR-149-3p	6.55229	1.05219	0.929426	1.13209	0.257598	0.371048	6.55229	0.0679931	1.49479	0.0454868	0.963719	NA
mmu-miR-149-5p	1899	-0.134679	0.159485	-0.844458	0.398413	0.511195	1899	0.298016	0.240514	1.23908	0.215315	0.429519
mmu-miR-150-3p	0.0314043	0.923499	5.13408	0.179876	0.85725	NA	0.0314043	0.204854	7.70106	0.0266007	0.978778	NA
mmu-miR-150-5p	1.87787	1.46513	1.66167	0.881727	0.377925	0.490949	1.87787	-0.964662	2.53674	-0.380277	0.70374	NA
mmu-miR-151-3p	13722.4	0.575423	0.149778	3.84184	0.000122117	0.000363733	13722.4	-0.0149678	0.224837	-0.0665716	0.946923	0.966911
mmu-miR-151-5p	849.641	-0.27891	0.691278	-0.403471	0.686602	0.776969	849.641	-2.15902	1.03801	-2.07997	0.0375284	0.138939
mmu-miR-152-3p	3932.46	-3.15138	0.219259	-14.3729	7.6587e-47	1.48543e-45	3932.46	-0.895916	0.329824	-2.71635	0.00660069	0.054255
mmu-miR-152-5p	338.277	-4.37205	0.302917	-14.4332	3.19923e-47	6.35275e-46	338.277	0.462301	0.454829	1.01643	0.309426	0.523229
mmu-miR-154-3p	9.28998	-5.75609	1.33582	-4.30902	1.63977e-05	5.38412e-05	9.28998	-0.874273	1.91017	-0.457694	0.647173	NA
mmu-miR-154-5p	31.9992	-3.70638	0.685612	-5.40595	6.44654e-08	2.70172e-07	31.9992	0.612626	0.984279	0.622411	0.533672	0.695391
mmu-miR-155-3p	21.3596	-2.87322	0.549522	-5.22859	1.70809e-07	6.65676e-07	21.3596	0.749675	0.837113	0.895548	0.370494	NA
mmu-miR-155-5p	4901.48	2.40324	0.185983	12.9218	3.3891e-38	5.76839e-37	4901.48	0.228552	0.279151	0.81874	0.412935	0.599164
mmu-miR-15a-3p	3.10958	-4.08961	1.59325	-2.56684	0.0102629	0.0224083	3.10958	-0.694886	2.30532	-0.301428	0.763089	NA
mmu-miR-15a-5p	65.3959	-3.26474	0.635522	-5.1371	2.79006e-07	1.07231e-06	65.3959	-1.79062	0.99865	-1.79304	0.0729665	0.198859
mmu-miR-15b-3p	289.992	0.101026	0.223404	0.452212	0.651116	0.744898	289.992	-0.330648	0.338075	-0.97803	0.32806	0.530332
mmu-miR-15b-5p	621.579	-1.72267	0.263589	-6.53544	6.34216e-11	3.32664e-10	621.579	-0.85029	0.398885	-2.13167	0.033034	0.127842
mmu-miR-16-1-3p	390.061	-5.3459	0.42171	-12.6767	7.96024e-37	1.2767e-35	390.061	0.522643	0.638954	0.817966	0.413376	0.599164
mmu-miR-16-2-3p	30.0303	0.588732	0.466773	1.26128	0.207208	0.312497	1606.64	-1.29173	0.423473	-3.05033	0.00228593	0.0252758
mmu-miR-16-5p	1606.64	0.793756	0.281939	2.81535	0.00487247	0.0112566	30.0303	-1.67044	0.718678	-2.32432	0.0201081	0.0992342
mmu-miR-16-5p	1599.66	0.795135	0.283637	2.80336	0.00505733	0.0116193	1599.66	-1.286	0.426006	-3.01874	0.0025383	0.0272867
mmu-miR-1668	0.439863	2.75429	5.10404	0.53963	0.589452	NA	0.439863	-1.62588	7.68107	-0.211674	0.832362	NA
mmu-miR-17-3p	63.8033	-5.26734	0.565312	-9.31758	1.19022e-20	9.82817e-20	63.8033	-2.58435	1.3072	-1.97702	0.0480399	0.158036
mmu-miR-17-5p	1254.47	-3.50487	0.273278	-12.8253	1.1833e-37	1.93505e-36	1254.47	-1.88145	0.417618	-4.50521	6.63089e-06	0.00256615
mmu-miR-181a-1-3p	127.915	-4.86461	0.365396	-13.3132	1.93888e-40	3.51528e-39	127.915	-1.7929	0.690594	-2.59617	0.00942695	0.063625
mmu-miR-181a-2-3p	203.066	0.405229	0.209117	1.93781	0.052647	0.100017	812.488	-0.577302	0.397413	-1.45265	0.146321	0.328125
mmu-miR-181a-5p	812.488	-2.65517	0.263299	-10.0842	6.48625e-24	6.59699e-23	203.066	-0.039499	0.327366	-0.120657	0.903963	0.935384
mmu-miR-181a-5p	812.488	-2.65517	0.263299	-10.0842	6.48625e-24	6.59699e-23	812.488	-0.577302	0.397413	-1.45265	0.146321	0.328125
mmu-miR-181b-1-3p	18.1886	-7.09558	1.26157	-5.62438	1.8617e-08	8.17189e-08	18.1886	1.05273	1.69282	0.621882	0.53402	NA
mmu-miR-181b-2-3p	1.20528	-1.84853	2.07348	-0.891511	0.372655	0.485616	425.333	-0.606739	0.301015	-2.01564	0.0438375	0.152839
mmu-miR-181b-5p	535.01	-0.997519	0.16502	-6.04485	1.4955e-09	6.96786e-09	1.20528	0.424133	2.97304	0.14266	0.886559	NA
mmu-miR-181b-5p	425.333	-1.09449	0.199237	-5.49339	3.94292e-08	1.66924e-07	535.01	-0.56404	0.249577	-2.25999	0.023822	0.107776
mmu-miR-181c-3p	373.083	-5.17707	0.269536	-19.2074	3.21234e-82	1.33955e-80	373.083	-1.82382	0.596417	-3.05796	0.00222853	0.0252758
mmu-miR-181c-5p	154.949	-5.90153	0.888131	-6.64488	3.03456e-11	1.62232e-10	154.949	-1.51939	1.38657	-1.09579	0.273172	0.503417
mmu-miR-181d-3p	4.31414	0.967922	1.45893	0.663445	0.507046	0.619587	4.31414	-0.767671	2.12432	-0.361372	0.717821	NA
mmu-miR-181d-5p	1308.84	-0.726802	0.291241	-2.49553	0.0125769	0.0271739	1308.84	-1.45654	0.438155	-3.32425	0.00088658	0.0149632
mmu-miR-182-3p	2.09692	-4.58419	1.67742	-2.73289	0.00627817	0.0142282	2.09692	0.806017	2.46433	0.327073	0.743612	NA
mmu-miR-182-5p	4672.07	-0.333446	0.157307	-2.11971	0.0340307	0.0672549	4672.07	-0.246304	0.237047	-1.03905	0.29878	0.516196
mmu-miR-183-3p	7.00066	-2.03408	0.72314	-2.81284	0.00491065	0.0113135	11.1145	-3.11837	1.61438	-1.93162	0.053407	NA
mmu-miR-183-5p	8781.79	1.07818	0.190335	5.66463	1.47342e-08	6.53636e-08	1613.11	-0.518654	0.262992	-1.97213	0.048595	0.158036
mmu-miR-1839-3p	11.1145	-3.20316	0.830079	-3.85886	0.000113915	0.000341746	7.00066	-3.30851	1.52513	-2.16933	0.0300579	NA
mmu-miR-1839-5p	1613.11	-1.11228	0.17392	-6.39532	1.60211e-10	8.00097e-10	8781.79	0.777226	0.285935	2.71819	0.00656393	0.054255
mmu-miR-1843a-3p	36.5961	0.662718	0.419962	1.57804	0.114556	0.192232	36.5961	-0.579547	0.650877	-0.890408	0.373247	0.570935
mmu-miR-1843a-5p	331.434	-1.16906	0.179613	-6.50879	7.57602e-11	3.87632e-10	331.434	0.660591	0.269888	2.44765	0.014379	0.0799606
mmu-miR-1843b-3p	503.433	1.71943	0.252706	6.80408	1.01695e-11	5.65424e-11	503.433	0.226794	0.38147	0.594526	0.552161	0.714669
mmu-miR-1843b-5p	130.818	-2.22744	0.233455	-9.5412	1.41191e-21	1.2527e-20	130.818	-0.104318	0.355529	-0.293415	0.769205	0.854951
mmu-miR-184-3p	175.076	1.65216	0.216786	7.62116	2.51413e-14	1.65101e-13	175.076	0.599419	0.326185	1.83767	0.0661112	0.187126
mmu-miR-184-5p	0.0588235	0.923468	5.13408	0.17987	0.857255	NA	0.0588235	-1.5518	7.67487	-0.202193	0.839766	NA
mmu-miR-185-3p	54.6382	-2.17395	0.41491	-5.23957	1.60952e-07	6.30205e-07	54.6382	0.583359	0.624651	0.933896	0.350357	0.548941
mmu-miR-185-5p	1559.15	-2.25749	0.178731	-12.6307	1.42991e-36	2.25009e-35	1559.15	-0.785525	0.272964	-2.87776	0.00400505	0.0387489
mmu-miR-186-3p	3.03082	-0.891232	1.35427	-0.658091	0.51048	0.62082	3.03082	1.97833	2.04878	0.965613	0.334238	NA
mmu-miR-186-5p	1011.48	-2.30233	0.130676	-17.6186	1.77209e-69	6.71785e-68	1011.48	-0.211918	0.195965	-1.08141	0.279516	0.507455
mmu-miR-187-3p	274.093	-1.05498	0.249403	-4.23003	2.33656e-05	7.61209e-05	274.093	0.462019	0.376324	1.22772	0.219554	0.433507
mmu-miR-187-5p	10.3175	1.14913	0.746932	1.53846	0.123936	0.200703	10.3175	-0.395209	1.14961	-0.343778	0.731013	NA
mmu-miR-188-3p	0.640273	-3.40239	3.11304	-1.09295	0.274416	NA	0.640273	1.83082	4.70257	0.389322	0.697038	NA
mmu-miR-188-5p	29.9941	-5.8451	0.909596	-6.42604	1.30972e-10	6.58018e-10	29.9941	0.497354	1.31254	0.378925	0.704743	0.815744
mmu-miR-18a-3p	75.4295	0.702927	0.3331	2.11026	0.0348362	0.0686841	75.4295	-0.246476	0.507946	-0.485241	0.627506	0.780851
mmu-miR-18a-5p	116.944	-6.6285	0.562166	-11.791	4.34344e-32	5.57297e-31	116.944	-1.22286	1.17529	-1.04048	0.298118	0.516196
mmu-miR-18b-3p	0.0314043	0.923499	5.13408	0.179876	0.85725	NA	0.0314043	0.204854	7.70106	0.0266007	0.978778	NA
mmu-miR-1903	0.038785	-0.0381452	5.13408	-0.00742979	0.994072	NA	0.038785	1.16645	7.70106	0.151466	0.879608	NA
mmu-miR-190a-3p	0.521519	-0.0383296	3.88117	-0.00987578	0.99212	NA	0.521519	-3.2783	5.66389	-0.578807	0.562719	NA
mmu-miR-190a-5p	29.7157	0.543498	0.510677	1.06427	0.287206	0.401344	29.7157	-0.878407	0.788734	-1.11369	0.265411	0.496711
mmu-miR-190b-3p	0.284113	-0.0383319	5.13408	-0.00746616	0.994043	NA	0.284113	-0.17306	7.68937	-0.0225064	0.982044	NA
mmu-miR-190b-5p	58.8913	0.834118	0.244382	3.41318	0.000642102	0.00175004	58.8913	0.276793	0.387705	0.713927	0.475272	0.647642
mmu-miR-191-3p	15.1191	-1.12208	0.632038	-1.77534	0.0758416	0.135154	15.1191	-0.30597	0.969296	-0.315662	0.752259	NA
mmu-miR-191-5p	6523.42	0.542102	0.20375	2.66062	0.00779972	0.017393	6523.42	-0.416521	0.30583	-1.36194	0.173218	0.37036
mmu-miR-192-3p	0.035017	0.923484	5.13408	0.179873	0.857252	NA	1.76482	-2.13793	3.57624	-0.597816	0.549963	NA
mmu-miR-192-5p	733.6	-4.03785	0.196617	-20.5366	1.01386e-93	7.04635e-92	0.0588235	-1.5518	7.67487	-0.202193	0.839766	NA
mmu-miR-1927	1.76482	-0.510577	2.25608	-0.226312	0.820959	0.879179	2.1818	-3.86719	2.40693	-1.60669	0.108122	NA
mmu-miR-1929-3p	0.0588235	0.923468	5.13408	0.17987	0.857255	NA	0.035017	-1.13483	7.68937	-0.147585	0.88267	NA
mmu-miR-1929-5p	2.1818	0.532267	1.41559	0.376005	0.706913	0.794186	733.6	1.17573	0.291673	4.03099	5.55416e-05	0.00523713
mmu-miR-1930-3p	2.14614	-1.23285	1.64461	-0.749632	0.453476	0.564534	2.14614	-2.64765	2.49663	-1.06049	0.288923	NA
mmu-miR-1930-5p	4.13371	-3.66483	1.50051	-2.44238	0.0145908	0.030729	4.13371	0.184162	2.20869	0.0833806	0.933549	NA
mmu-miR-1932	2.88029	0.256664	1.15209	0.222782	0.823705	0.879179	2.88029	0.955123	2.36178	0.404407	0.685913	NA
mmu-miR-1933-3p	5.04365	-2.15065	1.34123	-1.60348	0.108828	0.183729	5.04365	-2.23217	2.27099	-0.982906	0.325653	NA
mmu-miR-1933-5p	3.45741	2.10947	1.34872	1.56405	0.117805	0.194939	3.45741	-1.22105	2.05596	-0.593909	0.552573	NA
mmu-miR-1934-3p	42.8076	1.88815	0.338658	5.5754	2.46961e-08	1.06718e-07	42.8076	0.442505	0.52241	0.847046	0.39697	0.590874
mmu-miR-1934-5p	82.4642	2.19979	0.328426	6.69798	2.11321e-11	1.15191e-10	82.4642	0.476791	0.505601	0.943017	0.345672	0.548259
mmu-miR-1936	1.94707	-3.79237	2.51489	-1.50797	0.131563	0.211414	1.94707	2.75778	3.87131	0.712364	0.476239	NA
mmu-miR-1938	1.91031	-0.281415	1.54685	-0.181928	0.855639	0.898239	1.91031	-3.32475	2.49017	-1.33515	0.181826	NA
mmu-miR-193a-3p	60.6319	-6.74747	1.26632	-5.3284	9.90832e-08	4.01143e-07	60.6319	0.703143	1.74277	0.403463	0.686608	0.810479
mmu-miR-193a-5p	241.669	0.595814	0.188941	3.15344	0.00161358	0.00404121	241.669	-0.375471	0.290023	-1.29462	0.19545	0.402336
mmu-miR-193b-3p	216.692	-1.18645	0.34713	-3.41788	0.000631101	0.0017257	216.692	-1.84299	0.556541	-3.31151	0.000927952	0.0149632
mmu-miR-193b-5p	75.3847	2.2177	0.297945	7.44333	9.81815e-14	6.31644e-13	75.3847	0.658612	0.484801	1.35852	0.174299	0.370625
mmu-miR-1941-3p	6.83516	-2.89369	0.918071	-3.15192	0.00162202	0.0040502	6.83516	2.61231	1.25922	2.07454	0.0380287	NA
mmu-miR-1941-5p	9.79975	2.35928	0.779666	3.02601	0.00247802	0.00602528	9.79975	0.105341	1.23459	0.0853247	0.932003	NA
mmu-miR-194-2-3p	12.8158	2.0179	0.786151	2.56681	0.0102638	0.0224083	11.6249	-1.55449	1.45391	-1.06918	0.284988	NA
mmu-miR-1943-3p	1.89041	-2.73738	1.62263	-1.687	0.0916042	0.158831	12.8158	-0.73652	1.24208	-0.592973	0.553199	NA
mmu-miR-1943-5p	90.1967	1.2405	0.324312	3.82503	0.000130757	0.000388083	18.2174	-0.158257	1.24417	-0.127199	0.898783	NA
mmu-miR-1945	56.1933	-0.448579	0.362162	-1.23861	0.215489	0.320925	1.89041	2.62369	2.64184	0.993129	0.320647	NA
mmu-miR-194-5p	18.2174	-4.80521	0.93846	-5.12032	3.05023e-07	1.16692e-06	90.1967	-0.26741	0.567534	-0.471179	0.637513	0.784792
mmu-miR-194-5p	11.6249	-3.87722	0.891832	-4.34748	1.37711e-05	4.57573e-05	56.1933	1.128	0.556175	2.02814	0.0425458	0.150412
mmu-miR-1947-3p	0.162114	-0.774975	5.11258	-0.151582	0.879517	NA	0.162114	1.90324	7.68674	0.2476	0.804444	NA
mmu-miR-1947-5p	58.858	-2.09934	0.449299	-4.67248	2.97585e-06	1.0428e-05	58.858	0.756467	0.694494	1.08924	0.27605	0.504697
mmu-miR-1948-3p	8.64939	0.448764	0.859626	0.522045	0.601639	0.699814	8.64939	-1.05793	1.35078	-0.783199	0.43351	NA
mmu-miR-1948-5p	33.5585	1.33006	0.398603	3.3368	0.000847492	0.00226541	33.5585	-0.899327	0.603019	-1.49138	0.135863	0.31297
mmu-miR-1949	47.4978	0.594916	0.464076	1.28194	0.199865	0.30362	47.4978	-0.113965	0.69402	-0.164211	0.869565	0.911983
mmu-miR-1950	1.21051	-3.9416	2.36246	-1.66843	0.0952303	0.164095	1.21051	1.93714	3.56474	0.543416	0.586843	NA
mmu-miR-1951	2.51795	-0.751853	1.93678	-0.388198	0.69787	0.787582	2.51795	3.31881	3.13854	1.05744	0.290312	NA
mmu-miR-1953	9.40244	-0.698393	0.624783	-1.11782	0.263646	0.377154	9.40244	0.794559	0.959498	0.828099	0.407615	NA
mmu-miR-1954	0.035017	0.923484	5.13408	0.179873	0.857252	NA	0.035017	-1.13483	7.68937	-0.147585	0.88267	NA
mmu-miR-1955-3p	3.86784	-2.42628	1.28889	-1.88246	0.0597742	0.110291	3.86784	1.86398	1.85906	1.00265	0.316029	NA
mmu-miR-1955-5p	3.16857	0.906952	1.77242	0.511702	0.608859	0.704841	3.16857	-3.49426	2.9156	-1.19847	0.230735	NA
mmu-miR-1956	0.0588235	0.923468	5.13408	0.17987	0.857255	NA	0.0588235	-1.5518	7.67487	-0.202193	0.839766	NA
mmu-miR-1957a	0.038785	-0.0381452	5.13408	-0.00742979	0.994072	NA	0.038785	1.16645	7.70106	0.151466	0.879608	NA
mmu-miR-1958	1.51202	2.29062	1.83899	1.24559	0.212915	0.319373	1.51202	1.6455	2.91312	0.564859	0.57217	NA
mmu-miR-195a-3p	522.968	0.424555	0.245738	1.72768	0.0840461	0.148191	522.968	0.492311	0.371824	1.32404	0.185489	0.392263
mmu-miR-195a-5p	155.709	0.113454	0.317641	0.357177	0.720959	0.806369	155.709	-0.794806	0.482709	-1.64656	0.0996494	0.245408
mmu-miR-1960	2.73807	-4.75375	1.53074	-3.10552	0.00189942	0.00468673	2.73807	1.92242	2.28033	0.843046	0.399203	NA
mmu-miR-1961	0.149319	-0.0381162	5.13408	-0.00742415	0.994076	NA	0.149319	1.16642	7.70106	0.151462	0.879611	NA
mmu-miR-1964-3p	4380.97	1.72738	0.30941	5.5828	2.36671e-08	1.02804e-07	4380.97	0.970018	0.464637	2.08769	0.0368257	0.138939
mmu-miR-1966-3p	4.49241	2.53593	0.959485	2.64302	0.00821711	0.0182749	4.49241	-1.12645	1.43611	-0.784375	0.43282	NA
mmu-miR-1966-5p	0.365483	1.88534	5.13408	0.367221	0.713454	NA	0.365483	0.133986	7.69566	0.0174106	0.986109	NA
mmu-miR-1967	0.517	1.34471	4.38372	0.306752	0.759032	NA	0.517	-0.216395	6.75529	-0.0320335	0.974445	NA
mmu-miR-1969	4.19056	1.47226	1.33037	1.10666	0.268441	0.380815	4.19056	-0.376669	2.04796	-0.183924	0.854073	NA
mmu-miR-196a-1-3p	12.004	-1.1483	0.675098	-1.70094	0.0889539	0.15488	12.004	0.336593	1.04231	0.322931	0.746748	NA
mmu-miR-196a-5p	8.81857	0.548221	0.635178	0.863099	0.388083	0.50025	8.81857	0.0401191	0.967593	0.0414627	0.966927	NA
mmu-miR-196a-5p	11.1399	0.487445	0.600249	0.812071	0.416751	0.529026	11.1399	0.420773	0.92062	0.457054	0.647632	NA
mmu-miR-196b-3p	0.171621	-0.0382888	5.13408	-0.00745777	0.99405	NA	0.171621	-1.50471	7.625	-0.197339	0.843562	NA
mmu-miR-196b-5p	115.424	0.414347	0.352695	1.1748	0.240073	0.35065	115.424	-0.342418	0.536052	-0.638779	0.522967	0.690744
mmu-miR-1970	0.0630967	1.88526	5.13408	0.367205	0.713466	NA	0.0630967	-0.756873	7.70106	-0.0982817	0.921709	NA
mmu-miR-1981-3p	125.9	0.367313	0.290791	1.26315	0.206535	0.312047	125.9	0.974571	0.438293	2.22356	0.0261781	0.107776
mmu-miR-1981-5p	2013.93	0.123176	0.270268	0.455754	0.648567	0.743001	2013.93	0.0314882	0.406237	0.077512	0.938216	0.960555
mmu-miR-1982-3p	10.0768	1.33153	0.721299	1.84602	0.0648894	0.118679	10.0768	-0.468824	1.12095	-0.418239	0.675772	NA
mmu-miR-1982-5p	0.561801	2.80809	3.99187	0.703453	0.481774	NA	0.561801	-3.40379	6.04381	-0.563185	0.573309	NA
mmu-miR-1983	119.5	0.128343	0.383934	0.334283	0.738166	0.818337	119.5	0.144717	0.569064	0.254306	0.799259	0.866898
mmu-miR-199a-3p	34854	-0.852621	0.158933	-5.36465	8.11062e-08	3.31581e-07	34854	-0.0693907	0.238403	-0.291065	0.771002	0.854951
mmu-miR-199a-3p	35177.7	-0.84363	0.158593	-5.31946	1.04077e-07	4.19326e-07	31115	-0.937251	0.304778	-3.07519	0.00210368	0.0248148
mmu-miR-199a-5p	31115	-4.06765	0.202623	-20.0749	1.22271e-89	7.28388e-88	35177.7	-0.0666909	0.237893	-0.28034	0.779216	0.861591
mmu-miR-199a-5p	31120.3	-4.06779	0.202762	-20.0619	1.588e-89	8.82928e-88	31120.3	-0.937356	0.304985	-3.07345	0.00211599	0.0248148
mmu-miR-199b-3p	34852	-0.85266	0.15893	-5.36502	8.09409e-08	3.31581e-07	34852	-0.0695531	0.238398	-0.291753	0.770476	0.854951
mmu-miR-199b-5p	9302.94	-4.94924	0.201672	-24.5411	5.38465e-133	5.6135e-131	9302.94	-0.0290221	0.30404	-0.0954547	0.923954	0.948462
mmu-miR-19a-3p	98.7019	-0.944905	0.387269	-2.43992	0.0146906	0.0308613	98.7019	0.130726	0.581656	0.224747	0.822176	0.86935
mmu-miR-19a-5p	0.200996	-0.0383193	5.13408	-0.00746371	0.994045	NA	0.200996	-1.50468	7.625	-0.197335	0.843566	NA
mmu-miR-19b-1-5p	0.630219	-0.860245	3.33314	-0.258088	0.796339	NA	0.630219	-2.36495	4.85408	-0.48721	0.62611	NA
mmu-miR-19b-3p	182.885	-5.35995	0.349897	-15.3187	5.7392e-53	1.45045e-51	182.885	0.206332	0.505167	0.408443	0.682949	0.810479
mmu-miR-19b-3p	184.224	-5.37767	0.358224	-15.012	6.12441e-51	1.41882e-49	184.224	-0.0889474	0.535998	-0.165947	0.868198	0.911983
mmu-miR-1a-3p	10.8452	0.90808	0.644088	1.40987	0.158579	0.247205	10.8452	3.01524	1.23859	2.43442	0.0149158	NA
mmu-miR-1a-3p	10.8452	0.90808	0.644088	1.40987	0.158579	0.247205	10.8452	3.01524	1.23859	2.43442	0.0149158	NA
mmu-miR-1b-3p	0.33177	-1.3552	5.07468	-0.267052	0.789429	NA	0.33177	0.726672	7.63527	0.0951731	0.924177	NA
mmu-miR-1b-5p	0.351557	3.33728	5.06887	0.658388	0.510289	NA	0.351557	-0.805582	7.64456	-0.10538	0.916075	NA
mmu-miR-200a-3p	0.703995	-3.63996	3.01141	-1.20872	0.226769	NA	0.703995	2.63151	4.60114	0.571925	0.567373	NA
mmu-miR-200a-5p	0.825419	-3.27938	2.29273	-1.43034	0.152619	NA	0.825419	3.04478	3.62002	0.841095	0.400295	NA
mmu-miR-200b-3p	8.72562	1.16078	0.795264	1.45962	0.144395	0.229382	8.72562	-0.644047	1.22299	-0.526615	0.598461	NA
mmu-miR-200b-5p	0.837152	0.923571	5.13408	0.17989	0.857239	NA	0.837152	-1.55191	7.67487	-0.202206	0.839756	NA
mmu-miR-200c-3p	13.1153	0.976611	0.764025	1.27824	0.201163	0.304483	13.1153	2.44662	1.17643	2.0797	0.0375531	NA
mmu-miR-201-5p	0.511221	1.92338	4.03913	0.476188	0.633941	NA	0.511221	-2.52272	6.14793	-0.410337	0.681559	NA
mmu-miR-202-3p	0.0336674	-0.0381452	5.13408	-0.00742979	0.994072	NA	0.0336674	1.16645	7.70106	0.151466	0.879608	NA
mmu-miR-202-5p	0.239279	0.923337	5.13408	0.179845	0.857275	NA	0.239279	-3.18541	7.60146	-0.419053	0.675178	NA
mmu-miR-203-3p	0.357537	0.92361	5.13408	0.179898	0.857233	NA	0.357537	0.204743	7.70106	0.0265863	0.97879	NA
mmu-miR-204-5p	0.562095	0.061097	4.43751	0.0137683	0.989015	NA	0.562095	-2.73875	6.67179	-0.410496	0.681442	NA
mmu-miR-205-5p	6.7036	-1.7452	1.02473	-1.70308	0.0885538	0.154506	6.7036	1.07108	1.34073	0.798877	0.424362	NA
mmu-miR-206-3p	1811.67	1.66828	0.172114	9.69283	3.23439e-22	2.90051e-21	1811.67	-0.307546	0.257793	-1.193	0.23287	0.447735
mmu-miR-206-5p	0.0845845	-0.0381832	5.13408	-0.0074372	0.994066	NA	0.0845845	1.16649	7.70106	0.151471	0.879604	NA
mmu-miR-207	0.234313	1.8853	5.13408	0.367214	0.71346	NA	0.234313	-0.75692	7.70106	-0.0982878	0.921704	NA
mmu-miR-208b-3p	0.0314043	0.923499	5.13408	0.179876	0.85725	NA	0.0314043	0.204854	7.70106	0.0266007	0.978778	NA
mmu-miR-20a-3p	3.74136	-4.59974	1.52553	-3.01518	0.00256825	0.00622652	3.74136	1.96145	2.05037	0.956631	0.338753	NA
mmu-miR-20a-5p	9806.16	0.757765	0.205399	3.68923	0.00022493	0.000640243	9806.16	-0.819992	0.308177	-2.66079	0.00779582	0.0579754
mmu-miR-20b-5p	15.6371	0.613697	0.488655	1.25589	0.209156	0.314866	15.6371	-0.912597	0.790591	-1.15432	0.248368	NA
mmu-miR-210-3p	1770.06	-5.00807	0.152835	-32.7678	1.69287e-235	3.52964e-233	1770.06	-0.236688	0.234806	-1.00802	0.313447	0.523229
mmu-miR-210-5p	35.8971	-0.763542	0.426495	-1.79027	0.0734103	0.131382	35.8971	-3.18671	1.07402	-2.9671	0.00300626	0.0306164
mmu-miR-211-5p	0.318783	3.82827	5.04833	0.758324	0.448257	NA	0.318783	-2.69982	7.64417	-0.353187	0.723948	NA
mmu-miR-212-3p	3.56701	-1.82798	1.24783	-1.46493	0.14294	0.227504	3.56701	-2.2055	2.14416	-1.02861	0.303665	NA
mmu-miR-212-5p	17.5329	-0.524025	0.553858	-0.946135	0.34408	0.462097	17.5329	-1.93906	0.948088	-2.04523	0.0408322	NA
mmu-miR-2137	4.16252	0.824801	1.18491	0.696087	0.486374	0.597403	4.16252	-0.361003	1.68062	-0.214804	0.82992	NA
mmu-miR-214-3p	7728.05	-2.46496	0.153814	-16.0256	8.46589e-58	2.61502e-56	7728.05	0.349211	0.231446	1.50882	0.131345	0.306207
mmu-miR-214-5p	1777.86	-3.45976	0.239503	-14.4456	2.67249e-47	5.43625e-46	1777.86	-0.0880291	0.363214	-0.242361	0.8085	0.866898
mmu-miR-215-3p	0.391141	-1.9708	4.30355	-0.457946	0.646991	NA	0.391141	1.36294	6.50937	0.209382	0.83415	NA
mmu-miR-215-5p	5.47278	-2.19205	1.33796	-1.63835	0.10135	0.174279	5.47278	-0.168149	2.02472	-0.083048	0.933813	NA
mmu-miR-216a-3p	1.99575	-4.50102	1.7435	-2.5816	0.00983431	0.0215837	1.99575	3.45251	2.44446	1.41238	0.157838	NA
mmu-miR-216a-5p	1.22041	-1.46647	2.79222	-0.525199	0.599445	0.698236	1.22041	-2.87441	4.05274	-0.709251	0.478169	NA
mmu-miR-216b-3p	1.2467	-1.98662	2.20712	-0.900097	0.368069	0.482656	1.2467	-0.0347371	3.30762	-0.0105021	0.991621	NA
mmu-miR-216b-5p	11.8978	-0.0446839	0.845706	-0.0528363	0.957862	0.969487	11.8978	0.342238	1.22662	0.279009	0.780238	NA
mmu-miR-216c-3p	5.26102	0.683505	1.09498	0.624214	0.532487	0.644549	5.26102	4.62013	2.03944	2.2654	0.0234883	NA
mmu-miR-216c-5p	4.05848	-0.648454	1.34602	-0.481754	0.62998	0.724695	4.05848	-3.27324	2.30028	-1.42297	0.154745	NA
mmu-miR-217-3p	0.0845228	1.88526	5.13408	0.367205	0.713466	NA	0.0845228	-0.756873	7.70106	-0.0982817	0.921709	NA
mmu-miR-217-5p	18.66	-2.41207	0.712844	-3.38373	0.000715093	0.00193632	18.66	0.913585	0.995183	0.918007	0.358615	NA
mmu-miR-218-1-3p	10.488	-1.09498	1.09505	-0.999933	0.317343	0.433875	10.488	1.32956	1.60424	0.82878	0.407229	NA
mmu-miR-218-2-3p	0.142643	0.923389	5.13408	0.179855	0.857267	NA	13390.8	0.602385	0.325017	1.8534	0.0638257	0.187126
mmu-miR-218-5p	13025.5	-1.72947	0.210406	-8.21968	2.04045e-16	1.50596e-15	0.142643	-1.55172	7.67487	-0.202182	0.839774	NA
mmu-miR-218-5p	13390.8	-1.67689	0.216719	-7.73763	1.01289e-14	6.75802e-14	13025.5	0.596994	0.315545	1.89195	0.0584981	0.178258
mmu-miR-219a-1-3p	69.1118	-0.794789	0.357844	-2.22105	0.0263476	0.0534644	69.1118	-0.191225	0.552587	-0.346054	0.729302	0.830717
mmu-miR-219a-2-3p	0.0878942	-0.0381215	5.13408	-0.00742519	0.994076	NA	1.95904	-0.206555	2.83583	-0.0728376	0.941935	NA
mmu-miR-219a-5p	1.95904	-4.0995	1.93216	-2.12171	0.0338618	0.0670802	0.0878942	1.16642	7.70106	0.151463	0.879611	NA
mmu-miR-219a-5p	0.195651	0.923351	5.13408	0.179847	0.857272	NA	0.195651	-1.88948	7.65431	-0.246852	0.805023	NA
mmu-miR-219b-3p	0.288217	-0.775063	5.11257	-0.151599	0.879503	NA	0.288217	0.563639	7.67503	0.0734381	0.941458	NA
mmu-miR-219b-5p	0.308058	0.923344	5.13408	0.179846	0.857273	NA	0.308058	-1.70409	7.61444	-0.223797	0.822915	NA
mmu-miR-219c-3p	0.234567	-1.8994	5.05047	-0.376084	0.706855	NA	0.234567	3.0276	7.64558	0.395994	0.69211	NA
mmu-miR-219c-5p	5.19547	-0.808105	1.07486	-0.751823	0.452157	0.56452	5.19547	-0.836876	1.70501	-0.490833	0.623545	NA
mmu-miR-21a-3p	76.3133	-9.58969	1.24769	-7.68597	1.51846e-14	1.00508e-13	76.3133	3.40107	1.465	2.32155	0.0202571	0.0992342
mmu-miR-21a-5p	1.34018e+06	-2.41141	0.238847	-10.0961	5.74989e-24	5.99426e-23	1.34018e+06	1.31848	0.358269	3.68013	0.000233115	0.00664057
mmu-miR-21b	6.18175	-1.95053	0.795791	-2.45105	0.0142438	0.0300743	6.18175	-0.768818	1.34227	-0.572773	0.566798	NA
mmu-miR-21c	3.05676	-3.65846	1.44154	-2.53788	0.0111526	0.0242221	3.05676	1.0967	2.00053	0.548206	0.58355	NA
mmu-miR-221-3p	15462.7	-0.392176	0.188426	-2.08133	0.0374041	0.0730563	15462.7	0.265139	0.28262	0.938148	0.348169	0.548526
mmu-miR-221-5p	4231	0.676291	0.166723	4.05638	4.98387e-05	0.000155676	4231	0.268153	0.250329	1.0712	0.284077	0.507455
mmu-miR-222-3p	22036.2	0.773493	0.190235	4.06598	4.783e-05	0.000149963	22036.2	0.0993699	0.285379	0.348203	0.727688	0.830717
mmu-miR-222-5p	246.928	-1.10548	0.209405	-5.27916	1.29776e-07	5.12952e-07	246.928	-0.49538	0.324096	-1.5285	0.12639	0.296441
mmu-miR-223-3p	0.119049	0.923522	5.13408	0.179881	0.857246	NA	0.119049	-1.13489	7.68937	-0.147592	0.882665	NA
mmu-miR-22-3p	18208.9	-3.62208	0.248625	-14.5684	4.45916e-48	9.78668e-47	1.21192	-0.187569	2.49374	-0.0752157	0.940043	NA
mmu-miR-224-5p	1.21192	0.0454407	1.66426	0.0273039	0.978217	0.981749	18208.9	-0.896153	0.373692	-2.39811	0.0164801	0.0861923
mmu-miR-22-5p	191.282	-1.61349	0.266226	-6.06058	1.3563e-09	6.35482e-09	191.282	0.173554	0.406617	0.426825	0.669507	0.804296
mmu-miR-23a-3p	6903.2	-1.19362	0.241217	-4.94834	7.48489e-07	2.7744e-06	6903.2	-1.28955	0.362373	-3.55863	0.00037279	0.00848645
mmu-miR-23a-5p	40.6408	2.78165	0.421833	6.59421	4.27524e-11	2.27105e-10	40.6408	0.963251	0.669046	1.43974	0.149942	0.330491
mmu-miR-23b-3p	742.385	-0.905916	0.208682	-4.34113	1.41749e-05	4.69123e-05	742.385	-1.08852	0.318867	-3.41371	0.000640841	0.0130529
mmu-miR-23b-5p	28.0664	2.13602	0.561685	3.80289	0.000143018	0.000418515	28.0664	-0.588555	0.869722	-0.676717	0.498586	0.669974
mmu-miR-24-1-5p	14.2262	-3.51358	0.764934	-4.59331	4.36278e-06	1.52241e-05	14.2262	-1.49016	1.47893	-1.00759	0.313652	NA
mmu-miR-24-2-5p	2964.9	-4.05054	0.279357	-14.4995	1.22003e-47	2.60899e-46	12353.7	0.112978	0.258411	0.437202	0.661965	0.800564
mmu-miR-24-3p	12353.7	-2.0303	0.17207	-11.7992	3.93886e-32	5.13283e-31	2964.9	-0.335652	0.422445	-0.794546	0.426878	0.607629
mmu-miR-24-3p	12353.7	-2.03031	0.17207	-11.7993	3.93377e-32	5.13283e-31	12353.7	0.11299	0.25841	0.43725	0.66193	0.800564
mmu-miR-25-3p	14665.5	-0.167716	0.143685	-1.16725	0.24311	0.353846	14665.5	-0.194866	0.215632	-0.903698	0.366155	0.566808
mmu-miR-25-5p	393.691	1.23882	0.208998	5.9274	3.0777e-09	1.395e-08	393.691	-0.120035	0.317473	-0.378096	0.705359	0.815744
mmu-miR-26a-1-3p	2.97356	-0.382472	1.33541	-0.286408	0.774566	0.846642	2.97356	-0.254029	1.98412	-0.128031	0.898124	NA
mmu-miR-26a-2-3p	129.423	-0.432502	0.199729	-2.16544	0.0303538	0.0608536	57640	0.43797	0.302206	1.44924	0.14727	0.328125
mmu-miR-26a-5p	57679.8	1.0172	0.201355	5.05177	4.37727e-07	1.65188e-06	129.423	0.0123383	0.307581	0.040114	0.968002	0.977106
mmu-miR-26a-5p	57640	1.01717	0.201471	5.04872	4.44783e-07	1.67094e-06	57679.8	0.437437	0.302032	1.44831	0.147529	0.328125
mmu-miR-26b-3p	13.2942	-1.49042	0.709862	-2.09959	0.0357646	0.070018	13.2942	-0.0217429	1.08215	-0.0200924	0.98397	NA
mmu-miR-26b-5p	6444.8	1.40166	0.296182	4.73245	2.21828e-06	7.94012e-06	6444.8	-0.474979	0.444166	-1.06937	0.284902	0.507455
mmu-miR-27a-3p	7671.54	-3.12036	0.152178	-20.5046	1.9579e-93	1.25607e-91	7671.54	0.706624	0.228016	3.09902	0.00194165	0.0248148
mmu-miR-27a-5p	1756.3	-1.87004	0.182907	-10.224	1.54849e-24	1.69927e-23	1756.3	-0.617475	0.277672	-2.22376	0.0261646	0.107776
mmu-miR-27b-3p	10844.1	-2.13228	0.134754	-15.8235	2.14264e-56	6.38199e-55	10844.1	0.0957565	0.202235	0.47349	0.635863	0.784792
mmu-miR-27b-5p	19.9814	-0.721616	0.49028	-1.47185	0.141062	0.224945	19.9814	-0.03824	0.771671	-0.0495548	0.960477	NA
mmu-miR-28a-3p	3750.91	0.0101976	0.161276	0.0632308	0.949583	0.963445	3750.91	-0.242484	0.242492	-0.999966	0.317327	0.523229
mmu-miR-28a-5p	1071.91	-0.847618	0.263636	-3.2151	0.00130397	0.00331558	1071.91	-0.585637	0.396642	-1.47649	0.139813	0.318281
mmu-miR-28b	0.698375	0.412021	2.5871	0.15926	0.873464	NA	0.698375	-0.910744	3.98961	-0.228279	0.81943	NA
mmu-miR-28c	54.0255	-1.11722	0.355435	-3.14324	0.00167091	0.00415983	54.0255	-0.714652	0.55065	-1.29783	0.194344	0.402199
mmu-miR-292a-3p	0.263259	3.14398	5.07904	0.61901	0.53591	NA	0.263259	-2.01555	7.66448	-0.262973	0.792571	NA
mmu-miR-292a-5p	0.0892438	0.923508	5.13408	0.179878	0.857248	NA	0.0892438	-1.13486	7.68937	-0.147588	0.882668	NA
mmu-miR-293-3p	0.150022	-2.06914	5.04458	-0.410172	0.68168	NA	0.150022	3.19734	7.6417	0.418407	0.67565	NA
mmu-miR-294-3p	0.278376	0.9236	5.13408	0.179896	0.857234	NA	0.278376	2.59364	7.66098	0.338553	0.734947	NA
mmu-miR-296-3p	2219.17	-0.237193	0.131812	-1.79948	0.071943	0.129871	2219.17	0.374176	0.199197	1.87843	0.060323	0.182383
mmu-miR-296-5p	138.098	-0.228935	0.37885	-0.60429	0.545651	0.65528	138.098	-0.575045	0.57436	-1.00119	0.316734	0.523229
mmu-miR-297a-3p	24.2724	0.0663139	0.376969	0.175913	0.860362	0.898239	0.050917	0.204854	7.70106	0.0266007	0.978778	NA
mmu-miR-297a-3p	24.2724	0.0663139	0.376969	0.175913	0.860362	0.898239	24.2724	0.712775	0.557629	1.27823	0.20117	NA
mmu-miR-297a-5p	0.050917	0.923499	5.13408	0.179876	0.85725	NA	0.050917	0.204854	7.70106	0.0266007	0.978778	NA
mmu-miR-297a-5p	0.050917	0.923499	5.13408	0.179876	0.85725	NA	24.2724	0.712775	0.557629	1.27823	0.20117	NA
mmu-miR-297a-5p	0.050917	0.923499	5.13408	0.179876	0.85725	NA	0.050917	0.204854	7.70106	0.0266007	0.978778	NA
mmu-miR-297b-3p	24.2724	0.0663139	0.376969	0.175913	0.860362	0.898239	24.2724	0.712775	0.557629	1.27823	0.20117	NA
mmu-miR-297b-5p	9.32378	-3.4259	1.04441	-3.28021	0.00103729	0.00267834	9.32378	0.292601	1.37223	0.213231	0.831147	NA
mmu-miR-297c-3p	24.2724	0.0663139	0.376969	0.175913	0.860362	0.898239	24.2724	0.712775	0.557629	1.27823	0.20117	NA
mmu-miR-297c-5p	0.035017	0.923484	5.13408	0.179873	0.857252	NA	0.035017	-1.13483	7.68937	-0.147585	0.88267	NA
mmu-miR-298-3p	1.7985	-2.03184	1.68487	-1.20593	0.227843	0.335726	1.7985	-1.33138	2.553	-0.521497	0.602021	NA
mmu-miR-298-5p	984.184	0.0607707	0.141783	0.428617	0.668202	0.760274	984.184	-0.426022	0.215933	-1.97293	0.0485033	0.158036
mmu-miR-299a-3p	1306.18	-3.47288	0.227262	-15.2814	1.01701e-52	2.49466e-51	1306.18	-0.168936	0.350424	-0.48209	0.629742	0.781122
mmu-miR-299a-5p	74.5978	-1.6139	0.299039	-5.39696	6.77804e-08	2.82644e-07	74.5978	-0.0854224	0.469201	-0.182059	0.855536	0.902159
mmu-miR-299b-3p	8.75176	-2.31931	0.772111	-3.00386	0.00266579	0.00644427	8.75176	1.7068	1.09263	1.5621	0.118263	NA
mmu-miR-299b-5p	3.19325	-3.22331	1.46425	-2.20134	0.027712	0.0558257	3.19325	1.51334	2.06892	0.731466	0.464495	NA
mmu-miR-29a-3p	21066.1	-1.9974	0.217955	-9.16429	4.98756e-20	4.01006e-19	21066.1	-0.286974	0.326936	-0.877768	0.38007	0.575694
mmu-miR-29a-5p	35.3753	-1.98466	0.447683	-4.43319	9.28481e-06	3.14778e-05	35.3753	-3.15692	0.848155	-3.7221	0.000197573	0.00664057
mmu-miR-29b-1-5p	243.009	2.08719	0.257129	8.11726	4.76811e-16	3.42811e-15	243.009	1.02667	0.389708	2.63446	0.00842711	0.0592962
mmu-miR-29b-2-5p	6.59704	-4.71977	1.3446	-3.51018	0.000447805	0.0012449	1447.93	-1.53999	1.28358	-1.19976	0.230232	0.447735
mmu-miR-29b-3p	1451.01	-2.66151	0.851747	-3.12476	0.00177948	0.00441691	6.59704	2.70631	1.82099	1.48618	0.137232	NA
mmu-miR-29b-3p	1447.93	-2.6659	0.855487	-3.11624	0.00183175	0.00453316	1451.01	-1.53325	1.27796	-1.19976	0.230234	0.447735
mmu-miR-29c-3p	49.6717	-2.1336	0.447214	-4.77087	1.83432e-06	6.62262e-06	49.6717	-0.601994	0.686906	-0.876385	0.380821	0.575694
mmu-miR-29c-5p	78.6811	0.349964	0.382454	0.91505	0.360166	0.476028	78.6811	1.53504	0.594605	2.58161	0.00983394	0.063625
mmu-miR-300-3p	1598.73	-5.0154	0.176839	-28.3614	6.05627e-177	8.41822e-175	1598.73	0.108045	0.264842	0.40796	0.683303	0.810479
mmu-miR-300-5p	5.36453	-1.63378	1.06635	-1.53212	0.125493	0.202831	5.36453	-2.19914	1.84497	-1.19196	0.233275	NA
mmu-miR-301a-3p	67.5322	-0.340959	0.713833	-0.477645	0.632903	0.727053	67.5322	-0.988635	1.06744	-0.926173	0.354356	0.552967
mmu-miR-301a-5p	92.667	-1.79999	0.293306	-6.13691	8.41429e-10	4.03306e-09	92.667	0.286127	0.434167	0.659026	0.509879	0.675905
mmu-miR-301b-3p	2.40499	-0.128805	1.3606	-0.0946677	0.924579	0.944648	2.40499	-4.48875	2.29475	-1.95609	0.0504541	NA
mmu-miR-301b-5p	13.8782	-0.173217	0.82886	-0.208983	0.834462	0.884296	13.8782	1.44379	1.2864	1.12235	0.261712	NA
mmu-miR-302a-3p	0.0336674	-0.0381452	5.13408	-0.00742979	0.994072	NA	0.0336674	1.16645	7.70106	0.151466	0.879608	NA
mmu-miR-302a-5p	0.0336674	-0.0381452	5.13408	-0.00742979	0.994072	NA	0.0336674	1.16645	7.70106	0.151466	0.879608	NA
mmu-miR-3057-3p	2.28847	1.94367	1.74721	1.11244	0.265948	0.379147	2.28847	-0.488683	2.68547	-0.181973	0.855604	NA
mmu-miR-3057-5p	212.81	1.82881	0.280942	6.50957	7.53645e-11	3.87632e-10	212.81	-0.147156	0.429985	-0.342236	0.732173	0.830834
mmu-miR-3058-3p	4.31973	-1.48922	1.35016	-1.10299	0.270029	0.382351	4.31973	1.52335	1.9655	0.775044	0.438314	NA
mmu-miR-3058-5p	0.704624	-3.34349	3.52302	-0.94904	0.3426	NA	0.704624	0.654669	5.26752	0.124284	0.90109	NA
mmu-miR-3060-3p	12.3232	-0.981806	0.635547	-1.54482	0.12239	0.199165	12.3232	0.304007	0.952845	0.319052	0.749687	NA
mmu-miR-3060-5p	0.094213	0.92345	5.13408	0.179867	0.857257	NA	0.094213	0.204903	7.70106	0.0266071	0.978773	NA
mmu-miR-3061-3p	7.67837	-0.207232	0.976339	-0.212254	0.831909	0.883448	7.67837	-1.01673	1.50142	-0.677176	0.498294	NA
mmu-miR-3061-5p	3.74592	-1.65801	1.27917	-1.29616	0.19492	0.296648	3.74592	-3.19522	2.14985	-1.48625	0.137212	NA
mmu-miR-3062-5p	2.90643	-0.704919	1.2396	-0.568667	0.569582	0.672849	2.90643	-3.47621	2.13677	-1.62685	0.103769	NA
mmu-miR-3063-3p	0.967893	-3.35869	2.24372	-1.49693	0.134411	NA	0.967893	0.654018	3.33822	0.195918	0.844674	NA
mmu-miR-3063-5p	0.171192	-1.97131	5.04789	-0.390522	0.696151	NA	0.171192	3.09951	7.64388	0.405489	0.685118	NA
mmu-miR-3064-3p	0.845511	-0.943618	2.71837	-0.347126	0.728497	NA	0.845511	-1.92046	3.91789	-0.490179	0.624007	NA
mmu-miR-3064-5p	16.6058	0.384766	0.490449	0.784518	0.432736	0.545169	16.6058	0.709893	0.748746	0.948109	0.343074	NA
mmu-miR-3066-3p	2.2865	-1.96623	1.38917	-1.4154	0.156951	0.246048	2.2865	-1.63677	2.21029	-0.740522	0.458984	NA
mmu-miR-3066-5p	229.047	1.24331	0.263075	4.72608	2.28896e-06	8.15809e-06	229.047	0.158465	0.40401	0.39223	0.694888	0.814544
mmu-miR-3068-3p	132.595	-2.4423	0.259769	-9.4018	5.36366e-21	4.47329e-20	132.595	-0.29383	0.405735	-0.724192	0.468948	0.641282
mmu-miR-3068-5p	51.6392	-5.223	0.580804	-8.99271	2.41205e-19	1.89778e-18	51.6392	-2.70598	1.30547	-2.0728	0.038191	0.139433
mmu-miR-3069-3p	6.02592	-4.24079	1.27265	-3.33224	0.000861498	0.00228818	6.02592	-0.0997492	1.90798	-0.0522801	0.958306	NA
mmu-miR-3072-3p	31.9857	-0.136656	0.463981	-0.294529	0.768353	0.840954	31.9857	-2.56921	0.857851	-2.99494	0.00274503	0.0287115
mmu-miR-3072-5p	2.17045	1.79226	1.61968	1.10655	0.268488	0.380815	2.17045	2.19744	2.77147	0.79288	0.427847	NA
mmu-miR-3074-1-3p	30.6818	2.26786	0.508525	4.45968	8.20837e-06	2.7942e-05	30.6818	-0.237164	0.783577	-0.302668	0.762143	0.854926
mmu-miR-3074-2-3p	0.152751	0.923424	5.13408	0.179862	0.857261	NA	22.4687	-0.969116	0.69365	-1.39713	0.162376	NA
mmu-miR-3074-5p	22.4687	-0.137218	0.440268	-0.311669	0.755292	0.832214	0.152751	0.204929	7.70106	0.0266105	0.97877	NA
mmu-miR-3074-5p	22.0101	-0.133193	0.431787	-0.308469	0.757725	0.832214	22.0101	-0.932013	0.68001	-1.37059	0.170504	NA
mmu-miR-3075-5p	0.426795	-2.43696	4.26372	-0.571558	0.567622	NA	0.426795	0.772088	6.39806	0.120675	0.903948	NA
mmu-miR-3076-3p	3.12315	-0.43946	1.99226	-0.220584	0.825417	0.879179	3.12315	2.14152	3.05027	0.702077	0.482631	NA
mmu-miR-3076-5p	0.149031	1.88517	5.13408	0.367187	0.71348	NA	0.149031	-2.09649	7.68937	-0.272648	0.785124	NA
mmu-miR-3077-3p	7.80884	1.45127	0.749584	1.9361	0.052855	0.100184	7.80884	0.119982	1.19127	0.100717	0.919775	NA
mmu-miR-3077-5p	0.151095	3.03267	5.08554	0.596332	0.550953	NA	0.151095	-1.90425	7.66879	-0.248311	0.803893	NA
mmu-miR-3079-3p	0.116355	-1.69857	5.05837	-0.335793	0.737027	NA	0.116355	2.82678	7.65081	0.369475	0.711774	NA
mmu-miR-3079-5p	16.2	-0.788748	0.556727	-1.41676	0.156553	0.245886	16.2	3.01185	0.810781	3.71476	0.0002034	NA
mmu-miR-3081-3p	20.0653	0.111759	0.600167	0.186213	0.852278	0.896343	20.0653	1.11419	0.917822	1.21395	0.224769	NA
mmu-miR-3082-3p	19.452	-3.94978	0.718667	-5.49598	3.88545e-08	1.6533e-07	19.452	2.49163	1.0112	2.46403	0.0137385	NA
mmu-miR-3082-5p	3.99776	-0.197601	0.895771	-0.220593	0.825409	0.879179	3.99776	1.36664	1.39974	0.976353	0.32889	NA
mmu-miR-3083-5p	0.230447	0.9234	5.13408	0.179857	0.857265	NA	0.230447	0.204953	7.70106	0.0266136	0.978768	NA
mmu-miR-3084-3p	1.64878	-2.6956	1.72906	-1.559	0.118997	0.196133	1.64878	1.47977	2.45694	0.602282	0.546986	NA
mmu-miR-3084-3p	1.64878	-2.6956	1.72906	-1.559	0.118997	0.196133	13.7532	-0.0756192	0.846337	-0.0893488	0.928805	NA
mmu-miR-3084-5p	13.7532	2.12766	0.513347	4.14468	3.40281e-05	0.000108734	1.64878	1.47977	2.45694	0.602282	0.546986	NA
mmu-miR-3084-5p	13.7532	2.12766	0.513347	4.14468	3.40281e-05	0.000108734	13.7532	-0.0756192	0.846337	-0.0893488	0.928805	NA
mmu-miR-3086-3p	0.0301401	-0.0381452	5.13408	-0.00742979	0.994072	NA	0.0301401	1.16645	7.70106	0.151466	0.879608	NA
mmu-miR-3086-5p	65.5598	1.4809	0.241873	6.12262	9.20502e-10	4.3692e-09	65.5598	0.373707	0.382177	0.977837	0.328155	0.530332
mmu-miR-3087-3p	1.9259	-2.44077	1.63427	-1.49349	0.135309	0.217015	1.9259	0.373113	2.42781	0.153683	0.87786	NA
mmu-miR-3087-5p	0.531454	0.923596	4.53885	0.203487	0.838755	NA	0.531454	1.66869	6.73507	0.247762	0.804319	NA
mmu-miR-3088-3p	0.0314043	0.923499	5.13408	0.179876	0.85725	NA	0.0314043	0.204854	7.70106	0.0266007	0.978778	NA
mmu-miR-3089-3p	13.2826	-2.2583	0.861744	-2.62062	0.00877709	0.0193653	13.2826	-2.62861	1.67769	-1.5668	0.11716	NA
mmu-miR-3091-3p	8.39343	-3.9201	1.20841	-3.244	0.00117862	0.00301524	8.39343	2.56907	1.80342	1.42455	0.154286	NA
mmu-miR-3091-5p	0.273392	-2.63982	5.02915	-0.524904	0.59965	NA	0.273392	3.76799	7.63152	0.49374	0.62149	NA
mmu-miR-3092-3p	0.613374	-3.39107	2.81541	-1.20447	0.228409	NA	0.613374	2.86538	4.3549	0.657967	0.51056	NA
mmu-miR-3093-3p	0.094213	0.92345	5.13408	0.179867	0.857257	NA	0.094213	0.204903	7.70106	0.0266071	0.978773	NA
mmu-miR-3094-3p	3.63815	0.167197	1.3404	0.124737	0.900732	0.928567	3.63815	-2.15489	2.09993	-1.02617	0.30481	NA
mmu-miR-3094-5p	1.38855	0.923554	2.77039	0.333366	0.738858	0.818337	1.38855	-1.15275	4.132	-0.278981	0.78026	NA
mmu-miR-3095-3p	176.039	1.8572	0.226366	8.20441	2.31736e-16	1.69533e-15	176.039	-0.0432977	0.350724	-0.123452	0.901749	0.935384
mmu-miR-3095-5p	12.0172	-0.643841	0.817597	-0.78748	0.431001	0.543805	12.0172	0.889006	1.23677	0.718813	0.472256	NA
mmu-miR-3097-3p	4.64058	0.679364	1.09587	0.619931	0.535303	0.647019	4.64058	-0.383298	1.67958	-0.228211	0.819483	NA
mmu-miR-3097-5p	0.770342	2.11208	2.79561	0.755501	0.449948	NA	0.770342	-2.38907	4.13159	-0.578245	0.563099	NA
mmu-miR-3098-3p	19.9518	0.74863	0.60906	1.22916	0.219013	0.324435	19.9518	0.0575743	0.942314	0.0610988	0.95128	NA
mmu-miR-3098-5p	0.156225	-1.35508	5.07469	-0.267028	0.789448	NA	0.156225	2.48331	7.6616	0.324125	0.745844	NA
mmu-miR-3099-3p	22.6072	2.0278	0.5431	3.73375	0.000188648	0.000542525	22.6072	0.00756125	0.864888	0.00874247	0.993025	NA
mmu-miR-30a-3p	2513.19	0.18595	0.108432	1.71489	0.0863646	0.151638	2513.19	0.0371149	0.163474	0.227039	0.820393	0.86935
mmu-miR-30a-5p	36076.7	-4.87917	0.119359	-40.8782	9.57999e-299	9.57999e-299	36076.7	-0.302503	0.179673	-1.68363	0.0922529	0.234881
mmu-miR-30b-3p	103.641	-0.0116424	0.310177	-0.0375346	0.970059	0.979084	103.641	0.142266	0.466442	0.305004	0.760363	0.854926
mmu-miR-30b-5p	446.422	-4.30732	0.29806	-14.4512	2.46324e-47	5.13585e-46	446.422	-0.832186	0.453696	-1.83424	0.0666188	0.187126
mmu-miR-30c-1-3p	97.7298	0.509291	0.237918	2.14061	0.0323053	0.0646105	97.7298	-0.996302	0.375395	-2.65401	0.00795422	0.0579754
mmu-miR-30c-2-3p	1453.27	0.676587	0.169914	3.98194	6.8355e-05	0.000211141	3260.97	-0.392033	0.298787	-1.31208	0.189494	0.3964
mmu-miR-30c-5p	3261.02	-1.60286	0.198903	-8.05851	7.72283e-16	5.50499e-15	1453.27	-0.295335	0.257346	-1.14762	0.251125	0.478746
mmu-miR-30c-5p	3260.97	-1.60259	0.199201	-8.04508	8.61863e-16	6.04028e-15	3261.02	-0.39185	0.298341	-1.31343	0.189038	0.3964
mmu-miR-30d-3p	74.8331	-0.829246	0.293915	-2.82138	0.00478172	0.0110777	74.8331	-0.15601	0.437489	-0.356604	0.721389	0.830717
mmu-miR-30d-5p	102362	1.06532	0.195647	5.44511	5.17725e-08	2.18072e-07	102362	0.575474	0.29348	1.96086	0.0498949	0.160911
mmu-miR-30e-3p	1293.22	-0.0519824	0.138555	-0.375175	0.70753	0.794186	1293.22	0.206748	0.208531	0.99145	0.321466	0.52715
mmu-miR-30e-5p	5192.56	-5.50455	0.183025	-30.0754	1.01782e-198	1.69772e-196	5192.56	0.16085	0.275729	0.583364	0.559648	0.719548
mmu-miR-30f	0.0301401	-0.0381452	5.13408	-0.00742979	0.994072	NA	0.0301401	1.16645	7.70106	0.151466	0.879608	NA
mmu-miR-3100-3p	0.11135	0.923574	5.13408	0.179891	0.857238	NA	0.11135	1.60806	7.68795	0.209166	0.834319	NA
mmu-miR-3100-5p	0.116169	1.88519	5.13408	0.367191	0.713476	NA	0.116169	-0.756805	7.70106	-0.0982728	0.921716	NA
mmu-miR-3101-3p	0.710089	4.47776	3.57627	1.25208	0.210542	NA	0.710089	-1.926	5.46715	-0.352285	0.724624	NA
mmu-miR-3102-3p	36.7707	1.79986	0.480075	3.74913	0.000177448	0.000512083	36.7707	0.18043	0.731704	0.246589	0.805226	0.866898
mmu-miR-3102-3p	67.488	0.219215	0.432618	0.506717	0.612354	0.707345	67.488	-0.965955	0.681982	-1.41639	0.156661	0.342529
mmu-miR-3102-5p	25.2808	1.41026	0.425322	3.31574	0.000914002	0.00241063	25.2808	1.15618	0.72647	1.5915	0.111496	NA
mmu-miR-3102-5p	1.08863	2.26405	2.44932	0.924357	0.355301	0.471518	1.08863	-2.49171	3.99711	-0.623378	0.533036	NA
mmu-miR-3103-3p	10.6247	0.948981	0.707337	1.34163	0.179718	0.277564	10.6247	1.39954	1.12635	1.24255	0.214034	NA
mmu-miR-3103-5p	0.849696	3.27593	2.62898	1.24608	0.212734	NA	0.849696	-3.50301	4.13779	-0.84659	0.397224	NA
mmu-miR-3105-3p	4.15966	-2.32867	1.19789	-1.94398	0.0518979	0.0992361	4.15966	0.737854	1.80464	0.408864	0.682639	NA
mmu-miR-3105-5p	0.38141	-2.26659	3.6455	-0.62175	0.534107	NA	0.38141	1.2777	5.51109	0.231841	0.816661	NA
mmu-miR-3108-3p	0.940446	-3.30119	2.4178	-1.36537	0.172137	NA	0.940446	3.06942	3.79953	0.807842	0.419182	NA
mmu-miR-3108-5p	0.338161	-1.01576	4.51396	-0.225026	0.821959	NA	0.338161	-1.15517	6.69749	-0.172478	0.863062	NA
mmu-miR-3109-3p	12.0859	-2.12643	0.859595	-2.47375	0.0133702	0.0283734	12.0859	1.11952	1.21015	0.925109	0.354909	NA
mmu-miR-3109-5p	0.429377	-2.75414	3.54525	-0.776854	0.437245	NA	0.429377	2.17815	5.40915	0.402679	0.687184	NA
mmu-miR-3110-3p	0.153463	-1.76753	5.05553	-0.349623	0.726621	NA	0.153463	2.89574	7.64893	0.378582	0.704999	NA
mmu-miR-3110-5p	4.3524	-5.77661	1.48495	-3.89011	0.000100199	0.000303875	4.3524	1.26541	2.16449	0.58462	0.558803	NA
mmu-miR-3112-3p	1.89265	-2.35066	2.54469	-0.923749	0.355617	0.471518	1.89265	3.80283	3.65728	1.0398	0.298434	NA
mmu-miR-3112-5p	0.289275	-0.0383497	5.13408	-0.00746964	0.99404	NA	0.289275	-2.32119	7.59907	-0.305457	0.760018	NA
mmu-miR-31-3p	414.2	-3.29443	0.33194	-9.92479	3.24793e-23	3.14974e-22	5.27121	-0.928085	2.24375	-0.413632	0.679144	NA
mmu-miR-3154	5.27121	2.35575	1.48838	1.58276	0.113476	0.190804	414.2	-0.43554	0.510996	-0.852336	0.394028	0.58876
mmu-miR-31-5p	8318.56	-3.22261	0.25111	-12.8335	1.06483e-37	1.77614e-36	8318.56	-1.39508	0.377879	-3.69186	0.000222622	0.00664057
mmu-miR-320-3p	5619.25	1.24621	0.159779	7.79961	6.20968e-15	4.17651e-14	5619.25	0.486586	0.240157	2.02612	0.0427528	0.150412
mmu-miR-320-5p	1.08757	3.81759	2.23301	1.70962	0.0873361	0.153022	1.08757	-3.25573	3.34836	-0.972335	0.330884	NA
mmu-miR-322-3p	3022.63	-2.46114	0.198888	-12.3745	3.58926e-35	5.25165e-34	3022.63	-0.839249	0.299972	-2.79776	0.0051458	0.0472734
mmu-miR-322-5p	579.831	-3.60482	0.241131	-14.9496	1.56598e-50	3.5298e-49	579.831	-1.4142	0.385081	-3.67246	0.000240227	0.00664057
mmu-miR-323-3p	145.882	-0.729836	0.227854	-3.20309	0.00135962	0.00343614	145.882	-0.26729	0.350333	-0.762961	0.445487	0.62465
mmu-miR-323-5p	2.65766	1.79803	1.86523	0.963972	0.33506	0.451124	2.65766	2.35211	2.77346	0.848078	0.396395	NA
mmu-miR-32-3p	54.2612	0.679458	0.351687	1.932	0.0533598	0.100912	219.447	-0.441359	0.470953	-0.937162	0.348675	0.548526
mmu-miR-324-3p	219.447	-0.352253	0.308519	-1.14175	0.253556	0.366492	58.6095	-0.00161492	0.919648	-0.00175602	0.998599	0.998599
mmu-miR-324-5p	58.6095	-4.68898	0.58199	-8.05681	7.83116e-16	5.53491e-15	0.851007	-1.43936	3.94726	-0.364647	0.715375	NA
mmu-miR-32-5p	371.969	-1.16022	0.289793	-4.00362	6.23811e-05	0.000193405	6374.08	0.231452	0.312142	0.741495	0.458393	0.635836
mmu-miR-326-3p	0.851007	-1.9811	2.66696	-0.74283	0.457585	NA	3.73873	3.94067	2.58798	1.52268	0.127839	NA
mmu-miR-328-3p	6374.08	1.98044	0.208085	9.51744	1.77494e-21	1.54198e-20	294.364	-0.0321142	0.257041	-0.124938	0.900573	0.935384
mmu-miR-328-5p	3.73873	2.34006	1.78169	1.31339	0.189051	0.289301	1026.08	0.950146	0.396211	2.39808	0.0164812	0.0861923
mmu-miR-329-3p	294.364	0.611389	0.168769	3.62263	0.000291618	0.000821652	54.2612	0.206964	0.534418	0.38727	0.698556	0.814544
mmu-miR-329-5p	1026.08	-1.16499	0.264846	-4.39873	1.08884e-05	3.64696e-05	371.969	0.147318	0.433914	0.33951	0.734225	0.830834
mmu-miR-330-3p	15.9297	0.940507	0.669022	1.40579	0.159785	0.248621	15.9297	1.17232	1.01395	1.15619	0.247602	NA
mmu-miR-330-5p	8.51721	-0.00886687	0.612914	-0.0144668	0.988458	0.988458	8.51721	-1.91122	1.07187	-1.78308	0.0745737	NA
mmu-miR-331-3p	139.18	-2.12455	0.325201	-6.53304	6.4447e-11	3.3593e-10	139.18	0.400961	0.487131	0.823108	0.410447	0.599164
mmu-miR-331-5p	12.8915	-2.08966	0.660116	-3.16559	0.00154769	0.00389961	12.8915	-0.0675271	0.988229	-0.0683314	0.945522	NA
mmu-miR-33-3p	7.66643	-5.04456	1.36011	-3.70894	0.000208132	0.00059446	0.215848	-0.75676	7.70106	-0.098267	0.92172	NA
mmu-miR-33-5p	14.6898	-6.03698	1.26229	-4.78255	1.73087e-06	6.27628e-06	16.6831	-2.88289	1.49827	-1.92415	0.054336	NA
mmu-miR-337-5p	0.215848	1.88514	5.13408	0.367182	0.713483	NA	120.672	-1.45231	0.525098	-2.76579	0.0056785	0.049945
mmu-miR-339-3p	16.6831	-3.91391	0.752143	-5.20368	1.95381e-07	7.57897e-07	7.66643	-1.51355	1.95059	-0.775946	0.437781	NA
mmu-miR-339-5p	120.672	-2.37223	0.327069	-7.25302	4.07582e-13	2.49944e-12	14.6898	-0.916305	1.80003	-0.509049	0.610718	NA
mmu-miR-340-3p	695.908	0.907503	0.273228	3.32141	0.000895648	0.00237134	695.908	1.02902	0.410875	2.50445	0.0122642	0.073019
mmu-miR-340-5p	3409.19	0.276079	0.146952	1.8787	0.0602849	0.110988	3409.19	0.440743	0.220724	1.9968	0.0458465	0.155485
mmu-miR-341-3p	2.64045	-3.5203	1.94552	-1.80944	0.0703825	0.127607	2.64045	0.0744734	2.86278	0.0260144	0.979246	NA
mmu-miR-342-3p	765.091	0.956173	0.246996	3.8712	0.000108299	0.000327252	765.091	-1.47171	0.373226	-3.94323	8.03927e-05	0.00523713
mmu-miR-342-5p	380.593	2.34004	0.200678	11.6607	2.02422e-31	2.55788e-30	380.593	0.242371	0.305743	0.792729	0.427936	0.607629
mmu-miR-344-3p	30.319	-6.0693	0.907491	-6.688	2.26244e-11	1.21734e-10	30.319	-1.15191	1.53873	-0.748607	0.454094	0.632138
mmu-miR-344-3p	30.319	-6.0693	0.907491	-6.688	2.26244e-11	1.21734e-10	30.319	-1.15191	1.53873	-0.748607	0.454094	0.632138
mmu-miR-344b-3p	173.545	-5.34392	0.343471	-15.5586	1.39201e-54	3.62792e-53	173.545	-1.29108	0.711853	-1.81368	0.0697263	0.19413
mmu-miR-344c-3p	2.70267	-4.82468	1.72586	-2.79553	0.00518146	0.0118718	2.70267	0.785221	2.53539	0.309704	0.756786	NA
mmu-miR-344c-5p	0.259443	0.923598	5.13408	0.179895	0.857235	NA	0.259443	0.204755	7.70106	0.0265879	0.978788	NA
mmu-miR-344d-3-5p	0.440365	-2.95152	4.73884	-0.622836	0.533392	NA	11.0372	0.517179	0.916829	0.564095	0.572689	NA
mmu-miR-344d-3p	10.9612	0.943984	0.577628	1.63424	0.102208	0.17469	10.9612	0.319002	0.907457	0.351534	0.725188	NA
mmu-miR-344d-3p	10.9612	0.943984	0.577628	1.63424	0.102208	0.17469	0.440365	5.4855	7.19269	0.762649	0.445673	NA
mmu-miR-344d-3p	11.0372	0.909827	0.587666	1.5482	0.121573	0.199165	10.9612	0.319002	0.907457	0.351534	0.725188	NA
mmu-miR-344e-3p	0.129721	0.923566	5.13408	0.179889	0.857239	NA	0.129721	0.204787	7.70106	0.026592	0.978785	NA
mmu-miR-345-3p	263.531	-1.91045	0.193368	-9.87984	5.09153e-23	4.82538e-22	263.531	-0.79868	0.306268	-2.60778	0.00911314	0.0629783
mmu-miR-345-5p	62.5823	-3.54418	0.442909	-8.00205	1.22369e-15	8.50466e-15	62.5823	-0.884446	0.730003	-1.21157	0.225679	0.443338
mmu-miR-3473c	0.0588235	0.923468	5.13408	0.17987	0.857255	NA	0.0588235	-1.5518	7.67487	-0.202193	0.839766	NA
mmu-miR-3473d	2.01474	-0.925961	2.32274	-0.39865	0.690151	0.779927	2.01474	1.17965	3.12347	0.377675	0.705672	NA
mmu-miR-3473f	2.49163	3.76281	4.7399	0.79386	0.427277	0.539923	2.49163	2.41483	7.09553	0.340331	0.733607	NA
mmu-miR-3473g	7.93237	1.83463	0.696877	2.63265	0.00847216	0.018792	7.93237	1.25512	1.1764	1.06692	0.286009	NA
mmu-miR-3474	258.64	2.10952	0.30702	6.87095	6.37761e-12	3.61832e-11	258.64	-0.0461676	0.469574	-0.0983181	0.92168	0.948462
mmu-miR-3475-3p	3.64386	0.236425	1.58107	0.149535	0.881131	0.916289	3.64386	4.35475	2.57055	1.69409	0.0902474	NA
mmu-miR-34a-3p	0.670652	-2.92566	3.16231	-0.925166	0.35488	NA	0.670652	2.70454	4.87008	0.555339	0.578663	NA
mmu-miR-34a-5p	568.481	-0.693151	0.231112	-2.9992	0.00270687	0.00652466	568.481	-0.242111	0.348825	-0.694077	0.487634	0.65984
mmu-miR-34b-3p	863.809	0.104482	0.187507	0.557216	0.57738	0.678218	863.809	-0.555246	0.284948	-1.94859	0.0513449	0.162873
mmu-miR-34b-5p	3239.03	-1.02255	0.15059	-6.79028	1.11916e-11	6.1813e-11	3239.03	-0.439328	0.226835	-1.93677	0.0527733	0.165796
mmu-miR-34c-3p	258.396	-0.201797	0.24216	-0.833322	0.404663	0.516829	258.396	-0.867272	0.373097	-2.32452	0.0200977	0.0992342
mmu-miR-34c-5p	38826.2	-0.828255	0.113909	-7.27117	3.56387e-13	2.20168e-12	38826.2	-0.112662	0.170995	-0.658861	0.509985	0.675905
mmu-miR-350-3p	322.638	-1.2506	0.265007	-4.71913	2.36854e-06	8.40581e-06	322.638	-0.891117	0.40697	-2.18964	0.0285504	0.113907
mmu-miR-350-5p	60.5494	-3.78324	0.384765	-9.83261	8.14752e-23	7.55003e-22	60.5494	0.14938	0.634801	0.235317	0.813963	0.869033
mmu-miR-351-3p	77.7109	1.83055	0.2653	6.89992	5.20311e-12	2.97219e-11	77.7109	-0.149004	0.422162	-0.352954	0.724123	0.830717
mmu-miR-351-5p	11618.5	0.165651	0.157411	1.05235	0.29264	0.40677	11618.5	0.261522	0.236222	1.1071	0.26825	0.496711
mmu-miR-3535	184.417	-0.714433	0.280803	-2.54425	0.0109514	0.0238471	184.417	-0.0420387	0.42937	-0.0979079	0.922005	0.948462
mmu-miR-3544-5p	0.617866	0.923541	4.31068	0.214245	0.830356	NA	0.617866	-1.99047	6.35051	-0.313435	0.75395	NA
mmu-miR-3547-3p	0.457715	0.500864	4.63879	0.107973	0.914017	NA	0.457715	2.0337	7.08715	0.286956	0.774146	NA
mmu-miR-3569-3p	1.03183	-1.00288	3.00952	-0.333237	0.738955	NA	1.03183	-1.66126	4.56333	-0.364045	0.715825	NA
mmu-miR-3572-3p	10.6964	2.48296	0.845015	2.93836	0.0032995	0.00786225	10.6964	-0.428523	1.29215	-0.331636	0.740164	NA
mmu-miR-3572-5p	4.33633	1.04411	1.18601	0.880357	0.378666	0.491147	4.33633	0.447236	2.403	0.186116	0.852354	NA
mmu-miR-361-3p	7263.28	1.31364	0.22803	5.76082	8.37042e-09	3.75319e-08	7263.28	0.359169	0.342217	1.04954	0.293932	0.514713
mmu-miR-361-5p	169.086	-1.93716	0.263073	-7.36358	1.79037e-13	1.13982e-12	169.086	-0.306648	0.395189	-0.775952	0.437777	0.616072
mmu-miR-3620-3p	3.862	1.29333	1.16848	1.10685	0.268359	0.380815	3.862	4.95847	2.19411	2.2599	0.0238275	NA
mmu-miR-3620-5p	29.3379	0.875326	0.416602	2.10111	0.0356315	0.0699216	29.3379	1.47065	0.660732	2.22578	0.0260287	0.107776
mmu-miR-362-3p	55.1571	-7.26799	1.06654	-6.81457	9.4543e-12	5.29187e-11	55.1571	1.25927	1.30485	0.96507	0.33451	0.534939
mmu-miR-362-5p	142.669	-2.72845	0.306384	-8.9053	5.32395e-19	4.11127e-18	142.669	-2.31265	0.548267	-4.2181	2.46367e-05	0.00317813
mmu-miR-365-1-5p	417.072	1.80513	0.285178	6.32982	2.4544e-10	1.21843e-09	417.072	0.721124	0.43215	1.66869	0.0951788	0.237473
mmu-miR-365-2-5p	794.362	1.63241	0.135947	12.0077	3.23861e-33	4.50167e-32	2221.74	-0.352267	0.280114	-1.25759	0.208541	0.420341
mmu-miR-365-3p	2223.39	2.45322	0.186037	13.1867	1.04611e-39	1.85629e-38	794.362	0.69169	0.207807	3.32853	0.000873071	0.0149632
mmu-miR-365-3p	2221.74	2.45399	0.186391	13.1658	1.3813e-39	2.40001e-38	2223.39	-0.350287	0.279583	-1.25289	0.210245	0.421579
mmu-miR-369-3p	188.826	1.08142	0.387651	2.78968	0.00527595	0.0120552	188.826	-0.520579	0.581183	-0.895722	0.370401	0.570935
mmu-miR-369-5p	167.567	0.0785887	0.253975	0.309435	0.756991	0.832214	167.567	0.973714	0.382092	2.54838	0.0108226	0.0675539
mmu-miR-370-3p	4.13959	-1.13484	1.15299	-0.984263	0.324986	0.442151	4.13959	-0.053306	2.03962	-0.0261352	0.979149	NA
mmu-miR-370-5p	0.125617	0.923434	5.13408	0.179864	0.85726	NA	0.125617	0.204919	7.70106	0.0266092	0.978771	NA
mmu-miR-374b-3p	63.8842	-0.309273	0.264411	-1.16967	0.242136	0.353044	63.8842	-0.460786	0.386676	-1.19166	0.233396	0.447735
mmu-miR-374b-5p	2404.68	0.0530421	0.193798	0.273697	0.784317	0.852897	2404.68	-0.516755	0.290706	-1.77758	0.0754722	0.202832
mmu-miR-374c-5p	1.92714	-0.0866602	1.62098	-0.0534614	0.957364	0.969487	1.92714	1.0883	2.46854	0.440866	0.65931	NA
mmu-miR-375-3p	11.4184	2.73568	0.701331	3.9007	9.59153e-05	0.000291946	11.4184	-0.79681	1.05529	-0.755061	0.450212	NA
mmu-miR-376a-3p	16.7272	-6.61762	1.57423	-4.20371	2.62578e-05	8.52103e-05	16.7272	-1.15671	2.28382	-0.506481	0.612519	NA
mmu-miR-376a-5p	10.0756	-1.24699	0.942649	-1.32285	0.185884	0.284976	10.0756	-0.0494425	1.38658	-0.0356579	0.971555	NA
mmu-miR-376b-3p	25.9857	-6.61513	1.2478	-5.30142	1.14904e-07	4.58516e-07	25.9857	0.573071	1.65937	0.345354	0.729828	0.830717
mmu-miR-376b-5p	23.2761	-0.690082	0.595685	-1.15847	0.246674	0.358407	23.2761	0.0977295	0.849584	0.115032	0.90842	NA
mmu-miR-376c-3p	35.6952	-3.52716	0.507689	-6.94748	3.71859e-12	2.13883e-11	35.6952	0.628466	0.725099	0.866731	0.386089	0.579134
mmu-miR-376c-5p	1.68268	1.28083	1.6858	0.759775	0.447389	0.559404	1.68268	2.63553	2.86541	0.919777	0.357689	NA
mmu-miR-377-3p	11.1783	-3.25512	0.958852	-3.39481	0.000686774	0.0018657	11.1783	-3.86738	1.66925	-2.31684	0.0205122	NA
mmu-miR-377-5p	6.71952	-1.66479	0.819281	-2.03202	0.042152	0.0815656	6.71952	-3.82444	1.62908	-2.34761	0.0188943	NA
mmu-miR-378a-3p	19855.2	-2.68281	0.22549	-11.8977	1.21684e-32	1.63684e-31	19855.2	0.17223	0.338544	0.508736	0.610937	0.767639
mmu-miR-378a-5p	131.302	-1.77574	0.271941	-6.52987	6.58286e-11	3.41e-10	131.302	-0.695273	0.435099	-1.59797	0.110051	0.266185
mmu-miR-378b	89.0546	-3.09754	0.313466	-9.8816	5.00293e-23	4.79591e-22	89.0546	-0.593249	0.532598	-1.11388	0.265332	0.496711
mmu-miR-378c	1094.05	-2.60634	0.207452	-12.5636	3.34773e-36	4.98573e-35	1094.05	-0.202913	0.319633	-0.634831	0.525539	0.691781
mmu-miR-378d	1278.88	-2.70468	0.22026	-12.2795	1.16719e-34	1.67833e-33	1278.88	-0.190886	0.33491	-0.569963	0.568703	0.728768
mmu-miR-379-3p	132.393	0.13071	0.228772	0.571358	0.567757	0.671645	132.393	-0.600494	0.339861	-1.76688	0.0772479	0.203203
mmu-miR-379-5p	18527.9	-0.270082	0.172008	-1.57018	0.116374	0.193725	18527.9	-0.230099	0.258151	-0.891335	0.37275	0.570935
mmu-miR-380-3p	25.2087	-1.62599	0.55567	-2.92618	0.00343156	0.00815361	25.2087	-0.598882	0.849513	-0.704971	0.480828	NA
mmu-miR-380-5p	45.0174	-5.95669	0.797384	-7.4703	8.0014e-14	5.21341e-13	45.0174	1.10957	1.03964	1.06726	0.285853	0.507455
mmu-miR-381-3p	8631.52	-6.61467	0.187112	-35.3513	9.57999e-274	3.99485e-271	8631.52	0.978042	0.279331	3.50138	0.000462864	0.00995157
mmu-miR-381-5p	0.573545	-0.0382185	3.39221	-0.0112665	0.991011	NA	0.573545	-2.13691	4.93952	-0.432615	0.665295	NA
mmu-miR-382-3p	832.39	-2.64598	0.1626	-16.2729	1.53686e-59	4.92978e-58	832.39	-0.385781	0.246894	-1.56254	0.118162	0.284029
mmu-miR-382-5p	1492.13	1.19651	0.192055	6.23004	4.66304e-10	2.26103e-09	1492.13	-0.227334	0.28819	-0.788836	0.430208	0.607629
mmu-miR-3962	5.1526	1.55247	0.821517	1.88976	0.0587906	0.108717	5.1526	-0.0840149	1.35896	-0.0618229	0.950704	NA
mmu-miR-3963	12.4424	-1.97841	0.710029	-2.78638	0.00533004	0.0121455	12.4424	0.843067	1.22641	0.687426	0.491814	NA
mmu-miR-3965	0.186359	0.923487	5.13408	0.179874	0.857252	NA	0.186359	0.204847	7.70106	0.0265999	0.978779	NA
mmu-miR-3966	0.614455	-1.26681	2.51661	-0.503379	0.614698	NA	0.614455	0.228385	3.82755	0.0596688	0.952419	NA
mmu-miR-3967	1.15472	-1.94628	2.1191	-0.918449	0.358384	0.474432	1.15472	0.662559	3.22843	0.205226	0.837395	NA
mmu-miR-3968	12.6757	1.06118	0.51158	2.07432	0.0380501	0.0741443	12.6757	0.665695	0.845765	0.787093	0.431227	NA
mmu-miR-3970	116.933	-0.0194958	0.213877	-0.0911545	0.92737	0.945509	116.933	0.01129	0.325323	0.0347039	0.972316	0.977367
mmu-miR-409-3p	5129.52	1.27701	0.135162	9.44796	3.45486e-21	2.94015e-20	5129.52	-0.367193	0.203252	-1.80659	0.070827	0.195786
mmu-miR-409-5p	413.981	-3.33619	0.21155	-15.7702	4.98757e-56	1.34182e-54	413.981	-0.331522	0.321018	-1.03272	0.301734	0.516686
mmu-miR-410-3p	103.616	-2.25034	0.491474	-4.57875	4.67756e-06	1.62545e-05	103.616	-1.82787	0.749685	-2.43818	0.0147614	0.0804601
mmu-miR-410-5p	8.55344	0.291514	1.12173	0.259879	0.794957	0.85769	8.55344	-0.492558	1.68089	-0.293034	0.769496	NA
mmu-miR-411-3p	824.967	0.355255	0.196646	1.80657	0.0708287	0.128137	824.967	0.165062	0.2948	0.559911	0.57554	0.732677
mmu-miR-411-5p	4055.95	-1.09342	0.149855	-7.29653	2.9528e-13	1.85161e-12	4055.95	0.549297	0.224611	2.44555	0.0144632	0.0799606
mmu-miR-412-3p	5.11205	0.752799	1.13751	0.661799	0.5081	0.619587	5.11205	-1.68893	1.72645	-0.978269	0.327941	NA
mmu-miR-412-5p	47.824	0.2328	0.35181	0.66172	0.508151	0.619587	47.824	0.796562	0.533223	1.49386	0.135211	0.31297
mmu-miR-421-3p	158.291	-0.326533	0.262963	-1.24174	0.214331	0.320342	158.291	-0.421667	0.398202	-1.05893	0.289633	0.509491
mmu-miR-421-5p	0.346425	-2.28341	5.03807	-0.45323	0.650383	NA	0.346425	0.32954	7.54573	0.0436724	0.965166	NA
mmu-miR-423-3p	9140.28	0.194995	0.157693	1.23655	0.216254	0.32149	9140.28	0.069867	0.236986	0.294815	0.768135	0.854951
mmu-miR-423-5p	10406.1	1.57968	0.132597	11.9134	1.00831e-32	1.37858e-31	10406.1	0.367084	0.199416	1.84079	0.0656518	0.187126
mmu-miR-425-3p	56.0554	-2.09366	0.371924	-5.62927	1.80972e-08	7.98574e-08	56.0554	-0.426406	0.583567	-0.73069	0.464969	0.638095
mmu-miR-425-5p	439.649	-2.88903	0.229783	-12.5729	2.97629e-36	4.59671e-35	439.649	-0.354112	0.354275	-0.999538	0.317534	0.523229
mmu-miR-429-3p	0.26999	-0.921056	5.10159	-0.180543	0.856726	NA	0.26999	0.709626	7.66772	0.0925472	0.926263	NA
mmu-miR-433-3p	0.178946	-0.0382125	5.13408	-0.00744291	0.994061	NA	0.178946	-0.173179	7.68937	-0.0225219	0.982032	NA
mmu-miR-434-5p	0.89039	-2.91853	2.42316	-1.20443	0.228423	NA	0.89039	2.68661	3.79709	0.707545	0.479228	NA
mmu-miR-448-3p	0.0658045	0.923469	5.13408	0.17987	0.857254	NA	0.0658045	0.204884	7.70106	0.0266047	0.978775	NA
mmu-miR-449a-3p	0.094213	0.92345	5.13408	0.179867	0.857257	NA	0.094213	0.204903	7.70106	0.0266071	0.978773	NA
mmu-miR-449a-5p	1.52043	4.0977	2.2601	1.81306	0.0698228	0.126868	1.52043	-6.56672	3.36924	-1.94902	0.0512925	NA
mmu-miR-449b	1.0711	-0.228178	1.71393	-0.133132	0.894089	0.926299	1.0711	-0.0177647	2.9723	-0.00597673	0.995231	NA
mmu-miR-450a-1-3p	21.6288	-0.920382	0.595718	-1.545	0.122347	0.199165	21.6288	-0.571034	0.892422	-0.63987	0.522257	NA
mmu-miR-450a-2-3p	2.03182	-0.368807	1.74487	-0.211366	0.832602	0.883448	1682.56	-0.0487099	0.195748	-0.248839	0.803485	0.866898
mmu-miR-450a-5p	1682.56	-0.429274	0.129764	-3.30812	0.000939245	0.00245558	2.03182	-2.87578	2.83234	-1.01534	0.309945	NA
mmu-miR-450a-5p	1683.4	-0.42498	0.130044	-3.26796	0.00108325	0.00278837	1683.4	-0.0526542	0.196167	-0.268415	0.78838	0.864315
mmu-miR-450b-3p	333.622	0.126862	0.211796	0.59898	0.549186	0.658076	333.622	-0.4016	0.318858	-1.25949	0.207852	0.420341
mmu-miR-450b-5p	2873.7	0.0822313	0.152101	0.540636	0.588758	0.689641	2873.7	0.168741	0.228746	0.737681	0.460708	0.636764
mmu-miR-451a	1.2513	-2.34512	2.42756	-0.966039	0.334025	0.451124	1.2513	-1.94358	3.57726	-0.543315	0.586913	NA
mmu-miR-452-5p	0.035017	0.923484	5.13408	0.179873	0.857252	NA	0.035017	-1.13483	7.68937	-0.147585	0.88267	NA
mmu-miR-455-3p	227.796	-0.999636	0.346312	-2.88652	0.00389531	0.00915124	227.796	0.426816	0.51824	0.823587	0.410174	0.599164
mmu-miR-455-5p	1228.22	-5.77884	0.242968	-23.7844	4.8483e-125	4.49276e-123	1228.22	1.48488	0.34758	4.27205	1.93682e-05	0.00317813
mmu-miR-465a-3p	0.119179	0.923566	5.13408	0.179889	0.857239	NA	0.119179	0.204787	7.70106	0.026592	0.978785	NA
mmu-miR-465b-3p	0.119179	0.923566	5.13408	0.179889	0.857239	NA	0.119179	0.204787	7.70106	0.026592	0.978785	NA
mmu-miR-465b-3p	0.119179	0.923566	5.13408	0.179889	0.857239	NA	0.0314043	0.204854	7.70106	0.0266007	0.978778	NA
mmu-miR-465b-5p	0.0314043	0.923499	5.13408	0.179876	0.85725	NA	0.119179	0.204787	7.70106	0.026592	0.978785	NA
mmu-miR-465b-5p	0.0314043	0.923499	5.13408	0.179876	0.85725	NA	0.0314043	0.204854	7.70106	0.0266007	0.978778	NA
mmu-miR-465c-3p	0.119179	0.923566	5.13408	0.179889	0.857239	NA	0.119179	0.204787	7.70106	0.026592	0.978785	NA
mmu-miR-465c-3p	0.119179	0.923566	5.13408	0.179889	0.857239	NA	0.119179	0.204787	7.70106	0.026592	0.978785	NA
mmu-miR-466a-5p	0.130511	-0.0382527	5.13408	-0.00745073	0.994055	NA	0.130511	-0.590165	7.67487	-0.0768958	0.938706	NA
mmu-miR-466b-3p	0.697593	-2.06387	2.89241	-0.713546	0.475508	NA	0.831982	-0.743431	3.34857	-0.222014	0.824303	NA
mmu-miR-466b-5p	0.831982	-2.52422	2.28204	-1.10612	0.268673	NA	0.694372	-1.58966	3.63147	-0.437745	0.661571	NA
mmu-miR-466b-5p	0.694372	-1.52297	2.50281	-0.608503	0.542854	NA	0.697593	-0.449815	4.31693	-0.104198	0.917012	NA
mmu-miR-466b-5p	0.831982	-2.52422	2.28204	-1.10612	0.268673	NA	0.831982	-0.743431	3.34857	-0.222014	0.824303	NA
mmu-miR-466b-5p	0.831982	-2.52422	2.28204	-1.10612	0.268673	NA	0.831982	-0.743431	3.34857	-0.222014	0.824303	NA
mmu-miR-466b-5p	0.831982	-2.52422	2.28204	-1.10612	0.268673	NA	0.831982	-0.743431	3.34857	-0.222014	0.824303	NA
mmu-miR-466b-5p	0.831982	-2.52422	2.28204	-1.10612	0.268673	NA	0.831982	-0.743431	3.34857	-0.222014	0.824303	NA
mmu-miR-466b-5p	0.831982	-2.52422	2.28204	-1.10612	0.268673	NA	0.831982	-0.743431	3.34857	-0.222014	0.824303	NA
mmu-miR-466b-5p	0.985324	-2.41113	2.9582	-0.815065	0.415035	NA	0.985324	-0.946773	4.3742	-0.216445	0.828641	NA
mmu-miR-466c-5p	30.9316	-3.53888	0.494478	-7.1568	8.25802e-13	4.95481e-12	30.9316	-2.43697	1.17267	-2.07814	0.0376965	0.138939
mmu-miR-466c-5p	30.9316	-3.53888	0.494478	-7.1568	8.25802e-13	4.95481e-12	30.9316	-2.43697	1.17267	-2.07814	0.0376965	0.138939
mmu-miR-466c-5p	30.9316	-3.53888	0.494478	-7.1568	8.25802e-13	4.95481e-12	30.9316	-2.43697	1.17267	-2.07814	0.0376965	0.138939
mmu-miR-466d-3p	23.135	-0.354773	0.427325	-0.830218	0.406415	0.518273	23.135	-0.101386	0.63219	-0.160373	0.872587	NA
mmu-miR-466d-5p	3.54579	-5.14235	1.49069	-3.44965	0.000561321	0.00153994	3.54579	0.631147	2.16757	0.291177	0.770916	NA
mmu-miR-466e-5p	0.985324	-2.41113	2.9582	-0.815065	0.415035	NA	0.985324	-0.946773	4.3742	-0.216445	0.828641	NA
mmu-miR-466f	1.60545	-3.53497	1.83913	-1.92209	0.0545943	0.102318	1.60545	-0.346092	2.68858	-0.128727	0.897574	NA
mmu-miR-466f-5p	1.60545	-3.53497	1.83913	-1.92209	0.0545943	0.102318	1.60545	-0.346092	2.68858	-0.128727	0.897574	NA
mmu-miR-466f-5p	1.60545	-3.53497	1.83913	-1.92209	0.0545943	0.102318	1.60545	-0.346092	2.68858	-0.128727	0.897574	NA
mmu-miR-466f-5p	1.60545	-3.53497	1.83913	-1.92209	0.0545943	0.102318	1.60545	-0.346092	2.68858	-0.128727	0.897574	NA
mmu-miR-466g	1.14547	0.0649378	1.96766	0.0330025	0.973673	0.979545	1.14547	-0.131131	2.98964	-0.0438617	0.965015	NA
mmu-miR-466h-3p	8.95653	2.02226	0.875749	2.30918	0.0209339	0.0431083	8.95653	1.27604	1.38359	0.922265	0.356391	NA
mmu-miR-466h-5p	11.8098	-0.420305	0.541591	-0.776056	0.437716	0.550112	11.8098	-0.4378	0.855748	-0.511599	0.608931	NA
mmu-miR-466j	0.4515	2.20272	3.18615	0.691343	0.48935	NA	0.4515	-4.02606	4.71512	-0.853862	0.393181	NA
mmu-miR-466k	0.329272	-0.855613	3.84608	-0.222464	0.823953	NA	0.329272	0.639022	5.78392	0.110482	0.912027	NA
mmu-miR-466l-3p	1.83321	2.69741	2.10854	1.27928	0.200799	0.304483	1.83321	-3.17544	3.54684	-0.895287	0.370634	NA
mmu-miR-466m-3p	1.55243	-0.357321	1.3389	-0.266876	0.789565	0.856236	1.55243	-1.477	2.32187	-0.636123	0.524696	NA
mmu-miR-466n-3p	2.89898	-1.27114	1.35804	-0.936012	0.349267	0.467558	2.89898	-0.644211	1.97981	-0.32539	0.744886	NA
mmu-miR-466n-5p	3.54579	-5.14235	1.49069	-3.44965	0.000561321	0.00153994	3.54579	0.631147	2.16757	0.291177	0.770916	NA
mmu-miR-466o-3p	0.677894	-3.48903	3.6758	-0.949189	0.342524	NA	0.677894	2.50166	5.58295	0.448089	0.654089	NA
mmu-miR-466o-5p	0.831982	-2.52422	2.28204	-1.10612	0.268673	NA	0.831982	-0.743431	3.34857	-0.222014	0.824303	NA
mmu-miR-466p-3p	0.0336674	-0.0381452	5.13408	-0.00742979	0.994072	NA	0.0336674	1.16645	7.70106	0.151466	0.879608	NA
mmu-miR-466p-5p	0.0329022	0.923499	5.13408	0.179876	0.85725	NA	0.0329022	0.204854	7.70106	0.0266007	0.978778	NA
mmu-miR-467b-3p	0.257774	0.810491	5.01644	0.161567	0.871647	NA	0.257774	0.317812	7.62315	0.0416904	0.966746	NA
mmu-miR-467c-3p	0.634492	0.0367171	2.58043	0.0142291	0.988647	NA	0.634492	-0.32221	3.77259	-0.0854082	0.931937	NA
mmu-miR-467c-5p	618.807	0.818044	0.187735	4.35744	1.3159e-05	4.38985e-05	618.807	0.527618	0.282203	1.86964	0.0615338	0.184602
mmu-miR-467d-5p	44.3308	-0.837813	0.337627	-2.48148	0.013084	0.028053	44.3308	-0.13572	0.524849	-0.258589	0.795952	0.866898
mmu-miR-467e-3p	1.14255	-0.207829	1.80926	-0.11487	0.908548	0.935468	1.14255	-1.08811	2.68636	-0.40505	0.68544	NA
mmu-miR-467e-5p	340.802	-0.171028	0.181388	-0.942883	0.345741	0.463581	340.802	0.303145	0.272567	1.11218	0.26606	0.496711
mmu-miR-467f	0.0904203	-1.35502	5.07469	-0.267015	0.789458	NA	0.0904203	2.48325	7.6616	0.324116	0.74585	NA
mmu-miR-467h	0.310468	-1.93551	3.42084	-0.565798	0.571531	NA	0.310468	3.9604	5.22738	0.757625	0.448675	NA
mmu-miR-470-5p	0.0503649	1.88526	5.13408	0.367205	0.713466	NA	0.0503649	-0.756873	7.70106	-0.0982817	0.921709	NA
mmu-miR-483-3p	0.606592	0.92351	5.13408	0.179878	0.857248	NA	0.606592	0.555626	7.55856	0.0735095	0.941401	NA
mmu-miR-483-5p	0.0556752	0.923561	5.13408	0.179888	0.85724	NA	0.0556752	1.09574	7.69566	0.142384	0.886777	NA
mmu-miR-484	2263.03	-0.639975	0.169512	-3.77539	0.000159756	0.000463395	2263.03	-0.786644	0.255531	-3.07847	0.00208068	0.0248148
mmu-miR-485-3p	542.992	1.62966	0.302799	5.38199	7.36661e-08	3.04146e-07	542.992	-0.00599811	0.454699	-0.0131914	0.989475	0.992039
mmu-miR-485-5p	793.669	2.46578	0.19621	12.5671	3.20376e-36	4.85806e-35	793.669	0.764608	0.29734	2.57149	0.0101261	0.0642425
mmu-miR-486a-3p	13.1111	2.4016	0.967817	2.48146	0.0130847	0.028053	13.1111	0.28628	1.5231	0.187958	0.850909	NA
mmu-miR-486a-5p	111.331	1.10227	0.206739	5.33172	9.72879e-08	3.95796e-07	111.331	-0.197249	0.314951	-0.626287	0.531127	0.694413
mmu-miR-486b-3p	0.529417	3.34126	3.35625	0.995534	0.319477	NA	0.529417	-4.69154	5.05734	-0.92767	0.353579	NA
mmu-miR-486b-5p	115.804	1.12525	0.232958	4.83027	1.36349e-06	5.03163e-06	115.804	-0.296032	0.354208	-0.835755	0.403293	0.597467
mmu-miR-487b-3p	24.2259	-0.915022	0.54359	-1.6833	0.0923179	0.159737	24.2259	0.586628	0.816547	0.718425	0.472495	NA
mmu-miR-487b-5p	0.866189	2.43888	3.87291	0.629729	0.528872	NA	0.866189	-6.12241	5.77764	-1.05967	0.289294	NA
mmu-miR-488-3p	0.0602802	-0.774886	5.11258	-0.151565	0.87953	NA	0.0602802	1.90315	7.68675	0.247588	0.804453	NA
mmu-miR-491-3p	1.31876	2.3003	2.35121	0.978348	0.327902	0.445392	1.31876	-1.60877	3.52504	-0.456385	0.648113	NA
mmu-miR-491-5p	0.876058	0.172168	3.66368	0.0469931	0.962519	NA	0.876058	-3.66557	5.35239	-0.684847	0.493441	NA
mmu-miR-493-5p	0.206427	-1.10928	5.08894	-0.217978	0.827446	NA	0.206427	-0.711804	7.58415	-0.0938541	0.925225	NA
mmu-miR-494-3p	330.39	-2.36353	0.386049	-6.12235	9.22038e-10	4.3692e-09	330.39	-1.36318	0.592268	-2.30163	0.0213558	0.102034
mmu-miR-494-5p	13.0135	1.54111	0.857981	1.7962	0.0724626	0.130527	13.0135	0.148616	1.28402	0.115743	0.907856	NA
mmu-miR-495-3p	481.437	-0.527826	0.271082	-1.94711	0.0515218	0.0990074	481.437	0.722248	0.407851	1.77086	0.0765836	0.202999
mmu-miR-495-5p	0.464417	1.7943	4.13072	0.43438	0.664013	NA	0.464417	-3.75582	6.11414	-0.614283	0.539028	NA
mmu-miR-496a-3p	26.3082	-0.288484	0.469106	-0.614964	0.538578	0.649096	26.3082	-0.648639	0.707536	-0.916758	0.35927	0.558383
mmu-miR-496a-5p	0.92667	-2.42137	2.65573	-0.911755	0.361898	NA	0.92667	3.09098	3.88833	0.794938	0.426649	NA
mmu-miR-497a-3p	0.0650717	-0.0381832	5.13408	-0.0074372	0.994066	NA	0.0650717	1.16649	7.70106	0.151471	0.879604	NA
mmu-miR-497a-5p	30.5566	-4.68175	0.697792	-6.70938	1.95452e-11	1.07242e-10	30.5566	-3.13818	1.42855	-2.19675	0.0280381	0.113028
mmu-miR-497b	33.2391	-2.82114	0.585104	-4.82161	1.42403e-06	5.2319e-06	33.2391	0.506313	0.911177	0.55567	0.578437	0.733951
mmu-miR-499-5p	2.92077	-3.75882	1.55878	-2.41139	0.0158918	0.0331344	2.92077	3.8868	2.02658	1.91791	0.0551222	NA
mmu-miR-500-3p	10.3848	-2.18257	0.762035	-2.86414	0.0041815	0.00974125	10.3848	-3.39954	1.57399	-2.15982	0.0307865	NA
mmu-miR-500-5p	1.28088	-0.440521	1.60999	-0.273618	0.784378	0.852897	1.28088	-1.39006	2.67545	-0.519561	0.60337	NA
mmu-miR-501-3p	1585.61	1.66056	0.184955	8.9782	2.75233e-19	2.14527e-18	1585.61	0.473352	0.279258	1.69504	0.0900685	0.230838
mmu-miR-501-5p	6.05413	-2.75226	1.13864	-2.41715	0.0156425	0.0326963	6.05413	0.484203	1.71294	0.282674	0.777427	NA
mmu-miR-503-3p	193.328	0.569655	0.293889	1.93833	0.0525826	0.100017	193.328	-0.417729	0.440541	-0.948218	0.343018	0.546288
mmu-miR-503-5p	862.229	-1.06019	0.210686	-5.03207	4.85216e-07	1.81467e-06	862.229	-0.513961	0.317793	-1.61728	0.105817	0.257555
mmu-miR-505-3p	18.8403	-0.631819	0.525313	-1.20275	0.229074	0.336945	18.8403	0.0883847	0.787239	0.112272	0.910608	NA
mmu-miR-505-5p	21.157	2.08888	0.621472	3.36118	0.000776114	0.002088	21.157	0.0373809	0.935511	0.0399577	0.968127	NA
mmu-miR-5099	26260.8	1.84046	0.184911	9.95323	2.44137e-23	2.45313e-22	26260.8	0.474717	0.277451	1.71099	0.0870829	0.224674
mmu-miR-5100	23.5941	-0.559272	0.509641	-1.09738	0.272473	0.385157	23.5941	-0.599544	0.81631	-0.734456	0.462671	NA
mmu-miR-5101	2.21443	2.69892	1.54897	1.7424	0.0814389	0.144204	2.21443	-6.52314	2.43405	-2.67995	0.00736324	NA
mmu-miR-5103	1.53029	-4.18003	1.85408	-2.2545	0.0241645	0.0492742	1.53029	0.524483	2.73141	0.192019	0.847727	NA
mmu-miR-5104	0.244337	-1.84567	5.05248	-0.365301	0.714887	NA	0.244337	2.97388	7.64691	0.3889	0.69735	NA
mmu-miR-5106	0.268471	1.8853	5.13408	0.367214	0.71346	NA	0.268471	-0.75692	7.70106	-0.0982878	0.921704	NA
mmu-miR-5107-3p	0.167026	0.923583	5.13408	0.179893	0.857237	NA	0.167026	1.94804	7.68405	0.253517	0.799869	NA
mmu-miR-5108	0.510638	3.14543	4.45033	0.706786	0.479699	NA	0.510638	-2.01702	6.72802	-0.299794	0.764334	NA
mmu-miR-5113	19.7678	0.187127	0.712391	0.262674	0.792802	0.856902	19.7678	-0.415373	1.12644	-0.368748	0.712316	NA
mmu-miR-511-3p	0.0588235	0.923468	5.13408	0.17987	0.857255	NA	8.10228	-0.534717	1.22093	-0.437959	0.661416	NA
mmu-miR-5114	8.10228	-1.22214	0.787076	-1.55276	0.120481	0.197797	0.13626	3.06391	7.64471	0.400788	0.688576	NA
mmu-miR-511-5p	0.038785	-0.0381452	5.13408	-0.00742979	0.994072	NA	1.22104	0.069128	3.58226	0.0192973	0.984604	NA
mmu-miR-5116	0.13626	-1.93571	5.04915	-0.383374	0.701443	NA	0.0588235	-1.5518	7.67487	-0.202193	0.839766	NA
mmu-miR-5119	1.22104	2.5881	2.47717	1.04478	0.296124	0.410245	0.038785	1.16645	7.70106	0.151466	0.879608	NA
mmu-miR-5121	5.0663	-2.56823	1.08149	-2.37471	0.0175628	0.0364362	5.0663	0.533817	1.64867	0.323786	0.7461	NA
mmu-miR-5122	0.563058	0.35067	2.89924	0.120952	0.903729	NA	0.563058	2.21786	4.56467	0.485874	0.627057	NA
mmu-miR-5123	0.718185	-0.51557	2.57921	-0.199894	0.841563	NA	0.718185	-2.38337	3.83491	-0.621492	0.534276	NA
mmu-miR-5124a	0.119179	0.923566	5.13408	0.179889	0.857239	NA	0.119179	0.204787	7.70106	0.026592	0.978785	NA
mmu-miR-5125	4.65402	2.19436	1.67364	1.31113	0.189813	0.289934	4.65402	2.15511	2.82483	0.762918	0.445512	NA
mmu-miR-5126	2.68705	3.74826	2.46351	1.52151	0.128131	0.206695	2.68705	0.422488	3.6943	0.114362	0.908951	NA
mmu-miR-5128	8.15341	1.62916	0.83421	1.95294	0.0508266	0.0978969	8.15341	-0.402718	1.30171	-0.309376	0.757036	NA
mmu-miR-5129-3p	8.01062	-1.764	0.715073	-2.46688	0.0136294	0.0288501	8.01062	-1.71598	1.40693	-1.21966	0.222592	NA
mmu-miR-5129-5p	5.18451	3.94566	1.19741	3.29518	0.000983593	0.00256349	5.18451	1.10641	2.03943	0.542507	0.587469	NA
mmu-miR-5132-3p	1.02871	-0.781654	2.16261	-0.361441	0.71777	NA	1.02871	-2.39596	3.23673	-0.74024	0.459154	NA
mmu-miR-5132-5p	35.1883	1.74389	0.337825	5.16211	2.44185e-07	9.42826e-07	35.1883	0.823459	0.556708	1.47916	0.139098	0.318281
mmu-miR-5134-3p	0.588602	-3.07346	3.79689	-0.809467	0.418247	NA	0.588602	4.97017	5.76445	0.862209	0.388572	NA
mmu-miR-5136	0.651704	1.56219	3.57164	0.437387	0.661831	NA	0.651704	-2.14584	5.54947	-0.386675	0.698997	NA
mmu-miR-532-3p	81.5715	-0.98083	0.253537	-3.86859	0.000109467	0.000329586	81.5715	-1.37651	0.42715	-3.22254	0.00127059	0.0169558
mmu-miR-532-5p	7693.83	-2.65193	0.167831	-15.8012	3.05303e-56	8.75671e-55	7693.83	0.6289	0.252298	2.49268	0.0126782	0.0732309
mmu-miR-539-3p	0.242275	0.923335	5.13408	0.179844	0.857275	NA	0.242275	-3.18541	7.60146	-0.419052	0.675178	NA
mmu-miR-539-5p	14.2386	1.85809	0.6458	2.87718	0.00401241	0.00939987	14.2386	0.856751	1.00295	0.854229	0.392978	NA
mmu-miR-541-3p	4.02199	-3.95738	1.50374	-2.6317	0.00849596	0.0187948	4.02199	-0.628144	2.18374	-0.287646	0.773618	NA
mmu-miR-541-5p	10846.4	0.171172	0.167183	1.02386	0.3059	0.419719	10846.4	0.623876	0.250856	2.48699	0.0128829	0.0733188
mmu-miR-542-3p	2415.52	-3.31955	0.143349	-23.1572	1.23053e-118	1.02626e-116	2415.52	0.396157	0.216065	1.83351	0.0667271	0.187126
mmu-miR-542-5p	24.5023	-3.59209	0.642518	-5.59064	2.26238e-08	9.87867e-08	24.5023	-3.10826	1.4324	-2.16997	0.030009	NA
mmu-miR-543-3p	2580.95	1.56978	0.251868	6.23254	4.58945e-10	2.23836e-09	2580.95	0.69405	0.377895	1.83662	0.0662658	0.187126
mmu-miR-543-5p	3.42924	1.08079	1.00128	1.0794	0.280408	0.395034	3.42924	-2.73123	1.78224	-1.53247	0.125407	NA
mmu-miR-544-3p	0.0987392	-0.920924	5.1016	-0.180517	0.856747	NA	0.0987392	2.04918	7.67945	0.26684	0.789593	NA
mmu-miR-546	0.0314043	0.923499	5.13408	0.179876	0.85725	NA	0.0314043	0.204854	7.70106	0.0266007	0.978778	NA
mmu-miR-547-3p	4.99768	-1.13775	1.24484	-0.913972	0.360731	0.476028	4.99768	0.787873	1.7493	0.450394	0.652426	NA
mmu-miR-547-5p	0.143836	-0.0382508	5.13408	-0.00745037	0.994056	NA	0.143836	-1.50475	7.625	-0.197344	0.843559	NA
mmu-miR-5615-3p	0.859411	1.45503	3.02752	0.480601	0.6308	NA	0.859411	-3.09822	4.65788	-0.665157	0.50595	NA
mmu-miR-5615-3p	0.308797	0.247156	5.05502	0.0488932	0.961004	NA	1.83572	0.690364	2.58301	0.267271	0.789261	NA
mmu-miR-5615-5p	1.83572	-4.34782	1.75518	-2.47714	0.0132439	0.0282492	0.308797	-1.91891	7.56686	-0.253594	0.79981	NA
mmu-miR-5615-5p	1.83572	-4.34782	1.75518	-2.47714	0.0132439	0.0282492	1.83572	0.690364	2.58301	0.267271	0.789261	NA
mmu-miR-5616-3p	2.20172	0.175205	1.58063	0.110845	0.911739	0.936441	2.20172	4.53774	2.73841	1.65707	0.0975058	NA
mmu-miR-5616-5p	1.09033	-3.67369	1.97675	-1.85844	0.0631059	0.11579	1.09033	3.37188	3.02701	1.11393	0.265309	NA
mmu-miR-5617-5p	0.152751	0.923424	5.13408	0.179862	0.857261	NA	0.152751	0.204929	7.70106	0.0266105	0.97877	NA
mmu-miR-5618-5p	0.0336674	-0.0381452	5.13408	-0.00742979	0.994072	NA	0.0336674	1.16645	7.70106	0.151466	0.879608	NA
mmu-miR-5619-3p	0.365472	2.75405	5.10404	0.539582	0.589485	NA	0.365472	-5.01607	7.58121	-0.661645	0.508199	NA
mmu-miR-5619-5p	0.0588235	0.923468	5.13408	0.17987	0.857255	NA	0.0588235	-1.5518	7.67487	-0.202193	0.839766	NA
mmu-miR-5620-5p	11.0035	0.148093	0.667383	0.221901	0.824391	0.879179	11.0035	-0.775947	1.10634	-0.701363	0.483076	NA
mmu-miR-5621-3p	1.25342	-3.32206	2.06121	-1.6117	0.107027	0.181057	1.25342	0.835471	3.07155	0.272003	0.785619	NA
mmu-miR-5621-5p	0.534425	-2.95185	4.4121	-0.669034	0.503474	NA	0.534425	4.08004	6.72389	0.606797	0.543985	NA
mmu-miR-5622-3p	0.408525	4.23203	5.0359	0.840371	0.400701	NA	0.408525	-3.10356	7.63597	-0.40644	0.684419	NA
mmu-miR-5622-5p	0.642159	1.74546	3.20376	0.544817	0.58588	NA	0.642159	-0.617119	5.01802	-0.122981	0.902122	NA
mmu-miR-5623-3p	0.481574	1.58185	3.6296	0.435819	0.662968	NA	0.481574	-0.707145	5.4389	-0.130016	0.896554	NA
mmu-miR-5624-5p	1.98002	0.12155	1.42214	0.0854698	0.931888	0.947798	1.98002	-1.23883	2.55719	-0.484451	0.628066	NA
mmu-miR-5626-3p	0.356758	-0.921543	4.40795	-0.209064	0.834398	NA	0.356758	-0.433703	6.56455	-0.0660674	0.947324	NA
mmu-miR-5626-5p	1.31762	3.3004	3.06187	1.0779	0.281078	0.39531	1.31762	-0.965547	4.53826	-0.212757	0.831517	NA
mmu-miR-5709-5p	0.132022	0.011593	5.09952	0.00227334	0.998186	NA	0.132022	1.11669	7.67807	0.145439	0.884364	NA
mmu-miR-574-3p	339.164	-0.333816	0.230196	-1.45014	0.147019	0.233107	339.164	-0.146989	0.353217	-0.416143	0.677305	0.809004
mmu-miR-574-5p	0.312962	0.923514	4.57459	0.201879	0.840011	NA	0.312962	1.31378	6.85171	0.191745	0.847942	NA
mmu-miR-582-3p	135.75	-3.40295	0.333491	-10.204	1.90202e-24	2.00795e-23	135.75	0.508347	0.520658	0.976356	0.328888	0.530332
mmu-miR-582-5p	4.93556	-5.12126	1.54485	-3.31505	0.00091627	0.00241063	4.93556	-0.159756	2.24045	-0.0713054	0.943155	NA
mmu-miR-592-5p	3.75926	-1.40948	1.67419	-0.841885	0.399852	0.511622	3.75926	0.200321	2.48653	0.0805627	0.93579	NA
mmu-miR-598-3p	569.232	-1.94849	0.160853	-12.1135	8.95753e-34	1.2662e-32	569.232	0.474921	0.24293	1.95497	0.050587	0.161795
mmu-miR-598-5p	0.944523	2.74301	3.12438	0.877935	0.379979	NA	0.944523	-1.59401	4.66265	-0.341869	0.73245	NA
mmu-miR-615-3p	4782.53	0.767596	0.196765	3.90108	9.57652e-05	0.000291946	4782.53	0.414759	0.295548	1.40335	0.160511	0.348977
mmu-miR-615-5p	28.8162	2.21559	0.501194	4.42062	9.84161e-06	3.32304e-05	28.8162	0.313208	0.809395	0.386965	0.698782	0.814544
mmu-miR-6236	11.7719	1.98918	0.699996	2.8417	0.00448733	0.0104246	11.7719	0.510257	1.16041	0.43972	0.66014	NA
mmu-miR-6238	23.4423	3.56966	0.621153	5.74683	9.09325e-09	4.05549e-08	23.4423	2.15034	1.13968	1.88679	0.0591888	NA
mmu-miR-6239	6.49346	-2.11213	0.834574	-2.53079	0.0113805	0.0246529	6.49346	2.18721	1.22056	1.79197	0.0731374	NA
mmu-miR-6240	4.99744	2.99185	1.08591	2.75516	0.00586634	0.0133311	4.99744	-0.649563	1.58912	-0.408755	0.682719	NA
mmu-miR-6390	0.41037	-3.52614	5.0145	-0.703189	0.481938	NA	0.41037	4.65426	7.62188	0.610645	0.541435	NA
mmu-miR-6395	0.144919	0.923532	5.13408	0.179883	0.857245	NA	0.144919	-0.243934	7.68397	-0.0317459	0.974675	NA
mmu-miR-6399	2.29456	0.973536	1.45738	0.668003	0.504131	0.617394	2.29456	0.499388	2.1762	0.229477	0.818498	NA
mmu-miR-6412	0.729756	3.59439	3.27471	1.09762	0.27237	NA	0.729756	-0.700354	4.9823	-0.140568	0.888211	NA
mmu-miR-6418-3p	2.8502	0.425956	1.38323	0.307944	0.758125	0.832214	2.8502	0.830307	2.16058	0.384298	0.700757	NA
mmu-miR-6516-3p	4.17291	-4.46655	1.49684	-2.98398	0.00284527	0.00683848	4.17291	-0.967892	2.16746	-0.446557	0.655195	NA
mmu-miR-6516-5p	10.0373	0.62614	0.674585	0.928186	0.353311	0.470138	10.0373	-1.60545	0.994799	-1.61385	0.10656	NA
mmu-miR-652-3p	1567.2	-2.43527	0.154139	-15.7992	3.14989e-56	8.75671e-55	1567.2	-0.785671	0.237118	-3.31342	0.000921623	0.0149632
mmu-miR-652-5p	7.12223	-5.60705	1.32074	-4.2454	2.18203e-05	7.13653e-05	7.12223	1.54986	1.87793	0.825303	0.4092	NA
mmu-miR-653-5p	0.0301401	-0.0381452	5.13408	-0.00742979	0.994072	NA	6.21399	-0.551759	2.82395	-0.195386	0.845091	NA
mmu-miR-6538	6.21399	5.65474	1.95609	2.89084	0.00384218	0.0090519	46.0135	0.0215415	0.563965	0.0381964	0.969531	0.977106
mmu-miR-6539	46.0135	-1.72867	0.36658	-4.71566	2.40929e-06	8.51419e-06	0.0301401	1.16645	7.70106	0.151466	0.879608	NA
mmu-miR-6540-3p	0.0658045	0.923469	5.13408	0.17987	0.857254	NA	0.0658045	0.204884	7.70106	0.0266047	0.978775	NA
mmu-miR-6540-5p	0.718262	-3.82543	3.38084	-1.1315	0.257844	NA	0.718262	4.95366	5.22259	0.948505	0.342872	NA
mmu-miR-664-3p	168.663	2.79342	0.266654	10.4758	1.11548e-25	1.2921e-24	168.663	-0.768081	0.402995	-1.90593	0.0566593	0.175417
mmu-miR-664-5p	263.979	1.89114	0.264381	7.15308	8.48507e-13	5.05467e-12	263.979	1.02772	0.405299	2.5357	0.0112222	0.0689364
mmu-miR-666-3p	0.887555	-1.96646	2.61831	-0.751039	0.452629	NA	0.887555	-0.640482	3.85695	-0.166059	0.86811	NA
mmu-miR-666-5p	45.4282	-1.02623	0.352443	-2.91175	0.00359411	0.00849147	45.4282	0.327005	0.522034	0.626405	0.531049	0.694413
mmu-miR-667-3p	127.382	1.63731	0.303717	5.39091	7.01037e-08	2.90878e-07	127.382	-0.48284	0.467225	-1.03342	0.301407	0.516686
mmu-miR-667-5p	79.7527	-2.42863	0.462365	-5.25262	1.49951e-07	5.899e-07	79.7527	0.704972	0.705573	0.999148	0.317723	0.523229
mmu-miR-668-3p	34.3717	0.349332	0.398592	0.876414	0.380805	0.493154	34.3717	-0.145765	0.562133	-0.259306	0.795399	0.866898
mmu-miR-668-5p	0.282385	0.92344	5.13408	0.179865	0.857259	NA	0.282385	-2.98073	7.60703	-0.391838	0.695178	NA
mmu-miR-669a-3-3p	0.955671	-1.50795	2.86941	-0.525525	0.599218	NA	0.955671	-2.06751	4.18633	-0.493871	0.621398	NA
mmu-miR-669b-3p	0.707415	0.966522	2.04181	0.473364	0.635953	NA	0.707415	-1.03142	3.07175	-0.335777	0.737039	NA
mmu-miR-669b-5p	26.7065	-0.240791	0.405039	-0.594489	0.552185	0.658352	26.7065	-1.15555	0.625931	-1.84614	0.0648723	0.187126
mmu-miR-669c-5p	9389.65	1.48033	0.188905	7.83639	4.63687e-15	3.14403e-14	9389.65	0.0771313	0.28318	0.272376	0.785333	0.864315
mmu-miR-669d-2-3p	0.256594	0.927205	5.04451	0.183805	0.854167	NA	0.256594	0.201108	7.64165	0.0263174	0.979004	NA
mmu-miR-669d-3p	0.256594	0.927205	5.04451	0.183805	0.854167	NA	5.51214	0.900959	1.59252	0.565744	0.571568	NA
mmu-miR-669d-5p	5.42761	-3.56256	1.31458	-2.71004	0.00672753	0.0152053	0.256594	0.201108	7.64165	0.0263174	0.979004	NA
mmu-miR-669d-5p	5.51214	-2.92917	1.18004	-2.48226	0.0130552	0.028053	5.42761	1.53166	1.68321	0.909967	0.36284	NA
mmu-miR-669e-3p	2.14874	-1.04503	1.67057	-0.625555	0.531607	0.644419	2.14874	-1.64555	2.63418	-0.624691	0.532174	NA
mmu-miR-669e-5p	56.7337	-1.63266	0.339674	-4.80656	1.53551e-06	5.61674e-06	56.7337	-0.564987	0.519159	-1.08827	0.276475	0.504697
mmu-miR-669f-3p	7.90577	-3.35336	0.92988	-3.60623	0.000310683	0.000872423	7.90577	0.868091	1.28284	0.676696	0.498599	NA
mmu-miR-669f-5p	19.7883	-0.584383	0.484511	-1.20613	0.227768	0.335726	19.7883	-1.69471	0.787649	-2.15161	0.0314279	NA
mmu-miR-669g	0.038785	-0.0381452	5.13408	-0.00742979	0.994072	NA	0.038785	1.16645	7.70106	0.151466	0.879608	NA
mmu-miR-669h-5p	47.3123	2.41417	0.39798	6.06605	1.31094e-09	6.17697e-09	47.3123	-0.45539	0.57581	-0.790869	0.429021	0.607629
mmu-miR-669l-3p	3.13641	2.297	1.91462	1.19972	0.230249	0.338077	3.13641	-0.413539	2.92327	-0.141464	0.887503	NA
mmu-miR-669l-5p	192.62	0.00809544	0.260555	0.03107	0.975214	0.979914	192.62	-0.275398	0.389208	-0.707585	0.479203	0.650707
mmu-miR-669m-3p	1.05067	-0.699676	1.84606	-0.37901	0.70468	0.793122	1.05067	0.381001	2.88697	0.131973	0.895006	NA
mmu-miR-669m-3p	1.05067	-0.699676	1.84606	-0.37901	0.70468	0.793122	26.7065	-1.15555	0.625931	-1.84614	0.0648723	0.187126
mmu-miR-669m-5p	26.7065	-0.240791	0.405039	-0.594489	0.552185	0.658352	1.05067	0.381001	2.88697	0.131973	0.895006	NA
mmu-miR-669m-5p	26.7065	-0.240791	0.405039	-0.594489	0.552185	0.658352	26.7065	-1.15555	0.625931	-1.84614	0.0648723	0.187126
mmu-miR-669n	0.562496	1.70924	2.63755	0.648043	0.516957	NA	0.562496	-0.986474	3.85978	-0.255578	0.798277	NA
mmu-miR-669o-5p	259.221	0.33733	0.2069	1.6304	0.103018	0.17505	259.221	-0.311252	0.30774	-1.01141	0.311819	0.523229
mmu-miR-669p-3p	1.20236	-3.84924	2.00864	-1.91634	0.055322	0.102988	1.20236	1.13716	2.99358	0.379868	0.704043	NA
mmu-miR-669p-3p	1.20236	-3.84924	2.00864	-1.91634	0.055322	0.102988	1.20236	1.13716	2.99358	0.379868	0.704043	NA
mmu-miR-670-3p	1.52759	-3.43597	2.22131	-1.54682	0.121906	0.199165	1.52759	0.856691	3.31176	0.258682	0.795881	NA
mmu-miR-670-5p	1.34974	-2.59102	2.08834	-1.24071	0.214713	0.320342	1.34974	2.11756	2.94042	0.720157	0.471428	NA
mmu-miR-671-3p	1051.27	0.879488	0.232978	3.77498	0.000160021	0.000463395	1051.27	0.800964	0.350891	2.28266	0.0224506	0.105956
mmu-miR-671-5p	105.922	-0.833743	0.207368	-4.02061	5.80485e-05	0.000180644	105.922	-1.16344	0.34789	-3.34429	0.000824943	0.0149632
mmu-miR-672-3p	0.11135	0.923574	5.13408	0.179891	0.857238	NA	0.11135	1.60806	7.68795	0.209166	0.834319	NA
mmu-miR-672-5p	64.5418	1.97436	0.336528	5.86685	4.44157e-09	2.00231e-08	64.5418	-0.266257	0.513988	-0.518022	0.604443	0.761952
mmu-miR-674-3p	4326.67	-0.157604	0.206156	-0.764493	0.444574	0.557556	4326.67	1.17169	0.309639	3.78406	0.00015429	0.00597102
mmu-miR-674-5p	371.909	0.196321	0.298439	0.657825	0.51065	0.62082	371.909	-1.2251	0.453219	-2.70311	0.0068695	0.054255
mmu-miR-675-5p	0.094213	0.92345	5.13408	0.179867	0.857257	NA	0.094213	0.204903	7.70106	0.0266071	0.978773	NA
mmu-miR-676-5p	0.035017	0.923484	5.13408	0.179873	0.857252	NA	0.035017	-1.13483	7.68937	-0.147585	0.88267	NA
mmu-miR-677-3p	1.06422	-3.36627	2.17976	-1.54433	0.122508	0.199165	1.06422	4.16821	3.44247	1.21082	0.225964	NA
mmu-miR-677-5p	14.6138	-1.84163	0.569154	-3.23574	0.00121327	0.00309439	14.6138	0.792164	0.848482	0.933624	0.350498	NA
mmu-miR-679-3p	4.83434	-1.59615	1.12981	-1.41275	0.157729	0.246803	4.83434	-3.05888	1.97549	-1.54841	0.121523	NA
mmu-miR-679-5p	196.918	-1.79666	0.285386	-6.29554	3.06332e-10	1.51172e-09	196.918	-0.821961	0.463241	-1.77437	0.0760017	0.202846
mmu-miR-688	0.0845228	1.88526	5.13408	0.367205	0.713466	NA	0.0845228	-0.756873	7.70106	-0.0982817	0.921709	NA
mmu-miR-6896-3p	0.271059	3.67965	5.05384	0.728089	0.466559	NA	0.271059	-2.5512	7.64781	-0.333586	0.738692	NA
mmu-miR-6896-5p	6.08999	-0.696565	0.787615	-0.884399	0.376481	0.489836	6.08999	-0.273358	1.18716	-0.230263	0.817887	NA
mmu-miR-6897-3p	1.031	-2.71606	3.30707	-0.821288	0.411482	NA	1.031	6.28701	5.03094	1.24967	0.211421	NA
mmu-miR-6897-5p	0.785108	0.923554	5.13408	0.179887	0.857241	NA	0.785108	-1.88968	7.65431	-0.246878	0.805003	NA
mmu-miR-6898-5p	1.97656	0.978842	1.79796	0.544419	0.586153	0.687555	1.97656	3.15063	2.84762	1.10641	0.268549	NA
mmu-miR-6899-3p	27.4042	1.08461	0.482465	2.24806	0.0245722	0.0499835	27.4042	1.02726	0.788152	1.30338	0.192446	0.400411
mmu-miR-6900-3p	18.5407	1.16439	0.606685	1.91926	0.0549514	0.102757	18.5407	1.71655	0.956894	1.79388	0.0728327	NA
mmu-miR-6900-5p	0.402556	-2.78624	4.19322	-0.664463	0.506394	NA	0.402556	1.43137	6.3161	0.226623	0.820717	NA
mmu-miR-6901-3p	4.6589	-2.23831	1.2255	-1.82645	0.0677822	0.123429	4.6589	0.722997	1.75422	0.412148	0.680231	NA
mmu-miR-6901-5p	4.30578	-1.25926	1.23012	-1.02369	0.305982	0.419719	4.30578	-2.83344	2.11104	-1.3422	0.179531	NA
mmu-miR-6902-3p	0.591201	2.37775	3.90407	0.609045	0.542495	NA	0.591201	-3.55907	5.78429	-0.615299	0.538357	NA
mmu-miR-6902-5p	0.0314043	0.923499	5.13408	0.179876	0.85725	NA	0.0314043	0.204854	7.70106	0.0266007	0.978778	NA
mmu-miR-6904-3p	0.807848	0.501495	3.13565	0.159933	0.872934	NA	0.807848	-1.05854	4.88932	-0.2165	0.828598	NA
mmu-miR-6904-5p	1.04963	1.95282	2.32448	0.840109	0.400847	NA	1.04963	-2.9317	3.45832	-0.847724	0.396592	NA
mmu-miR-6905-3p	0.035017	0.923484	5.13408	0.179873	0.857252	NA	0.035017	-1.13483	7.68937	-0.147585	0.88267	NA
mmu-miR-6905-5p	1.74647	4.32671	2.54987	1.69684	0.0897276	0.155902	1.74647	-2.13756	3.99966	-0.534436	0.59304	NA
mmu-miR-6906-3p	0.225962	-2.29575	5.03772	-0.455711	0.648598	NA	0.225962	3.42393	7.63717	0.448324	0.653919	NA
mmu-miR-6907-3p	0.748496	2.73034	4.13116	0.660913	0.508668	NA	0.748496	-3.33486	6.32244	-0.527464	0.597871	NA
mmu-miR-6907-5p	0.437988	-1.10908	5.08895	-0.217939	0.827477	NA	0.437988	3.35221	7.66195	0.437514	0.661738	NA
mmu-miR-6908-3p	0.246803	0.923471	5.13408	0.179871	0.857254	NA	0.246803	0.204863	7.70106	0.026602	0.978777	NA
mmu-miR-6909-3p	0.705144	-1.01371	2.35429	-0.430578	0.666775	NA	0.705144	-1.68982	3.44927	-0.489907	0.6242	NA
mmu-miR-6909-5p	3.73506	0.709836	1.20989	0.586693	0.55741	0.662222	3.73506	1.80047	1.84125	0.97785	0.328148	NA
mmu-miR-6910-3p	0.155385	-0.0382815	5.13408	-0.00745634	0.994051	NA	0.155385	-1.31878	7.63322	-0.172769	0.862833	NA
mmu-miR-6910-5p	0.1246	-0.950105	5.09953	-0.186312	0.8522	NA	0.1246	2.96931	7.67266	0.386999	0.698757	NA
mmu-miR-6911-3p	17.6234	-1.54917	0.581871	-2.6624	0.00775852	0.0173475	17.6234	1.32155	0.806927	1.63775	0.101473	NA
mmu-miR-6911-5p	2.72585	-3.0014	1.67249	-1.79457	0.0727228	0.130713	2.72585	5.07572	2.25977	2.24613	0.0246959	NA
mmu-miR-6912-3p	0.165642	-0.849525	5.10683	-0.166351	0.867881	NA	0.165642	1.97778	7.68293	0.257426	0.79685	NA
mmu-miR-6912-5p	9.9285	2.74868	1.16222	2.36502	0.0180291	0.0373108	9.9285	3.72955	2.15873	1.72765	0.0840504	NA
mmu-miR-6913-3p	1.39013	-2.91182	2.32189	-1.25407	0.209815	0.31529	1.39013	-0.200414	3.42915	-0.0584441	0.953395	NA
mmu-miR-6913-5p	0.0856311	0.923523	5.13408	0.179881	0.857246	NA	0.0856311	0.20483	7.70106	0.0265976	0.978781	NA
mmu-miR-6914-3p	2.61431	1.34556	1.30867	1.02819	0.303861	0.418653	2.61431	-1.28371	2.16044	-0.594192	0.552384	NA
mmu-miR-6914-5p	0.0775699	-1.10917	5.08895	-0.217956	0.827464	NA	0.0775699	2.23741	7.67105	0.291669	0.770539	NA
mmu-miR-6915-3p	1.03805	1.47704	2.12167	0.696168	0.486324	NA	1.03805	-2.20921	3.31125	-0.667184	0.504655	NA
mmu-miR-6915-5p	0.303921	-0.0382426	4.62999	-0.00825977	0.99341	NA	0.303921	-0.207919	6.8595	-0.0303111	0.975819	NA
mmu-miR-6916-3p	0.216505	-2.08791	5.04397	-0.413941	0.678918	NA	0.216505	3.2161	7.6413	0.420884	0.67384	NA
mmu-miR-6916-5p	0.282763	-0.921019	5.10159	-0.180536	0.856732	NA	0.282763	2.04927	7.67944	0.266852	0.789583	NA
mmu-miR-6918-3p	0.0301401	-0.0381452	5.13408	-0.00742979	0.994072	NA	0.0301401	1.16645	7.70106	0.151466	0.879608	NA
mmu-miR-6918-5p	11.141	3.0136	0.903961	3.33377	0.00085678	0.00228292	11.141	0.6817	1.48781	0.458191	0.646815	NA
mmu-miR-6919-3p	0.349466	3.96726	5.04366	0.786584	0.431525	NA	0.349466	-2.83881	7.64108	-0.371519	0.710251	NA
mmu-miR-6919-5p	0.138109	-0.0382657	5.13408	-0.00745328	0.994053	NA	0.138109	-0.173126	7.68937	-0.022515	0.982037	NA
mmu-miR-6921-3p	0.835959	1.76425	2.51485	0.701534	0.48297	NA	0.835959	-2.7941	3.93111	-0.710765	0.47723	NA
mmu-miR-6921-5p	0.197697	0.923531	5.13408	0.179882	0.857245	NA	0.197697	-1.13488	7.68937	-0.147591	0.882666	NA
mmu-miR-6922-3p	0.235127	2.48041	5.06389	0.489822	0.62426	NA	0.235127	-1.35202	7.65445	-0.176632	0.859798	NA
mmu-miR-6922-5p	2.48527	1.69689	1.62714	1.04287	0.29701	0.410791	2.48527	1.45549	2.92052	0.498365	0.618227	NA
mmu-miR-6925-5p	0.281438	-0.0382479	5.13408	-0.00744981	0.994056	NA	0.281438	1.16655	7.70106	0.151479	0.879598	NA
mmu-miR-6926-3p	0.167798	-1.10927	5.08894	-0.217977	0.827447	NA	0.167798	0.480759	7.64475	0.0628875	0.949856	NA
mmu-miR-6926-5p	0.240244	2.48041	5.06389	0.489822	0.62426	NA	0.240244	-1.35202	7.65445	-0.176632	0.859798	NA
mmu-miR-6927-3p	0.0658045	0.923469	5.13408	0.17987	0.857254	NA	0.0658045	0.204884	7.70106	0.0266047	0.978775	NA
mmu-miR-6928-3p	1.38001	1.29321	2.17746	0.593908	0.552573	0.658352	1.38001	0.350221	3.44093	0.101781	0.918931	NA
mmu-miR-6928-5p	0.0588235	0.923468	5.13408	0.17987	0.857255	NA	0.0588235	-1.5518	7.67487	-0.202193	0.839766	NA
mmu-miR-6929-3p	2.42579	-0.361113	1.67908	-0.215065	0.829716	0.882632	2.42579	0.665082	2.54274	0.261561	0.79366	NA
mmu-miR-6929-5p	0.311941	0.923477	4.64008	0.199022	0.842246	NA	0.311941	-2.59107	6.87029	-0.377141	0.706069	NA
mmu-miR-6930-5p	2.49056	0.923601	2.17001	0.42562	0.670385	0.761718	2.49056	2.45741	2.88454	0.851924	0.394256	NA
mmu-miR-6931-3p	0.947971	-0.209265	2.57662	-0.0812171	0.935269	NA	0.947971	-1.97149	3.84377	-0.512907	0.608017	NA
mmu-miR-6931-5p	0.124353	-0.0382324	5.13408	-0.00744677	0.994058	NA	0.124353	1.16653	7.70106	0.151477	0.879599	NA
mmu-miR-6932-3p	0.866912	-3.62409	2.65864	-1.36314	0.17284	NA	0.866912	4.75237	4.17559	1.13813	0.255066	NA
mmu-miR-6932-5p	2.96383	-0.188871	1.20286	-0.157018	0.875231	0.911289	2.96383	0.100383	2.09185	0.0479875	0.961726	NA
mmu-miR-6933-3p	0.201675	-0.921035	5.10159	-0.180539	0.85673	NA	0.201675	-0.0451858	7.63255	-0.00592013	0.995276	NA
mmu-miR-6933-5p	9.17785	-1.23167	0.865397	-1.42325	0.154665	0.243838	9.17785	1.07319	1.34247	0.799416	0.424049	NA
mmu-miR-693-3p	0.790747	-2.88452	3.11115	-0.927154	0.353846	NA	1.63958	1.28747	3.45478	0.372663	0.709399	NA
mmu-miR-6934-5p	1.63958	1.80208	2.47354	0.728542	0.466282	0.576972	1.18723	5.29964	3.42872	1.54566	0.122186	NA
mmu-miR-6935-3p	1.18723	-3.09766	2.31896	-1.33579	0.181616	0.279461	0.62794	-0.130253	3.83891	-0.0339297	0.972933	NA
mmu-miR-6935-5p	0.62794	-1.90335	2.59091	-0.734625	0.462568	NA	0.0336674	1.16645	7.70106	0.151466	0.879608	NA
mmu-miR-6936-5p	0.0336674	-0.0381452	5.13408	-0.00742979	0.994072	NA	0.0929488	1.16651	7.70106	0.151474	0.879601	NA
mmu-miR-6937-3p	0.0929488	-0.0382118	5.13408	-0.00744278	0.994062	NA	12.1721	1.18454	1.16556	1.01628	0.309495	NA
mmu-miR-6937-5p	12.1721	1.06376	0.768466	1.38426	0.166278	0.257762	0.204061	2.14595	7.675	0.279603	0.779782	NA
mmu-miR-6938-3p	0.204061	-1.0177	5.09489	-0.199749	0.841677	NA	1.72814	-1.89031	2.8167	-0.671109	0.502151	NA
mmu-miR-6939-3p	1.72814	1.64176	1.5307	1.07255	0.283471	0.397336	0.790747	0.0628125	4.63359	0.0135559	0.989184	NA
mmu-miR-694	4.06452	-4.38214	1.47261	-2.97577	0.00292252	0.00700398	0.129721	0.204787	7.70106	0.026592	0.978785	NA
mmu-miR-6940-3p	0.129721	0.923566	5.13408	0.179889	0.857239	NA	0.287022	2.56366	7.66203	0.334593	0.737932	NA
mmu-miR-6940-5p	0.287022	0.9236	5.13408	0.179896	0.857234	NA	0.270826	-1.39741	7.68812	-0.181762	0.855769	NA
mmu-miR-6942-3p	0.270826	2.52582	5.11465	0.493839	0.62142	NA	0.620557	-2.05021	4.91525	-0.417113	0.676596	NA
mmu-miR-6942-5p	0.620557	3.17859	3.19319	0.995427	0.319529	NA	2.73621	0.00769559	2.53891	0.00303106	0.997582	NA
mmu-miR-6943-3p	2.73621	2.63292	1.8203	1.44642	0.148059	0.23431	0.304444	2.96986	7.02351	0.422846	0.672407	NA
mmu-miR-6943-5p	0.304444	-0.949678	4.66533	-0.203561	0.838697	NA	79.7371	1.42726	0.753143	1.89507	0.0580836	0.178258
mmu-miR-6944-3p	79.7371	2.2224	0.486338	4.56966	4.88527e-06	1.6836e-05	0.0630967	-0.756873	7.70106	-0.0982817	0.921709	NA
mmu-miR-6944-5p	0.0630967	1.88526	5.13408	0.367205	0.713466	NA	17.6491	-0.139693	0.891233	-0.156741	0.875449	NA
mmu-miR-6945-3p	17.6491	1.28709	0.560722	2.29542	0.0217091	0.0445946	1.53039	1.04964	2.26626	0.463159	0.643251	NA
mmu-miR-6946-3p	1.53039	-0.138367	1.34021	-0.103243	0.91777	0.941477	0.42999	-1.24615	7.62449	-0.16344	0.870172	NA
mmu-miR-6946-5p	0.42999	2.37452	5.01848	0.473154	0.636103	NA	4.56488	0.0384983	1.85216	0.0207856	0.983417	NA
mmu-miR-6947-5p	4.56488	1.1952	1.19432	1.00073	0.316956	0.433875	1.75409	-3.51047	3.16412	-1.10946	0.267231	NA
mmu-miR-6948-3p	1.75409	0.714608	2.02606	0.352708	0.724307	0.806505	0.810388	0.174197	4.62855	0.0376353	0.969978	NA
mmu-miR-6948-5p	0.810388	-2.72511	3.10509	-0.877628	0.380146	NA	4.06452	1.20617	1.98292	0.608279	0.543003	NA
mmu-miR-6951-5p	0.359617	-0.0381676	5.13408	-0.00743416	0.994068	NA	0.359617	-0.928004	7.65431	-0.121239	0.903501	NA
mmu-miR-6952-3p	26.8203	1.73857	0.46632	3.72828	0.000192794	0.000552545	26.8203	0.173847	0.717905	0.242159	0.808657	0.866898
mmu-miR-6952-5p	3.12948	-0.422168	1.58935	-0.265623	0.79053	0.856236	3.12948	3.99394	2.5373	1.57409	0.115466	NA
mmu-miR-6953-3p	0.524461	0.55162	3.0734	0.179482	0.857559	NA	0.524461	-0.772955	4.79093	-0.161337	0.871828	NA
mmu-miR-6953-5p	0.203668	0.923408	5.13408	0.179858	0.857264	NA	0.203668	0.204945	7.70106	0.0266126	0.978769	NA
mmu-miR-6954-3p	2.14059	2.76885	1.72832	1.60204	0.109146	0.183894	2.14059	-1.22771	2.89335	-0.424322	0.671331	NA
mmu-miR-6954-5p	0.224817	-0.204753	5.03422	-0.0406722	0.967557	NA	0.224817	1.33301	7.63486	0.174596	0.861397	NA
mmu-miR-6955-3p	0.289131	-1.47821	4.66735	-0.316714	0.751461	NA	0.289131	0.507375	7.00915	0.0723875	0.942294	NA
mmu-miR-6955-5p	2.40345	-4.75295	1.78113	-2.66851	0.00761893	0.0171272	2.40345	2.26691	2.67725	0.846732	0.397145	NA
mmu-miR-6956-3p	16.9418	-3.30359	0.750417	-4.40234	1.0709e-05	3.60132e-05	16.9418	-2.36903	1.55655	-1.52198	0.128014	NA
mmu-miR-6956-5p	1.52842	-2.99091	2.66451	-1.1225	0.261651	0.374943	1.52842	4.1192	4.17066	0.987661	0.323319	NA
mmu-miR-6958-3p	1.13184	-0.114575	2.8734	-0.0398742	0.968193	0.978755	1.13184	2.54898	4.16234	0.612391	0.540279	NA
mmu-miR-6958-5p	0.050917	0.923499	5.13408	0.179876	0.85725	NA	0.050917	0.204854	7.70106	0.0266007	0.978778	NA
mmu-miR-6959-3p	1.47	1.30793	1.80133	0.726089	0.467784	0.577974	1.47	3.55102	2.84022	1.25026	0.211203	NA
mmu-miR-6959-5p	10.7214	1.40393	0.735393	1.90909	0.0562505	0.104483	10.7214	2.33826	1.36409	1.71416	0.0865002	NA
mmu-miR-6960-5p	16.7905	0.717536	0.668236	1.07378	0.282923	0.397235	16.7905	-0.0986575	1.02285	-0.0964539	0.92316	NA
mmu-miR-6962-3p	2.38214	4.75666	2.07337	2.29417	0.0217806	0.0446315	2.38214	0.208536	3.18201	0.0655361	0.947747	NA
mmu-miR-6962-5p	0.253817	-0.775052	5.11257	-0.151597	0.879505	NA	0.253817	0.563628	7.67503	0.0734367	0.941459	NA
mmu-miR-6963-3p	2.02987	1.30886	1.58445	0.826065	0.408767	0.520476	2.02987	-0.632163	2.60273	-0.242885	0.808094	NA
mmu-miR-6963-5p	0.513008	-1.39147	4.01838	-0.346276	0.729135	NA	0.513008	2.51973	6.12998	0.41105	0.681036	NA
mmu-miR-6964-3p	1.90466	-3.04009	1.78189	-1.70611	0.0879883	0.153841	1.90466	3.79525	2.40914	1.57535	0.115175	NA
mmu-miR-6964-5p	0.0301401	-0.0381452	5.13408	-0.00742979	0.994072	NA	0.0301401	1.16645	7.70106	0.151466	0.879608	NA
mmu-miR-6965-3p	24.6387	0.173085	0.523228	0.330803	0.740793	0.819392	24.6387	0.513462	0.83444	0.615336	0.538333	NA
mmu-miR-6965-5p	0.143511	0.923567	5.13408	0.179889	0.857239	NA	0.143511	1.31968	7.69199	0.171566	0.863779	NA
mmu-miR-6966-3p	5.19124	-1.37296	1.16342	-1.18011	0.237957	0.348169	5.19124	1.69359	1.73468	0.976312	0.32891	NA
mmu-miR-6966-5p	0.822094	2.57117	2.48542	1.0345	0.300902	NA	0.822094	-0.538697	3.95298	-0.136276	0.891603	NA
mmu-miR-6967-3p	9.10037	0.635171	0.68451	0.92792	0.353449	0.470138	9.10037	0.683474	1.06751	0.64025	0.52201	NA
mmu-miR-6967-3p	9.10037	0.635171	0.68451	0.92792	0.353449	0.470138	1.90934	-3.377	2.33648	-1.44533	0.148364	NA
mmu-miR-6967-5p	1.90934	1.3943	1.31393	1.06117	0.288612	0.401841	9.10037	0.683474	1.06751	0.64025	0.52201	NA
mmu-miR-6967-5p	1.90934	1.3943	1.31393	1.06117	0.288612	0.401841	1.90934	-3.377	2.33648	-1.44533	0.148364	NA
mmu-miR-6968-3p	0.448566	0.729624	4.1622	0.175298	0.860846	NA	0.448566	-2.39349	6.26674	-0.381935	0.702509	NA
mmu-miR-6970-3p	1.32311	2.12752	2.20844	0.963357	0.335368	0.451124	1.32311	-0.927272	3.32023	-0.27928	0.78003	NA
mmu-miR-6970-5p	0.884993	1.03739	3.13718	0.330677	0.740889	NA	0.884993	-0.394252	4.50861	-0.0874442	0.930318	NA
mmu-miR-6971-3p	1.48082	-1.3629	2.23306	-0.610328	0.541645	0.65185	1.48082	2.98773	3.36975	0.886632	0.375277	NA
mmu-miR-6971-5p	0.170396	1.88521	5.13408	0.367196	0.713473	NA	0.170396	-0.756828	7.70106	-0.0982759	0.921713	NA
mmu-miR-6974-5p	0.0845228	1.88526	5.13408	0.367205	0.713466	NA	0.0845228	-0.756873	7.70106	-0.0982817	0.921709	NA
mmu-miR-6975-3p	1.97827	0.8805	1.77921	0.494883	0.620682	0.714985	1.97827	2.23702	2.73397	0.818232	0.413225	NA
mmu-miR-6976-3p	1.83531	0.977525	2.26226	0.432102	0.665667	0.758424	1.83531	-1.9145	3.29922	-0.58029	0.561719	NA
mmu-miR-6976-5p	0.193741	1.56415	5.11465	0.305818	0.759743	NA	0.193741	-0.435799	7.68812	-0.0566848	0.954796	NA
mmu-miR-6977-3p	1.85832	-2.19591	2.23081	-0.984359	0.324939	0.442151	1.85832	2.11801	3.06882	0.690173	0.490086	NA
mmu-miR-6977-5p	0.984121	2.14291	3.31579	0.646275	0.518101	NA	0.984121	-0.582031	4.95667	-0.117424	0.906524	NA
mmu-miR-6978-3p	0.113726	0.92344	5.13408	0.179865	0.857259	NA	0.113726	0.204913	7.70106	0.0266084	0.978772	NA
mmu-miR-6979-3p	72.3389	2.10862	0.462519	4.55899	5.1399e-06	1.76407e-05	72.3389	1.40764	0.727868	1.93392	0.0531234	0.165796
mmu-miR-6979-5p	0.0817692	1.88522	5.13408	0.367197	0.713472	NA	0.0817692	-0.756835	7.70106	-0.0982768	0.921713	NA
mmu-miR-698-3p	0.035017	0.923484	5.13408	0.179873	0.857252	NA	0.17155	-0.756911	7.70106	-0.0982865	0.921705	NA
mmu-miR-6984-3p	0.17155	1.8853	5.13408	0.367212	0.713461	NA	0.546868	-2.67786	4.64424	-0.576599	0.564211	NA
mmu-miR-6984-5p	0.546868	2.45526	2.99812	0.818933	0.412825	NA	0.269762	0.204796	7.70106	0.0265933	0.978784	NA
mmu-miR-6985-3p	0.269762	0.923557	5.13408	0.179887	0.857241	NA	0.491479	-3.58718	7.62872	-0.47022	0.638198	NA
mmu-miR-6985-5p	0.491479	4.71566	5.02491	0.938456	0.34801	NA	2.35068	-5.44399	2.21806	-2.45439	0.0141125	NA
mmu-miR-698-5p	2.42117	4.40983	2.26839	1.94403	0.0518918	0.0992361	0.283737	-1.24715	7.65775	-0.162862	0.870627	NA
mmu-miR-6986-5p	2.35068	2.61414	1.34531	1.94315	0.0519978	0.0992361	3.10489	-0.360217	3.10855	-0.11588	0.907748	NA
mmu-miR-6987-3p	0.283737	2.37553	5.06887	0.468651	0.639319	NA	60.1177	0.275898	0.650113	0.424384	0.671285	0.804296
mmu-miR-6987-5p	3.10489	2.53115	2.03412	1.24434	0.213374	0.319486	0.751695	-1.91644	6.26651	-0.305823	0.759739	NA
mmu-miR-6988-3p	60.1177	2.27239	0.427873	5.31089	1.09089e-07	4.37407e-07	7.55058	1.41672	1.50181	0.943343	0.345505	NA
mmu-miR-6988-5p	0.751695	3.04484	4.14398	0.734763	0.462484	NA	0.809326	-4.29952	7.62162	-0.564121	0.572672	NA
mmu-miR-6989-3p	7.55058	-0.096408	1.00924	-0.0955253	0.923898	0.944648	0.035017	-1.13483	7.68937	-0.147585	0.88267	NA
mmu-miR-6989-5p	0.809326	5.42802	5.01412	1.08255	0.27901	NA	2.42117	-1.1194	3.229	-0.346672	0.728838	NA
mmu-miR-6990-5p	0.427313	-0.938883	3.62871	-0.258737	0.795838	NA	0.427313	3.48999	5.52096	0.632135	0.527298	NA
mmu-miR-6991-3p	1.29561	0.316191	2.14946	0.147102	0.883051	0.917142	1.29561	0.582161	3.37526	0.172479	0.863061	NA
mmu-miR-6991-5p	2.45875	1.04137	1.39705	0.745408	0.456025	0.56596	2.45875	0.458191	2.22023	0.206371	0.836501	NA
mmu-miR-6992-3p	0.0301401	-0.0381452	5.13408	-0.00742979	0.994072	NA	0.0301401	1.16645	7.70106	0.151466	0.879608	NA
mmu-miR-6992-5p	3.68203	1.38175	1.64167	0.841669	0.399973	0.511622	3.68203	0.226788	2.42068	0.093688	0.925357	NA
mmu-miR-6993-3p	0.233909	0.923387	5.13408	0.179854	0.857267	NA	0.233909	-3.60737	7.59219	-0.475142	0.634686	NA
mmu-miR-6993-5p	1.01862	4.96587	2.9178	1.70192	0.0887697	NA	1.01862	-2.01933	4.50364	-0.448377	0.653881	NA
mmu-miR-6994-3p	5.93633	-0.377111	0.847328	-0.445059	0.656277	0.749774	5.93633	-0.104487	1.45835	-0.0716472	0.942883	NA
mmu-miR-6994-5p	0.035017	0.923484	5.13408	0.179873	0.857252	NA	0.035017	-1.13483	7.68937	-0.147585	0.88267	NA
mmu-miR-6995-3p	1.49571	-2.44674	2.19569	-1.11434	0.265134	0.378633	1.49571	-0.787949	3.24773	-0.242615	0.808303	NA
mmu-miR-6995-5p	0.484924	-0.851937	3.55653	-0.239542	0.810686	NA	0.484924	-0.709873	5.32008	-0.133433	0.893851	NA
mmu-miR-6997-3p	0.552736	2.02448	3.35052	0.604228	0.545692	NA	0.552736	0.193711	5.17343	0.0374434	0.970131	NA
mmu-miR-6997-5p	7.68324	2.15859	0.973052	2.21837	0.0265293	0.0537025	7.68324	3.42369	1.94442	1.76078	0.0782754	NA
mmu-miR-6998-3p	0.906564	-1.48434	2.4633	-0.602581	0.546787	NA	0.906564	-1.56046	3.56894	-0.437232	0.661943	NA
mmu-miR-6998-5p	0.34358	2.48045	5.06389	0.489831	0.624254	NA	0.34358	-1.35206	7.65445	-0.176638	0.859793	NA
mmu-miR-7000-5p	0.197779	-0.0382642	5.13408	-0.00745298	0.994053	NA	0.197779	1.16657	7.70106	0.151481	0.879596	NA
mmu-miR-7001-5p	0.129721	0.923566	5.13408	0.179889	0.857239	NA	0.129721	0.204787	7.70106	0.026592	0.978785	NA
mmu-miR-7002-5p	6.34779	0.962244	1.10598	0.870034	0.384282	0.496607	6.34779	3.83256	2.07627	1.84588	0.0649089	NA
mmu-miR-7003-5p	1.35152	5.07442	2.85224	1.7791	0.0752227	0.134338	1.35152	-2.02573	4.31328	-0.469648	0.638606	NA
mmu-miR-700-3p	59.2745	-2.65211	0.388851	-6.82038	9.07975e-12	5.11656e-11	0.203354	2.03025	7.6264	0.266214	0.790074	NA
mmu-miR-700-5p	47.9858	-2.46008	0.373953	-6.57859	4.74936e-11	2.50694e-10	0.0588235	-1.5518	7.67487	-0.202193	0.839766	NA
mmu-miR-7006-3p	0.203354	-2.24174	5.03926	-0.444855	0.656424	NA	0.0845228	-0.756873	7.70106	-0.0982817	0.921709	NA
mmu-miR-7006-5p	0.0588235	0.923468	5.13408	0.17987	0.857255	NA	1.44945	-0.230986	3.21142	-0.0719263	0.942661	NA
mmu-miR-7007-5p	0.0845228	1.88526	5.13408	0.367205	0.713466	NA	0.677231	0.0156078	5.0346	0.0031001	0.997526	NA
mmu-miR-7008-3p	1.44945	0.530632	2.02409	0.262158	0.793199	0.856902	1.49497	1.43481	2.83522	0.506065	0.612811	NA
mmu-miR-7008-5p	0.677231	1.11273	3.23433	0.344036	0.730819	NA	3.70535	0.872403	2.11629	0.412232	0.68017	NA
mmu-miR-7009-3p	1.49497	1.64032	1.76462	0.92956	0.352599	0.470138	59.2745	-0.514275	0.633136	-0.812266	0.416639	0.60077
mmu-miR-7009-5p	3.70535	-0.151853	1.19764	-0.126793	0.899104	0.928036	47.9858	-0.329955	0.610058	-0.540859	0.588605	0.744412
mmu-miR-7012-3p	1.75358	0.711287	2.09227	0.339959	0.733887	0.815588	1.75358	3.67935	3.03463	1.21245	0.225339	NA
mmu-miR-7012-5p	0.879504	1.17978	3.34727	0.35246	0.724494	NA	0.879504	-2.172	5.21102	-0.416808	0.676819	NA
mmu-miR-7013-3p	3.08116	0.899841	1.57133	0.572663	0.566873	0.671551	3.08116	-1.43066	2.59355	-0.551623	0.581207	NA
mmu-miR-7013-5p	0.513631	0.923488	4.707	0.196194	0.844458	NA	0.513631	-0.430301	7.02223	-0.0612769	0.951139	NA
mmu-miR-701-3p	0.035017	0.923484	5.13408	0.179873	0.857252	NA	1.62482	-0.556419	3.30227	-0.168496	0.866193	NA
mmu-miR-7014-5p	1.62482	1.81608	2.1396	0.848797	0.395994	0.508874	31.926	0.177696	0.660731	0.268938	0.787977	0.864315
mmu-miR-7015-3p	31.926	-0.104895	0.41964	-0.249965	0.802614	0.862604	0.800128	2.88633	4.89814	0.58927	0.55568	NA
mmu-miR-7015-5p	0.800128	0.689549	3.15917	0.218269	0.82722	NA	0.323844	-2.01215	7.66461	-0.262524	0.792917	NA
mmu-miR-701-5p	0.687629	-2.48215	3.24591	-0.7647	0.44445	NA	0.532213	2.58759	5.20852	0.4968	0.61933	NA
mmu-miR-7016-3p	0.323844	3.14057	5.07923	0.618316	0.536367	NA	1.87798	2.39021	2.85625	0.836833	0.402686	NA
mmu-miR-7016-5p	0.532213	0.675528	3.45778	0.195365	0.845107	NA	0.509405	-0.81012	7.01656	-0.115458	0.908082	NA
mmu-miR-7017-5p	1.87798	-2.07928	1.95407	-1.06408	0.287293	0.401344	0.035017	-1.13483	7.68937	-0.147585	0.88267	NA
mmu-miR-7018-3p	0.509405	0.597643	4.57749	0.130561	0.896122	NA	0.687629	0.0258654	4.83708	0.00534731	0.995733	NA
mmu-miR-7020-3p	0.0602802	-0.774886	5.11258	-0.151565	0.87953	NA	0.0602802	1.90315	7.68675	0.247588	0.804453	NA
mmu-miR-7020-5p	1.062	3.11447	3.42605	0.909058	0.363319	0.477931	1.062	-1.9861	5.31691	-0.373545	0.708743	NA
mmu-miR-7021-3p	2.44904	2.23214	1.50583	1.48233	0.138254	0.220888	2.44904	3.07288	2.62305	1.17149	0.241402	NA
mmu-miR-7021-5p	2.48624	-0.350069	1.50858	-0.232052	0.816497	0.876395	2.48624	-2.22836	2.45057	-0.909323	0.36318	NA
mmu-miR-7022-3p	0.129721	0.923566	5.13408	0.179889	0.857239	NA	0.129721	0.204787	7.70106	0.026592	0.978785	NA
mmu-miR-7022-5p	0.70436	-1.23955	2.63932	-0.469645	0.638608	NA	0.70436	4.86546	4.0223	1.20962	0.226424	NA
mmu-miR-702-3p	160.274	2.09395	0.348043	6.01637	1.78374e-09	8.17385e-09	1.22249	0.617285	3.21407	0.192057	0.847698	NA
mmu-miR-7024-5p	1.22249	1.42289	1.86398	0.763364	0.445246	0.55756	2.4379	-2.45042	2.52255	-0.971406	0.331346	NA
mmu-miR-7025-3p	2.4379	-1.25301	1.57487	-0.795625	0.42625	0.539442	0.234016	-0.547047	7.56841	-0.0722804	0.942379	NA
mmu-miR-7025-5p	0.234016	-1.40678	5.07198	-0.277362	0.781502	NA	5.31292	4.0487	2.10948	1.91929	0.0549479	NA
mmu-miR-702-5p	3.89185	0.892671	1.10959	0.804508	0.421104	0.533739	6.93966	0.709054	1.37537	0.515537	0.606178	NA
mmu-miR-7026-3p	5.31292	1.05105	1.16042	0.905752	0.365067	0.479474	1.43064	-7.23891	3.37092	-2.14746	0.031757	NA
mmu-miR-7026-5p	6.93966	0.79772	0.93091	0.856925	0.391486	0.503857	0.129721	0.204787	7.70106	0.026592	0.978785	NA
mmu-miR-7027-3p	1.43064	4.63276	2.25716	2.05247	0.0401235	0.0780024	1.77672	-2.60391	7.26525	-0.358406	0.720039	NA
mmu-miR-7028-3p	0.129721	0.923566	5.13408	0.179889	0.857239	NA	1.1323	-1.14903	3.09938	-0.370729	0.71084	NA
mmu-miR-7028-5p	1.77672	5.866	4.82631	1.21542	0.224206	0.331538	160.274	0.44028	0.530335	0.830193	0.40643	0.598055
mmu-miR-7029-3p	1.1323	-0.18161	1.92307	-0.0944379	0.924761	0.944648	3.89185	-0.936895	1.85618	-0.504744	0.613739	NA
mmu-miR-7030-3p	9.18456	-0.423487	0.716148	-0.591341	0.554292	0.659458	9.18456	0.0892638	1.05351	0.0847301	0.932476	NA
mmu-miR-7030-5p	1.07156	2.92084	3.01656	0.968266	0.332911	0.450728	1.07156	-2.0618	4.68709	-0.439889	0.660017	NA
mmu-miR-7031-3p	1.64205	5.16373	5.01752	1.02914	0.303414	0.418653	1.64205	-0.335933	7.55304	-0.0444765	0.964525	NA
mmu-miR-7031-5p	0.54793	2.88085	3.41989	0.842381	0.399575	NA	0.54793	-0.324607	5.21542	-0.0622399	0.950372	NA
mmu-miR-7032-3p	1.88355	0.986255	1.95609	0.504197	0.614123	0.708408	1.88355	-0.461888	2.84964	-0.162086	0.871238	NA
mmu-miR-7033-5p	1.94382	-0.197274	2.10666	-0.0936431	0.925393	0.944648	1.94382	2.12203	3.14948	0.673773	0.500456	NA
mmu-miR-7034-3p	0.460193	-0.921847	4.186	-0.220221	0.825699	NA	0.460193	-1.33421	6.19031	-0.215531	0.829353	NA
mmu-miR-7034-5p	0.854893	3.63101	2.60163	1.39566	0.162816	NA	0.854893	-1.03951	3.99997	-0.25988	0.794956	NA
mmu-miR-7035-3p	4.77983	1.10025	1.10524	0.995486	0.3195	0.436109	4.77983	0.56843	1.85789	0.305954	0.759639	NA
mmu-miR-7035-5p	0.297182	0.923525	5.13408	0.179881	0.857246	NA	0.297182	-1.55186	7.67487	-0.2022	0.83976	NA
mmu-miR-7036a-3p	0.750361	-2.47848	3.21009	-0.77209	0.440061	NA	0.750361	4.26212	4.786	0.890538	0.373177	NA
mmu-miR-7036a-5p	0.226151	-1.57232	5.06393	-0.310495	0.756185	NA	0.226151	2.70055	7.65448	0.352806	0.724234	NA
mmu-miR-7036b-3p	0.648759	3.12331	3.86727	0.807628	0.419305	NA	0.648759	-3.68262	5.74149	-0.641406	0.521259	NA
mmu-miR-7036b-5p	1.0762	-3.78642	2.14201	-1.7677	0.0771119	0.137124	1.0762	2.45377	3.29184	0.74541	0.456024	NA
mmu-miR-7037-5p	0.312613	-0.0382295	5.13408	-0.00744621	0.994059	NA	0.312613	1.16653	7.70106	0.151477	0.8796	NA
mmu-miR-7038-5p	4.02472	1.75755	1.12291	1.56518	0.117541	0.19489	4.02472	-1.21438	1.70826	-0.710888	0.477154	NA
mmu-miR-7039-3p	0.303608	1.88508	5.13408	0.36717	0.713492	NA	0.303608	-4.24455	7.59907	-0.558561	0.576461	NA
mmu-miR-7039-5p	0.42958	-2.37914	4.15346	-0.57281	0.566773	NA	0.42958	0.418647	6.21875	0.0673201	0.946327	NA
mmu-miR-704	130.801	-3.0378	0.297352	-10.2162	1.67849e-24	1.7947e-23	0.832441	-3.61208	6.07179	-0.594896	0.551913	NA
mmu-miR-7040-5p	0.832441	4.74052	3.97069	1.19388	0.232526	NA	0.323718	0.0128946	6.82812	0.00188846	0.998493	NA
mmu-miR-7041-3p	0.323718	1.11543	4.48927	0.248466	0.803774	NA	4.9168	1.04853	1.81944	0.576291	0.564418	NA
mmu-miR-7041-5p	4.9168	0.0872264	1.12746	0.0773654	0.938333	0.953191	3.34289	1.94139	2.13322	0.910072	0.362785	NA
mmu-miR-7042-3p	3.34289	1.5291	1.32476	1.15425	0.248399	0.360286	3.05581	2.91219	3.00873	0.967913	0.333088	NA
mmu-miR-7042-5p	3.05581	1.5978	1.96237	0.814219	0.415519	0.528267	1.09957	-3.04323	5.14663	-0.591304	0.554316	NA
mmu-miR-7045-3p	1.09957	5.26083	3.34189	1.57421	0.11544	0.192939	0.701658	3.89575	5.64681	0.689904	0.490255	NA
mmu-miR-7046-3p	0.701658	-2.76751	3.68295	-0.751438	0.452389	NA	0.452029	1.63107	6.24498	0.261181	0.793953	NA
mmu-miR-7046-5p	0.452029	-0.0829913	4.12258	-0.0201309	0.983939	NA	2.09499	-5.34304	2.65211	-2.01464	0.0439428	NA
mmu-miR-7048-3p	2.09499	2.2336	1.65016	1.35356	0.175876	0.272135	0.0588235	-1.5518	7.67487	-0.202193	0.839766	NA
mmu-miR-7048-5p	0.0588235	0.923468	5.13408	0.17987	0.857255	NA	0.035017	-1.13483	7.68937	-0.147585	0.88267	NA
mmu-miR-7049-3p	0.035017	0.923484	5.13408	0.179873	0.857252	NA	2.74612	-0.282075	2.86498	-0.0984562	0.92157	NA
mmu-miR-7049-5p	2.74612	3.07723	1.8901	1.62808	0.103509	0.17546	130.801	-0.31546	0.476044	-0.662669	0.507542	0.675905
mmu-miR-7051-5p	0.038785	-0.0381452	5.13408	-0.00742979	0.994072	NA	0.038785	1.16645	7.70106	0.151466	0.879608	NA
mmu-miR-7052-3p	0.765256	1.85284	2.89599	0.639796	0.522305	NA	0.765256	0.648581	4.28266	0.151443	0.879626	NA
mmu-miR-7053-3p	0.597501	-2.38018	3.88444	-0.612749	0.540042	NA	0.597501	3.8981	5.86131	0.665056	0.506014	NA
mmu-miR-7053-5p	0.464201	-0.0380673	5.13408	-0.00741462	0.994084	NA	0.464201	4.12043	7.64472	0.53899	0.589894	NA
mmu-miR-7054-3p	0.966042	-0.0568314	2.10116	-0.0270476	0.978422	NA	0.966042	-2.41148	3.29173	-0.732588	0.46381	NA
mmu-miR-7054-5p	3.70659	1.59348	1.21846	1.30778	0.190947	0.291134	3.70659	-0.465136	2.54816	-0.182538	0.855161	NA
mmu-miR-7056-5p	0.259443	0.923598	5.13408	0.179895	0.857235	NA	0.259443	0.204755	7.70106	0.0265879	0.978788	NA
mmu-miR-7057-3p	0.035017	0.923484	5.13408	0.179873	0.857252	NA	0.035017	-1.13483	7.68937	-0.147585	0.88267	NA
mmu-miR-7057-5p	0.0336674	-0.0381452	5.13408	-0.00742979	0.994072	NA	0.0336674	1.16645	7.70106	0.151466	0.879608	NA
mmu-miR-7058-5p	0.422614	4.48154	5.02978	0.891002	0.372928	NA	0.422614	-3.35307	7.63193	-0.439348	0.660409	NA
mmu-miR-7059-3p	0.887733	2.93989	2.3713	1.23978	0.215057	NA	0.887733	-1.70163	3.74795	-0.454016	0.649817	NA
mmu-miR-7059-5p	5.43591	0.176127	0.911893	0.193144	0.846846	0.894012	5.43591	0.633725	1.47863	0.428591	0.668221	NA
mmu-miR-7060-3p	0.164091	1.88516	5.13408	0.367186	0.713481	NA	0.164091	-0.756776	7.70106	-0.0982691	0.921719	NA
mmu-miR-7060-5p	0.151647	2.52579	5.11465	0.493834	0.621424	NA	0.151647	-1.39738	7.68812	-0.181759	0.855772	NA
mmu-miR-7061-5p	4.80607	1.14349	1.04743	1.09171	0.274959	0.388013	4.80607	1.46208	1.61258	0.906669	0.364582	NA
mmu-miR-7062-3p	0.126193	2.75423	5.10404	0.539618	0.58946	NA	0.126193	-1.62582	7.68107	-0.211666	0.832368	NA
mmu-miR-7062-5p	0.404461	-0.774891	5.11258	-0.151565	0.87953	NA	0.404461	4.29203	7.64659	0.5613	0.574593	NA
mmu-miR-7063-3p	13.9731	2.72739	0.897459	3.03901	0.00237359	0.00578822	13.9731	1.01611	1.37289	0.740129	0.459222	NA
mmu-miR-7063-5p	4.45998	0.603718	0.903227	0.668401	0.503878	0.617394	4.45998	0.341144	1.43878	0.237107	0.812574	NA
mmu-miR-7064-3p	0.0314043	0.923499	5.13408	0.179876	0.85725	NA	0.0314043	0.204854	7.70106	0.0266007	0.978778	NA
mmu-miR-7064-5p	0.0775699	-1.10917	5.08895	-0.217956	0.827464	NA	0.0775699	2.23741	7.67105	0.291669	0.770539	NA
mmu-miR-7065-3p	3.5653	1.31673	1.1669	1.12839	0.259154	0.372645	3.5653	2.18161	1.89075	1.15383	0.248568	NA
mmu-miR-7067-3p	8.48667	2.48973	0.74228	3.35416	0.000796059	0.00213477	8.48667	1.20462	1.36081	0.885227	0.376034	NA
mmu-miR-7067-5p	0.235223	-1.12611	5.04397	-0.223259	0.823334	NA	0.235223	2.25434	7.6413	0.295021	0.767978	NA
mmu-miR-7068-3p	7.48155	-1.60412	0.727289	-2.20561	0.0274113	0.0553536	7.48155	-3.79021	1.53589	-2.46776	0.013596	NA
mmu-miR-7069-3p	0.308532	2.28022	5.07372	0.449418	0.65313	NA	0.308532	-1.15184	7.66096	-0.150352	0.880487	NA
mmu-miR-7069-5p	2.9002	0.556329	1.56271	0.356003	0.721839	0.806369	2.9002	4.32133	2.60612	1.65815	0.0972877	NA
mmu-miR-7070-3p	7.31407	-0.781933	0.695272	-1.12464	0.26074	0.374281	7.31407	1.12925	1.11659	1.01133	0.311857	NA
mmu-miR-7070-5p	3.68216	0.882574	1.58035	0.558468	0.576525	0.678218	3.68216	3.69452	2.61724	1.41161	0.158065	NA
mmu-miR-7071-3p	0.0336674	-0.0381452	5.13408	-0.00742979	0.994072	NA	0.0336674	1.16645	7.70106	0.151466	0.879608	NA
mmu-miR-7071-5p	0.608358	-0.921438	4.43475	-0.207777	0.835403	NA	0.608358	2.04972	6.68333	0.306691	0.759079	NA
mmu-miR-7073-3p	0.128901	1.88519	5.13408	0.367191	0.713476	NA	0.128901	-0.756805	7.70106	-0.0982728	0.921716	NA
mmu-miR-7073-5p	28.0226	2.1689	0.529033	4.09975	4.136e-05	0.000130167	28.0226	0.276217	0.830721	0.332503	0.73951	0.834374
mmu-miR-7074-3p	0.945011	2.6351	3.44651	0.764572	0.444526	NA	0.945011	-1.50674	5.33579	-0.282384	0.777649	NA
mmu-miR-7075-3p	18.0879	-0.605739	0.628207	-0.964235	0.334928	0.451124	18.0879	0.886528	0.947886	0.935269	0.34965	NA
mmu-miR-7075-5p	0.0602802	-0.774886	5.11258	-0.151565	0.87953	NA	0.0602802	1.90315	7.68675	0.247588	0.804453	NA
mmu-miR-7077-3p	0.151919	-1.5053	5.06708	-0.297074	0.76641	NA	0.151919	2.63352	7.65656	0.343956	0.730879	NA
mmu-miR-7078-5p	0.975761	2.12622	2.48383	0.856027	0.391983	NA	0.975761	-0.0928948	3.90173	-0.0238086	0.981005	NA
mmu-miR-7079-3p	101.727	0.222717	0.315168	0.706662	0.479776	0.591039	101.727	0.532062	0.476435	1.11676	0.264098	0.496711
mmu-miR-7079-5p	0.671487	-2.43879	4.89941	-0.497772	0.618644	NA	0.671487	6.70524	7.37259	0.909483	0.363095	NA
mmu-miR-7081-3p	1.84526	0.266699	1.6174	0.164894	0.869028	0.905961	1.84526	-2.99105	2.67813	-1.11684	0.264063	NA
mmu-miR-7082-3p	0.942752	0.923672	3.97335	0.232467	0.816175	NA	0.942752	3.67395	5.87362	0.6255	0.531643	NA
mmu-miR-7082-5p	0.0503649	1.88526	5.13408	0.367205	0.713466	NA	0.0503649	-0.756873	7.70106	-0.0982817	0.921709	NA
mmu-miR-7083-3p	0.560972	2.37908	3.49207	0.681282	0.495693	NA	0.560972	-1.50674	5.28689	-0.284995	0.775648	NA
mmu-miR-7083-5p	6.66205	0.413656	0.802477	0.515474	0.606222	0.703184	6.66205	-0.235837	1.46151	-0.161366	0.871805	NA
mmu-miR-708-3p	64.9532	-2.65483	0.559659	-4.74365	2.09896e-06	7.54541e-06	0.379954	1.5397	7.64022	0.201526	0.840287	NA
mmu-miR-7084-3p	0.379954	0.923555	5.13408	0.179887	0.857241	NA	2.7786	1.1	2.55887	0.429877	0.667285	NA
mmu-miR-7084-5p	2.7786	1.18867	1.67148	0.711149	0.476992	0.588479	0.152751	0.204929	7.70106	0.0266105	0.97877	NA
mmu-miR-7085-3p	0.152751	0.923424	5.13408	0.179862	0.857261	NA	0.0336674	1.16645	7.70106	0.151466	0.879608	NA
mmu-miR-7085-5p	0.0336674	-0.0381452	5.13408	-0.00742979	0.994072	NA	0.308719	-1.62571	7.68107	-0.211651	0.832379	NA
mmu-miR-708-5p	14.0068	-2.93089	0.884609	-3.3132	0.000922343	0.00241898	2.41164	2.41365	2.80349	0.860944	0.389269	NA
mmu-miR-7087-5p	0.308719	2.75412	5.10404	0.539596	0.589476	NA	0.111237	2.76487	7.65257	0.3613	0.717875	NA
mmu-miR-7089-3p	2.41164	-0.506624	1.82949	-0.27692	0.781841	0.852897	64.9532	-0.574814	0.865501	-0.66414	0.506601	0.675905
mmu-miR-7089-5p	0.111237	-1.63666	5.06104	-0.323384	0.746405	NA	14.0068	0.335979	1.24283	0.270334	0.786903	NA
mmu-miR-7090-3p	2.04265	0.416243	1.51407	0.274918	0.78338	0.852897	2.04265	-1.7029	2.43424	-0.699561	0.484201	NA
mmu-miR-7091-3p	20.6704	-4.2486	0.770609	-5.51331	3.52156e-08	1.51391e-07	20.6704	0.31639	1.1984	0.26401	0.791772	NA
mmu-miR-7091-5p	6.26341	-2.34548	0.947401	-2.4757	0.0132976	0.0282912	6.26341	0.728116	1.46895	0.495673	0.620125	NA
mmu-miR-7093-3p	10.3102	-1.8622	0.884111	-2.1063	0.0351782	0.0691948	10.3102	2.43901	1.27261	1.91655	0.0552956	NA
mmu-miR-7093-5p	0.038785	-0.0381452	5.13408	-0.00742979	0.994072	NA	0.038785	1.16645	7.70106	0.151466	0.879608	NA
mmu-miR-7115-3p	0.129721	0.923566	5.13408	0.179889	0.857239	NA	0.129721	0.204787	7.70106	0.026592	0.978785	NA
mmu-miR-7115-5p	2.87379	-2.80384	1.71992	-1.63021	0.103057	0.17505	2.87379	4.58468	2.28914	2.0028	0.045199	NA
mmu-miR-7116-3p	1.92391	0.0517867	2.03449	0.0254544	0.979693	0.982048	1.92391	0.6852	2.9557	0.231823	0.816675	NA
mmu-miR-7117-3p	8.50055	0.430706	0.801295	0.537513	0.590913	0.691195	8.50055	-0.319702	1.23087	-0.259735	0.795068	NA
mmu-miR-7117-5p	3.96843	0.780072	1.11041	0.702511	0.482361	0.593346	3.96843	1.87722	1.93085	0.972222	0.33094	NA
mmu-miR-7118-3p	3.70694	1.93478	1.18545	1.63211	0.102656	0.17505	3.70694	2.49097	2.19437	1.13516	0.256307	NA
mmu-miR-7118-5p	0.170096	0.923528	5.13408	0.179882	0.857245	NA	0.170096	0.204825	7.70106	0.0265969	0.978781	NA
mmu-miR-7119-3p	0.164643	0.923419	5.13408	0.179861	0.857262	NA	0.164643	0.204934	7.70106	0.0266111	0.97877	NA
mmu-miR-7119-5p	0.0665697	-0.0381832	5.13408	-0.0074372	0.994066	NA	0.0665697	1.16649	7.70106	0.151471	0.879604	NA
mmu-miR-7211-5p	0.372747	3.73759	5.05163	0.739879	0.459373	NA	0.372747	-2.60915	7.64634	-0.341228	0.732932	NA
mmu-miR-7212-5p	1.98767	1.16917	2.09697	0.557556	0.577148	0.678218	1.98767	4.65698	3.2958	1.41301	0.157654	NA
mmu-miR-7219-3p	4.15177	2.82671	1.25377	2.25456	0.0241608	0.0492742	4.15177	-1.09975	1.98156	-0.554993	0.5789	NA
mmu-miR-7219-5p	0.392609	1.74263	4.98146	0.349822	0.726472	NA	0.392609	-0.614292	7.60018	-0.080826	0.93558	NA
mmu-miR-7224-3p	0.746726	-3.38365	3.08035	-1.09846	0.272003	NA	0.746726	1.40632	4.63012	0.303733	0.761332	NA
mmu-miR-7226-3p	7.45319	-0.190331	1.08337	-0.175683	0.860543	0.898239	7.45319	0.667643	1.65502	0.403404	0.686651	NA
mmu-miR-7226-5p	0.238358	0.923595	5.13408	0.179895	0.857235	NA	0.238358	0.204758	7.70106	0.0265883	0.978788	NA
mmu-miR-7227-3p	0.485692	3.11112	5.0404	0.617236	0.537079	NA	0.485692	-5.06477	7.54728	-0.671073	0.502174	NA
mmu-miR-7228-5p	0.0314043	0.923499	5.13408	0.179876	0.85725	NA	0.0314043	0.204854	7.70106	0.0266007	0.978778	NA
mmu-miR-7231-5p	0.655432	1.88539	5.0363	0.37436	0.708137	NA	0.655432	1.97574	7.50269	0.263338	0.79229	NA
mmu-miR-7235-3p	0.0978257	0.923418	5.13408	0.17986	0.857262	NA	0.0978257	-1.13477	7.68937	-0.147576	0.882677	NA
mmu-miR-7237-3p	0.29311	-0.0380848	5.13408	-0.00741803	0.994081	NA	0.29311	1.16639	7.70106	0.151458	0.879614	NA
mmu-miR-7237-5p	0.639819	-1.62326	2.99962	-0.541157	0.5884	NA	0.639819	-0.0124882	4.46556	-0.00279655	0.997769	NA
mmu-miR-7238-5p	0.0329022	0.923499	5.13408	0.179876	0.85725	NA	0.0329022	0.204854	7.70106	0.0266007	0.978778	NA
mmu-miR-7240-5p	2.17978	1.33805	1.78571	0.74931	0.45367	0.564534	2.17978	2.61509	3.06069	0.854414	0.392875	NA
mmu-miR-741-3p	0.094213	0.92345	5.13408	0.179867	0.857257	NA	0.094213	0.204903	7.70106	0.0266071	0.978773	NA
mmu-miR-744-3p	23.4286	-3.19051	0.760926	-4.19293	2.75372e-05	8.90157e-05	23.4286	1.33885	1.09042	1.22783	0.219511	NA
mmu-miR-744-5p	4871.16	-0.609314	0.166749	-3.65408	0.00025811	0.000732191	4871.16	0.44209	0.2506	1.76413	0.0777105	0.203203
mmu-miR-758-3p	9.53882	-5.21572	1.32139	-3.94714	7.90908e-05	0.000243401	9.53882	-0.732972	1.89479	-0.386836	0.698878	NA
mmu-miR-760-3p	73.3026	1.79874	0.375601	4.78895	1.67652e-06	6.10576e-06	73.3026	0.982958	0.586351	1.6764	0.0936605	0.236874
mmu-miR-763	0.160454	-1.3551	5.07469	-0.26703	0.789446	NA	0.160454	0.388853	7.6146	0.0510668	0.959272	NA
mmu-miR-7646-3p	0.035017	0.923484	5.13408	0.179873	0.857252	NA	0.035017	-1.13483	7.68937	-0.147585	0.88267	NA
mmu-miR-7646-5p	0.247259	-0.849613	5.10683	-0.166368	0.867867	NA	0.247259	-0.822163	7.60156	-0.108157	0.913871	NA
mmu-miR-7647-3p	1.56267	0.537131	1.4695	0.365518	0.714725	0.801183	1.56267	0.591203	2.81305	0.210165	0.833539	NA
mmu-miR-7647-5p	0.543965	-0.107169	3.83125	-0.0279724	0.977684	NA	0.543965	1.23546	5.9382	0.208052	0.835188	NA
mmu-miR-7648-3p	10.4107	1.30332	0.609713	2.13759	0.0325497	0.0649438	10.4107	1.37124	1.05156	1.30401	0.192231	NA
mmu-miR-7648-5p	0.035017	0.923484	5.13408	0.179873	0.857252	NA	0.035017	-1.13483	7.68937	-0.147585	0.88267	NA
mmu-miR-7649-3p	0.0845845	-0.0381832	5.13408	-0.0074372	0.994066	NA	0.0845845	1.16649	7.70106	0.151471	0.879604	NA
mmu-miR-7649-5p	0.038785	-0.0381452	5.13408	-0.00742979	0.994072	NA	0.038785	1.16645	7.70106	0.151466	0.879608	NA
mmu-miR-7650-5p	1.85276	0.0623664	1.70764	0.036522	0.970866	0.979084	1.85276	-0.334619	2.55298	-0.13107	0.89572	NA
mmu-miR-7651-5p	1.141	-0.0488061	2.15308	-0.022668	0.981915	0.983094	1.141	-0.42261	3.53013	-0.119715	0.904709	NA
mmu-miR-7652-3p	6.48205	0.339377	0.806556	0.420774	0.67392	0.764693	6.48205	-1.81636	1.35273	-1.34273	0.179358	NA
mmu-miR-7652-5p	1.96283	2.48601	1.48794	1.67078	0.0947656	0.163632	1.96283	-4.47886	2.51354	-1.78189	0.0747671	NA
mmu-miR-7653-3p	1.07424	0.869471	2.89491	0.300345	0.763914	0.837194	1.07424	0.258852	4.64229	0.0557594	0.955533	NA
mmu-miR-7653-5p	6.79321	0.998695	0.971998	1.02747	0.304201	0.418653	6.79321	2.11723	1.67398	1.26479	0.205948	NA
mmu-miR-7654-3p	0.126193	2.75423	5.10404	0.539618	0.58946	NA	0.126193	-1.62582	7.68107	-0.211666	0.832368	NA
mmu-miR-7654-5p	0.0689251	-0.950129	5.09953	-0.186317	0.852196	NA	0.0689251	2.07838	7.67807	0.270691	0.786629	NA
mmu-miR-7655-3p	24.2432	1.21141	0.617971	1.9603	0.0499609	0.0964523	24.2432	1.83229	0.95614	1.91634	0.0553223	NA
mmu-miR-7655-5p	0.929279	-0.919787	1.95307	-0.470944	0.637681	NA	0.929279	1.72062	3.29385	0.522372	0.601411	NA
mmu-miR-7658-3p	5.55719	1.27059	1.10896	1.14575	0.2519	0.364731	5.55719	1.18748	1.73676	0.683733	0.494144	NA
mmu-miR-7658-5p	34.9101	0.972706	0.442223	2.19958	0.0278366	0.0559415	34.9101	1.16261	0.707217	1.64392	0.100192	0.245408
mmu-miR-7659-5p	2.51805	-0.278983	1.45949	-0.191152	0.848407	0.894528	2.51805	-1.20698	2.35082	-0.513432	0.607649	NA
mmu-miR-7660-3p	0.600299	0.964028	2.86513	0.33647	0.736517	NA	0.600299	0.164304	4.5402	0.0361887	0.971132	NA
mmu-miR-7660-5p	0.356625	-0.563875	4.46385	-0.12632	0.899478	NA	0.356625	1.69215	6.76017	0.250312	0.802346	NA
mmu-miR-7661-3p	4.39254	-1.03719	1.1597	-0.894358	0.37113	0.484386	4.39254	1.6688	1.66493	1.00232	0.316187	NA
mmu-miR-7662-3p	0.0336674	-0.0381452	5.13408	-0.00742979	0.994072	NA	0.0336674	1.16645	7.70106	0.151466	0.879608	NA
mmu-miR-7662-5p	0.070034	0.923455	5.13408	0.179868	0.857257	NA	0.070034	-1.88958	7.65431	-0.246865	0.805013	NA
mmu-miR-7663-3p	1.51883	1.88363	1.93786	0.972016	0.331042	0.448926	1.51883	-4.48949	3.08349	-1.45597	0.1454	NA
mmu-miR-7664-3p	4.72168	0.778388	1.4766	0.527147	0.598091	0.697634	4.72168	1.12975	2.22666	0.507374	0.611892	NA
mmu-miR-7666-3p	24.1042	2.10002	0.546002	3.84618	0.000119974	0.000358632	24.1042	0.472891	0.8472	0.558182	0.57672	NA
mmu-miR-7667-3p	4.41741	0.293471	0.941299	0.311772	0.755213	0.832214	4.41741	-2.23534	1.9339	-1.15587	0.247735	NA
mmu-miR-7668-3p	2.11898	3.55873	2.39907	1.48338	0.137973	0.220863	2.11898	-1.0816	3.35772	-0.322123	0.747359	NA
mmu-miR-7668-5p	2.59034	1.6396	1.80046	0.910654	0.362478	0.477577	2.59034	0.726618	2.74217	0.264979	0.791026	NA
mmu-miR-7669-5p	0.99602	-2.64314	3.13122	-0.844125	0.398599	NA	0.99602	2.42163	4.81727	0.502697	0.615177	NA
mmu-miR-7670-3p	0.286054	2.78982	5.0511	0.55232	0.580729	NA	0.286054	-1.66143	7.646	-0.217294	0.827979	NA
mmu-miR-7671-3p	1.69414	1.56432	5.08525	0.307619	0.758372	0.832214	1.69414	2.51346	7.53649	0.333506	0.738752	NA
mmu-miR-7671-5p	0.038785	-0.0381452	5.13408	-0.00742979	0.994072	NA	0.038785	1.16645	7.70106	0.151466	0.879608	NA
mmu-miR-7672-3p	1.74411	2.01367	1.77725	1.13303	0.257202	0.371048	1.74411	-0.319591	3.01179	-0.106113	0.915492	NA
mmu-miR-7672-5p	0.073802	-0.0381981	5.13408	-0.00744011	0.994064	NA	0.073802	-0.173194	7.68937	-0.0225238	0.98203	NA
mmu-miR-7673-5p	0.677808	3.1782	3.12751	1.01621	0.30953	NA	0.677808	-3.39983	4.79967	-0.708346	0.47873	NA
mmu-miR-7674-3p	1.43694	1.5475	2.88545	0.536309	0.591745	0.691198	1.43694	3.30643	4.37793	0.755249	0.450099	NA
mmu-miR-7674-5p	1.85989	1.1936	1.63258	0.731115	0.464709	0.57588	1.85989	0.625693	2.68772	0.232797	0.815919	NA
mmu-miR-7675-3p	1.42346	-1.80199	2.01476	-0.894391	0.371113	0.484386	1.42346	-0.781896	3.112	-0.251252	0.80162	NA
mmu-miR-7675-5p	0.0336674	-0.0381452	5.13408	-0.00742979	0.994072	NA	0.0336674	1.16645	7.70106	0.151466	0.879608	NA
mmu-miR-7676-3p	0.10612	-1.57228	5.06393	-0.310487	0.756191	NA	0.10612	2.70051	7.65448	0.352801	0.724238	NA
mmu-miR-7676-3p	0.10612	-1.57228	5.06393	-0.310487	0.756191	NA	0.10612	2.70051	7.65448	0.352801	0.724238	NA
mmu-miR-7677-3p	4.10924	0.181804	1.29361	0.14054	0.888233	0.921376	4.10924	-0.271404	2.11564	-0.128285	0.897924	NA
mmu-miR-7678-3p	1.27047	-1.56175	2.53229	-0.616733	0.537411	0.648626	1.27047	1.38641	3.56563	0.388827	0.697404	NA
mmu-miR-7678-5p	0.921347	-0.774783	5.11259	-0.151544	0.879546	NA	0.921347	5.86749	7.61308	0.770711	0.440878	NA
mmu-miR-7679-3p	1.99531	-0.346446	1.53399	-0.225846	0.821321	0.879179	1.99531	-1.22426	2.44178	-0.501377	0.616106	NA
mmu-miR-7679-5p	4.91123	1.9016	1.21416	1.56619	0.117305	0.194885	4.91123	0.427001	1.96476	0.21733	0.827951	NA
mmu-miR-7680-3p	3.24983	0.574146	1.01241	0.567107	0.570642	0.673147	3.24983	-0.826954	1.73953	-0.475389	0.63451	NA
mmu-miR-7680-5p	0.135994	-0.038234	5.13408	-0.0074471	0.994058	NA	0.135994	1.16654	7.70106	0.151477	0.879599	NA
mmu-miR-7681-3p	0.120031	0.923493	5.13408	0.179875	0.857251	NA	0.120031	0.20486	7.70106	0.0266016	0.978778	NA
mmu-miR-7681-5p	0.875043	2.79395	3.14455	0.888508	0.374267	NA	0.875043	-1.25037	4.77833	-0.261675	0.793572	NA
mmu-miR-7682-3p	3.26806	2.08309	1.32508	1.57205	0.115938	0.193384	3.26806	1.17778	2.01891	0.583375	0.559641	NA
mmu-miR-7687-3p	0.222701	0.923592	5.13408	0.179894	0.857236	NA	0.222701	2.28129	7.67303	0.297312	0.766228	NA
mmu-miR-7687-5p	1.79372	0.922183	2.11438	0.436149	0.662729	0.756109	1.79372	4.64304	3.09409	1.50062	0.133455	NA
mmu-miR-7688-5p	0.0944467	-0.0382128	5.13408	-0.00744296	0.994061	NA	0.0944467	1.16652	7.70106	0.151475	0.879601	NA
mmu-miR-7689-3p	2.30788	-0.0585455	1.70906	-0.0342561	0.972673	0.979545	2.30788	-2.5249	2.68975	-0.938712	0.347879	NA
mmu-miR-770-3p	0.050917	0.923499	5.13408	0.179876	0.85725	NA	0.050917	0.204854	7.70106	0.0266007	0.978778	NA
mmu-miR-7a-1-3p	17.5161	-1.76801	0.506843	-3.48828	0.000486131	0.00134695	17.5161	-0.846966	0.823275	-1.02878	0.303585	NA
mmu-miR-7a-2-3p	0.0845845	-0.0381832	5.13408	-0.0074372	0.994066	NA	54115.3	0.60684	0.157929	3.84249	0.000121794	0.00523713
mmu-miR-7a-5p	54115.3	1.1369	0.105261	10.8007	3.41634e-27	4.12932e-26	0.0845845	1.16649	7.70106	0.151471	0.879604	NA
mmu-miR-7a-5p	52762.1	1.12479	0.105443	10.6673	1.44836e-26	1.72562e-25	52762.1	0.60952	0.158202	3.8528	0.000116776	0.00523713
mmu-miR-7b-5p	208.535	1.11945	0.173634	6.44721	1.13928e-10	5.75854e-10	208.535	0.588439	0.269749	2.18143	0.0291514	0.115118
mmu-miR-802-3p	0.0987067	0.923448	5.13408	0.179866	0.857258	NA	0.0987067	0.204905	7.70106	0.0266074	0.978773	NA
mmu-miR-802-5p	0.035017	0.923484	5.13408	0.179873	0.857252	NA	0.035017	-1.13483	7.68937	-0.147585	0.88267	NA
mmu-miR-8091	0.573534	2.53238	4.37745	0.578505	0.562923	NA	0.573534	1.55935	6.51915	0.239195	0.810955	NA
mmu-miR-8092	0.14513	0.923426	5.13408	0.179862	0.857261	NA	0.14513	0.204927	7.70106	0.0266102	0.978771	NA
mmu-miR-8093	0.0314043	0.923499	5.13408	0.179876	0.85725	NA	0.0314043	0.204854	7.70106	0.0266007	0.978778	NA
mmu-miR-8094	0.658936	1.88529	3.18994	0.591012	0.554513	NA	0.658936	-0.756929	4.7849	-0.158191	0.874306	NA
mmu-miR-8097	0.462524	0.923483	3.64866	0.253102	0.80019	NA	0.462524	-1.91587	5.40412	-0.354521	0.722948	NA
mmu-miR-8098	0.33113	-0.0381228	5.13408	-0.00742544	0.994075	NA	0.33113	1.16643	7.70106	0.151463	0.879611	NA
mmu-miR-8100	1.32349	3.81498	2.22307	1.71609	0.0861462	0.151574	1.32349	-0.825321	3.32311	-0.248358	0.803857	NA
mmu-miR-8102	1.84004	2.23641	1.81723	1.23067	0.218446	0.324171	1.84004	-1.10807	3.22135	-0.343976	0.730865	NA
mmu-miR-8103	22.2129	1.45061	0.473748	3.06199	0.00219873	0.00537753	22.2129	-1.11371	0.767447	-1.45119	0.146727	NA
mmu-miR-8105	3.33375	-0.720004	1.12926	-0.63759	0.523741	0.635807	3.33375	-0.768683	1.74327	-0.440943	0.659255	NA
mmu-miR-8106	6.78086	-0.480771	0.940819	-0.511014	0.609341	0.704841	6.78086	3.19997	1.42357	2.24786	0.0245854	NA
mmu-miR-8108	0.209183	2.52586	5.11465	0.493847	0.621414	NA	0.209183	-1.39745	7.68812	-0.181768	0.855765	NA
mmu-miR-8111	8.22495	-0.198517	0.741992	-0.267546	0.789049	0.856236	8.22495	0.28447	1.11309	0.255568	0.798285	NA
mmu-miR-8112	40.2514	1.67953	0.403117	4.16636	3.09505e-05	9.96629e-05	40.2514	1.4884	0.659405	2.25719	0.0239964	0.107776
mmu-miR-8114	2.46939	1.16706	1.55934	0.748432	0.4542	0.564534	2.46939	-0.893047	2.32871	-0.383495	0.701353	NA
mmu-miR-8116	0.0628087	0.923471	5.13408	0.179871	0.857254	NA	0.0628087	0.204882	7.70106	0.0266044	0.978775	NA
mmu-miR-8117	0.494273	2.7543	5.10404	0.539631	0.589452	NA	0.494273	-1.62589	7.68107	-0.211674	0.832361	NA
mmu-miR-8118	2.17068	-1.29192	1.4861	-0.869338	0.384662	0.496607	2.17068	-1.03994	2.44109	-0.426016	0.670096	NA
mmu-miR-8120	6.68527	-3.40297	1.45441	-2.33976	0.0192962	0.0398343	6.68527	2.20693	2.02353	1.09063	0.275434	NA
mmu-miR-871-3p	3.33828	-0.83193	2.34725	-0.354428	0.723018	0.806369	3.33828	6.73875	3.3901	1.98777	0.0468366	NA
mmu-miR-872-3p	319.232	-2.01947	0.229858	-8.78574	1.55343e-18	1.18859e-17	319.232	-0.155995	0.350039	-0.445652	0.655849	0.798155
mmu-miR-872-5p	3174.36	-2.91266	0.145277	-20.049	2.05873e-89	1.07311e-87	3174.36	-0.510472	0.2205	-2.31506	0.0206095	0.0996986
mmu-miR-874-3p	0.0314043	0.923499	5.13408	0.179876	0.85725	NA	0.0314043	0.204854	7.70106	0.0266007	0.978778	NA
mmu-miR-877-3p	76.9737	1.49279	0.453282	3.29328	0.000990242	0.00257074	76.9737	0.159582	0.687689	0.232056	0.816495	0.869033
mmu-miR-877-5p	311.052	1.88242	0.190864	9.86265	6.04347e-23	5.66321e-22	311.052	0.356913	0.299705	1.19088	0.233701	0.447735
mmu-miR-878-3p	0.125617	0.923434	5.13408	0.179864	0.85726	NA	0.125617	0.204919	7.70106	0.0266092	0.978771	NA
mmu-miR-878-5p	0.314043	0.923382	5.13408	0.179853	0.857268	NA	0.314043	0.204971	7.70106	0.0266159	0.978766	NA
mmu-miR-880-3p	0.094213	0.92345	5.13408	0.179867	0.857257	NA	0.094213	0.204903	7.70106	0.0266071	0.978773	NA
mmu-miR-881-3p	1.15228	0.92338	3.638	0.253815	0.799638	0.861239	1.15228	-3.74458	5.29859	-0.706712	0.479745	NA
mmu-miR-92a-1-5p	39.8629	-5.50056	0.689382	-7.97897	1.47559e-15	1.01706e-14	26.0089	-0.282899	0.580167	-0.487617	0.625821	0.780851
mmu-miR-92a-3p	120524	2.66807	0.175788	15.1777	4.96706e-52	1.18358e-50	10924.4	0.386162	0.173218	2.22935	0.0257908	0.107776
mmu-miR-92a-3p	8520.44	2.513	0.238704	10.5277	6.43991e-26	7.56463e-25	39.8629	-1.48622	1.38307	-1.07458	0.282562	0.507455
mmu-miR-92b-3p	325.694	1.94493	0.212235	9.16401	5.00055e-20	4.01006e-19	120524	0.323782	0.263704	1.22782	0.219514	0.433507
mmu-miR-92b-5p	40.437	2.57006	0.426837	6.02118	1.73149e-09	7.97825e-09	8520.44	0.13511	0.358332	0.377052	0.706135	0.815744
mmu-miR-93-3p	41.8137	-0.862621	0.490896	-1.75724	0.0788772	0.139965	325.694	0.719767	0.323428	2.22543	0.0260523	0.107776
mmu-miR-93-5p	2855.07	-2.26433	0.227695	-9.94457	2.66332e-23	2.6443e-22	40.437	-0.489326	0.669275	-0.731128	0.464701	0.638095
mmu-miR-9-3p	26.0089	-1.44134	0.377853	-3.81455	0.000136433	0.000402066	26.0089	-0.282899	0.580167	-0.487617	0.625821	0.780851
mmu-miR-9-3p	26.0089	-1.44134	0.377853	-3.81455	0.000136433	0.000402066	10924.4	0.386162	0.173218	2.22935	0.0257908	0.107776
mmu-miR-9-3p	25.6136	-1.45336	0.381443	-3.81015	0.000138882	0.000407842	41.8137	-1.78362	0.79997	-2.2296	0.0257737	0.107776
mmu-miR-9-5p	10926.7	0.824408	0.115288	7.15088	8.62246e-13	5.10009e-12	2855.07	-1.33366	0.343515	-3.88239	0.000103433	0.00523713
mmu-miR-9-5p	10924.4	0.824457	0.11536	7.1468	8.88259e-13	5.18048e-12	25.6136	-0.27047	0.583862	-0.463243	0.64319	0.785219
mmu-miR-9-5p	10924.4	0.824457	0.11536	7.1468	8.88259e-13	5.18048e-12	10926.7	0.385497	0.173109	2.22691	0.0259536	0.107776
mmu-miR-96-3p	1.08217	0.672025	1.9809	0.339252	0.73442	0.815588	1.08217	-2.00635	3.24127	-0.619001	0.535916	NA
mmu-miR-96-5p	284.333	-1.90612	0.174178	-10.9435	7.13731e-28	8.7537e-27	284.333	0.291667	0.270505	1.07823	0.280931	0.507455
mmu-miR-9769-3p	15.3844	-0.674892	0.642004	-1.05123	0.293154	0.406806	15.3844	1.84829	1.00555	1.83809	0.0660493	NA
mmu-miR-98-3p	40.8765	0.626608	0.470938	1.33055	0.183336	0.281588	40.8765	0.608281	0.699651	0.869406	0.384625	0.579134
mmu-miR-98-5p	9483.61	1.56412	0.152267	10.2722	9.4006e-25	1.04535e-23	9483.61	0.328495	0.228364	1.43847	0.150301	0.330491
mmu-miR-99a-3p	7.08413	-3.91042	1.23639	-3.16277	0.00156277	0.00392576	7.08413	-1.92647	1.87732	-1.02618	0.304807	NA
mmu-miR-99a-5p	18510.1	-2.8691	0.128655	-22.3007	3.63592e-110	2.75669e-108	18510.1	-0.635632	0.193712	-3.28132	0.00103321	0.0154116
mmu-miR-99b-3p	9803.65	0.10386	0.133907	0.775611	0.437979	0.550112	9803.65	0.223035	0.201108	1.10903	0.267418	0.496711
mmu-miR-99b-5p	363755	0.715768	0.135402	5.28622	1.24868e-07	4.95906e-07	363755	-0.0251064	0.203116	-0.123606	0.901627	0.935384

## Sheet: Supplementary Table S2
Supplementary Table S2. List of proteins interacting with NHP2 detected by Mass Spectrometry.
AGI	LogFC	adjp	number	external_gene_name	description
AT1G76810.1	8.94824	0.00496847	12		Eukaryotic translation initiation factor 2 (eIF-2) family protein [Source:UniProtKB/TrEMBL
AT3G01780.1	8.10618	0.00523934	21	TPLATE	Protein TPLATE [Source:UniProtKB/Swiss-Prot
AT5G47690.1	8.0861	0.00561182	29		Binding protein [Source:UniProtKB/TrEMBL
AT5G24710.1	7.79793	0.00523934	25		Transducin/WD40 repeat-like superfamily protein [Source:UniProtKB/TrEMBL
AT5G55920.1	7.7353	0.00496847	18	OLI2	Nucleolar protein-like [Source:UniProtKB/TrEMBL
AT1G50920.1	7.61531	0.00523934	26		Nucleolar GTP-binding protein 1 [Source:UniProtKB/Swiss-Prot
AT3G22330.1	7.49818	0.00778489	73	RH53	DEAD-box ATP-dependent RNA helicase 53
AT3G50590.1	7.42189	0.00798453	84		Transducin/WD40 repeat-like superfamily protein [Source:UniProtKB/TrEMBL
AT2G20490.1	7.40587	0.00659913	53	NOP10	H/ACA ribonucleoprotein complex subunit 3-like protein [Source:UniProtKB/Swiss-Prot
AT5G07030.1	7.4056	0.00561182	34		Eukaryotic aspartyl protease family protein [Source:UniProtKB/TrEMBL
AT1G76720.1	7.40477	0.00778489	75		Eukaryotic translation initiation factor 2 (eIF-2) family protein [Source:UniProtKB/TrEMBL
AT3G63490.1	7.33943	0.00561182	36	RPL1	50S ribosomal protein L1
AT5G22650.1	7.28774	0.00659913	54	HDT2	Histone deacetylase HDT2 [Source:UniProtKB/Swiss-Prot
AT2G07360.1	7.27059	0.00906244	141		SH3 domain-containing protein [Source:UniProtKB/TrEMBL
AT5G14520.1	7.27043	0.00659913	55	PES	Pescadillo homolog [Source:UniProtKB/Swiss-Prot
AT2G40660.1	7.25265	0.00850759	98		Nucleic acid-binding
AT3G11964.1	7.25211	0.00659913	56	RRP5	rRNA biogenesis protein RRP5 [Source:UniProtKB/Swiss-Prot
AT4G10320.1	7.19741	0.00608719	43		Isoleucine--tRNA ligase
AT5G26710.1	7.17879	0.0069433	66		Glutamate--tRNA ligase
AT5G63420.1	7.16015	0.00798453	85	emb2746	Ribonuclease J [Source:UniProtKB/Swiss-Prot
AT1G63810.1	7.12138	0.00823803	91		Nucleolar protein [Source:UniProtKB/TrEMBL
AT3G23620.1	7.06105	0.00561182	38		Ribosome production factor 2 homolog [Source:UniProtKB/Swiss-Prot
AT5G40490.1	7.06093	0.0175544	367		RNA-binding (RRM/RBD/RNP motifs) family protein [Source:UniProtKB/TrEMBL
AT5G03740.1	7.01952	0.00632041	49	HDT3	HDT3 [Source:UniProtKB/TrEMBL
AT3G61820.1	6.99833	0.00561182	39		Eukaryotic aspartyl protease family protein [Source:UniProtKB/TrEMBL
AT3G06400.1	6.99833	0.00561182	40	CHR11	Chromatin-remodeling complex ATPase [Source:UniProtKB/TrEMBL
AT3G52140.1	6.99831	0.00778489	77		Clustered mitochondria protein homolog [Source:UniProtKB/TrEMBL
AT3G06810.1	6.9768	0.00561182	41	IBR3	Probable acyl-CoA dehydrogenase IBR3 [Source:UniProtKB/Swiss-Prot
AT1G49670.1	6.95497	0.00926907	152	NQR	ARP protein (REF) [Source:TAIR
AT3G56150.1	6.95496	0.00944549	154	TIF3C1	Eukaryotic translation initiation factor 3 subunit C [Source:UniProtKB/Swiss-Prot
AT5G65900.1	6.91025	0.00807187	86	RH27	DEAD-box ATP-dependent RNA helicase 27 [Source:UniProtKB/Swiss-Prot
AT1G44910.1	6.91023	0.00749167	71	PRP40A	Pre-mRNA-processing protein 40A [Source:UniProtKB/Swiss-Prot
AT5G08610.1	6.88734	0.00659913	59	RH26	PDE340 [Source:UniProtKB/TrEMBL
AT5G18620.1	6.86408	0.00609166	44	CHR17	Chromatin-remodeling complex ATPase [Source:UniProtKB/TrEMBL
AT2G06210.1	6.86408	0.00628241	48	NA	NA
AT4G25730.1	6.84045	0.00701168	70		Putative rRNA methyltransferase [Source:UniProtKB/TrEMBL
AT1G31850.1	6.81643	0.00906244	142		Probable methyltransferase PMT20 [Source:UniProtKB/Swiss-Prot
AT1G20970.1	6.81642	0.00778489	79		FUNCTIONS IN: molecular_function unknown
AT1G62330.1	6.79197	0.0069433	67	OFUT15	O-fucosyltransferase 15 [Source:UniProtKB/Swiss-Prot
AT4G31880.1	6.79197	0.00659913	60		Transcriptional regulator [Source:UniProtKB/TrEMBL
AT5G07530.1	6.7671	0.0106047	180	GRP17	Oleosin GRP-17 [Source:UniProtKB/Swiss-Prot
AT1G76820.1	6.76708	0.0112708	206	NA	NA
AT4G00660.2	6.74181	0.0212098	440	RH8	DEAD-box ATP-dependent RNA helicase 8 [Source:UniProtKB/Swiss-Prot
AT1G80750.1	6.71608	0.0113633	224	RPL7A	60S ribosomal protein L7-1 [Source:UniProtKB/Swiss-Prot
AT3G07050.1	6.71606	0.00828094	93	NSN1	Guanine nucleotide-binding protein-like NSN1 [Source:UniProtKB/Swiss-Prot
AT5G63550.1	6.71605	0.0130151	280		DEK domain-containing chromatin associated protein [Source:UniProtKB/TrEMBL
AT3G54670.1	6.68985	0.017817	375	SMC1	Structural maintenance of chromosomes protein 1 [Source:UniProtKB/Swiss-Prot
AT1G67680.1	6.66315	0.00851639	106		Signal recognition particle subunit SRP72 [Source:UniProtKB/TrEMBL
AT2G40290.1	6.66314	0.00659913	61		Eukaryotic translation initiation factor 2 subunit alpha homolog [Source:UniProtKB/Swiss-Prot
AT1G29250.1	6.63595	0.0114083	232		Alba DNA/RNA-binding protein [Source:UniProtKB/TrEMBL
AT3G50000.1	6.6082	0.00659913	62	CKA2	Casein kinase II subunit alpha-2 [Source:UniProtKB/Swiss-Prot
AT3G58660.1	6.60818	0.00851639	107		Ribosomal protein L1p/L10e family [Source:UniProtKB/TrEMBL
AT3G55220.1	6.55109	0.00906244	144	SAP130A	Spliceosome-associated protein 130 A [Source:UniProtKB/Swiss-Prot
AT3G55200.1	6.55109	0.00906244	145	SAP130A	Spliceosome-associated protein 130 B [Source:UniProtKB/Swiss-Prot
AT4G32070.1	6.55107	0.0112708	207	Phox4	Protein PHOX4 [Source:UniProtKB/Swiss-Prot
AT3G57660.1	6.52167	0.00944549	155	NRPA1	DNA-directed RNA polymerase I subunit 1 [Source:UniProtKB/Swiss-Prot
AT5G67380.1	6.52166	0.0069433	68	CKA1	Casein kinase II subunit alpha-1 [Source:UniProtKB/Swiss-Prot
AT5G63120.2	6.4916	0.0104807	168	RH30	DEAD-box ATP-dependent RNA helicase 30 [Source:UniProtKB/Swiss-Prot
AT1G72970.1	6.46095	0.00906244	146	HTH	HTH [Source:UniProtKB/TrEMBL
AT5G22880.1	6.46094	0.00851639	108	H2B	Histone H2B [Source:UniProtKB/TrEMBL
AT2G27170.1	6.42961	0.0139718	295	SMC3	Structural maintenance of chromosomes protein 3 [Source:UniProtKB/Swiss-Prot
AT4G29010.1	6.42959	0.00850759	101	AIM1	Peroxisomal fatty acid beta-oxidation multifunctional protein AIM1 [Source:UniProtKB/Swiss-Prot
AT1G62390.1	6.42958	0.00851639	109	Phox2	Protein CLMP1 [Source:UniProtKB/Swiss-Prot
AT2G45810.1	6.39756	0.00851639	110	RH6	DEAD-box ATP-dependent RNA helicase 6 [Source:UniProtKB/Swiss-Prot
AT1G07790.1	6.39756	0.00851639	111	HTB1	Histone H2B.1 [Source:UniProtKB/Swiss-Prot
AT2G28720.1	6.39756	0.00851639	112		Histone H2B.3 [Source:UniProtKB/Swiss-Prot
AT3G46030.1	6.39756	0.00851639	113	HTB11	HTB11 [Source:UniProtKB/TrEMBL
AT3G45980.1	6.39756	0.00851639	114	H2B	Histone H2B.6 [Source:UniProtKB/Swiss-Prot
AT5G59910.1	6.39756	0.00851639	115	HTB4	HTB4 [Source:UniProtKB/TrEMBL
AT4G00450.1	6.39755	0.00828094	95	MED12	Mediator of RNA polymerase II transcription subunit 12 [Source:UniProtKB/Swiss-Prot
AT2G34160.1	6.3648	0.00963886	158		Uncharacterized protein At2g34160 [Source:UniProtKB/Swiss-Prot
AT3G52500.1	6.3648	0.0106047	181		At3g52500 [Source:UniProtKB/TrEMBL
AT5G46630.1	6.36479	0.0105428	174		Clathrin adaptor complexes medium subunit family protein [Source:UniProtKB/TrEMBL
ATCG00830.1	6.36479	0.00851639	117	rpl2-A	50S ribosomal protein L2
ATCG01310.1	6.36479	0.00851639	118	rpl2-A	50S ribosomal protein L2
AT3G61130.1	6.36479	0.00851639	116	GAUT1	Hexosyltransferase (Fragment) [Source:UniProtKB/TrEMBL
AT3G48710.1	6.36478	0.00778489	81		At3g48710 [Source:UniProtKB/TrEMBL
AT1G65590.1	6.36478	0.00851639	119	HEXO3	Beta-hexosaminidase 3 [Source:UniProtKB/Swiss-Prot
AT2G23070.1	6.36477	0.0105065	170	CKA4	Casein kinase II subunit alpha-4
AT1G48480.1	6.33127	0.0113887	231	RKL1	Probable inactive receptor kinase At1g48480 [Source:UniProtKB/Swiss-Prot
AT1G61730.1	6.33126	0.00817086	90		Probable transcription factor At1g61730 [Source:UniProtKB/Swiss-Prot
AT3G44110.1	6.33124	0.0106795	190	ATJ3	DnaJ protein homolog atj3 [Source:UniProtKB/TrEMBL
AT3G06480.1	6.29694	0.0182504	380	RH40	DEAD-box ATP-dependent RNA helicase 40 [Source:UniProtKB/Swiss-Prot
AT5G22330.1	6.29693	0.00828094	96	RIN1	RuvB-like protein 1 [Source:UniProtKB/Swiss-Prot
AT1G16720.1	6.29693	0.00851639	120	HCF173	high chlorophyll fluorescence phenotype 173 [Source:TAIR
AT3G04920.1	6.29693	0.00778489	82	RPS24A	40S ribosomal protein S24-1 [Source:UniProtKB/Swiss-Prot
AT3G06530.1	6.29693	0.0130151	281		ARM repeat superfamily protein [Source:UniProtKB/TrEMBL
AT3G06980.1	6.26178	0.0113633	225	RH50	DEAD-box ATP-dependent RNA helicase 50 [Source:UniProtKB/Swiss-Prot
AT5G40340.1	6.26178	0.0113633	227		Tudor/PWWP/MBT superfamily protein [Source:UniProtKB/TrEMBL
AT1G75930.1	6.26178	0.0113633	226	EXL6	GDSL esterase/lipase EXL6 [Source:UniProtKB/Swiss-Prot
AT1G10490.1	6.26177	0.0112708	208		RNA cytidine acetyltransferase 1 [Source:UniProtKB/Swiss-Prot
AT3G61240.1	6.26176	0.00778489	83	RH12	DEAD-box ATP-dependent RNA helicase 12 [Source:UniProtKB/Swiss-Prot
AT1G07320.1	6.26175	0.00851639	121	RPL4	RPL4 [Source:UniProtKB/TrEMBL
AT1G02813.1	6.26174	0.0112141	200		Protein of unknown function
ATCG01130.1	6.26174	0.0131845	284	YCF1.2	Ycf1 protein [Source:TAIR
AT3G16290.1	6.22571	0.00811789	87	FTSHI2	Probable inactive ATP-dependent zinc metalloprotease FTSHI 2
AT1G33590.1	6.22571	0.00828094	97		Leucine-rich repeat (LRR) family protein [Source:TAIR
AT2G24520.1	6.18877	0.012511	264	AHA5	H(+)-ATPase 5 [Source:TAIR
AT3G18600.1	6.18876	0.0101547	163	RH51	DEAD-box ATP-dependent RNA helicase 51 [Source:UniProtKB/Swiss-Prot
ATCG00500.1	6.18875	0.00869439	130	ACCD	Acetyl-coenzyme A carboxylase carboxyl transferase subunit beta
AT5G24770.1	6.18875	0.00869439	131	VSP2	Vegetative storage protein 2 [Source:UniProtKB/Swiss-Prot
AT4G25340.1	6.18875	0.00932423	153	FKBP53	Peptidyl-prolyl cis-trans isomerase FKBP53 [Source:UniProtKB/Swiss-Prot
AT1G04980.1	6.15082	0.0146677	307	PDIL2-2	Protein disulfide-isomerase like 2-2 [Source:UniProtKB/Swiss-Prot
AT1G04170.1	6.15081	0.00851639	122	EIF2 GAMMA	Eukaryotic translation initiation factor 2 gamma subunit [Source:UniProtKB/TrEMBL
AT1G79150.1	6.11186	0.0142238	297		Binding protein [Source:UniProtKB/TrEMBL
AT5G20920.1	6.11185	0.0128732	276	EIF2B	Eukaryotic translation initiation factor 2 subunit beta [Source:UniProtKB/Swiss-Prot
AT5G40200.1	6.11185	0.0112708	209	DEGP9	Protease Do-like 9 [Source:UniProtKB/Swiss-Prot
AT4G11150.1	6.11185	0.00851639	123	VHA-E1	V-type proton ATPase subunit E1 [Source:UniProtKB/Swiss-Prot
AT1G01510.1	6.11184	0.0119081	247	AN	C-terminal binding protein AN [Source:UniProtKB/Swiss-Prot
AT5G57460.1	6.0718	0.00851639	124		At5g57460 [Source:UniProtKB/TrEMBL
AT4G39680.1	6.07178	0.0118028	243		SAP domain-containing protein [Source:UniProtKB/TrEMBL
AT1G80660.1	6.03063	0.0187138	397	AHA9	ATPase 9
AT1G74690.1	6.03061	0.00851639	125	IQD31	Protein IQ-DOMAIN 31 [Source:UniProtKB/Swiss-Prot
AT3G07300.1	6.03061	0.00851639	127		AT3G07300 protein [Source:UniProtKB/TrEMBL
AT4G26600.1	6.0306	0.00851639	126		S-adenosyl-L-methionine-dependent methyltransferases superfamily protein [Source:TAIR
AT3G22310.1	6.0306	0.0253911	517	RH9	DEAD-box ATP-dependent RNA helicase 9
RS_K1C9_HUMAN	-6.0026	0.103648	1123	NA	NA
AT1G04480.1	5.98822	0.0112708	210	RPL23A	60S ribosomal protein L23 [Source:UniProtKB/Swiss-Prot
AT2G33370.1	5.98822	0.0112708	211	RPL23A	60S ribosomal protein L23 [Source:UniProtKB/Swiss-Prot
AT3G04400.1	5.98822	0.0112708	212	RPL23A	60S ribosomal protein L23 [Source:UniProtKB/Swiss-Prot
AT3G29310.1	5.98821	0.0097236	159	BAG1	BAG family molecular chaperone regulator 8
AT2G40360.1	5.98821	0.0097236	160	BOP1	Ribosome biogenesis protein BOP1 homolog [Source:UniProtKB/Swiss-Prot
AT3G07010.1	5.98821	0.0106047	183		Probable pectate lyase 8 [Source:UniProtKB/Swiss-Prot
AT5G64420.1	5.98821	0.0106047	184		DNA polymerase V family [Source:UniProtKB/TrEMBL
AT3G13570.1	5.98821	0.0113633	228	SCL30A	Serine/arginine-rich SC35-like splicing factor SCL30A [Source:UniProtKB/Swiss-Prot
AT1G31970.1	5.98821	0.0113633	229	RH5	STRS1 [Source:UniProtKB/TrEMBL
AT5G04280.1	5.9882	0.0182504	381	RZ1C	Glycine-rich RNA-binding protein RZ1C [Source:UniProtKB/Swiss-Prot
AT4G10840.1	5.98819	0.012511	265	KLCR1	Protein KINESIN LIGHT CHAIN-RELATED 1 [Source:UniProtKB/Swiss-Prot
AT1G17220.1	5.94454	0.0175584	370	FUG1	Translation initiation factor IF-2
AT3G56460.1	5.94454	0.0128732	277		GroES-like zinc-binding alcohol dehydrogenase family protein [Source:UniProtKB/TrEMBL
AT4G25210.1	5.94453	0.0135705	292	GEBPL	GLABROUS1 enhancer-binding protein-like [Source:UniProtKB/Swiss-Prot
AT2G37990.1	5.94453	0.0102004	165		Ribosome biogenesis regulatory protein homolog [Source:UniProtKB/Swiss-Prot
AT5G19690.1	5.94453	0.0134127	286	STT3A	Dolichyl-diphosphooligosaccharide--protein glycosyltransferase subunit STT3A [Source:UniProtKB/Swiss-Prot
AT1G30240.1	5.94452	0.00851639	128		Proline-
AT1G72440.1	5.94452	0.0114083	233	EDA25	CCAAT-binding factor [Source:UniProtKB/TrEMBL
AT1G21160.1	5.94452	0.00944549	156		Eukaryotic translation initiation factor 2 (eIF-2) family protein (Fragment) [Source:UniProtKB/TrEMBL
AT4G28250.1	5.94451	0.018457	395	EXPB3	EXPB3 [Source:UniProtKB/TrEMBL
AT2G45820.1	5.89948	0.0119081	248	DBP	Remorin [Source:UniProtKB/Swiss-Prot
AT5G14610.1	5.89948	0.0322193	588		DEAD box RNA helicase family protein [Source:UniProtKB/TrEMBL
AT4G28440.1	5.89948	0.0106354	187		Uncharacterized protein At4g28440 [Source:UniProtKB/Swiss-Prot
AT4G16340.1	5.89948	0.0106047	185	SPK1	Guanine nucleotide exchange factor SPIKE 1 [Source:UniProtKB/Swiss-Prot
ATCG00380.1	5.89948	0.00906244	147	RPS4	30S ribosomal protein S4
AT1G79940.1	5.89947	0.0187138	399	ERDJ2A	ATERDJ2A [Source:UniProtKB/TrEMBL
AT3G18390.1	5.89947	0.0241605	489	EMB1865	CRS1 / YhbY (CRM) domain-containing protein [Source:UniProtKB/TrEMBL
AT2G38110.1	5.89946	0.0244088	491	GPAT6	Glycerol-3-phosphate 2-O-acyltransferase 6 [Source:UniProtKB/Swiss-Prot
AT4G16143.1	5.85298	0.0173663	366	IMPA2	Importin subunit alpha-2 [Source:UniProtKB/Swiss-Prot
AT5G15550.1	5.85298	0.013479	290	WDR12	Ribosome biogenesis protein WDR12 homolog [Source:UniProtKB/TrEMBL
ATCG00860.1	5.85297	0.0106795	192	ycf2-B	Protein Ycf2 [Source:UniProtKB/TrEMBL
ATCG01280.1	5.85297	0.0106795	193	ycf2-B	Protein Ycf2 [Source:UniProtKB/TrEMBL
AT5G22060.1	5.85297	0.0127276	273	ATJ2	At5g22060 [Source:UniProtKB/TrEMBL
AT1G63640.1	5.85296	0.0159549	342		P-loop nucleoside triphosphate hydrolases superfamily protein with CH (Calponin Homology) domain [Source:TAIR
AT4G10710.1	5.80493	0.0114083	234	SPT16	FACT complex subunit SPT16 [Source:UniProtKB/Swiss-Prot
AT4G21630.1	5.80493	0.0200247	416	SBT3.14	Subtilisin-like protease SBT3.14 [Source:UniProtKB/Swiss-Prot
AT4G08950.1	5.80493	0.0120824	257	EXO	Protein EXORDIUM [Source:UniProtKB/Swiss-Prot
AT1G04680.1	5.80493	0.0120824	258		Pectate lyase [Source:UniProtKB/TrEMBL
AT5G60990.1	5.80493	0.0119081	250	RH10	DEAD-box ATP-dependent RNA helicase 10 [Source:UniProtKB/Swiss-Prot
AT2G18220.1	5.80493	0.00906244	149		Nucleolar complex protein 2 homolog [Source:UniProtKB/Swiss-Prot
AT5G46580.1	5.80493	0.00906244	148		Pentatricopeptide repeat-containing protein At5g46580
AT4G23940.1	5.80492	0.0119081	249	FTSHI1	Probable inactive ATP-dependent zinc metalloprotease FTSHI 1
AT1G64390.1	5.80492	0.0105428	175	AtGH9C2	Endoglucanase 6 [Source:UniProtKB/Swiss-Prot
AT5G65930.2	5.80492	0.0119081	251	ZWI	Kinesin-like calmodulin-binding protein (ZWICHEL) [Source:UniProtKB/TrEMBL
AT5G08620.1	5.80492	0.0112141	201	RH25	DEAD-box ATP-dependent RNA helicase 25 [Source:UniProtKB/Swiss-Prot
AT5G35180.1	5.80491	0.0131615	283		Protein of unknown function (DUF1336) [Source:TAIR
AT1G55150.1	5.80491	0.0159549	343		DEA(D/H)-box RNA helicase family protein [Source:TAIR
AT1G29940.1	5.75523	0.0139718	296	NRPA2	DNA-directed RNA polymerase subunit beta [Source:UniProtKB/TrEMBL
AT2G37470.1	5.75523	0.0115723	241		Histone H2B.4 [Source:UniProtKB/Swiss-Prot
AT5G02570.1	5.75523	0.0115723	242		Histone H2B.9 [Source:UniProtKB/Swiss-Prot
AT4G16630.1	5.75523	0.014267	299	RH28	DEAD-box ATP-dependent RNA helicase 28 [Source:UniProtKB/Swiss-Prot
AT5G67630.1	5.75523	0.014267	300		RuvB-like helicase [Source:UniProtKB/TrEMBL
AT2G37170.1	5.75522	0.0188175	410	PIP2B	plasma membrane intrinsic protein 2 [Source:TAIR
AT5G20600.1	5.75522	0.0105428	176		AT5g20600/F7C8_190 [Source:UniProtKB/TrEMBL
AT1G23240.1	5.75522	0.0114083	236		Caleosin-related family protein [Source:TAIR
AT2G32080.1	5.75521	0.0114083	235	PURA1	PUR ALPHA-1 [Source:UniProtKB/TrEMBL
AT2G18330.1	5.75521	0.0164441	356		AAA-type ATPase family protein [Source:UniProtKB/TrEMBL
AT4G19120.1	5.70375	0.0159279	335	ERD3	Probable methyltransferase PMT21 [Source:UniProtKB/Swiss-Prot
AT1G70600.1	5.70375	0.0112708	213	RPL27AC	60S ribosomal protein L27a-3 [Source:UniProtKB/Swiss-Prot
AT1G23290.1	5.70375	0.0112708	214	RPL27AB	60S ribosomal protein L27a-2 [Source:UniProtKB/Swiss-Prot
AT1G60200.1	5.70375	0.0112708	216		Splicing factor PWI domain-containing protein / RNA recognition motif (RRM)-containing protein [Source:UniProtKB/TrEMBL
AT2G35410.1	5.70375	0.0112708	215		Putative chloroplast RNA binding protein [Source:UniProtKB/TrEMBL
AT4G39520.1	5.70375	0.0097236	161	DRG3	Developmentally-regulated G-protein 3 [Source:UniProtKB/Swiss-Prot
AT1G29320.1	5.70374	0.0106795	194		Transducin/WD40 repeat-like superfamily protein [Source:TAIR
AT5G12940.1	5.70374	0.0125273	269		Leucine-rich repeat (LRR) family protein [Source:UniProtKB/TrEMBL
AT1G10300.1	5.70374	0.0114083	237		Nucleolar GTP-binding protein 1 [Source:UniProtKB/TrEMBL
AT1G78060.1	5.70374	0.0100945	162	BXL7	Probable beta-D-xylosidase 7 [Source:UniProtKB/Swiss-Prot
AT1G47550.1	5.70373	0.0162862	351	SEC3A	Exocyst complex component sec3A [Source:UniProtKB/TrEMBL
AT1G31280.1	5.70372	0.0505948	715	AGO2	Protein argonaute 2 [Source:UniProtKB/Swiss-Prot
AT1G23230.1	5.65038	0.0254486	520	MED23	Mediator of RNA polymerase II transcription subunit 23 [Source:UniProtKB/Swiss-Prot
AT1G06950.1	5.65037	0.0128732	278	TIC110	Protein TIC110
AT1G70070.1	5.65036	0.0114083	238	ISE2	DExH-box ATP-dependent RNA helicase DExH15 chloroplastic [Source:UniProtKB/Swiss-Prot
AT4G01310.1	5.65036	0.0187138	401	RPL5	50S ribosomal protein L5
AT4G09040.1	5.65036	0.011898	244		At4g09040 [Source:UniProtKB/TrEMBL
AT3G23820.1	5.65036	0.011898	245	GAE6	UDP-glucuronate 4-epimerase 6 [Source:UniProtKB/Swiss-Prot
AT3G02880.1	5.65036	0.0224321	448		Probable inactive receptor kinase At3g02880 [Source:UniProtKB/Swiss-Prot
AT2G25110.1	5.65036	0.0142629	298	SDF2	Stromal cell-derived factor 2-like protein [Source:UniProtKB/Swiss-Prot
AT3G18080.1	5.65036	0.0299196	540	BGLU44	Beta-glucosidase 44 [Source:UniProtKB/Swiss-Prot
AT1G08520.1	5.65035	0.0187138	400	CHLD	Mg-protoporphyrin IX chelatase [Source:UniProtKB/TrEMBL
AT2G30620.1	5.59494	0.0182721	394		Histone H1.2 [Source:UniProtKB/Swiss-Prot
AT1G22780.1	5.59494	0.0162862	352	RPS18C	40S ribosomal protein S18 [Source:UniProtKB/Swiss-Prot
AT1G34030.1	5.59494	0.0162862	353	RPS18C	40S ribosomal protein S18 [Source:UniProtKB/Swiss-Prot
AT4G09800.1	5.59494	0.0162862	354	RPS18C	40S ribosomal protein S18 [Source:UniProtKB/Swiss-Prot
AT3G44750.1	5.59493	0.0127276	274	HDT1	Histone deacetylase HDT1 [Source:UniProtKB/Swiss-Prot
AT5G09440.1	5.59492	0.0105428	177	EXL4	EXL4 [Source:UniProtKB/TrEMBL
AT5G44800.1	5.59492	0.0105428	178	CHR4	PKR1 [Source:UniProtKB/TrEMBL
AT5G38640.1	5.59492	0.0112708	217		At5g38640 [Source:UniProtKB/TrEMBL
AT3G57940.1	5.59492	0.0114083	239		RNA cytidine acetyltransferase 2 [Source:UniProtKB/Swiss-Prot
AT3G02200.2	5.59492	0.0114083	240		Eukaryotic translation initiation factor 3 subunit M [Source:UniProtKB/TrEMBL
AT4G30440.1	5.59491	0.0246344	506	GAE1	GAE1 [Source:UniProtKB/TrEMBL
AT4G27500.1	5.56266	0.00382161	8	PPI1	Proton pump-interactor 1 [Source:UniProtKB/Swiss-Prot
AT3G28860.1	5.53728	0.0157583	326	ABCB19	ABC transporter B family member 19 [Source:UniProtKB/Swiss-Prot
AT1G77470.1	5.53728	0.012511	266	RFC5	Replication factor C subunit 5 [Source:UniProtKB/Swiss-Prot
AT3G55430.1	5.53728	0.011898	246		Beta-1
AT2G36850.1	5.53728	0.0150497	318	CALS10	Callose synthase 10 [Source:UniProtKB/Swiss-Prot
AT4G35785.2	5.53727	0.0112595	202		At4g35785 [Source:UniProtKB/TrEMBL
AT5G35970.1	5.53727	0.0182504	382		P-loop containing nucleoside triphosphate hydrolases superfamily protein [Source:UniProtKB/TrEMBL
AT5G23210.1	5.53727	0.0175584	371	SCPL34	Serine carboxypeptidase-like 34 [Source:UniProtKB/Swiss-Prot
AT5G57110.1	5.47724	0.0253414	515	ACA8	Calcium-transporting ATPase [Source:UniProtKB/TrEMBL
AT1G02780.1	5.47723	0.0133206	285	RPL19A	60S ribosomal protein L19-1 [Source:UniProtKB/Swiss-Prot
AT1G65440.1	5.47723	0.0241004	470	SPT6	Transcription elongation factor SPT6 homolog [Source:UniProtKB/Swiss-Prot
AT1G67650.1	5.47722	0.0112708	218		Signal recognition particle subunit SRP72 [Source:UniProtKB/TrEMBL
AT5G16930.1	5.47722	0.0112708	219		AAA-type ATPase family protein [Source:UniProtKB/TrEMBL
AT3G52150.1	5.47722	0.0187138	402	PSRP2	PSRP2 [Source:UniProtKB/TrEMBL
AT5G63810.1	5.47722	0.0187138	403	BGAL10	Beta-galactosidase 10 [Source:UniProtKB/Swiss-Prot
AT3G23900.1	5.47722	0.0171012	362		RNA recognition motif (RRM)-containing protein [Source:UniProtKB/TrEMBL
ATCG00740.1	5.47722	0.0248059	508	RPOA	DNA-directed RNA polymerase subunit alpha [Source:UniProtKB/Swiss-Prot
AT3G11400.1	5.47721	0.0200247	417	EIF3G1	Eukaryotic translation initiation factor 3 subunit G [Source:UniProtKB/TrEMBL
AT5G20950.1	5.47721	0.0253911	518		Glycosyl hydrolase family protein [Source:TAIR
AT4G21150.1	5.44243	0.00382161	9	RPN2	Dolichyl-diphosphooligosaccharide--protein glycosyltransferase subunit 2 [Source:UniProtKB/Swiss-Prot
GFP_AEQVI	5.43264	0.00496847	14	NA	NA
AT1G52980.1	5.41457	0.0201174	420	NUG2	Nuclear/nucleolar GTPase 2 [Source:UniProtKB/Swiss-Prot
AT3G13390.1	5.41457	0.0159549	344	sks11	Sks11 [Source:UniProtKB/TrEMBL
AT4G24330.1	5.41457	0.0159279	336		At4g24330 [Source:UniProtKB/TrEMBL
AT1G01080.1	5.41457	0.0119081	252		RNA-binding (RRM/RBD/RNP motifs) family protein [Source:UniProtKB/TrEMBL
AT3G07160.1	5.41457	0.0119081	253	ATGSL10	Glucan synthase-like 10 [Source:UniProtKB/TrEMBL
AT5G61770.1	5.41457	0.0150497	319	PPAN	PETER PAN-like protein [Source:UniProtKB/TrEMBL
AT5G22780.1	5.41457	0.0150497	320	ALPHAC-AD	AP-2 complex subunit alpha-2 [Source:UniProtKB/Swiss-Prot
AT5G22770.1	5.41457	0.0150497	321	ALPHA-ADR	AP-2 complex subunit alpha-1 [Source:UniProtKB/Swiss-Prot
AT1G78630.1	5.41457	0.031829	576	RPL13	50S ribosomal protein L13
AT5G63630.1	5.41456	0.0113633	230	RH31	DEAD-box ATP-dependent RNA helicase 31 [Source:UniProtKB/Swiss-Prot
AT5G64270.1	5.41456	0.0128732	279		Nuclear protein-like [Source:UniProtKB/TrEMBL
AT3G03060.1	5.41456	0.013479	291		P-loop containing nucleoside triphosphate hydrolases superfamily protein [Source:UniProtKB/TrEMBL
AT4G31480.1	5.41455	0.0312594	567		Coatomer
AT4G31490.1	5.41455	0.0312594	568		Coatomer subunit beta-2 [Source:UniProtKB/Swiss-Prot
AT4G24770.1	5.34907	0.0523127	738	CP31A	31 kDa ribonucleoprotein
AT1G23860.1	5.34907	0.0188175	412	RSZ21	SRZ21 [Source:UniProtKB/TrEMBL
AT4G29130.1	5.34907	0.0206412	427	HXK1	HXK1 [Source:UniProtKB/TrEMBL
AT3G13300.1	5.34907	0.0150497	322	VCS	Enhancer of mRNA-decapping protein 4 [Source:UniProtKB/Swiss-Prot
AT4G37510.1	5.34907	0.0241004	471	RNC1	Ribonuclease III domain-containing protein RNC1
AT2G33845.1	5.34906	0.0119081	254		Expressed protein [Source:UniProtKB/TrEMBL
AT5G61140.1	5.34906	0.0119081	255	BRR2C	DExH-box ATP-dependent RNA helicase DExH14 [Source:UniProtKB/Swiss-Prot
AT5G25230.1	5.34906	0.0162862	355	GFL	109 kDa U5 small nuclear ribonucleoprotein component GFL [Source:UniProtKB/Swiss-Prot
ATCG00770.1	5.34906	0.012511	267	RPS8	30S ribosomal protein S8
AT2G24590.1	5.34906	0.012511	268	RSZ22A	Serine/arginine-rich splicing factor RSZ22A [Source:UniProtKB/Swiss-Prot
AT3G60830.1	5.34905	0.0168986	361	ARP7	Actin-related protein 7 [Source:UniProtKB/Swiss-Prot
AT5G61970.1	5.34905	0.0150497	323		Signal recognition particle subunit SRP68 [Source:UniProtKB/TrEMBL
AT2G16485.1	5.34905	0.0357845	627	NERD	Zinc finger CCCH domain-containing protein 19 [Source:UniProtKB/Swiss-Prot
AT4G34110.1	5.34905	0.0201174	421	PAB2	Polyadenylate-binding protein [Source:UniProtKB/TrEMBL
AT2G34357.1	5.34905	0.0244239	493		ARM repeat superfamily protein [Source:UniProtKB/TrEMBL
AT5G60980.1	5.34905	0.0576078	820		AT5g60980/MSL3_100 [Source:UniProtKB/TrEMBL
AT5G62390.1	5.30649	0.00496847	17	BAG7	BAG family molecular chaperone regulator 7 [Source:UniProtKB/Swiss-Prot
ATCG01240.1	5.28045	0.0463423	688	RPS7-A	30S ribosomal protein S7
ATCG00900.1	5.28045	0.0463423	689	RPS7-A	30S ribosomal protein S7
AT3G59990.1	5.28045	0.0187138	404	MAP2B	Methionine aminopeptidase 2B [Source:UniProtKB/Swiss-Prot
AT5G19580.1	5.28045	0.0187138	405		Glyoxal oxidase-related protein [Source:UniProtKB/TrEMBL
AT4G24270.1	5.28045	0.0918549	1066	EMB140	EMBRYO DEFECTIVE 140 [Source:UniProtKB/TrEMBL
AT1G77180.1	5.28044	0.0160266	348	SKIP	SNW/SKI-interacting protein [Source:UniProtKB/Swiss-Prot
AT5G47010.1	5.28044	0.014282	301	UPF1	Regulator of nonsense transcripts 1 homolog [Source:UniProtKB/Swiss-Prot
AT1G67230.1	5.28044	0.0159549	345	CRWN1	Protein CROWDED NUCLEI 1 [Source:UniProtKB/Swiss-Prot
AT1G29670.1	5.28044	0.0248059	509		GDSL-like Lipase/Acylhydrolase superfamily protein [Source:TAIR
AT1G18450.1	5.28044	0.0171688	363	ARP4	Actin-related protein 4 [Source:UniProtKB/Swiss-Prot
AT5G22010.1	5.28044	0.0127276	275	RFC1	Replication factor C subunit 1 [Source:UniProtKB/Swiss-Prot
AT2G43680.2	5.28043	0.0341495	608	IQD14	IQD14 [Source:UniProtKB/TrEMBL
AT1G75350.1	5.28043	0.0182504	383	RPL31	50S ribosomal protein L31
AT4G24780.1	5.28043	0.022959	450		Probable pectate lyase 18 [Source:UniProtKB/Swiss-Prot
ATCG00170.1	5.28043	0.0337497	602	RPOC2	DNA-directed RNA polymerase subunit beta'' [Source:UniProtKB/Swiss-Prot
AT3G19670.1	5.28043	0.0264375	527	PRP40B	Pre-mRNA-processing protein 40B [Source:UniProtKB/Swiss-Prot
AT5G62670.1	5.22259	0.00561182	33	AHA11	ATPase 11
AT1G05150.1	5.20841	0.060772	841		Uncharacterized TPR repeat-containing protein At1g05150 [Source:UniProtKB/Swiss-Prot
AT3G55170.1	5.2084	0.0260044	522	RPL35C	60S ribosomal protein L35-3 [Source:UniProtKB/Swiss-Prot
AT4G02840.1	5.2084	0.0305433	561
AT4G02230.1	5.2084	0.0200854	418	RPL19C	60S ribosomal protein L19-3 [Source:UniProtKB/Swiss-Prot
AT3G21540.1	5.2084	0.0199676	415		Transducin family protein / WD-40 repeat family protein [Source:UniProtKB/TrEMBL
AT3G23700.1	5.2084	0.0253911	519		AT3g23700/MYM9_3 [Source:UniProtKB/TrEMBL
AT4G11380.1	5.20839	0.0187138	406		Beta-adaptin-like protein [Source:UniProtKB/TrEMBL
AT3G12010.1	5.20839	0.0187138	407		C18orf8 [Source:UniProtKB/TrEMBL
AT4G08350.1	5.20839	0.023065	460	GTA02	Putative transcription elongation factor SPT5 homolog 1 [Source:UniProtKB/Swiss-Prot
AT5G64840.1	5.20839	0.0159279	337	ABCF5	GCN5 [Source:UniProtKB/TrEMBL
AT5G09660.1	5.20839	0.0212732	443	PMDH2	Malate dehydrogenase [Source:UniProtKB/TrEMBL
AT4G19410.1	5.20839	0.0212732	444		Pectin acetylesterase [Source:UniProtKB/TrEMBL
AT3G28730.1	5.20839	0.0326261	596	SSRP1	FACT complex subunit SSRP1 [Source:UniProtKB/TrEMBL
AT1G48090.1	5.20838	0.0241004	472		calcium-dependent lipid-binding family protein [Source:TAIR
AT4G34555.1	5.20838	0.0393081	647	RPS25D	40S ribosomal protein S25-3 [Source:UniProtKB/Swiss-Prot
AT2G21390.1	5.13954	0.00523934	27		Coatomer subunit alpha-2 [Source:UniProtKB/Swiss-Prot
AT1G25260.1	5.13257	0.040098	648		Ribosome assembly factor mrt4 [Source:UniProtKB/TrEMBL
AT5G11240.1	5.13256	0.0270757	529		At5g11240 [Source:UniProtKB/TrEMBL
AT2G39670.1	5.13256	0.0182504	384		Radical SAM superfamily protein [Source:UniProtKB/TrEMBL
AT4G31580.1	5.13256	0.0182504	385	RSZ22	Serine/arginine-rich splicing factor RSZ22 [Source:UniProtKB/Swiss-Prot
AT3G47520.1	5.13256	0.0172164	364	MDH	Malate dehydrogenase
AT3G58750.1	5.13255	0.0212098	441	CSY2	Citrate synthase 2
AT4G11050.1	5.13255	0.0158377	333	AtGH9C3	Endoglucanase 19 [Source:UniProtKB/Swiss-Prot
AT4G38580.1	5.13255	0.0157583	328	HIPP26	HIPP26 [Source:UniProtKB/TrEMBL
AT5G19485.1	5.13255	0.0208528	439		Transferases/nucleotidyltransferase [Source:UniProtKB/TrEMBL
AT4G39080.1	5.13255	0.0329567	597	VHA-A3	V-type proton ATPase subunit a3 [Source:UniProtKB/Swiss-Prot
AT2G27880.1	5.13254	0.0346612	619	AGO5	Protein argonaute 5 [Source:UniProtKB/Swiss-Prot
AT4G34980.1	5.0764	0.00382161	4	SBT1.6	Subtilisin-like protease SBT1.6 [Source:UniProtKB/Swiss-Prot
AT5G64260.1	5.05253	0.0953163	1104	EXL2	Protein EXORDIUM-like 2 [Source:UniProtKB/Swiss-Prot
AT3G57000.1	5.05252	0.0506086	721		At3g57000 [Source:UniProtKB/TrEMBL
AT1G06670.1	5.05252	0.0408741	650	NIH	DExH-box ATP-dependent RNA helicase DExH2 [Source:UniProtKB/Swiss-Prot
AT2G22230.1	5.05252	0.00496847	19		At2g22230/T26C19.11 [Source:UniProtKB/TrEMBL
AT3G15000.1	5.05252	0.0244239	494	MORF8	Multiple organellar RNA editing factor 8
AT2G43610.1	5.05252	0.0244239	495		Endochitinase At2g43610 [Source:UniProtKB/Swiss-Prot
AT4G23460.1	5.05251	0.029186	536	BETAC-AD	Beta-adaptin-like protein C [Source:UniProtKB/Swiss-Prot
AT4G03550.1	5.05251	0.0175952	373	CALS12	Callose synthase 12 [Source:UniProtKB/Swiss-Prot
AT5G20170.1	5.05251	0.0201174	422	MED17	Mediator of RNA polymerase II transcription subunit 17 [Source:UniProtKB/Swiss-Prot
AT4G38270.1	5.05251	0.0201174	423	GAUT3	Hexosyltransferase (Fragment) [Source:UniProtKB/TrEMBL
AT2G20810.1	5.05251	0.0201174	424	GAUT10	Hexosyltransferase (Fragment) [Source:UniProtKB/TrEMBL
AT3G25150.1	5.05251	0.035327	624		Nuclear transport factor 2 (NTF2) family protein with RNA binding (RRM-RBD-RNP motifs) domain-containing protein [Source:UniProtKB/TrEMBL
AT4G26370.1	5.05251	0.0159279	338		Antitermination NusB domain-containing protein [Source:UniProtKB/TrEMBL
AT3G04600.1	5.05251	0.0159279	339		Tryptophan--tRNA ligase
AT4G21520.1	5.05251	0.0159279	340		Transducin/WD40 repeat-like superfamily protein [Source:UniProtKB/TrEMBL
AT2G34970.1	5.05251	0.0159279	341		At2g34970 [Source:UniProtKB/TrEMBL
AT4G39200.1	5.05251	0.0313056	573	RPS25E	40S ribosomal protein S25-4 [Source:UniProtKB/Swiss-Prot
AT5G09880.1	5.05251	0.0206772	428		Splicing factor
AT4G26190.1	5.05251	0.0206772	429		Haloacid dehalogenase-like hydrolase (HAD) superfamily protein [Source:UniProtKB/TrEMBL
AT1G47560.1	5.05251	0.0206772	430	SEC3B	Exocyst complex component SEC3B [Source:UniProtKB/Swiss-Prot
AT2G25170.1	5.05251	0.0311024	563	PKL	chromatin remodeling factor CHD3 (PICKLE) [Source:TAIR
AT1G73450.1	5.05251	0.0311024	564		Protein kinase superfamily protein [Source:TAIR
AT1G73460.1	5.05251	0.0311024	565		Protein kinase superfamily protein [Source:UniProtKB/TrEMBL
AT3G60240.2	5.0525	0.0524173	746	EIF4G	Eukaryotic translation initiation factor 4G [Source:UniProtKB/Swiss-Prot
AT5G62740.1	5.0525	0.0241605	490	HIR1	HIR4 [Source:UniProtKB/TrEMBL
AT1G71820.1	5.0525	0.0241004	473	SEC6	SEC6 [Source:UniProtKB/TrEMBL
AT4G18030.1	5.0525	0.0392568	646		Probable methyltransferase PMT14 [Source:UniProtKB/Swiss-Prot
AT3G50670.1	5.0525	0.0337967	605	RNU1	U1SNRNP [Source:UniProtKB/TrEMBL
AT5G14430.1	5.0525	0.0337967	606		Probable methyltransferase PMT9 [Source:UniProtKB/Swiss-Prot
AT1G67750.1	5.0525	0.0390155	645		Probable pectate lyase 5 [Source:UniProtKB/Swiss-Prot
AT3G46440.1	-5.02488	0.0157583	329	UXS5	UDP-glucuronic acid decarboxylase 5 [Source:UniProtKB/Swiss-Prot
AT5G59290.1	-5.02488	0.0157583	330	UXS3	UDP-glucuronic acid decarboxylase 3 [Source:UniProtKB/TrEMBL
AT1G14830.1	5.00957	0.00382161	1	DRP1C	DRP1C [Source:UniProtKB/TrEMBL
AT1G62020.1	4.99085	0.00496847	20		Coatomer subunit alpha [Source:UniProtKB/TrEMBL
AT1G69200.1	4.96778	0.102521	1121	FLN2	Fructokinase-like 2
AT2G19520.1	4.96778	0.0586593	832	MSI4	NFC4 [Source:UniProtKB/TrEMBL
AT1G15930.2	4.96777	0.0367437	635	RPS12A	40S ribosomal protein S12-1 [Source:UniProtKB/Swiss-Prot
AT1G52930.1	4.96777	0.0366268	634	BRIX1-2	Ribosome biogenesis protein BRX1 homolog 2 [Source:UniProtKB/Swiss-Prot
AT1G64880.1	4.96777	0.0261464	523		At1g64880 [Source:UniProtKB/TrEMBL
AT1G65030.1	4.96777	0.0261464	524		At1g65030 [Source:UniProtKB/TrEMBL
AT5G41020.1	4.96777	0.0261464	525		Gb [Source:UniProtKB/TrEMBL
AT3G18110.1	4.96777	0.0240009	466	EMB1270	Pentatricopeptide repeat-containing protein At3g18110
AT2G42570.1	4.96777	0.0358106	629	TBL39	Protein trichome birefringence-like 39 [Source:UniProtKB/Swiss-Prot
AT1G21630.1	4.96777	0.0535966	808		Calcium-binding EF hand family protein [Source:UniProtKB/TrEMBL
AT3G17840.1	4.96777	0.0871184	954	RLK902	Probable inactive receptor kinase RLK902 [Source:UniProtKB/Swiss-Prot
AT4G15770.1	4.96776	0.0246344	507		60S ribosome subunit biogenesis protein NIP7 homolog [Source:UniProtKB/TrEMBL
AT4G05410.1	4.96776	0.0182504	387	YAO	U3 snoRNP-associated protein-like YAO [Source:UniProtKB/Swiss-Prot
AT3G04340.1	4.96776	0.0182504	389	FTSHI5	Probable inactive ATP-dependent zinc metalloprotease FTSHI 5
AT3G09480.1	4.96776	0.0182504	386		Histone H2B [Source:UniProtKB/TrEMBL
AT3G04620.1	4.96776	0.0182504	388		Alba DNA/RNA-binding protein [Source:UniProtKB/TrEMBL
AT5G13000.1	4.96776	0.0182504	390	CALS3	Callose synthase 3 [Source:UniProtKB/Swiss-Prot
AT2G31960.1	4.96776	0.0244488	501	CALS2	Callose synthase 2 [Source:UniProtKB/Swiss-Prot
AT1G03230.1	4.96776	0.0321547	578		Eukaryotic aspartyl protease family protein [Source:UniProtKB/TrEMBL
AT2G33800.1	4.96776	0.0206772	431	RPS5	30S ribosomal protein S5
AT1G12770.1	4.96776	0.0206772	432	RH47	DEAD-box ATP-dependent RNA helicase 47
AT3G10380.1	4.96776	0.0533503	803	SEC8	SEC8 [Source:UniProtKB/TrEMBL
AT5G58470.1	4.96776	0.0871184	953	TAF15B	Transcription initiation factor TFIID subunit 15b [Source:UniProtKB/Swiss-Prot
AT1G04440.1	4.96776	0.0304028	549	CKL13	Casein kinase 1-like protein 13 [Source:UniProtKB/Swiss-Prot
AT5G43320.1	4.96776	0.0304028	550	CKL8	Casein kinase 1-like protein 8 [Source:UniProtKB/Swiss-Prot
AT3G55480.1	4.96776	0.0304028	551	PAT2	AP-3 complex subunit beta [Source:UniProtKB/TrEMBL
AT5G25754.1	4.96776	0.0507536	728		Eukaryotic translation initiation factor 3 subunit L [Source:UniProtKB/TrEMBL
AT5G25757.1	4.96776	0.0507536	729		Eukaryotic translation initiation factor 3 subunit L [Source:UniProtKB/TrEMBL
AT1G19880.1	4.96776	0.0507536	730		Regulator of chromosome condensation (RCC1) family protein [Source:UniProtKB/TrEMBL
AT2G28950.1	4.96775	0.0301661	545	EXPA6	Expansin [Source:UniProtKB/TrEMBL
AT3G23300.1	4.96775	0.0301661	546		S-adenosyl-L-methionine-dependent methyltransferases superfamily protein [Source:UniProtKB/TrEMBL
AT2G32920.1	4.91177	0.00561182	35	PDIL2-3	Protein disulfide-isomerase 2-3 [Source:UniProtKB/Swiss-Prot
AT1G17690.1	4.87773	0.0241004	474	NOF1	U3 small nucleolar RNA-associated protein [Source:UniProtKB/TrEMBL
AT4G35630.1	4.87773	0.0241004	476	PSAT1	Phosphoserine aminotransferase 1
AT5G53770.1	4.87773	0.0241004	477		Nucleotidyltransferase family protein [Source:UniProtKB/TrEMBL
AT1G06720.1	4.87773	0.0241004	475		P-loop containing nucleoside triphosphate hydrolases superfamily protein [Source:TAIR
ATCG00190.1	4.87773	0.0241004	478	RPOB	DNA-directed RNA polymerase subunit beta [Source:UniProtKB/TrEMBL
AT3G09980.1	4.87773	0.0241004	479		Ankyrin repeat 30A-like protein (DUF662) [Source:UniProtKB/TrEMBL
AT3G23590.1	4.87773	0.0241004	480	MED33A	Mediator of RNA polymerase II transcription subunit 33A [Source:UniProtKB/Swiss-Prot
AT4G39960.1	4.87773	0.0312594	569		AT4g39960/T5J17_130 [Source:UniProtKB/TrEMBL
AT1G33430.1	4.87773	0.0312594	570		Hexosyltransferase [Source:UniProtKB/TrEMBL
AT3G02350.1	4.87773	0.0312594	571	GAUT9	Hexosyltransferase [Source:UniProtKB/TrEMBL
AT1G14380.1	4.87772	0.0347238	620	IQD28	At1g14380 [Source:UniProtKB/TrEMBL
AT1G55310.1	4.87772	0.022959	451	SR33	SC35-like splicing factor 33 [Source:TAIR
AT4G13710.1	4.87772	0.0182504	391		Probable pectate lyase 15 [Source:UniProtKB/Swiss-Prot
AT1G74850.1	4.87772	0.0182504	392	PTAC2	PTAC2 [Source:UniProtKB/TrEMBL
AT5G05210.1	4.87772	0.0182504	393		AT5g05210/K2A11_8 [Source:UniProtKB/TrEMBL
AT5G16590.1	4.87772	0.022959	452	LRR1	Probable inactive receptor kinase At5g16590 [Source:UniProtKB/Swiss-Prot
AT1G01610.1	4.87772	0.0206772	433	GPAT4	GPAT4 [Source:UniProtKB/TrEMBL
AT1G28290.1	4.87772	0.0206772	434	AGP31	Non-classical arabinogalactan protein 31 [Source:UniProtKB/Swiss-Prot
AT5G45280.2	4.87772	0.0299577	541	PAE11	Pectin acetylesterase 11 [Source:UniProtKB/Swiss-Prot
AT1G55325.1	4.87772	0.0505948	716	GCT	RNA polymerase II transcription mediators [Source:TAIR
AT2G37340.3	4.87772	0.0505948	717	RS2Z33	Serine/arginine-rich splicing factor RS2Z33 [Source:UniProtKB/Swiss-Prot
AT3G55510.1	4.87772	0.0314461	574	RBL	Noc2p family [Source:UniProtKB/TrEMBL
AT3G23340.1	4.87772	0.0312594	572	CKL10	Casein kinase 1-like protein 10 [Source:UniProtKB/Swiss-Prot
AT5G12230.1	4.87771	0.0533086	789	MED19A	Mediator of RNA polymerase II transcription subunit 19a [Source:UniProtKB/Swiss-Prot
AT2G39140.1	4.87771	0.0583769	831	SVR1	Putative ribosomal large subunit pseudouridine synthase SVR1
AT5G62190.1	4.8578	0.00382161	6	RH7	DEAD-box ATP-dependent RNA helicase 7 [Source:UniProtKB/Swiss-Prot
AT1G15820.1	-4.80985	0.0144706	302	LHCB6	Chlorophyll a-b binding protein
AT3G60190.1	4.8019	0.00382161	2	DRP1E	Dynamin-related protein 1E [Source:UniProtKB/Swiss-Prot
AT4G26630.1	4.79289	0.00382161	7		DEK domain-containing chromatin associated protein [Source:UniProtKB/TrEMBL
AT5G14320.1	4.7817	0.0938756	1084	RPS13	30S ribosomal protein S13
AT1G23280.1	4.7817	0.0602489	839		Protein MAK16 homolog [Source:UniProtKB/TrEMBL
AT3G07030.1	4.7817	0.0598951	836		Alba DNA/RNA-binding protein [Source:UniProtKB/TrEMBL
AT5G06360.1	4.7817	0.0598951	837		Ribosomal protein S8e family protein [Source:UniProtKB/TrEMBL
AT2G32450.1	4.7817	0.0598951	838		Uncharacterized TPR repeat-containing protein At2g32450 [Source:UniProtKB/Swiss-Prot
AT1G60850.2	4.7817	0.074521	909	ATRPAC42	DNA-directed RNA polymerase family protein [Source:UniProtKB/TrEMBL
AT3G15190.1	4.7817	0.0345931	617	RPS20	PRPS20 [Source:UniProtKB/TrEMBL
AT5G13510.1	4.7817	0.044	685	RPL10	50S ribosomal protein L10
AT5G12370.1	4.78169	0.0624506	846	SEC10a	Exocyst complex component SEC10a [Source:UniProtKB/Swiss-Prot
AT5G14030.1	4.78169	0.0419017	679		Translocon-associated protein subunit beta [Source:UniProtKB/TrEMBL
AT1G48650.1	4.78169	0.0275219	532		DEA(D/H)-box RNA helicase family protein [Source:UniProtKB/TrEMBL
AT2G10940.1	4.78169	0.0275219	533		At2g10940/F15K19.1 [Source:UniProtKB/TrEMBL
AT3G55620.1	4.78169	0.0235345	461	EIF6-2	Eukaryotic translation initiation factor 6-2 [Source:UniProtKB/Swiss-Prot
AT2G23080.1	4.78169	0.0235345	462	CKA3	Casein kinase II subunit alpha-3 [Source:UniProtKB/Swiss-Prot
AT5G20710.1	4.78169	0.0235345	463	BGAL7	Beta-galactosidase 7 [Source:UniProtKB/Swiss-Prot
AT1G04860.1	4.78169	0.0206772	435	UBP2	Ubiquitinyl hydrolase 1 [Source:UniProtKB/TrEMBL
AT3G53740.1	4.78169	0.0206772	436	RPL36B	60S ribosomal protein L36 [Source:UniProtKB/TrEMBL
AT4G37460.1	4.78169	0.0206772	437	SRFR1	SRFR1 [Source:UniProtKB/TrEMBL
AT4G29520.1	4.78169	0.0311775	566		Nucleophosmin [Source:UniProtKB/TrEMBL
AT3G46780.1	4.78168	0.0241004	481	PTAC16	Protein PLASTID TRANSCRIPTIONALLY ACTIVE 16
AT5G04430.2	4.78168	0.0241004	482	BTR1	binding to TOMV RNA 1L (long form) [Source:TAIR
AT5G05450.1	4.78168	0.0241004	483	RH18	DEAD-box ATP-dependent RNA helicase 18 [Source:UniProtKB/Swiss-Prot
AT5G03040.1	4.78168	0.0241004	484	iqd2	AT5g03040/F15A17_70 [Source:UniProtKB/TrEMBL
AT4G14360.1	4.78168	0.0241004	485		Probable methyltransferase PMT3 [Source:UniProtKB/Swiss-Prot
AT3G22170.1	4.78168	0.0241004	486	FHY3	FHY3 [Source:UniProtKB/TrEMBL
AT5G38720.1	4.78168	0.0298053	538		unknown protein
AT5G01590.1	4.78168	0.0487387	712	TIC56	Protein TIC 56
AT2G46290.1	4.78168	0.0487387	713		Eukaryotic translation initiation factor 3 subunit I [Source:UniProtKB/TrEMBL
AT1G02000.1	4.78168	0.0353913	625	GAE2	UDP-glucuronate 4-epimerase 2 [Source:UniProtKB/Swiss-Prot
AT3G13930.1	4.78168	0.0353913	626		Dihydrolipoyllysine-residue acetyltransferase component 2 of pyruvate dehydrogenase complex
AT4G01130.1	4.78168	0.0507536	731		GDSL esterase/lipase At4g01130 [Source:UniProtKB/Swiss-Prot
AT4G20980.1	4.78168	0.0603718	840	TIF3D1	Eukaryotic translation initiation factor 3 subunit D [Source:UniProtKB/Swiss-Prot
AT1G04430.1	4.78168	0.0524173	747		Probable methyltransferase PMT8 [Source:UniProtKB/Swiss-Prot
AT2G21580.1	4.78167	0.0849998	935	RPS25B	40S ribosomal protein S25-2 [Source:UniProtKB/Swiss-Prot
AT4G25630.1	4.77971	0.00496847	15	MED36A	Mediator of RNA polymerase II transcription subunit 36a [Source:UniProtKB/Swiss-Prot
AT1G27090.1	4.73091	0.00523934	22		Glycine-rich protein [Source:UniProtKB/TrEMBL
AT3G15460.1	4.67881	0.0549982	816	BRIX1-1	Ribosome biogenesis protein BRX1 homolog 1 [Source:UniProtKB/Swiss-Prot
AT3G08680.1	4.67881	0.0871184	958		Probable inactive receptor kinase At3g08680 [Source:UniProtKB/Swiss-Prot
AT1G09750.1	4.67881	0.0871184	957	AED3	Aspartyl protease AED3 [Source:UniProtKB/Swiss-Prot
AT1G68720.1	4.67881	0.038423	640	TADA	tRNA(adenine(34)) deaminase
ATCG00160.1	4.67881	0.038423	641	RPS2	30S ribosomal protein S2
AT4G09730.1	4.67881	0.038423	642	RH39	RH39 [Source:UniProtKB/TrEMBL
AT5G50840.1	4.67881	0.0533503	804		CONTAINS InterPro DOMAIN/s: Taxilin (InterPro:IPR019132)
AT1G67700.1	4.6788	0.0244827	503	HHL1	Protein HHL1
AT2G19480.1	4.6788	0.0244827	504	NAP1
AT1G55570.1	4.6788	0.0244827	505	sks12	At1g55570/T5A14_1 [Source:UniProtKB/TrEMBL
AT2G09990.1	4.6788	0.0244239	496	RPS16A	40S ribosomal protein S16-1 [Source:UniProtKB/Swiss-Prot
AT1G80270.1	4.6788	0.0244239	497	PPR596	PPR596 [Source:UniProtKB/TrEMBL
AT5G46070.1	4.6788	0.0244239	498		Guanylate-binding family protein [Source:UniProtKB/TrEMBL
AT1G78920.1	4.6788	0.0244239	499	AVPL1	Pyrophosphate-energized membrane proton pump 2 [Source:UniProtKB/Swiss-Prot
AT5G13300.1	4.6788	0.0244239	500	AGD3	ADP-ribosylation factor GTPase-activating protein AGD3 [Source:UniProtKB/Swiss-Prot
AT5G59870.1	4.6788	0.0357954	628	HTA6	Probable histone H2A.7 [Source:UniProtKB/Swiss-Prot
AT4G21710.1	4.6788	0.0610413	842	NRPB2	DNA-directed RNA polymerase II subunit 2 [Source:UniProtKB/Swiss-Prot
AT3G28830.1	4.6788	0.0299577	542		Mucin-like protein
AT4G17620.1	4.6788	0.0299577	543		Decapping nuclease DXO homolog
AT4G15900.1	4.6788	0.0299577	544	PRL1	Protein pleiotropic regulatory locus 1 [Source:UniProtKB/Swiss-Prot
AT1G79350.1	4.6788	0.022959	453	FGT1	Protein FORGETTER 1 [Source:UniProtKB/Swiss-Prot
AT5G54570.1	4.6788	0.022959	454	BGLU41	Putative beta-glucosidase 41 [Source:UniProtKB/Swiss-Prot
AT5G24540.1	4.6788	0.022959	455	BGLU31	Beta-glucosidase 31 [Source:UniProtKB/Swiss-Prot
AT5G24550.1	4.6788	0.022959	456	BGLU32	Beta-glucosidase 32 [Source:UniProtKB/Swiss-Prot
AT2G32220.1	4.6788	0.022959	457	RPL27A	60S ribosomal protein L27-1 [Source:UniProtKB/Swiss-Prot
AT2G39990.1	4.6788	0.0298157	539	TIF3F1	Eukaryotic translation initiation factor 3 subunit F [Source:UniProtKB/Swiss-Prot
AT5G59950.1	4.6788	0.0485656	709		RNA-binding (RRM/RBD/RNP motifs) family protein [Source:UniProtKB/TrEMBL
AT3G19120.1	4.6788	0.0485656	710		AT3g19120/MVI11_3 [Source:UniProtKB/TrEMBL
AT4G12250.1	4.6788	0.0321547	579	GAE5	GAE5 [Source:UniProtKB/TrEMBL
AT2G40610.1	4.6788	0.0321547	580	EXPA8	Expansin-A8 [Source:UniProtKB/Swiss-Prot
AT3G52600.1	4.6788	0.0321547	581	CWINV2	Beta-fructofuranosidase
AT5G19010.1	4.6788	0.0482187	705	MPK16	Mitogen-activated protein kinase 16 [Source:UniProtKB/Swiss-Prot
AT1G69530.1	4.67879	0.0535966	809	ATEXPA1	Expansin [Source:UniProtKB/TrEMBL
AT3G57290.1	4.67879	0.0533503	805	TIF3E1	Eukaryotic translation initiation factor 3 subunit E [Source:UniProtKB/TrEMBL
AT2G45310.1	4.67879	0.0747327	910	GAE4	UDP-glucuronate 4-epimerase 4 [Source:UniProtKB/Swiss-Prot
AT5G10160.1	4.64786	0.00523934	23		(3R)-hydroxymyristoyl-[acyl carrier protein] dehydratase-like protein [Source:UniProtKB/TrEMBL
AT4G11420.1	4.61124	0.0066991	63	TIF3A1	Eukaryotic translation initiation factor 3 subunit A [Source:UniProtKB/Swiss-Prot
AT2G01720.1	4.59944	0.00561182	37	OST1B	Dolichyl-diphosphooligosaccharide--protein glycosyltransferase subunit 1B [Source:UniProtKB/Swiss-Prot
AT1G30360.1	4.57905	0.0105428	173	ERD4	Hyperosmolality-gated Ca2+ permeable channel 3.1 [Source:UniProtKB/TrEMBL
AT1G69840.1	4.56802	0.129626	1234	HIR2	Hypersensitive-induced response protein 2 [Source:UniProtKB/Swiss-Prot
AT5G63960.1	4.56802	0.0821026	919		DNA polymerase [Source:UniProtKB/TrEMBL
AT3G54090.1	4.56802	0.081487	916	FLN1	Fructokinase-like 1
AT2G40430.1	4.56802	0.078794	914		CONTAINS InterPro DOMAIN/s: P60-like (InterPro:IPR011687)
AT2G17630.1	4.56802	0.0345931	618	PSAT2	Phosphoserine aminotransferase 2
AT3G53650.1	4.56802	0.0344752	612		Histone H2B.8 [Source:UniProtKB/Swiss-Prot
AT4G01210.1	4.56802	0.0344752	613		Glycosyl transferase family 1 protein [Source:UniProtKB/TrEMBL
ATCG00065.1	4.56802	0.0344752	614	RPS12A	ribosomal protein S12A [Source:TAIR
ATCG01230.1	4.56802	0.0344752	615	RPS12B	ribosomal protein S12B [Source:TAIR
ATCG00905.1	4.56802	0.0344752	616	RPS12C	ribosomal protein S12C [Source:TAIR
AT2G39800.2	4.56801	0.0484781	706	P5CSA	Delta-1-pyrroline-5-carboxylate synthase A [Source:UniProtKB/Swiss-Prot
AT1G79850.1	4.56801	0.0484781	707	RPS17	30S ribosomal protein S17
ATCG00180.1	4.56801	0.0484781	708	RPOC1	DNA-directed RNA polymerase subunit beta' [Source:UniProtKB/Swiss-Prot
AT5G67240.1	4.56801	0.0775766	913	SDN3	SDN3 [Source:UniProtKB/TrEMBL
ATCG00660.1	4.56801	0.123166	1222	RPL20	50S ribosomal protein L20
AT2G31810.1	4.56801	0.0324648	594		Acetolactate synthase small subunit 2
AT5G16750.1	4.56801	0.0324648	595	TOZ	Transducin family protein / WD-40 repeat family protein [Source:UniProtKB/TrEMBL
AT2G05620.1	4.56801	0.0250393	510	PGR5	Protein PROTON GRADIENT REGULATION 5
AT4G02990.1	4.56801	0.0250393	511	MTERF4	Transcription termination factor MTERF4
AT1G80030.1	4.56801	0.0322193	589		Molecular chaperone Hsp40/DnaJ family protein [Source:UniProtKB/TrEMBL
AT1G80480.1	4.56801	0.0322193	590	PTAC17	At1g80480 [Source:UniProtKB/TrEMBL
AT5G22640.1	4.56801	0.0322193	591	TIC100	Protein TIC 100 [Source:UniProtKB/Swiss-Prot
AT3G52920.1	4.56801	0.0962296	1111		Transcriptional activator (DUF662) [Source:UniProtKB/TrEMBL
AT5G48375.1	4.56801	0.0871184	959	TGG3	Putative myrosinase 3 [Source:UniProtKB/Swiss-Prot
AT1G11990.1	4.56801	0.0481523	699		O-fucosyltransferase family protein [Source:TAIR
AT2G16360.1	4.56801	0.0481523	700		Ribosomal protein S25 family protein [Source:TAIR
AT4G09010.1	4.56801	0.0304936	559	APX4	ascorbate peroxidase 4 [Source:TAIR
AT5G43810.1	4.56801	0.0304936	560	AGO10	Protein argonaute 10 [Source:UniProtKB/Swiss-Prot
AT3G18070.1	4.56801	0.0304028	552	BGLU43	Beta-glucosidase 43 [Source:UniProtKB/Swiss-Prot
AT3G09680.1	4.56801	0.0304028	553	RPS23A	40S ribosomal protein S23-1 [Source:UniProtKB/Swiss-Prot
AT5G02960.1	4.56801	0.0304028	554	RPS23B	40S ribosomal protein S23-2 [Source:UniProtKB/Swiss-Prot
AT3G13940.1	4.56801	0.0304028	555		DNA binding / DNA-directed RNA polymerase [Source:UniProtKB/TrEMBL
AT3G13460.1	4.56801	0.0304028	556	ECT2	ECT2 [Source:UniProtKB/TrEMBL
AT2G34040.1	4.56801	0.0304028	557		Apoptosis inhibitory protein 5 (API5) [Source:UniProtKB/TrEMBL
AT5G05470.1	4.56801	0.0480855	691	EIF2A	Eukaryotic translation initiation factor 2 subunit alpha [Source:UniProtKB/Swiss-Prot
AT4G00400.1	4.568	0.0511222	735	GPAT8	Probable glycerol-3-phosphate acyltransferase 8 [Source:UniProtKB/Swiss-Prot
AT4G00110.1	4.568	0.0511222	736	GAE3	GAE3 [Source:UniProtKB/TrEMBL
AT4G36580.1	4.568	0.0409772	652		AAA-type ATPase family protein [Source:UniProtKB/TrEMBL
AT4G01037.1	4.568	0.0409772	653	WTF1	WTF1 [Source:UniProtKB/TrEMBL
RS_AT4G33780.1	4.568	0.0409772	654	NA	NA
AT5G23400.1	4.568	0.050759	734		Disease resistance protein-like [Source:UniProtKB/TrEMBL
AT2G27100.1	4.568	0.090118	1063	SE	SE [Source:UniProtKB/TrEMBL
AT4G34260.1	4.568	0.0672914	853	FUC95A	Alpha-L-fucosidase 2 [Source:UniProtKB/Swiss-Prot
AT3G27400.1	4.568	0.0671127	852		Pectate lyase [Source:UniProtKB/TrEMBL
AT5G24280.1	-4.55707	0.0615698	844	GMI1	Structural maintenance of chromosomes flexible hinge domain-containing protein GMI1 [Source:UniProtKB/Swiss-Prot
AT1G54270.1	4.51525	0.00596512	42	TIF4A-2	eIF4A-2 [Source:UniProtKB/TrEMBL
AT1G48410.1	4.49787	0.00561182	30	AGO1	ICU9 [Source:UniProtKB/TrEMBL
AT1G75940.1	4.49341	0.00659913	57	BGLU20	Beta-glucosidase 20 [Source:UniProtKB/Swiss-Prot
AT5G51750.1	4.47314	0.00436314	10	SBT1.3	Subtilisin-like protease SBT1.3 [Source:UniProtKB/Swiss-Prot
AT2G39010.1	4.44801	0.0985024	1115	PIP2-6	Probable aquaporin PIP2-6 [Source:UniProtKB/Swiss-Prot
AT5G42820.2	4.44801	0.0985024	1116	U2AF35B	U2AF35B [Source:UniProtKB/TrEMBL
AT5G46920.1	4.44801	0.0535413	807	NMAT2	Nuclear intron maturase 2
AT1G55210.1	4.44801	0.0533503	806	DIR20	Dirigent protein 20 [Source:UniProtKB/Swiss-Prot
AT1G04910.1	4.448	0.113807	1156	OFUT1	O-fucosyltransferase 1 [Source:UniProtKB/Swiss-Prot
AT5G37720.1	4.448	0.0416712	662	ALY4	THO complex subunit 4D [Source:UniProtKB/Swiss-Prot
AT1G04270.1	4.448	0.0416712	663	RPS15A	40S ribosomal protein S15-1 [Source:UniProtKB/Swiss-Prot
AT5G09510.1	4.448	0.0416712	664	RPS15D	40S ribosomal protein S15-4 [Source:UniProtKB/Swiss-Prot
AT5G09500.1	4.448	0.0416712	665	RPS15C	40S ribosomal protein S15-3 [Source:UniProtKB/Swiss-Prot
AT1G15440.1	4.448	0.0336675	598	PWP2	Periodic tryptophan protein 2 [Source:UniProtKB/Swiss-Prot
AT2G40510.1	4.448	0.0336675	599	RPS26B	40S ribosomal protein S26 [Source:UniProtKB/TrEMBL
AT2G40590.1	4.448	0.0336675	600	RPS26A	40S ribosomal protein S26 [Source:UniProtKB/TrEMBL
AT3G56340.1	4.448	0.0336675	601	RPS26C	40S ribosomal protein S26 [Source:UniProtKB/TrEMBL
AT3G55610.1	4.448	0.0416712	666	P5CSB	Delta-1-pyrroline-5-carboxylate synthase [Source:UniProtKB/TrEMBL
AT2G21410.1	4.448	0.0675819	854	VHA-A2	V-type proton ATPase subunit a2 [Source:UniProtKB/Swiss-Prot
AT1G50140.1	4.448	0.0675819	855		p-loop containing nucleoside triphosphate hydrolases superfamily protein [Source:UniProtKB/TrEMBL
AT3G19740.1	4.448	0.0675819	856		P-loop containing nucleoside triphosphate hydrolases superfamily protein [Source:UniProtKB/TrEMBL
AT2G03150.1	4.448	0.0675819	857	emb1579	Protein SHORT ROOT IN SALT MEDIUM 1 [Source:UniProtKB/Swiss-Prot
AT4G25960.1	4.448	0.0675819	858	ABCB2	ABC transporter B family member 2 [Source:UniProtKB/Swiss-Prot
AT3G26560.1	4.448	0.0507536	732		Probable pre-mRNA-splicing factor ATP-dependent RNA helicase DEAH5 [Source:UniProtKB/Swiss-Prot
AT1G48830.1	4.448	0.0321547	583	RPS7A	40S ribosomal protein S7 [Source:UniProtKB/TrEMBL
AT1G22060.1	4.448	0.0321547	584		LOCATED IN: vacuole
AT2G23940.1	4.448	0.0321547	582		Expressed protein [Source:UniProtKB/TrEMBL
AT3G08560.1	4.448	0.0321547	585	VHA-E2	VHA-E2 [Source:UniProtKB/TrEMBL
AT3G19960.1	4.448	0.0321547	586	ATM1	Myosin 1 [Source:UniProtKB/TrEMBL
AT3G46220.1	4.448	0.0505948	718		E3 UFM1-protein ligase-like protein [Source:UniProtKB/TrEMBL
AT1G15480.1	4.448	0.0505948	719		Pentatricopeptide repeat-containing protein At1g15480
AT5G67385.1	4.448	0.0505948	720	SR1IP1	BTB/POZ domain-containing protein SR1IP1 [Source:UniProtKB/Swiss-Prot
AT3G48500.1	4.448	0.0898592	1062	PDE312	Nucleic acid-binding
AT1G14710.1	4.44799	0.0481523	701		Hydroxyproline-rich glycoprotein family protein [Source:UniProtKB/TrEMBL
AT3G47450.1	4.44799	0.0481523	702	ATNOS1	P-loop containing nucleoside triphosphate hydrolases superfamily protein [Source:TAIR
AT3G06510.1	4.44799	0.0360446	631	SFR2	Glycosyl hydrolase superfamily protein [Source:TAIR
AT3G10690.1	4.44799	0.0360446	632	GYRA	DNA gyrase subunit A
AT1G49760.1	4.44799	0.0480855	692	PAB8	Polyadenylate-binding protein 8 [Source:UniProtKB/Swiss-Prot
AT1G72710.1	4.44799	0.0480855	693	CKL2	Casein kinase 1-like protein 2 [Source:UniProtKB/Swiss-Prot
AT5G06970.1	4.44799	0.0480855	694	PATROL1	Protein unc-13 homolog [Source:UniProtKB/Swiss-Prot
AT3G20550.1	4.44799	0.0480855	695	DDL	FHA domain-containing protein DDL [Source:UniProtKB/Swiss-Prot
AT3G18040.1	4.44799	0.0864983	937	MPK9	Mitogen-activated protein kinase [Source:UniProtKB/TrEMBL
AT5G10770.1	4.44799	0.057834	825		Aspartyl protease family protein At5g10770 [Source:UniProtKB/Swiss-Prot
AT1G76400.1	4.44799	0.057834	827	OST1A	Dolichyl-diphosphooligosaccharide--protein glycosyltransferase subunit 1A [Source:UniProtKB/Swiss-Prot
AT1G10590.1	4.44799	0.057834	826		Nucleic acid-binding
AT5G44320.1	4.44799	0.103536	1122		Eukaryotic translation initiation factor 3 subunit D [Source:UniProtKB/TrEMBL
AT2G34810.1	4.4378	0.00561182	31		Berberine bridge enzyme-like 16 [Source:UniProtKB/Swiss-Prot
AT3G01540.2	4.42578	0.0241004	468	RH14	DEAD-box ATP-dependent RNA helicase 14 [Source:UniProtKB/Swiss-Prot
AT3G16810.1	4.3865	0.00561182	32	APUM24	Pumilio homolog 24 [Source:UniProtKB/Swiss-Prot
AT5G52470.1	4.32026	0.00496847	13	MED36B	Probable mediator of RNA polymerase II transcription subunit 36b [Source:UniProtKB/Swiss-Prot
AT2G40650.1	4.3171	0.112333	1152	PRP38	Pre-mRNA-splicing factor 38 [Source:UniProtKB/Swiss-Prot
AT3G49140.1	4.3171	0.0936865	1082		Uncharacterized protein At3g49140 [Source:UniProtKB/Swiss-Prot
AT5G48900.1	4.3171	0.11174	1149		Probable pectate lyase 20 [Source:UniProtKB/Swiss-Prot
AT1G54610.1	4.3171	0.0879307	1061		Probable serine/threonine-protein kinase At1g54610 [Source:UniProtKB/Swiss-Prot
AT2G17870.1	4.3171	0.0614187	843	CSP3	Cold shock domain-containing protein 3 [Source:UniProtKB/Swiss-Prot
AT5G14440.1	4.3171	0.0524173	748		At5g14440 [Source:UniProtKB/TrEMBL
AT5G54910.1	4.3171	0.0524173	749	RH32	DEAD-box ATP-dependent RNA helicase 32 [Source:UniProtKB/Swiss-Prot
AT1G27650.1	4.3171	0.0524173	750	U2AF35A	Splicing factor U2af small subunit A [Source:UniProtKB/Swiss-Prot
AT3G08510.1	4.3171	0.0524173	752	PLC2	Phosphoinositide phospholipase C [Source:UniProtKB/TrEMBL
RS_AT1G49930.1	4.3171	0.0524173	755	NA	NA
AT2G21440.1	4.31709	0.0579623	828		Expressed protein [Source:UniProtKB/TrEMBL
AT5G13870.1	4.31709	0.0579623	829	XTH5	Xyloglucan endotransglucosylase/hydrolase [Source:UniProtKB/TrEMBL
AT3G60245.1	4.31709	0.0416712	667	RPL37AC	60S ribosomal protein L37a-2 [Source:UniProtKB/Swiss-Prot
AT3G10950.1	4.31709	0.0416712	668	RPL37AB	Putative 60S ribosomal protein L37a-1 [Source:UniProtKB/Swiss-Prot
AT4G32460.1	4.31709	0.0416712	669		At4g32460 [Source:UniProtKB/TrEMBL
AT1G14410.1	4.31709	0.0416712	670	WHY1	Single-stranded DNA-binding protein WHY1
AT4G16100.1	4.31709	0.0416712	673		At4g16100 [Source:UniProtKB/TrEMBL
AT4G27440.1	4.31709	0.0416712	675	PORB	Protochlorophyllide reductase B
AT3G59410.1	4.31709	0.0576078	821	GCN2	Protein kinase family protein [Source:UniProtKB/TrEMBL
AT1G02150.1	4.31709	0.0576078	822		Pentatricopeptide repeat-containing protein At1g02150 [Source:UniProtKB/Swiss-Prot
AT2G36410.2	4.31709	0.104419	1127		Expressed protein [Source:UniProtKB/TrEMBL
AT3G53460.1	4.31709	0.0481523	703	CP29	Chloroplast RNA-binding protein 29 [Source:UniProtKB/TrEMBL
AT2G26680.1	4.31709	0.0481523	704		Expressed protein [Source:UniProtKB/TrEMBL
AT2G44200.1	4.31709	0.0416712	671		At2g44200/F6E13.34 [Source:UniProtKB/TrEMBL
AT5G06160.1	4.31709	0.0416712	672	ATO	Splicing factor SF3a60 homolog [Source:UniProtKB/Swiss-Prot
AT1G77030.1	4.31709	0.0416712	674	RH29	Putative DEAD-box ATP-dependent RNA helicase 29 [Source:UniProtKB/Swiss-Prot
AT5G02940.1	4.31709	0.0416712	676		Protein of unknown function (DUF1012) [Source:TAIR
AT2G18900.1	4.31709	0.0480855	696		Transducin/WD40 repeat-like superfamily protein [Source:UniProtKB/TrEMBL
AT3G17750.1	4.31709	0.0480855	697		AT3g17750/MIG5_4 [Source:UniProtKB/TrEMBL
AT1G18150.2	4.31709	0.0871184	961	MPK8	Mitogen-activated protein kinase 8 [Source:UniProtKB/Swiss-Prot
AT1G73670.1	4.31709	0.0871184	962	MPK15	Mitogen-activated protein kinase 15 [Source:UniProtKB/Swiss-Prot
AT5G54260.1	4.31709	0.0871184	963	MRE11	DNA repair and meiosis protein (Mre11) [Source:TAIR
AT2G46020.2	4.31709	0.0871184	964	BRM	ATP-dependent helicase BRM [Source:UniProtKB/Swiss-Prot
AT1G33240.1	4.31708	0.0871184	960	AT-GTL1	GT-2-like 1 [Source:TAIR
AT3G11430.1	4.31708	0.0524173	751	GPAT5	Glycerol-3-phosphate acyltransferase 5 [Source:UniProtKB/Swiss-Prot
AT5G57290.1	4.31708	0.0524173	753	RPP3B	60S acidic ribosomal protein P3-2 [Source:UniProtKB/Swiss-Prot
AT1G76880.1	4.31708	0.0524173	754		Duplicated homeodomain-like superfamily protein [Source:UniProtKB/TrEMBL
AT2G20990.1	4.31708	0.0524173	756	SYTA	Synaptotagmin A [Source:UniProtKB/TrEMBL
AT1G69940.1	4.31708	0.0524173	757	PPME1	Pectinesterase PPME1 [Source:UniProtKB/Swiss-Prot
AT1G63160.1	4.31708	0.0524173	758	RFC2	Replication factor C subunit 2 [Source:UniProtKB/Swiss-Prot
AT1G78570.1	4.31708	0.0524173	759	RHM1	Trifunctional UDP-glucose 4
AT1G03930.1	4.31708	0.0524173	760	CKL9	Casein kinase 1-like protein 9 [Source:UniProtKB/Swiss-Prot
AT5G44100.1	4.31708	0.0524173	761	CKL7	Casein kinase 1-like protein 7 [Source:UniProtKB/Swiss-Prot
AT5G49930.1	4.31708	0.0524173	762	emb1441	Gb [Source:UniProtKB/TrEMBL
AT5G46800.1	4.31708	0.0524173	763	BOU	Mitochondrial carnitine/acylcarnitine carrier-like protein [Source:UniProtKB/Swiss-Prot
AT3G23450.1	4.31708	0.179287	1397		Transmembrane protein [Source:UniProtKB/TrEMBL
AT1G32490.1	4.31708	0.0942575	1099	ESP3	ESP3 [Source:UniProtKB/TrEMBL
AT3G13224.2	4.31708	0.0942575	1100		RNA-binding (RRM/RBD/RNP motifs) family protein [Source:UniProtKB/TrEMBL
AT2G22125.1	4.31708	0.0938756	1085	CSI1	Protein CELLULOSE SYNTHASE INTERACTIVE 1 [Source:UniProtKB/Swiss-Prot
AT4G26100.1	4.31708	0.0938756	1086	CKL1	CKL1 [Source:UniProtKB/TrEMBL
AT1G60650.1	4.31708	0.127986	1231	RZ1B	Glycine-rich RNA-binding protein RZ1B [Source:UniProtKB/Swiss-Prot
AT4G25550.1	4.31707	0.275662	1660	CFIS2	Pre-mRNA cleavage factor Im 25 kDa subunit 2 [Source:UniProtKB/Swiss-Prot
AT1G80930.1	4.25453	0.0146677	306		At1g80930/F23A5_23 [Source:UniProtKB/TrEMBL
AT1G80650.1	-4.2504	0.138066	1238	RTL1	Ribonuclease 3-like protein 1 [Source:UniProtKB/Swiss-Prot
AT5G65440.1	-4.2504	0.138066	1239		unknown protein
AT3G25740.1	-4.25039	0.0241004	488	MAP1C	Methionine aminopeptidase [Source:UniProtKB/TrEMBL
ATCG00350.1	-4.25039	0.0241004	487	PSAA	Photosystem I P700 chlorophyll a apoprotein A1 [Source:UniProtKB/Swiss-Prot
AT1G70730.1	-4.25038	0.0684241	905	PGM2	Phosphoglucomutase/phosphomannomutase family protein [Source:UniProtKB/TrEMBL
AT3G17820.1	-4.25038	0.0684241	904	GLN1-3	Glutamine synthetase [Source:UniProtKB/TrEMBL
AT3G47950.1	4.20161	0.0138052	293	AHA4	Plasma membrane ATPase [Source:UniProtKB/TrEMBL
AT2G07560.1	4.2016	0.0112691	203	AHA6	ATPase 6
AT5G54900.1	4.17312	0.200689	1427	RBP45A	Polyadenylate-binding protein RBP45A [Source:UniProtKB/Swiss-Prot
AT4G36350.1	4.17312	0.240613	1627	PAP25	Purple acid phosphatase 25 [Source:UniProtKB/Swiss-Prot
AT3G18790.1	4.17312	0.138085	1240		AT3G18790 protein [Source:UniProtKB/TrEMBL
AT2G43950.1	4.17311	0.0918549	1067	OEP37	Outer envelope pore protein 37
AT3G14067.1	4.17311	0.0918549	1068	SBT1.4	Subtilisin-like protease SBT1.4 [Source:UniProtKB/Swiss-Prot
AT2G30800.1	4.17311	0.102013	1120	HVT1	DExH-box ATP-dependent RNA helicase DExH6 [Source:UniProtKB/Swiss-Prot
AT3G02260.1	4.17311	0.19751	1421	BIG	Auxin transport protein BIG [Source:UniProtKB/Swiss-Prot
AT4G29060.1	4.17311	0.0829853	923	emb2726	Elongation factor Ts
AT1G06760.1	4.17311	0.0541138	810		Histone H1.1 [Source:UniProtKB/Swiss-Prot
AT4G02480.1	4.17311	0.0541138	811		AAA-type ATPase family protein [Source:UniProtKB/TrEMBL
AT4G13340.1	4.17311	0.0541138	812	LRX3	Leucine-rich repeat extensin-like protein 3 [Source:UniProtKB/Swiss-Prot
AT5G08450.1	4.17311	0.0541138	813		Zinc finger CCCH domain protein [Source:UniProtKB/TrEMBL
AT3G25860.1	4.17311	0.0821026	920	LTA2	Dihydrolipoyllysine-residue acetyltransferase component 4 of pyruvate dehydrogenase complex
AT5G19820.1	4.17311	0.0821026	921	emb2734	ARM repeat superfamily protein [Source:UniProtKB/TrEMBL
AT1G03280.1	4.17311	0.0945261	1101		TFIIE-alpha 1 [Source:UniProtKB/TrEMBL
AT4G26650.1	4.17311	0.0945261	1102		AT4g26650/T15N24_100 [Source:UniProtKB/TrEMBL
AT1G29790.1	4.17311	0.0524173	765		At1g29790 [Source:UniProtKB/TrEMBL
AT1G63680.1	4.17311	0.0524173	771	ATMURE	UDP-N-acetylmuramoyl-L-alanyl-D-glutamate--2
AT1G47980.1	4.17311	0.0524173	764		unknown protein
AT2G39310.1	4.17311	0.0524173	766	JAL22	Jacalin-related lectin 22 [Source:UniProtKB/Swiss-Prot
AT4G35970.1	4.17311	0.0524173	767	APX5	L-ascorbate peroxidase 5
AT5G09930.1	4.17311	0.0524173	768	ABCF2	ABC transporter F family member 2 [Source:UniProtKB/Swiss-Prot
AT2G40700.1	4.17311	0.0524173	769		P-loop containing nucleoside triphosphate hydrolases superfamily protein [Source:TAIR
AT5G10010.1	4.17311	0.0524173	772	HIT4	Protein HEAT INTOLERANT 4 [Source:UniProtKB/Swiss-Prot
AT4G20830.1	4.17311	0.0524173	774		Berberine bridge enzyme-like 19 [Source:UniProtKB/Swiss-Prot
AT1G15730.1	4.17311	0.0524173	776		At1g15730/F7H2_7 [Source:UniProtKB/TrEMBL
AT2G22370.1	4.17311	0.0524173	777	MED18	MED18 [Source:UniProtKB/TrEMBL
AT3G54210.1	4.17311	0.0524173	779	RPL17	50S ribosomal protein L17
AT5G23570.1	4.17311	0.0524173	773	SGS3	Protein SUPPRESSOR OF GENE SILENCING 3 [Source:UniProtKB/Swiss-Prot
AT1G70620.2	4.17311	0.0524173	778		Cyclin-like protein [Source:UniProtKB/TrEMBL
AT3G22590.1	4.17311	0.0524173	785	CDC73	Protein CDC73 homolog [Source:UniProtKB/Swiss-Prot
AT1G02080.1	4.17311	0.0938756	1087		Transcription regulator [Source:UniProtKB/TrEMBL
AT4G19210.1	4.17311	0.0938756	1088	ABCE2	ABC transporter E family member 2 [Source:UniProtKB/Swiss-Prot
AT5G22080.1	4.1731	0.0871184	965		Chaperone DnaJ-domain superfamily protein [Source:UniProtKB/TrEMBL
AT5G52650.1	4.1731	0.0524173	770	RPS10C	40S ribosomal protein S10-3 [Source:UniProtKB/Swiss-Prot
AT1G45130.1	4.1731	0.0524173	775	BGAL5	Beta-galactosidase 5 [Source:UniProtKB/Swiss-Prot
AT5G61150.1	4.1731	0.0524173	780	VIP4	Protein LEO1 homolog [Source:UniProtKB/Swiss-Prot
AT5G07410.1	4.1731	0.0524173	781	PME48	Probable pectinesterase 48 [Source:UniProtKB/Swiss-Prot
AT1G22840.1	4.1731	0.0524173	782	CYTC-1	CYTC-1 [Source:UniProtKB/TrEMBL
AT3G22320.1	4.1731	0.0524173	783	NRPB5A	DNA-directed RNA polymerases II and IV subunit 5A [Source:UniProtKB/Swiss-Prot
AT4G13750.1	4.1731	0.0524173	784	NOV	Histidine kinase-
AT5G36890.1	4.1731	0.0524173	786	BGLU42	Beta-glucosidase 42 [Source:UniProtKB/Swiss-Prot
AT1G05570.1	4.1731	0.0865965	942	CALS1	Callose synthase 1 [Source:UniProtKB/Swiss-Prot
AT3G28220.1	4.1731	0.0865965	943		AT3g28220/T19D11_3 [Source:UniProtKB/TrEMBL
AT4G10610.1	4.1731	0.0865965	944	CID12	RBP37 [Source:UniProtKB/TrEMBL
AT2G36190.1	4.1731	0.185043	1402	CWINV4	Beta-fructofuranosidase
AT1G26850.1	4.1731	0.087692	1060		Probable methyltransferase PMT2 [Source:UniProtKB/Swiss-Prot
AT4G36940.1	4.1731	0.0684241	861	NAPRT1	NAPRT1 [Source:UniProtKB/TrEMBL
AT5G24690.1	4.1731	0.0684241	862		AT5g24690/MXC17_8 [Source:UniProtKB/TrEMBL
AT1G61990.1	4.1731	0.0684241	863		At1g61990/F8K4_18 [Source:UniProtKB/TrEMBL
AT4G14340.1	4.1731	0.0871184	966	CKL11	Casein kinase 1-like protein 11 [Source:UniProtKB/Swiss-Prot
AT2G18510.1	4.1731	0.0871184	967	emb2444	Emb2444 [Source:UniProtKB/TrEMBL
AT3G02110.1	4.1731	0.0871184	968	SCPL25	Serine carboxypeptidase-like 25 [Source:UniProtKB/Swiss-Prot
AT3G15590.1	4.17309	0.197819	1423		Pentatricopeptide repeat-containing protein At3g15590
AT2G05920.1	4.14664	0.00778489	80	SBT1.8	Subtilisin-like protease SBT1.8 [Source:UniProtKB/Swiss-Prot
K1C9_HUMAN	-4.10053	0.0159279	334	NA	NA
AT2G27530.1	4.08955	0.0109046	195	RPL10AB	60S ribosomal protein L10a-2 [Source:UniProtKB/Swiss-Prot
AT1G08360.1	4.08953	0.00817086	89	RPL10AA	60S ribosomal protein L10a-1 [Source:UniProtKB/Swiss-Prot
AT1G61580.1	4.06011	0.00850759	99	ARP2	60S ribosomal protein L3-2 [Source:UniProtKB/Swiss-Prot
AT2G38040.1	4.06007	0.0168986	360	CAC3	Acetyl-coenzyme A carboxylase carboxyl transferase subunit alpha
AT5G22440.1	4.03006	0.00828094	94	RPL10AC	60S ribosomal protein L10a-3 [Source:UniProtKB/Swiss-Prot
AT1G70770.1	4.03006	0.00850759	100		AT1G70770 protein [Source:UniProtKB/TrEMBL
AT2G46280.1	4.03005	0.013479	289	TIF3I1	Eukaryotic translation initiation factor 3 subunit I [Source:UniProtKB/Swiss-Prot
AT2G19860.1	4.01315	0.206148	1430	HXK2	Phosphotransferase [Source:UniProtKB/TrEMBL
AT3G61650.1	4.01315	0.206347	1437	TUBG1	Tubulin gamma-1 chain [Source:UniProtKB/Swiss-Prot
AT5G05620.1	4.01315	0.206347	1438	TUBG2	Tubulin gamma-2 chain [Source:UniProtKB/Swiss-Prot
AT4G23650.1	4.01315	0.185082	1403	CPK3	CPK3 [Source:UniProtKB/TrEMBL
AT2G02740.1	4.01315	0.0938756	1092	WHY3	Single-stranded DNA-binding protein WHY3
AT3G16840.1	4.01315	0.0938756	1093		P-loop containing nucleoside triphosphate hydrolases superfamily protein [Source:UniProtKB/TrEMBL
AT3G44785.1	4.01315	0.0938756	1094		Zinc finger C-x8-C-x5-C-x3-H type family protein [Source:UniProtKB/TrEMBL
AT2G38750.1	4.01315	0.0938756	1089	ANN4	Annexin D4 [Source:UniProtKB/Swiss-Prot
AT2G20140.1	4.01315	0.0938756	1090	RPT2B	RPT2b [Source:UniProtKB/TrEMBL
AT4G29040.1	4.01315	0.0938756	1091	RPT2A	RPT2a [Source:UniProtKB/TrEMBL
AT5G20630.1	4.01315	0.0938756	1095	GER3	Germin-like protein subfamily 3 member 3 [Source:UniProtKB/Swiss-Prot
AT5G15940.1	4.01315	0.0938756	1096		NAD(P)-binding Rossmann-fold superfamily protein [Source:TAIR
AT5G04600.1	4.01315	0.0938756	1097		AT5g04600/T32M21_200 [Source:UniProtKB/TrEMBL
AT2G31410.1	4.01315	0.0938756	1098		Coiled-coil protein [Source:UniProtKB/TrEMBL
AT4G27160.1	4.01315	0.275662	1662	AT2S3	2S seed storage protein 3 [Source:UniProtKB/Swiss-Prot
AT4G27150.1	4.01315	0.275662	1663	AT2S2	SESA2 [Source:UniProtKB/TrEMBL
AT4G28090.1	4.01315	0.0684241	864	sks10	Multi-copper oxidase type I family protein [Source:UniProtKB/TrEMBL
AT4G38420.1	4.01315	0.0684241	865	sks9	Putative pectinesterase [Source:UniProtKB/TrEMBL
AT5G10270.1	4.01315	0.0684241	867	CDKC-1	CDKC [Source:UniProtKB/TrEMBL
AT5G64960.1	4.01315	0.0684241	868	CDKC-2	Cyclin-dependent kinase C-2 [Source:UniProtKB/Swiss-Prot
AT2G37600.1	4.01315	0.0684241	869	RPL36A	60S ribosomal protein L36-1 [Source:UniProtKB/Swiss-Prot
AT5G24850.1	4.01315	0.0684241	870	CRYD	Cryptochrome DASH
AT4G18670.1	4.01315	0.0684241	873	LRX5	Leucine-rich repeat extensin-like protein 5 [Source:UniProtKB/Swiss-Prot
AT5G51410.1	4.01315	0.0684241	871		Arginine-aspartate-rich RNA binding protein-like [Source:UniProtKB/TrEMBL
AT2G19170.1	4.01315	0.0684241	874	SBT2.5	Subtilisin-like protease SBT2.5 [Source:UniProtKB/Swiss-Prot
AT1G35550.1	4.01315	0.0684241	887		At1g35550 [Source:UniProtKB/TrEMBL
RS_AT1G74950.1	4.01315	0.0684241	890	NA	NA
AT2G26250.1	4.01315	0.0684241	872	FDH	3-ketoacyl-CoA synthase [Source:UniProtKB/TrEMBL
AT4G36020.1	4.01315	0.0684241	882	CSP1	Cold shock protein 1 [Source:UniProtKB/Swiss-Prot
AT3G61050.1	4.01315	0.0684241	886	NTMC2TYPE4	At3g61050 [Source:UniProtKB/TrEMBL
AT2G37230.1	4.01315	0.0684241	888		Pentatricopeptide repeat-containing protein At2g37230 [Source:UniProtKB/Swiss-Prot
ATCG00820.1	4.01315	0.0684241	889	RPS19	ribosomal protein S19 [Source:TAIR
AT1G02890.1	4.01315	0.0684241	895		AAA-type ATPase family protein [Source:UniProtKB/TrEMBL
AT1G64110.2	4.01315	0.0684241	896		p-loop containing nucleoside triphosphate hydrolases superfamily protein [Source:UniProtKB/TrEMBL
AT2G34560.1	4.01315	0.0684241	897		AT2G34560 protein [Source:UniProtKB/TrEMBL
AT4G24860.1	4.01315	0.0684241	898		P-loop containing nucleoside triphosphate hydrolases superfamily protein [Source:UniProtKB/TrEMBL
AT4G28000.1	4.01315	0.0684241	899		P-loop containing nucleoside triphosphate hydrolases superfamily protein [Source:TAIR
AT5G52882.1	4.01315	0.0684241	900		P-loop containing nucleoside triphosphate hydrolases superfamily protein [Source:UniProtKB/TrEMBL
AT3G27120.1	4.01315	0.0684241	901	FIGL1	ATPase family AAA domain-containing protein FIGL1 [Source:UniProtKB/Swiss-Prot
AT5G44400.1	4.01315	0.0684241	902		Berberine bridge enzyme-like 26 [Source:UniProtKB/Swiss-Prot
AT1G72340.1	4.01315	0.115495	1218		NagB/RpiA/CoA transferase-like superfamily protein [Source:TAIR
AT1G79560.1	4.01315	0.115495	1219	FTSH12	AT1G79560 protein [Source:UniProtKB/TrEMBL
AT1G23010.1	4.01314	0.206347	1436	LPR1	Multicopper oxidase LPR1 [Source:UniProtKB/Swiss-Prot
AT2G22360.1	4.01314	0.0871184	969	DJA6	Chaperone protein dnaJ A6
AT3G10090.1	4.01314	0.0871184	970	RPS28A	40S ribosomal protein S28-1 [Source:UniProtKB/Swiss-Prot
AT5G03850.1	4.01314	0.0871184	971	RPS28A	40S ribosomal protein S28-1 [Source:UniProtKB/Swiss-Prot
AT2G02850.1	4.01314	0.0871184	972	ARPN	Basic blue protein [Source:UniProtKB/Swiss-Prot
AT5G51930.1	4.01314	0.0871184	973		Glucose-methanol-choline (GMC) oxidoreductase family protein [Source:UniProtKB/TrEMBL
AT5G51950.1	4.01314	0.0871184	974		AT5g51950/MSG15_3 [Source:UniProtKB/TrEMBL
AT5G49580.1	4.01314	0.0684241	866		Chaperone DnaJ-domain superfamily protein [Source:UniProtKB/TrEMBL
AT5G18580.1	4.01314	0.0684241	875	TON2	Probable serine/threonine-protein phosphatase 2A regulatory subunit B'' subunit TON2 [Source:UniProtKB/Swiss-Prot
AT3G03940.1	4.01314	0.0684241	876		Protein kinase family protein [Source:UniProtKB/TrEMBL
AT2G17250.1	4.01314	0.0684241	878	EMB2762	CCAAT-binding factor [Source:UniProtKB/TrEMBL
AT4G04970.1	4.01314	0.0684241	879	CALS11	Callose synthase 11 [Source:UniProtKB/Swiss-Prot
AT1G02870.1	4.01314	0.0684241	880		At1g02870 [Source:UniProtKB/TrEMBL
AT2G42790.1	4.01314	0.0684241	881	CSY3	Citrate synthase [Source:UniProtKB/TrEMBL
AT1G33990.1	4.01314	0.0684241	883	MES14	Putative methylesterase 14
AT1G11240.1	4.01314	0.0684241	885		Ribosomal RNA-processing protein [Source:UniProtKB/TrEMBL
AT2G02790.1	4.01314	0.0684241	893	IQD29	IQ-domain 29 [Source:UniProtKB/TrEMBL
AT1G64200.1	4.01314	0.0684241	884	VHA-E3	vacuolar H+-ATPase subunit E isoform 3 [Source:TAIR
AT5G46840.1	4.01314	0.0684241	891		At5g46840 [Source:UniProtKB/TrEMBL
AT5G47780.1	4.01314	0.0684241	892	GAUT4	Hexosyltransferase (Fragment) [Source:UniProtKB/TrEMBL
AT1G19870.1	4.01314	0.0684241	894	IQD32	Protein IQ-DOMAIN 32 [Source:UniProtKB/Swiss-Prot
AT4G16390.1	4.01314	0.0871184	980	P67	Pentatricopeptide repeat-containing protein At4g16390
RS_AT3G63420.1	4.01314	0.0871184	981	NA	NA
AT3G02080.1	4.01314	0.0871184	982	RPS19A	40S ribosomal protein S19-1 [Source:UniProtKB/Swiss-Prot
AT5G15520.1	4.01314	0.0871184	983	RPS19B	40S ribosomal protein S19-2 [Source:UniProtKB/Swiss-Prot
AT1G15780.1	4.01314	0.0871184	984		unknown protein
AT4G25740.1	4.01314	0.0871184	975	RPS10A	40S ribosomal protein S10-1 [Source:UniProtKB/Swiss-Prot
AT1G68530.1	4.01314	0.0871184	976	CUT1	3-ketoacyl-CoA synthase [Source:UniProtKB/TrEMBL
AT3G22660.1	4.01314	0.0871184	977	EBP2	Probable rRNA-processing protein EBP2 homolog [Source:UniProtKB/Swiss-Prot
AT2G27840.1	4.01314	0.0871184	978	HDT4	Histone deacetylase HDT4 [Source:UniProtKB/Swiss-Prot
AT2G21060.1	4.01314	0.0684241	877	CSP4	GRP2B [Source:UniProtKB/TrEMBL
AT2G20750.1	4.01314	0.0684241	903	EXPB1	Expansin-B1 [Source:UniProtKB/Swiss-Prot
AT4G37090.1	4.01314	0.0871184	979		UDP-N-acetylmuramoyl-L-alanyl-D-glutamate-2
AT5G57015.1	4.01314	0.0871184	985	CKL12	Ckl12 [Source:UniProtKB/TrEMBL
AT2G42800.1	4.01313	0.19758	1422	AtRLP29	RLP29 [Source:UniProtKB/TrEMBL
AT2G31970.1	4.01313	0.107013	1139	RAD50	DNA repair protein RAD50 [Source:UniProtKB/Swiss-Prot
AT3G08030.1	4.01313	0.107013	1140		F17A17.37 protein [Source:UniProtKB/TrEMBL
AT4G28880.1	4.01313	0.107013	1141	CKL3	Ckl3 [Source:UniProtKB/TrEMBL
AT4G27870.1	4.01313	0.106922	1135		Vacuolar iron transporter (VIT) family protein [Source:TAIR
AT5G15610.1	4.01313	0.106922	1136		Eukaryotic translation initiation factor 3 subunit M [Source:UniProtKB/TrEMBL
AT3G58510.1	3.98161	0.00382161	3	RH11	DEAD-box ATP-dependent RNA helicase 11 [Source:UniProtKB/Swiss-Prot
AT3G42640.1	3.96807	0.017817	376	AHA8	ATPase 8
AT3G55360.1	3.86971	0.00906897	151	ECR	TSC13 [Source:UniProtKB/TrEMBL
AT5G42890.1	-3.86039	0.0871184	1059	ATSCP2	SCP2 [Source:UniProtKB/TrEMBL
AT1G09180.1	-3.86039	0.0871184	1056	ATSAR1	Putative GTP-binding protein
AT4G30920.1	-3.86039	0.0871184	1057	LAP2	Leucine aminopeptidase 2
AT2G28760.2	-3.86039	0.0871184	1058	UXS6	UDP-XYL synthase 6 [Source:TAIR
AT4G27430.1	3.83321	0.111973	1150	CIP7	COP1-interacting protein 7 [Source:UniProtKB/Swiss-Prot
AT5G57800.1	3.83321	0.111973	1151	CER3	Protein ECERIFERUM 3 [Source:UniProtKB/Swiss-Prot
AT1G30880.1	3.83321	0.092045	1070		At1g30880 [Source:UniProtKB/TrEMBL
AT3G04260.1	3.83321	0.092045	1071	PTAC3	Plastid transcriptionally active 3 [Source:UniProtKB/TrEMBL
AT4G04940.1	3.83321	0.092045	1072		Putative WD-repeat membrane protein [Source:UniProtKB/TrEMBL
AT5G08540.1	3.83321	0.092045	1073		Ribosomal RNA small subunit methyltransferase J [Source:UniProtKB/TrEMBL
AT1G43190.1	3.83321	0.092045	1074	PTB3	Polypyrimidine tract-binding protein homolog 3 [Source:UniProtKB/Swiss-Prot
AT3G24480.1	3.83321	0.092045	1075	LRX4	Leucine-rich repeat extensin-like protein 4 [Source:UniProtKB/Swiss-Prot
AT1G51570.1	3.83321	0.092045	1076		Calcium-dependent lipid-binding (CaLB domain) plant phosphoribosyltransferase family protein [Source:UniProtKB/TrEMBL
AT3G57880.1	3.83321	0.092045	1077		Anthranilate phosphoribosyltransferase-like protein [Source:UniProtKB/TrEMBL
AT4G13780.1	3.83321	0.092045	1078		Methionine--tRNA ligase
AT3G27180.1	3.83321	0.111412	1145		At3g27180 [Source:UniProtKB/TrEMBL
AT5G44180.1	3.83321	0.111412	1146	RLT2	Homeobox-DDT domain protein RLT2 [Source:UniProtKB/Swiss-Prot
AT3G49240.1	3.83321	0.111412	1147	EMB1796	Pentatricopeptide repeat-containing protein At3g49240
AT1G04110.1	3.83321	0.111412	1148	SBT1.2	SDD1 [Source:UniProtKB/TrEMBL
AT2G07640.1	3.83321	0.106922	1137		NAD(P)-binding Rossmann-fold superfamily protein [Source:UniProtKB/TrEMBL
AT5G49220.1	3.83321	0.106922	1138		Uncharacterized protein At5g49220 [Source:UniProtKB/TrEMBL
AT2G28910.1	3.83321	0.0871184	986	CXIP4	CXIP4 [Source:UniProtKB/TrEMBL
AT2G19870.1	3.83321	0.0871184	988		tRNA/rRNA methyltransferase (SpoU) family protein [Source:UniProtKB/TrEMBL
AT5G15750.1	3.83321	0.0871184	995		Alpha-L RNA-binding motif/Ribosomal protein S4 family protein [Source:UniProtKB/TrEMBL
AT1G12380.1	3.83321	0.0871184	998		unknown protein
AT3G13750.1	3.83321	0.0871184	1000	BGAL1	Beta-galactosidase 1 [Source:UniProtKB/Swiss-Prot
AT3G52840.1	3.83321	0.0871184	1001	BGAL2	Beta-galactosidase [Source:UniProtKB/TrEMBL
AT4G26140.1	3.83321	0.0871184	1002	BGAL12	beta-galactosidase 12 [Source:TAIR
AT5G56870.1	3.83321	0.0871184	1003	BGAL4	Beta-galactosidase 4 [Source:UniProtKB/Swiss-Prot
AT1G16780.1	3.83321	0.0871184	1004	AVPL2	Pyrophosphate-energized membrane proton pump 3 [Source:UniProtKB/Swiss-Prot
AT4G32250.1	3.83321	0.0871184	1018		AT4g32250/F10M6_110 [Source:UniProtKB/TrEMBL
AT3G59040.2	3.83321	0.0871184	1027		Tetratricopeptide repeat (TPR)-like superfamily protein [Source:UniProtKB/TrEMBL
AT5G15110.1	3.83321	0.0871184	1029		Pectate lyase family protein [Source:TAIR
AT5G65220.1	3.83321	0.0871184	989	RPL29	AT5G65220 protein [Source:UniProtKB/TrEMBL
AT3G10270.1	3.83321	0.0871184	1008	GYRB1	DNA gyrase subunit B [Source:UniProtKB/TrEMBL
AT5G04130.1	3.83321	0.0871184	1009	GYRBM	DNA gyrase subunit B
AT1G30440.1	3.83321	0.0871184	1019		BTB/POZ domain-containing protein At1g30440 [Source:UniProtKB/Swiss-Prot
AT4G01560.1	3.83321	0.0871184	1020	MEE49	AT4g01560/F11O4_6 [Source:UniProtKB/TrEMBL
AT1G48900.1	3.83321	0.0871184	1030	SRP-54C	Signal recognition particle 54 kDa protein 3 [Source:UniProtKB/Swiss-Prot
AT4G30990.1	3.83321	0.0871184	1034		ARM repeat superfamily protein [Source:TAIR
AT1G33600.1	3.83321	0.0871184	1038		Leucine-rich repeat (LRR) family protein [Source:UniProtKB/TrEMBL
AT5G44870.1	3.83321	0.0871184	1044	LAZ5	Disease resistance protein LAZ5 [Source:UniProtKB/Swiss-Prot
RS_AT2G30120.1	3.83321	0.0871184	1045	NA	NA
AT5G62350.1	3.83321	0.106022	1129		Plant invertase/pectin methylesterase inhibitor superfamily protein [Source:UniProtKB/TrEMBL
AT2G39260.1	3.83321	0.106022	1130	UPF2	Regulator of nonsense transcripts UPF2 [Source:UniProtKB/Swiss-Prot
AT3G28710.1	3.83321	0.106022	1131	VHA-D1	V-type proton ATPase subunit d1 [Source:UniProtKB/Swiss-Prot
AT4G38600.2	3.83321	0.106022	1132	UPL3	E3 ubiquitin-protein ligase UPL3 [Source:UniProtKB/Swiss-Prot
AT3G18520.1	3.83321	0.106022	1133	HDA15	Histone deacetylase [Source:UniProtKB/TrEMBL
AT3G12080.1	3.83321	0.106022	1134	emb2738	Emb2738 [Source:UniProtKB/TrEMBL
ATCG01120.1	3.83321	0.222996	1607	RPS15	30S ribosomal protein S15
AT1G15940.1	3.8332	0.0871184	987		T24D18.4 [Source:UniProtKB/TrEMBL
AT2G20280.1	3.8332	0.0871184	990		Zinc finger CCCH domain-containing protein 21 [Source:UniProtKB/Swiss-Prot
AT4G22380.1	3.8332	0.0871184	991		At4g22380 [Source:UniProtKB/TrEMBL
AT4G12600.1	3.8332	0.0871184	992		Ribosomal protein L7Ae/L30e/S12e/Gadd45 family protein [Source:UniProtKB/TrEMBL
AT5G20160.2	3.8332	0.0871184	993		Ribosomal protein L7Ae/L30e/S12e/Gadd45 family protein [Source:UniProtKB/TrEMBL
AT1G64370.1	3.8332	0.0871184	994		Filaggrin-like protein [Source:UniProtKB/TrEMBL
RS_AT2G36790.1	3.8332	0.0871184	996	NA	NA
RS_AT2G36800.1	3.8332	0.0871184	997	NA	NA
AT4G29830.1	3.8332	0.0871184	999	VIP3	WD repeat-containing protein VIP3 [Source:UniProtKB/Swiss-Prot
AT1G01820.1	3.8332	0.0871184	1005	PEX11C	Peroxisomal membrane protein 11C [Source:UniProtKB/Swiss-Prot
AT2G45740.1	3.8332	0.0871184	1006	PEX11D	Peroxisomal membrane protein 11D [Source:UniProtKB/Swiss-Prot
AT3G61070.1	3.8332	0.0871184	1007	PEX11E	PEX11E [Source:UniProtKB/TrEMBL
AT1G66410.1	3.8332	0.0871184	1010	CAM4	Calmodulin 4 [Source:UniProtKB/TrEMBL
AT2G41110.1	3.8332	0.0871184	1011	CAM2	Calmodulin 2 [Source:UniProtKB/TrEMBL
AT2G27030.1	3.8332	0.0871184	1012	CAM5	Calmodulin 5 [Source:UniProtKB/TrEMBL
AT3G56800.1	3.8332	0.0871184	1013	CAM5	Calmodulin-2 [Source:UniProtKB/Swiss-Prot
AT3G43810.1	3.8332	0.0871184	1014	CAM7	Calmodulin 7 [Source:UniProtKB/TrEMBL
AT5G21274.1	3.8332	0.0871184	1015	CAM6	CAM6 [Source:UniProtKB/TrEMBL
AT5G37780.1	3.8332	0.0871184	1016	CAM1	Calmodulin 1 [Source:UniProtKB/TrEMBL
AT5G49720.1	3.8332	0.0871184	1017	KOR	Endoglucanase 25 [Source:UniProtKB/Swiss-Prot
AT4G32420.1	3.8332	0.0871184	1021	CYP95	Peptidyl-prolyl cis-trans isomerase CYP95 [Source:UniProtKB/Swiss-Prot
AT4G10040.1	3.8332	0.0871184	1022	CYTC-2	CYTC-2 [Source:UniProtKB/TrEMBL
CYC_HUMAN	3.8332	0.0871184	1023	NA	NA
AT1G52740.1	3.8332	0.0871184	1024	HTA9	Probable histone H2A variant 3 [Source:UniProtKB/Swiss-Prot
AT2G38810.1	3.8332	0.0871184	1025	HTA8	Probable histone H2A variant 2 [Source:UniProtKB/Swiss-Prot
AT3G54560.1	3.8332	0.0871184	1026	H2AV	Histone H2A [Source:UniProtKB/TrEMBL
AT2G28600.1	3.8332	0.0871184	1028		P-loop containing nucleoside triphosphate hydrolases superfamily protein [Source:UniProtKB/TrEMBL
AT3G55110.1	3.8332	0.0871184	1031	ABCG18	ABC transporter G family member 18 [Source:UniProtKB/Swiss-Prot
AT2G32730.1	3.8332	0.0871184	1032	RPN2A	26S proteasome non-ATPase regulatory subunit 1 homolog A [Source:UniProtKB/Swiss-Prot
AT1G16870.1	3.8332	0.0871184	1033		Mitochondrial 28S ribosomal protein S29-like protein [Source:UniProtKB/TrEMBL
ATCG00790.1	3.8332	0.0871184	1035	RPL16	50S ribosomal protein L16
AT5G02310.1	3.8332	0.0871184	1040	PRT6	E3 ubiquitin-protein ligase PRT6 [Source:UniProtKB/Swiss-Prot
AT3G02760.1	3.8332	0.0871184	1041		Histidine--tRNA ligase
AT5G48650.1	3.8332	0.0871184	1036		Nuclear transport factor 2 (NTF2) family protein with RNA binding (RRM-RBD-RNP motifs) domain-containing protein [Source:UniProtKB/TrEMBL
AT5G66470.1	3.8332	0.0871184	1037		GTPase ERA-like
AT5G36870.1	3.8332	0.0871184	1039	CALS4	Callose synthase 4 [Source:UniProtKB/Swiss-Prot
AT3G17970.1	3.8332	0.0871184	1042	OEP64	Outer envelope protein 64
AT1G79000.1	3.8332	0.0871184	1043	HAC1	Histone acetyltransferase of the CBP family 1 [Source:UniProtKB/TrEMBL
AT1G67580.1	3.8332	0.0871184	1046		Protein kinase superfamily protein [Source:UniProtKB/TrEMBL
AT1G59580.1	3.8332	0.0871184	1047	MPK2	Mitogen-activated protein kinase [Source:UniProtKB/TrEMBL
AT1G07880.1	3.8332	0.0871184	1048	MPK13	Mitogen-activated protein kinase 13 [Source:UniProtKB/Swiss-Prot
AT1G10210.1	3.8332	0.0871184	1049	MPK1	MPK1 [Source:UniProtKB/TrEMBL
AT2G43790.1	3.8332	0.0871184	1050	MPK6	Mitogen-activated protein kinase [Source:UniProtKB/TrEMBL
AT2G18170.1	3.8332	0.0871184	1051	MPK7	Mitogen-activated protein kinase 7 [Source:UniProtKB/Swiss-Prot
AT2G42880.1	3.8332	0.0871184	1052	MPK20	Mitogen-activated protein kinase 20 [Source:UniProtKB/Swiss-Prot
AT3G59790.1	3.8332	0.0871184	1053	MPK10	Mitogen-activated protein kinase 10 [Source:UniProtKB/Swiss-Prot
AT4G36450.1	3.8332	0.0871184	1054	MPK14	Mitogen-activated protein kinase 14 [Source:UniProtKB/Swiss-Prot
AT5G10950.1	3.8332	0.0871184	1055		Tudor/PWWP/MBT superfamily protein [Source:UniProtKB/TrEMBL
AT1G75660.1	3.8332	0.200847	1428	XRN3	5'-3' exoribonuclease 3 [Source:UniProtKB/Swiss-Prot
AT5G54280.2	3.8332	0.0960866	1107	VIII-2	Myosin-2 [Source:UniProtKB/Swiss-Prot
AT5G03940.1	3.8332	0.0960866	1108	FFC	SRP54CP [Source:UniProtKB/TrEMBL
AT5G65110.1	3.8332	0.0960866	1109	ACX2	Acyl-coenzyme A oxidase [Source:UniProtKB/TrEMBL
AT4G28860.1	3.8332	0.0960866	1110	CKL4	Casein kinase 1-like protein 4 [Source:UniProtKB/Swiss-Prot
AT2G35920.1	3.8332	0.0960121	1106		RNA helicase family protein [Source:TAIR
AT1G18950.1	3.8332	0.199992	1425		DDT domain superfamily [Source:TAIR
AT1G54020.2	3.8332	0.199992	1426		GDSL esterase/lipase At1g54020 [Source:UniProtKB/Swiss-Prot
AT2G19470.1	3.8332	0.152563	1266	CKL5	Casein kinase 1-like protein 5 [Source:UniProtKB/Swiss-Prot
AT2G42520.1	3.80879	0.00496847	16	RH37	DEAD-box ATP-dependent RNA helicase 37 [Source:UniProtKB/Swiss-Prot
AT3G58570.1	3.80256	0.00382161	5	RH52	DEAD-box ATP-dependent RNA helicase 52 [Source:UniProtKB/Swiss-Prot
AT1G17260.1	3.80022	0.012511	263	AHA10	Plasma membrane ATPase [Source:UniProtKB/TrEMBL
AT3G14210.1	3.8002	0.0253911	516	ESM1	GDSL esterase/lipase ESM1 [Source:UniProtKB/Swiss-Prot
AT3G05560.1	3.76416	0.0104807	169	RPL22B	60S ribosomal protein L22-2 [Source:UniProtKB/Swiss-Prot
AT4G05530.1	3.76415	0.0122992	259	SDRA	Short-chain dehydrogenase/reductase SDRA [Source:UniProtKB/Swiss-Prot
RS_AT1G56380.1	-3.74354	0.00906244	150	NA	NA
AT5G42080.1	3.72441	0.00682558	64	DRP1A	RSW9 [Source:UniProtKB/TrEMBL
AT4G02510.1	3.68926	0.0208483	438	TOC159	Translocase of chloroplast 159
AT5G20490.1	3.68926	0.011339	220	XI-K	Myosin-17 [Source:UniProtKB/Swiss-Prot
AT5G27770.1	3.68925	0.0106047	182	RPL22C	60S ribosomal protein L22-3 [Source:UniProtKB/Swiss-Prot
AT2G18960.1	3.68443	0.00628241	45	AHA1	Plasma membrane ATPase [Source:UniProtKB/TrEMBL
AT3G61760.1	3.67416	0.00778489	76	DRP1B	DL1B [Source:UniProtKB/TrEMBL
AT1G75910.1	3.65255	0.00628241	47	EXL4	GDSL esterase/lipase EXL4 [Source:UniProtKB/Swiss-Prot
AT1G56360.1	3.62759	0.211782	1575	PAP6	Purple acid phosphatase 6 [Source:UniProtKB/Swiss-Prot
AT3G48200.1	3.62759	0.229379	1618		Transmembrane protein [Source:UniProtKB/TrEMBL
AT5G55300.1	3.62759	0.275662	1664	TOP1ALPHA	DNA topoisomerase I alpha [Source:UniProtKB/TrEMBL
AT4G36700.1	3.62759	0.356021	2100		Vicilin-like seed storage protein At4g36700 [Source:UniProtKB/Swiss-Prot
AT3G05220.1	3.62759	0.152563	1267	HIPP34	Heavy metal-associated isoprenylated plant protein 34 [Source:UniProtKB/Swiss-Prot
AT5G23120.1	3.62759	0.113807	1160	HCF136	photosystem II stability/assembly factor
AT5G08420.1	3.62759	0.113807	1161		KRR1 small subunit processome component [Source:UniProtKB/TrEMBL
AT3G09180.1	3.62759	0.113807	1162	MED27	Mediator of RNA polymerase II transcription subunit 27 [Source:UniProtKB/Swiss-Prot
AT2G47980.1	3.62759	0.113807	1164	SCC3	SCC3 [Source:UniProtKB/TrEMBL
AT1G01090.1	3.62759	0.113807	1168	PDH-E1 ALPHA	Pyruvate dehydrogenase E1 component subunit alpha [Source:UniProtKB/TrEMBL
AT3G13660.1	3.62759	0.113807	1169	DIR22	Dirigent protein 22 [Source:UniProtKB/Swiss-Prot
AT5G36230.1	3.62759	0.113807	1170		ARM repeat superfamily protein [Source:TAIR
AT2G22100.1	3.62759	0.113807	1167	UBA1B	UBP1-associated proteins 1B [Source:UniProtKB/Swiss-Prot
AT3G06720.1	3.62759	0.113807	1179	IMPA1	Importin subunit alpha [Source:UniProtKB/TrEMBL
AT2G36870.1	3.62759	0.152563	1268	XTH32	Probable xyloglucan endotransglucosylase/hydrolase protein 32 [Source:UniProtKB/Swiss-Prot
AT3G28500.1	3.62759	0.152563	1269	RPP2C	60S acidic ribosomal protein P2-3 [Source:UniProtKB/Swiss-Prot
AT1G59990.1	3.62759	0.152563	1270	RH22	DEAD-box ATP-dependent RNA helicase 22 [Source:UniProtKB/Swiss-Prot
AT3G28900.1	3.62759	0.152563	1271	RPL34C	60S ribosomal protein L34-3 [Source:UniProtKB/Swiss-Prot
AT5G18410.1	3.62759	0.275662	1665	PIR	transcription activators [Source:TAIR
AT4G20330.1	3.62759	0.221552	1598		Transcription initiation factor IIE subunit beta [Source:UniProtKB/TrEMBL
AT1G21690.1	3.62759	0.113807	1158	EMB1968	ATPase family associated with various cellular activities (AAA) [Source:UniProtKB/TrEMBL
AT2G43650.1	3.62759	0.113807	1163	EMB2777	Sas10/U3 ribonucleoprotein (Utp) family protein [Source:UniProtKB/TrEMBL
AT2G47640.1	3.62759	0.113807	1171		Putative small nuclear ribonucleoprotein D2 [Source:UniProtKB/TrEMBL
AT3G62840.1	3.62759	0.113807	1172		Putative small nuclear ribonucleoprotein D2 [Source:UniProtKB/TrEMBL
RS_AT5G06970.1	3.62759	0.113807	1186	NA	NA
AT3G62730.1	3.62759	0.113807	1157		AT3g62730/F26K9_160 [Source:UniProtKB/TrEMBL
AT2G44860.1	3.62759	0.113807	1165		Probable ribosome biogenesis protein RLP24 [Source:UniProtKB/Swiss-Prot
AT5G51550.1	3.62759	0.113807	1174	EXL3	Protein EXORDIUM-like 3 [Source:UniProtKB/Swiss-Prot
AT5G17930.1	3.62759	0.113807	1175		MIF4G domain-containing protein / MA3 domain-containing protein [Source:UniProtKB/TrEMBL
AT1G67290.1	3.62759	0.113807	1176	GLOX1	Aldehyde oxidase GLOX1 [Source:UniProtKB/Swiss-Prot
AT2G47570.1	3.62759	0.113807	1177		Ribosomal protein L18e/L15 superfamily protein [Source:TAIR
AT5G16890.1	3.62759	0.113807	1178		Exostosin family protein [Source:UniProtKB/TrEMBL
AT3G49830.1	3.62759	0.113807	1180		RuvB-like helicase [Source:UniProtKB/TrEMBL
AT2G17930.1	3.62759	0.113807	1181		Phosphatidylinositol 3-and 4-kinase family protein with FAT domain-containing protein [Source:UniProtKB/TrEMBL
AT4G36080.1	3.62759	0.113807	1182		Phosphotransferases/inositol or phosphatidylinositol kinase [Source:UniProtKB/TrEMBL
AT5G64330.1	3.62759	0.113807	1188	RPT3	Root phototropism protein 3 [Source:UniProtKB/Swiss-Prot
AT1G34130.1	3.62759	0.113807	1189	STT3B	Glycosyltransferase (Fragment) [Source:UniProtKB/TrEMBL
AT2G16730.1	3.62759	0.113807	1192	BGAL13	Beta-galactosidase 13 [Source:UniProtKB/Swiss-Prot
AT2G39700.1	3.62759	0.113807	1193	EXPA4	Expansin-A4 [Source:UniProtKB/Swiss-Prot
AT3G16780.1	3.62759	0.113807	1194	RPL19B	60S ribosomal protein L19-2 [Source:UniProtKB/Swiss-Prot
AT2G38730.1	3.62759	0.113807	1195	CYP22	Peptidyl-prolyl cis-trans isomerase CYP22 [Source:UniProtKB/Swiss-Prot
AT1G79730.1	3.62759	0.113807	1198	VIP2	Protein PAF1 homolog [Source:UniProtKB/Swiss-Prot
RS_AT2G29590.1	3.62759	0.113807	1201	NA	NA
AT1G30350.1	3.62759	0.113807	1185		Probable pectate lyase 4 [Source:UniProtKB/Swiss-Prot
AT4G04460.1	3.62759	0.113807	1191	APA3	Aspartic proteinase A3 [Source:UniProtKB/Swiss-Prot
AT3G25290.1	3.62759	0.113807	1204		Cytochrome b561 and DOMON domain-containing protein At3g25290 [Source:UniProtKB/Swiss-Prot
AT5G15020.1	3.62759	0.113807	1210	SNL2	Paired amphipathic helix protein Sin3-like 2 [Source:UniProtKB/Swiss-Prot
AT1G18850.1	3.62759	0.113807	1213		F6A14.6 protein [Source:UniProtKB/TrEMBL
AT5G63180.1	3.62759	0.113807	1214		Probable pectate lyase 22 [Source:UniProtKB/Swiss-Prot
AT1G61040.1	3.62759	0.113807	1215	VIP5	VIP5 [Source:UniProtKB/TrEMBL
AT3G49720.1	3.62759	0.220139	1596	CGR2	Probable pectin methylesterase CGR2 [Source:UniProtKB/Swiss-Prot
AT2G16430.1	3.62759	0.220139	1597	PAP10	Purple acid phosphatase [Source:UniProtKB/TrEMBL
AT5G43960.2	3.62758	0.206347	1439		Gb [Source:UniProtKB/TrEMBL
AT1G08600.1	3.62758	0.206347	1440	ATRX	CHR20 [Source:UniProtKB/TrEMBL
AT1G12570.1	3.62758	0.113807	1159		At1g12570 [Source:UniProtKB/TrEMBL
AT1G25450.1	3.62758	0.113807	1166	KCS5	3-ketoacyl-CoA synthase 5 [Source:UniProtKB/Swiss-Prot
AT4G37280.1	3.62758	0.113807	1173	MRG1	Protein MRG1 [Source:UniProtKB/Swiss-Prot
AT1G71280.1	3.62758	0.113807	1183	RH55	DEAD-box ATP-dependent RNA helicase 55 [Source:UniProtKB/Swiss-Prot
AT1G71370.1	3.62758	0.113807	1184	RH49	DEAD-box ATP-dependent RNA helicase 49 [Source:UniProtKB/Swiss-Prot
AT1G02140.1	3.62758	0.113807	1187	MEE63	MEE63 [Source:UniProtKB/TrEMBL
AT5G55230.1	3.62758	0.113807	1190	ATMAP65-1	Microtubule-associated proteins 65-1 [Source:UniProtKB/TrEMBL
AT5G47910.1	3.62758	0.113807	1196	RBOHD	Respiratory burst oxidase homolog protein D [Source:UniProtKB/Swiss-Prot
AT5G01220.1	3.62758	0.113807	1202	SQD2	Sulfoquinovosyl transferase SQD2 [Source:UniProtKB/Swiss-Prot
AT3G10530.1	3.62758	0.113807	1197		F18K10.11 protein [Source:UniProtKB/TrEMBL
AT5G21160.1	3.62758	0.113807	1199		LA RNA-binding protein [Source:UniProtKB/TrEMBL
AT5G20360.1	3.62758	0.113807	1200	Phox3	Protein PHOX3 [Source:UniProtKB/Swiss-Prot
AT1G04810.1	3.62758	0.113807	1203	RPN2B	26S proteasome non-ATPase regulatory subunit 1 homolog [Source:UniProtKB/TrEMBL
AT1G66270.1	3.62758	0.113807	1205	BGLU21	BGLU21 [Source:UniProtKB/TrEMBL
AT1G66280.1	3.62758	0.113807	1206	BGLU22	Beta-glucosidase 22 [Source:UniProtKB/Swiss-Prot
AT3G09260.1	3.62758	0.113807	1207	BGLU23	PYK10 [Source:UniProtKB/TrEMBL
AT3G21370.1	3.62758	0.113807	1208	BGLU19	Beta-glucosidase 19 [Source:UniProtKB/Swiss-Prot
AT5G28510.1	3.62758	0.113807	1209	BGLU24	Beta-glucosidase 24 [Source:UniProtKB/Swiss-Prot
AT1G32990.1	3.62758	0.113807	1211	RPL11	50S ribosomal protein L11
AT4G31430.1	3.62758	0.113807	1212		unknown protein
AT3G05680.1	3.62758	0.113807	1216	EMB2016	Protein virilizer homolog [Source:UniProtKB/Swiss-Prot
AT1G10850.1	3.62758	0.206347	1441		Leucine-rich repeat protein kinase family protein [Source:UniProtKB/TrEMBL
AT2G26430.1	3.62758	0.206347	1442	CYCL1-1	Cyclin-L1-1 [Source:UniProtKB/Swiss-Prot
AT2G03270.1	3.62758	0.141184	1247		DNA-binding protein [Source:UniProtKB/TrEMBL
AT2G23420.1	3.62758	0.141184	1248	NAPRT2	Nicotinate phosphoribosyltransferase 2 [Source:UniProtKB/Swiss-Prot
AT1G20696.1	3.62758	0.141184	1249	HMGB3	high mobility group B3 [Source:TAIR
AT2G31110.2	3.62758	0.141184	1250	TBL40	TBL40 [Source:UniProtKB/TrEMBL
AT5G28040.1	3.62758	0.141184	1251		Probable transcription factor At5g28040 [Source:UniProtKB/Swiss-Prot
AT3G21990.1	3.62758	0.141184	1252	CRRSP29	Cysteine-rich repeat secretory protein 29 [Source:UniProtKB/Swiss-Prot
AT4G20670.1	3.62758	0.141184	1253	CRRSP41	Cysteine-rich repeat secretory protein 41 [Source:UniProtKB/Swiss-Prot
AT4G30190.1	3.61252	0.00561182	28	HA2	Plasma membrane ATPase [Source:UniProtKB/TrEMBL
AT4G31700.1	3.61026	0.0148956	312	RPS6A	40S ribosomal protein S6-1 [Source:UniProtKB/Swiss-Prot
AT3G25920.1	3.61024	0.0150497	317	RPL15	50S ribosomal protein L15
AT5G27120.1	3.597	0.00628241	46	NOP5-1	Probable nucleolar protein 5-1 [Source:UniProtKB/Swiss-Prot
AT5G57350.1	3.59354	0.00778489	74	AHA3	Plasma membrane ATPase [Source:UniProtKB/TrEMBL
AT5G60790.1	3.56905	0.0146677	308	ABCF1	ABC transporter F family member 1 [Source:UniProtKB/Swiss-Prot
AT3G04740.1	3.56904	0.0148956	313	MED14	Mediator of RNA polymerase II transcription subunit 14 [Source:UniProtKB/Swiss-Prot
AT1G71695.1	3.53982	0.00659913	58	PER12	Peroxidase [Source:UniProtKB/TrEMBL
AT5G26830.1	3.51617	0.00778489	78	THRRS	Threonine--tRNA ligase
AT1G70710.1	3.46769	0.00828094	92	CEL1	Endoglucanase 8 [Source:UniProtKB/Swiss-Prot
AT2G27040.1	3.43792	0.0130151	282	AGO4	Protein argonaute 4 [Source:UniProtKB/Swiss-Prot
AT5G25460.1	3.39177	0.0138086	294		At5g25460 [Source:UniProtKB/TrEMBL
AT5G08370.1	3.38772	0.234977	1621	AGAL2	Alpha-galactosidase 2 [Source:UniProtKB/Swiss-Prot
AT1G24706.1	3.38772	0.234977	1622	THO2	THO complex subunit 2 [Source:UniProtKB/Swiss-Prot
AT5G46420.1	3.38772	0.234977	1623		16S rRNA processing protein RimM family [Source:UniProtKB/TrEMBL
AT5G42270.1	3.38772	0.234977	1624	FTSH5	VAR1 [Source:UniProtKB/TrEMBL
AT5G37630.1	3.38772	0.275662	1666	EMB2656	ARM repeat superfamily protein [Source:UniProtKB/TrEMBL
AT2G19750.1	3.38771	0.152563	1272	RPS30A	40S ribosomal protein S30 [Source:UniProtKB/Swiss-Prot
AT4G29390.1	3.38771	0.152563	1273	RPS30A	40S ribosomal protein S30 [Source:UniProtKB/Swiss-Prot
AT5G56670.1	3.38771	0.152563	1274	RPS30A	40S ribosomal protein S30 [Source:UniProtKB/Swiss-Prot
AT5G58130.1	3.38771	0.152563	1275	ROS3	RNA-binding (RRM/RBD/RNP motifs) family protein [Source:UniProtKB/TrEMBL
AT5G55550.1	3.38771	0.152563	1280		RNA-binding (RRM/RBD/RNP motifs) family protein [Source:TAIR
AT2G37080.1	3.38771	0.152563	1282	ICR2	Interactor of constitutive active ROPs 2
RS_AT2G45820.1	3.38771	0.152563	1283	NA	NA
AT2G41500.1	3.38771	0.152563	1276	LIS	LIS [Source:UniProtKB/TrEMBL
AT2G20060.1	3.38771	0.152563	1278		50S ribosomal protein L4 [Source:UniProtKB/TrEMBL
ATCG00650.1	3.38771	0.152563	1284	RPS18	30S ribosomal protein S18
AT5G06660.1	3.38771	0.152563	1286		Calcium load-activated calcium channel [Source:UniProtKB/TrEMBL
AT4G30020.1	3.38771	0.152563	1287	SBT2.6	Subtilisin-like protease SBT2.6 [Source:UniProtKB/Swiss-Prot
AT1G14580.1	3.38771	0.152563	1290		C2H2-like zinc finger protein [Source:TAIR
AT1G55110.1	3.38771	0.152563	1291	IDD7	Protein indeterminate-domain 7 [Source:UniProtKB/Swiss-Prot
AT1G03840.1	3.38771	0.152563	1292	MGP	Uncharacterized protein At1g03840 (Fragment) [Source:UniProtKB/TrEMBL
AT2G02070.1	3.38771	0.152563	1293	IDD5	Protein indeterminate-domain 5
AT2G02080.1	3.38771	0.152563	1294	IDD4	Protein indeterminate-domain 4
AT3G50700.1	3.38771	0.152563	1295	GAF1	Protein indeterminate-domain 2 [Source:UniProtKB/Swiss-Prot
AT3G13810.1	3.38771	0.152563	1296	AtIDD11	indeterminate(ID)-domain 11 [Source:TAIR
AT3G45260.1	3.38771	0.152563	1297	BIB	Protein indeterminate-domain 9 [Source:UniProtKB/Swiss-Prot
AT4G02670.1	3.38771	0.152563	1298	AtIDD12	IDD12 [Source:UniProtKB/TrEMBL
AT5G66730.1	3.38771	0.152563	1299	ENY	IDD1 [Source:UniProtKB/TrEMBL
AT5G60470.1	3.38771	0.152563	1300		C2H2 and C2HC zinc fingers superfamily protein [Source:TAIR
AT5G03150.1	3.38771	0.152563	1301	JKD	Zinc finger protein JACKDAW [Source:UniProtKB/Swiss-Prot
AT5G44160.1	3.38771	0.152563	1302	NUC	Zinc finger protein NUTCRACKER [Source:UniProtKB/Swiss-Prot
AT5G43745.1	3.38771	0.152563	1305		Putative ion channel POLLUX-like 2 [Source:UniProtKB/Swiss-Prot
AT1G74970.1	3.38771	0.152563	1307	RPS9	30S ribosomal protein S9
AT3G13290.1	3.38771	0.152563	1309	VCR	Varicose-related protein [Source:UniProtKB/Swiss-Prot
AT2G40120.1	3.38771	0.152563	1317		Hypothetical Ser-Thr protein kinase [Source:UniProtKB/TrEMBL
AT5G42540.1	3.38771	0.152563	1330	XRN2	5'-3' exoribonuclease [Source:UniProtKB/TrEMBL
RS_AT3G17320.1	3.38771	0.152563	1339	NA	NA
RS_AT1G02813.1	3.38771	0.152563	1341	NA	NA
AT5G10840.1	3.38771	0.152563	1328	TMN8	Transmembrane 9 superfamily member 8 [Source:UniProtKB/Swiss-Prot
AT5G26210.1	3.38771	0.152563	1334	AL4	AL4 [Source:UniProtKB/TrEMBL
AT1G47900.1	3.38771	0.152563	1342	FPP6	Filament-like plant protein 6 [Source:UniProtKB/Swiss-Prot
AT4G34430.1	3.38771	0.152563	1353	CHB3	DNA-binding family protein [Source:TAIR
AT2G24090.1	3.38771	0.152563	1372	RPL35	50S ribosomal protein L35
RS_AT1G33360.1	3.38771	0.152563	1373	NA	NA
RS_AT1G44120.1	3.38771	0.152563	1374	NA	NA
AT1G78830.1	3.38771	0.275662	1667		EP1-like glycoprotein 2 [Source:UniProtKB/Swiss-Prot
AT3G04610.1	3.38771	0.222996	1608	FLK	Flowering locus K homology domain [Source:UniProtKB/Swiss-Prot
AT4G32330.1	3.38771	0.222996	1609	WDL5	Protein WVD2-like 5 [Source:UniProtKB/Swiss-Prot
AT2G31890.1	3.38771	0.222996	1610	RAP	RAP domain-containing protein
AT4G02730.1	3.38771	0.222996	1611	WDR5B	COMPASS-like H3K4 histone methylase component WDR5B [Source:UniProtKB/Swiss-Prot
AT5G37475.1	3.38771	0.152563	1277		Eukaryotic translation initiation factor 3 subunit J [Source:UniProtKB/TrEMBL
AT5G61240.1	3.38771	0.152563	1279		Leucine-rich repeat (LRR) family protein [Source:UniProtKB/TrEMBL
AT5G18190.1	3.38771	0.152563	1281		Casein kinase-like protein [Source:UniProtKB/TrEMBL
AT2G35330.1	3.38771	0.152563	1285		RING/U-box superfamily protein [Source:UniProtKB/TrEMBL
AT3G56990.1	3.38771	0.152563	1288	EDA7	AT3g56990/F24I3_70 [Source:UniProtKB/TrEMBL
AT1G20760.1	3.38771	0.152563	1289		Calcium-binding EF hand family protein [Source:UniProtKB/TrEMBL
AT3G02360.2	3.38771	0.152563	1303	PGD2	6-phosphogluconate dehydrogenase
AT2G42490.1	3.38771	0.152563	1304		Amine oxidase [Source:UniProtKB/TrEMBL
AT1G28110.1	3.38771	0.152563	1306	SCPL45	Serine carboxypeptidase-like 45 [Source:UniProtKB/Swiss-Prot
AT2G36930.1	3.38771	0.152563	1310		Expressed protein [Source:UniProtKB/TrEMBL
AT1G09590.1	3.38771	0.152563	1311	RPL21A	60S ribosomal protein L21-1 [Source:UniProtKB/Swiss-Prot
AT1G09690.1	3.38771	0.152563	1312	RPL21A	60S ribosomal protein L21-1 [Source:UniProtKB/Swiss-Prot
AT1G57660.1	3.38771	0.152563	1313	RPL21E	60S ribosomal protein L21-2 [Source:UniProtKB/Swiss-Prot
AT1G57860.1	3.38771	0.152563	1314	RPL21E	60S ribosomal protein L21-2 [Source:UniProtKB/Swiss-Prot
AT1G48620.1	3.38771	0.152563	1315	HON5	At1g48620 [Source:UniProtKB/TrEMBL
AT4G35010.1	3.38771	0.152563	1316	BGAL11	Beta-galactosidase 11 [Source:UniProtKB/Swiss-Prot
AT3G54110.1	3.38771	0.152563	1327	PUMP1	UCP1 [Source:UniProtKB/TrEMBL
AT2G47620.1	3.38771	0.152563	1329	SWI3A	SWI/SNF complex subunit SWI3A [Source:UniProtKB/Swiss-Prot
AT1G29030.1	3.38771	0.152563	1331		Apoptosis inhibitory protein 5 (API5) [Source:UniProtKB/TrEMBL
AT1G68260.1	3.38771	0.152563	1332	ALT3	Acyl-acyl carrier protein thioesterase ATL3
AT1G13030.1	3.38771	0.152563	1335	COIL	Coilin [Source:UniProtKB/Swiss-Prot
AT2G22090.2	3.38771	0.152563	1318	UBA1A	RNA-binding (RRM/RBD/RNP motifs) family protein [Source:UniProtKB/TrEMBL
AT1G51060.1	3.38771	0.152563	1319	HTA10	Probable histone H2A.1 [Source:UniProtKB/Swiss-Prot
AT1G08880.1	3.38771	0.152563	1320	HTA5	Histone H2A [Source:UniProtKB/TrEMBL
AT1G54690.1	3.38771	0.152563	1321	HTA3	Probable histone H2AXb [Source:UniProtKB/Swiss-Prot
AT3G20670.1	3.38771	0.152563	1322	HTA13	Probable histone H2A.2 [Source:UniProtKB/Swiss-Prot
AT4G27230.1	3.38771	0.152563	1323	HTA2	Probable histone H2A.3 [Source:UniProtKB/Swiss-Prot
AT5G54640.1	3.38771	0.152563	1324	RAT5	Histone H2A.6 [Source:UniProtKB/Swiss-Prot
AT5G27670.1	3.38771	0.152563	1325	HTA7	Histone H2A [Source:UniProtKB/TrEMBL
AT3G28770.1	3.38771	0.152563	1336		Transmembrane protein
AT5G49500.1	3.38771	0.152563	1337	SRP-54B	Signal recognition particle 54 kDa protein 2 [Source:UniProtKB/Swiss-Prot
AT2G21160.1	3.38771	0.152563	1338		Translocon-associated protein subunit alpha [Source:UniProtKB/Swiss-Prot
AT4G27000.1	3.38771	0.152563	1343	RBP45C	Polyadenylate-binding protein RBP45C [Source:UniProtKB/Swiss-Prot
AT5G27740.1	3.38771	0.152563	1345	RFC3	Replication factor C subunit 3 [Source:UniProtKB/Swiss-Prot
AT1G53500.1	3.38771	0.152563	1350	RHM2	RHM2 [Source:UniProtKB/TrEMBL
AT3G14790.1	3.38771	0.152563	1351	RHM3	Rhamnose biosynthesis 3 [Source:UniProtKB/TrEMBL
AT2G30500.1	3.38771	0.152563	1354	NET4B	Protein NETWORKED 4B [Source:UniProtKB/Swiss-Prot
AT1G13980.1	3.38771	0.152563	1355	GN	ARF guanine-nucleotide exchange factor GNOM [Source:UniProtKB/Swiss-Prot
AT2G35110.1	3.38771	0.152563	1357	NAP1	Protein NAP1 [Source:UniProtKB/Swiss-Prot
AT4G31210.1	3.38771	0.152563	1358		DNA topoisomerase
RS_AT3G49080.1	3.38771	0.152563	1359	NA	NA
AT1G26770.1	3.38771	0.152563	1368	ATEXPA10	Expansin [Source:UniProtKB/TrEMBL
AT2G37640.1	3.38771	0.152563	1369	EXPA3	Expansin [Source:UniProtKB/TrEMBL
AT5G02260.1	3.38771	0.152563	1370	EXPA9	Expansin [Source:UniProtKB/TrEMBL
AT5G57020.1	3.38771	0.152563	1371	NMT1	Glycylpeptide N-tetradecanoyltransferase 1 [Source:UniProtKB/Swiss-Prot
AT1G57750.1	3.38771	0.152563	1375	CYP96A15	Alkane hydroxylase MAH1 [Source:UniProtKB/Swiss-Prot
AT2G47990.1	3.38771	0.152563	1376	SWA1	Protein SLOW WALKER 1 [Source:UniProtKB/Swiss-Prot
AT1G80790.1	3.38771	0.222996	1612	FDM5	Factor of DNA methylation 5 [Source:UniProtKB/Swiss-Prot
AT3G42170.1	3.38771	0.222996	1613	HAT	DAYSLEEPER [Source:UniProtKB/TrEMBL
AT2G26730.1	3.38771	0.222996	1614		Probable inactive receptor kinase At2g26730 [Source:UniProtKB/Swiss-Prot
AT3G28715.1	3.38771	0.222996	1615	VHA-D2	V-type proton ATPase subunit d2 [Source:UniProtKB/Swiss-Prot
AT2G19540.1	3.38771	0.222996	1616		Putative WD-40 repeat protein [Source:UniProtKB/TrEMBL
AT1G63780.1	3.3877	0.218742	1590	IMP4	IMP4 [Source:UniProtKB/TrEMBL
AT4G31770.1	3.3877	0.218742	1591	DBR1	Lariat debranching enzyme [Source:UniProtKB/Swiss-Prot
AT2G44710.1	3.3877	0.218742	1592		At2g44720/F16B22.21 [Source:UniProtKB/TrEMBL
AT4G16150.1	3.3877	0.218742	1593	NA	NA
AT1G09080.1	3.3877	0.218742	1594	MED37B	Probable mediator of RNA polymerase II transcription subunit 37b [Source:UniProtKB/Swiss-Prot
AT4G01040.1	3.3877	0.152563	1308		Glycosyl hydrolase superfamily protein [Source:UniProtKB/TrEMBL
AT1G49480.1	3.3877	0.152563	1326	REM19	B3 domain-containing protein REM19 [Source:UniProtKB/Swiss-Prot
AT3G07100.1	3.3877	0.152563	1333	ERMO2	Protein transport protein Sec24-like At3g07100 [Source:UniProtKB/Swiss-Prot
AT2G48110.1	3.3877	0.152563	1340	MED33B	Mediator of RNA polymerase II transcription subunit 33B [Source:UniProtKB/Swiss-Prot
AT5G55670.1	3.3877	0.152563	1344		RNA-binding (RRM/RBD/RNP motifs) family protein [Source:UniProtKB/TrEMBL
AT5G62440.1	3.3877	0.152563	1346	EMB514	Protein EMBRYO DEFECTIVE 514 [Source:UniProtKB/Swiss-Prot
AT1G54780.1	3.3877	0.152563	1347	TLP18.3	TLP18.3 [Source:UniProtKB/TrEMBL
AT5G58950.1	3.3877	0.152563	1348		At5g58950 [Source:UniProtKB/TrEMBL
AT5G49180.1	3.3877	0.152563	1349	PME58	Pectinesterase [Source:UniProtKB/TrEMBL
AT5G08120.1	3.3877	0.152563	1352	MPB2C	MPB2C [Source:UniProtKB/TrEMBL
AT2G13370.1	3.3877	0.152563	1356	CHR5	Protein CHROMATIN REMODELING 5 [Source:UniProtKB/Swiss-Prot
AT3G22050.1	3.3877	0.152563	1360	CRRSP35	Putative cysteine-rich repeat secretory protein 35 [Source:UniProtKB/Swiss-Prot
AT3G22000.1	3.3877	0.152563	1361	CRRSP30	Cysteine-rich repeat secretory protein 30 [Source:UniProtKB/Swiss-Prot
AT3G22040.1	3.3877	0.152563	1362	CRRSP34	Cysteine-rich repeat secretory protein 34 [Source:UniProtKB/Swiss-Prot
AT3G22030.1	3.3877	0.152563	1363		Receptor protein kinase-related [Source:TAIR
AT3G21970.1	3.3877	0.152563	1364	CRRSP26	Cysteine-rich repeat secretory protein 26 [Source:UniProtKB/Swiss-Prot
AT3G21980.1	3.3877	0.152563	1365		Domain of unknown function (DUF26) [Source:TAIR
AT3G29040.1	3.3877	0.152563	1366	CRRSP13	Putative cysteine-rich repeat secretory protein 13 [Source:UniProtKB/Swiss-Prot
AT4G20680.1	3.3877	0.152563	1367	CRRSP40	Putative cysteine-rich repeat secretory protein 40 [Source:UniProtKB/Swiss-Prot
AT1G13160.1	3.3877	0.218587	1586		ARM repeat superfamily protein [Source:UniProtKB/TrEMBL
AT5G14740.1	3.3877	0.218587	1587	BCA2	Beta carbonic anhydrase 2
AT3G13670.1	3.3877	0.218587	1588		Casein kinase-like protein [Source:UniProtKB/TrEMBL
AT5G14170.1	3.3877	0.218587	1589	CHC1	SWI/SNF complex component SNF12 homolog [Source:UniProtKB/Swiss-Prot
AT1G66260.1	3.3877	0.273548	1650	ALY3	THO complex subunit 4C [Source:UniProtKB/Swiss-Prot
AT4G21650.1	3.37419	0.0106047	179	SBT3.13	Subtilisin-like protease SBT3.13 [Source:UniProtKB/Swiss-Prot
AT4G18100.1	3.34339	0.027621	535	RPL32A	60S ribosomal protein L32-1 [Source:UniProtKB/Swiss-Prot
AT3G46740.1	3.34338	0.0244239	492	TOC75-3	Protein TOC75-3
AT4G21640.1	3.34338	0.023065	459		Subtilase family protein [Source:TAIR
AT2G39330.1	3.33888	0.00906244	143	JAL23	jacalin-related lectin 23 [Source:TAIR
AT3G13920.1	3.33711	0.0112708	205	EIF4A1	Eukaryotic translation initiation factor 4A1 [Source:UniProtKB/TrEMBL
RS_AT2G37920.1	-3.32427	0.217904	1585	NA	NA
AT4G14880.1	-3.32427	0.152563	1377	OASA1	Cysteine synthase 1 [Source:UniProtKB/Swiss-Prot
AT2G17560.1	-3.32427	0.152563	1378	HMGB4	High mobility group B protein 4 [Source:UniProtKB/Swiss-Prot
AT3G55800.1	-3.32426	0.151466	1257	SBPASE	Sedoheptulose-1
AT1G77510.1	-3.32426	0.151466	1258	PDIL1-2	Protein disulfide isomerase-like 1-2 [Source:UniProtKB/Swiss-Prot
AT4G31300.1	-3.32426	0.207187	1567	PBA1	Proteasome subunit beta type [Source:UniProtKB/TrEMBL
AT5G08280.1	-3.32426	0.207187	1568	HEMC	Porphobilinogen deaminase
AT3G52960.1	-3.32426	0.207187	1569	PRXIIE	Peroxiredoxin-2E
AT4G34870.1	-3.32426	0.207187	1570	CYP18-4	Peptidyl-prolyl cis-trans isomerase [Source:UniProtKB/TrEMBL
AT4G01050.1	-3.32426	0.207187	1571	TROL	thylakoid rhodanese-like [Source:TAIR
AT3G08530.1	3.31167	0.0201863	425	CHC2	Clathrin heavy chain 2 [Source:UniProtKB/Swiss-Prot
AT1G76010.1	3.29967	0.00817086	88		Alba DNA/RNA-binding protein [Source:UniProtKB/TrEMBL
AT2G04280.1	3.29366	0.0188452	413		At2g04280 [Source:UniProtKB/TrEMBL
AT3G05060.1	3.26247	0.00496847	11	NOP5-2	Probable nucleolar protein 5-2 [Source:UniProtKB/Swiss-Prot
AT3G49910.1	3.24221	0.0416712	658	RPL26A	60S ribosomal protein L26-1 [Source:UniProtKB/Swiss-Prot
AT3G60330.1	3.2422	0.031829	575	AHA7	Plasma membrane ATPase [Source:UniProtKB/TrEMBL
AT5G11420.1	3.24219	0.0262023	526		Uncharacterized protein At5g11420 [Source:UniProtKB/TrEMBL
ATCG00810.1	3.24218	0.0304883	558	RPL22	50S ribosomal protein L22
AT5G52040.1	3.24217	0.0274194	531	ATRSP41	RNA-binding (RRM/RBD/RNP motifs) family protein [Source:TAIR
AT3G06860.1	3.24217	0.0271325	530	MFP2	Peroxisomal fatty acid beta-oxidation multifunctional protein MFP2 [Source:UniProtKB/Swiss-Prot
AT5G51280.1	3.22684	0.0257021	521	RH35	DEAD-box ATP-dependent RNA helicase 35 [Source:UniProtKB/Swiss-Prot
AT4G21660.1	3.1888	0.0188175	411		proline-rich spliceosome-associated (PSP) family protein [Source:TAIR
AT5G23060.1	3.16735	0.012511	262	CAS	Calcium sensing receptor
AT4G28080.1	3.16735	0.0102886	166	TSS	Protein TSS [Source:UniProtKB/Swiss-Prot
AT1G10290.1	3.16136	0.00659913	52	DRP2A	DRP2A [Source:UniProtKB/TrEMBL
AT1G59610.1	3.15121	0.00636904	50	DRP2B	Dynamin-2B [Source:UniProtKB/Swiss-Prot
AT5G10360.1	3.13669	0.0157583	325	RPS6B	40S ribosomal protein S6 [Source:UniProtKB/TrEMBL
AT5G23740.1	3.13339	0.0435997	684	RPS11C	RPS11-BETA [Source:UniProtKB/TrEMBL
AT5G21150.1	3.13338	0.0224321	446	AGO9	Protein argonaute 9 [Source:UniProtKB/Swiss-Prot
AT1G17580.1	3.13338	0.0224321	447	XI-1	Myosin-5 [Source:UniProtKB/Swiss-Prot
AT4G25500.1	3.13336	0.0341495	607	RS40	Serine/arginine-rich splicing factor RS40 [Source:UniProtKB/Swiss-Prot
AT2G23930.1	3.09984	0.290075	1851	SNRNP-G	Probable small nuclear ribonucleoprotein G [Source:UniProtKB/Swiss-Prot
AT3G11500.1	3.09984	0.290075	1852		Putative small nuclear ribonucleoprotein polypeptide G [Source:UniProtKB/TrEMBL
AT1G30680.1	3.09984	0.290075	1853		Twinkle homolog protein
AT4G25900.1	3.09984	0.290075	1854		Glucose-6-phosphate 1-epimerase [Source:UniProtKB/TrEMBL
RS_AT1G04810.1	3.09984	0.290075	1856	NA	NA
RS_AT2G32730.1	3.09984	0.290075	1857	NA	NA
AT3G26370.1	3.09984	0.275662	1668	PAGR	Protein PECTIC ARABINOGALACTAN SYNTHESIS-RELATED [Source:UniProtKB/Swiss-Prot
AT5G25150.1	3.09984	0.275662	1669	TAF5	Transcription initiation factor TFIID subunit 5 [Source:UniProtKB/Swiss-Prot
AT5G65260.1	3.09984	0.275662	1670	PABN2	Polyadenylate-binding protein 2 [Source:UniProtKB/Swiss-Prot
AT5G24060.1	3.09984	0.275662	1671		Pentatricopeptide repeat (PPR) superfamily protein [Source:UniProtKB/TrEMBL
AT1G18840.1	3.09984	0.275662	1672	IQD30	At1g18840 [Source:UniProtKB/TrEMBL
AT5G11560.1	3.09984	0.275662	1673		Catalytics [Source:UniProtKB/TrEMBL
RS_AT1G28695.1	3.09984	0.275662	1674	NA	NA
AT5G60030.1	3.09984	0.290075	1855		Putative uncharacterized protein [Source:UniProtKB/TrEMBL
AT1G50250.1	3.09984	0.290075	1858	FTSH1	ATP-dependent zinc metalloprotease FTSH 1
AT5G55310.1	3.09984	0.290075	1859	TOP1B	DNA topoisomerase 1 beta [Source:UniProtKB/Swiss-Prot
AT1G09270.3	3.09984	0.290075	1860	IMPA4	Importin subunit alpha-4 [Source:UniProtKB/Swiss-Prot
AT1G48760.1	3.09984	0.290075	1861	DELTA-ADR	AP-3 complex subunit delta [Source:UniProtKB/Swiss-Prot
AT2G37180.1	3.09984	0.372021	2131	PIP2-3	Aquaporin PIP2-3 [Source:UniProtKB/Swiss-Prot
AT1G53880.1	3.09984	0.372021	2132		Eukaryotic translation initiation factor 2B (eIF-2B) family protein [Source:TAIR
AT1G53900.1	3.09984	0.372021	2133		Eukaryotic translation initiation factor 2B (eIF-2B) family protein [Source:TAIR
AT5G05000.2	3.09984	0.372021	2134	TOC34	Translocase of chloroplast 34
AT1G61100.1	3.09984	0.285514	1843		CSL1 [Source:UniProtKB/TrEMBL
AT1G55140.1	3.09984	0.285514	1844		At1g55140 [Source:UniProtKB/TrEMBL
AT3G13740.1	3.09984	0.285514	1845		Ribonuclease III family protein [Source:UniProtKB/TrEMBL
AT3G54230.1	3.09984	0.285514	1846	SUA	suppressor of abi3-5 [Source:TAIR
AT4G34660.1	3.09984	0.285514	1847	SH3P2	SH3 domain-containing protein 2 [Source:UniProtKB/Swiss-Prot
AT1G63310.1	3.09984	0.206347	1443		Uncharacterized protein At1g63310/F9N12_7 [Source:UniProtKB/TrEMBL
AT4G34620.1	3.09984	0.206347	1444	RPS16-1	SSR16 [Source:UniProtKB/TrEMBL
AT3G63410.1	3.09984	0.206347	1445	VTE3	2-methyl-6-phytyl-1
AT5G58290.1	3.09984	0.206347	1446	RPT3	RPT3 [Source:UniProtKB/TrEMBL
AT1G71500.1	3.09984	0.206347	1447		Rieske (2Fe-2S) domain-containing protein [Source:UniProtKB/TrEMBL
AT2G44730.1	3.09984	0.206347	1448		Alcohol dehydrogenase transcription factor Myb/SANT-like family protein [Source:UniProtKB/TrEMBL
AT3G09210.1	3.09984	0.206347	1449	PTAC13	AT3g09210/F3L24_8 [Source:UniProtKB/TrEMBL
AT3G51840.1	3.09984	0.206347	1450	ACX4	Acyl-coenzyme A oxidase 4
AT4G20130.1	3.09984	0.206347	1451	PTAC14	Protein PLASTID TRANSCRIPTIONALLY ACTIVE 14 [Source:UniProtKB/Swiss-Prot
AT3G47120.1	3.09984	0.206347	1452		Zinc finger CCCH domain-containing protein 42 [Source:UniProtKB/Swiss-Prot
AT5G42310.1	3.09984	0.206347	1453	CRP1	Pentatricopeptide repeat-containing protein At5g42310
AT4G36980.1	3.09984	0.206347	1454		FUNCTIONS IN: molecular_function unknown
AT1G49040.1	3.09984	0.206347	1455	SCD1	SCD1 [Source:UniProtKB/TrEMBL
AT3G06730.1	3.09984	0.206347	1459	CITRX	Thioredoxin-like protein CITRX
AT5G47930.1	3.09984	0.206347	1461	RPS27D	40S ribosomal protein S27-3 [Source:UniProtKB/Swiss-Prot
AT3G04680.1	3.09984	0.206347	1462	CLPS3	Protein CLP1 homolog [Source:UniProtKB/Swiss-Prot
AT1G65220.1	3.09984	0.206347	1463		ARM repeat superfamily protein [Source:UniProtKB/TrEMBL
AT3G16650.1	3.09984	0.206347	1464	PRL2	Protein pleiotropic regulator PRL2 [Source:UniProtKB/Swiss-Prot
AT5G51120.1	3.09984	0.206347	1465	PABN1	Polyadenylate-binding protein 1 [Source:UniProtKB/TrEMBL
RS_AT1G30020.1	3.09984	0.206347	1466	NA	NA
AT4G14160.1	3.09984	0.206347	1468		Sec23/Sec24 protein transport family protein [Source:UniProtKB/TrEMBL
AT2G36580.1	3.09984	0.206347	1469		Pyruvate kinase [Source:UniProtKB/TrEMBL
AT3G52990.1	3.09984	0.206347	1470		Pyruvate kinase [Source:UniProtKB/TrEMBL
AT1G15200.1	3.09984	0.206347	1471		Protein-protein interaction regulator family protein [Source:UniProtKB/TrEMBL
AT4G07410.1	3.09984	0.206347	1472	PCN	WD repeat-containing protein PCN [Source:UniProtKB/Swiss-Prot
AT1G49740.1	3.09984	0.206347	1473		F14J22.5 protein [Source:UniProtKB/TrEMBL
AT1G50360.1	3.09984	0.206347	1474	VIII-A	Myosin-3 [Source:UniProtKB/Swiss-Prot
AT3G51290.2	3.09984	0.206347	1477		Pyridoxal-phosphate-dependent serine hydroxymethyltransferase
AT2G42240.1	3.09984	0.206347	1479		Putative RNA-binding protein [Source:UniProtKB/TrEMBL
AT3G09740.1	3.09984	0.206347	1483	SYP71	At3g09740 [Source:UniProtKB/TrEMBL
AT1G23670.2	3.09984	0.206347	1487		F5O8.22 protein [Source:UniProtKB/TrEMBL
RS_AT3G19790.1	3.09984	0.206347	1496	NA	NA
AT3G12050.1	3.09984	0.206347	1456		Aha1 domain-containing protein [Source:UniProtKB/TrEMBL
AT1G75950.1	3.09984	0.206347	1457	SKP1A	SKP1-like protein 1A [Source:UniProtKB/Swiss-Prot
AT4G10480.1	3.09984	0.206347	1458		Putative alpha NAC [Source:UniProtKB/TrEMBL
AT3G23310.1	3.09984	0.206347	1460		Non-specific serine/threonine protein kinase [Source:UniProtKB/TrEMBL
AT2G33730.1	3.09984	0.206347	1467	RH21	DEAD-box ATP-dependent RNA helicase 21 [Source:UniProtKB/Swiss-Prot
AT5G25100.1	3.09984	0.206347	1475		Transmembrane 9 superfamily member [Source:UniProtKB/TrEMBL
AT4G36480.1	3.09984	0.206347	1478	LCB1	Long chain base biosynthesis protein 1 [Source:UniProtKB/Swiss-Prot
AT5G16310.1	3.09984	0.206347	1480	UCH1	Ubiquitin carboxyl-terminal hydrolase [Source:UniProtKB/Swiss-Prot
AT2G15400.1	3.09984	0.206347	1481	NRPD3B	DNA-directed RNA polymerase II
AT2G15430.1	3.09984	0.206347	1482	NRPB3	RPB35.5A [Source:UniProtKB/TrEMBL
AT1G78210.1	3.09984	0.206347	1484		Alpha/beta-Hydrolases superfamily protein [Source:UniProtKB/TrEMBL
AT5G61020.1	3.09984	0.206347	1485	ECT3	ECT3 [Source:UniProtKB/TrEMBL
AT4G12420.1	3.09984	0.206347	1491	SKU5	Monocopper oxidase-like protein SKU5 [Source:UniProtKB/Swiss-Prot
AT2G04030.1	3.09984	0.206347	1492	HSP90-5	HSP90.5 [Source:UniProtKB/TrEMBL
AT2G27190.1	3.09984	0.206347	1495	PAP12	Fe(3+)-Zn(2+) purple acid phosphatase 12 [Source:UniProtKB/Swiss-Prot
AT5G43310.1	3.09984	0.206347	1497		COP1-interacting protein-like protein [Source:UniProtKB/TrEMBL
AT5G51110.1	3.09984	0.206347	1498	ATP1	Probable pterin-4-alpha-carbinolamine dehydratase
AT1G69070.1	3.09984	0.206347	1500		FUNCTIONS IN: molecular_function unknown
AT2G38610.1	3.09984	0.206347	1501		KH domain-containing protein At2g38610 [Source:UniProtKB/Swiss-Prot
AT5G64580.1	3.09984	0.206347	1503	FTSHI4	Probable inactive ATP-dependent zinc metalloprotease FTSHI 4
AT2G40930.1	3.09984	0.206347	1504	UBP5	UBP5 [Source:UniProtKB/TrEMBL
AT1G62870.1	3.09984	0.206347	1506		F16P17.2 protein [Source:UniProtKB/TrEMBL
AT3G20230.1	3.09984	0.206347	1509		AT3G20230 protein [Source:UniProtKB/TrEMBL
AT1G09140.1	3.09984	0.206347	1510	SR30	Serine/arginine-rich splicing factor SR30 [Source:UniProtKB/Swiss-Prot
AT3G01320.1	3.09984	0.206347	1511	SNL1	Paired amphipathic helix protein Sin3-like 1 [Source:UniProtKB/Swiss-Prot
AT3G42050.1	3.09984	0.206347	1517	VHA-H	V-type proton ATPase subunit H [Source:UniProtKB/Swiss-Prot
AT1G67900.1	3.09984	0.206347	1519		BTB/POZ domain-containing protein At1g67900 [Source:UniProtKB/Swiss-Prot
AT5G08380.1	3.09984	0.206347	1520	AGAL1	Alpha-galactosidase 1 [Source:UniProtKB/Swiss-Prot
AT3G07320.1	3.09984	0.206347	1521		O-Glycosyl hydrolases family 17 protein [Source:UniProtKB/TrEMBL
AT2G36130.1	3.09984	0.206347	1522	CYP18-2	Peptidyl-prolyl cis-trans isomerase CYP18-2 [Source:UniProtKB/Swiss-Prot
AT1G63010.1	3.09984	0.206347	1523		Major Facilitator Superfamily with SPX (SYG1/Pho81/XPR1) domain-containing protein [Source:UniProtKB/TrEMBL
AT2G32230.1	3.09984	0.206347	1524	PRORP1	Proteinaceous RNase P 1
AT1G17960.1	3.09984	0.206347	1525		Probable threonine--tRNA ligase
AT1G43860.1	3.09984	0.206347	1526		At1g43860 [Source:UniProtKB/TrEMBL
RS_AT1G30240.1	3.09984	0.206347	1528	NA	NA
RS_AT5G04070.1	3.09984	0.206347	1529	NA	NA
RS_AT5G15940.1	3.09984	0.206347	1530	NA	NA
AT1G71040.1	3.09984	0.206347	1535	LPR2	Multicopper oxidase LPR2 [Source:UniProtKB/Swiss-Prot
AT5G45950.1	3.09984	0.206347	1537		GDSL esterase/lipase At5g45950 [Source:UniProtKB/Swiss-Prot
ATMG00090.1	3.09984	0.206347	1556		Rps3 [Source:UniProtKB/TrEMBL
AT5G12220.1	3.09984	0.206347	1564		Las1-like family protein [Source:UniProtKB/TrEMBL
AT2G47940.1	3.09984	0.285082	1837	DEGP2	EMB3117 [Source:UniProtKB/TrEMBL
AT1G76160.1	3.09984	0.285082	1838	sks5	Sks5 [Source:UniProtKB/TrEMBL
AT3G08600.1	3.09984	0.285082	1839		AT3g08600/F17O14_7 [Source:UniProtKB/TrEMBL
AT1G59870.1	3.09984	0.285082	1840	ABCG36	ABC transporter G family member 36 [Source:UniProtKB/Swiss-Prot
AT1G15210.1	3.09984	0.285082	1841	ABCG35	PDR7 [Source:UniProtKB/TrEMBL
AT3G16340.1	3.09984	0.285082	1842	ABCG29	ABC transporter G family member 29 [Source:UniProtKB/Swiss-Prot
AT1G26370.1	3.09983	0.262183	1640	RID1	Pre-mRNA-splicing factor ATP-dependent RNA helicase DEAH10 [Source:UniProtKB/Swiss-Prot
AT2G30950.1	3.09983	0.262183	1641	VAR2	FtsH extracellular protease family [Source:TAIR
AT1G22330.1	3.09983	0.262183	1642		RNA-binding (RRM/RBD/RNP motifs) family protein [Source:UniProtKB/TrEMBL
AT1G78260.1	3.09983	0.262183	1643		At1g78260 [Source:UniProtKB/TrEMBL
AT1G04050.1	3.09983	0.206347	1476	SUVR1	Probable inactive histone-lysine N-methyltransferase SUVR1 [Source:UniProtKB/Swiss-Prot
AT1G17290.1	3.09983	0.206347	1486	ALAAT1	Alanine aminotransferase 1
AT2G30490.1	3.09983	0.206347	1488	CYP73A5	Cinnamate-4-hydroxylase [Source:UniProtKB/TrEMBL
AT1G30630.1	3.09983	0.206347	1489		Coatomer subunit epsilon-1 [Source:UniProtKB/Swiss-Prot
AT5G53440.1	3.09983	0.206347	1490		LOW protein: zinc finger CCCH domain protein [Source:UniProtKB/TrEMBL
AT2G35340.1	3.09983	0.206347	1493	MEE29	Probable pre-mRNA-splicing factor ATP-dependent RNA helicase DEAH6 [Source:UniProtKB/Swiss-Prot
AT5G08650.1	3.09983	0.206347	1494		Translation factor GUF1 homolog
AT1G56660.1	3.09983	0.206347	1499		F25P12.91 protein [Source:UniProtKB/TrEMBL
AT3G61860.1	3.09983	0.206347	1502	RS31	RSP31 [Source:UniProtKB/TrEMBL
AT4G25720.1	3.09983	0.206347	1505	QCT	Glutaminyl-peptide cyclotransferase [Source:UniProtKB/Swiss-Prot
AT5G66540.1	3.09983	0.206347	1507		U3 small nucleolar ribonucleoprotein protein MPP10 [Source:UniProtKB/TrEMBL
AT3G49180.1	3.09983	0.206347	1508	RID3	Protein ROOT INITIATION DEFECTIVE 3 [Source:UniProtKB/Swiss-Prot
AT3G13990.1	3.09983	0.206347	1512		AT3g13990/MDC16_11 [Source:UniProtKB/TrEMBL
AT3G01300.1	3.09983	0.206347	1513		Receptor-like serine/threonine-protein kinase At3g01300 [Source:UniProtKB/Swiss-Prot
AT3G43270.1	3.09983	0.206347	1514	PME32	Probable pectinesterase/pectinesterase inhibitor 32 [Source:UniProtKB/Swiss-Prot
AT4G29730.1	3.09983	0.206347	1515	MSI5	WD-40 repeat-containing protein MSI5 [Source:UniProtKB/Swiss-Prot
AT2G44180.1	3.09983	0.206347	1516	MAP2A	Methionine aminopeptidase 2A [Source:UniProtKB/Swiss-Prot
AT5G57870.1	3.09983	0.206347	1518	EIF(ISO)4G1	Eukaryotic translation initiation factor isoform 4G-1 [Source:UniProtKB/Swiss-Prot
AT4G36890.1	3.09983	0.206347	1527	IRX14	Probable beta-1
AT2G43800.1	3.09983	0.206347	1531	FH2	Formin-like protein [Source:UniProtKB/TrEMBL
AT2G24990.1	3.09983	0.206347	1532		Serine/threonine-protein kinase RIO1 [Source:UniProtKB/TrEMBL
AT5G37350.1	3.09983	0.206347	1533		Serine/threonine-protein kinase RIO1 [Source:UniProtKB/TrEMBL
AT2G44020.1	3.09983	0.206347	1534		Expressed protein [Source:UniProtKB/TrEMBL
AT2G31740.1	3.09983	0.206347	1536		S-adenosyl-L-methionine-dependent methyltransferases superfamily protein [Source:UniProtKB/TrEMBL
AT1G02850.1	3.09983	0.206347	1538	BGLU11	Beta-glucosidase 11 [Source:UniProtKB/Swiss-Prot
AT1G45191.2	3.09983	0.206347	1539	BGLU1	Glycosyl hydrolase superfamily protein [Source:TAIR
AT1G60090.1	3.09983	0.206347	1540	BGLU4	Beta-glucosidase 4 [Source:UniProtKB/Swiss-Prot
AT1G60260.1	3.09983	0.206347	1541	NA	NA
AT1G60270.1	3.09983	0.206347	1542	BGLU6	Putative beta-glucosidase 6 [Source:UniProtKB/Swiss-Prot
AT2G25630.1	3.09983	0.206347	1543	BGLU14	Beta-glucosidase 14 [Source:UniProtKB/Swiss-Prot
AT2G44480.1	3.09983	0.206347	1544	BGLU17	beta glucosidase 17 [Source:TAIR
AT2G44450.1	3.09983	0.206347	1545	BGLU15	Beta-glucosidase 15 [Source:UniProtKB/Swiss-Prot
AT3G62750.1	3.09983	0.206347	1546	BGLU8	Beta glucosidase 8 [Source:UniProtKB/TrEMBL
AT3G62740.1	3.09983	0.206347	1547	BGLU7	Beta-glucosidase 7 [Source:UniProtKB/Swiss-Prot
AT3G60140.1	3.09983	0.206347	1548	BGLU30	Beta-glucosidase 30 [Source:UniProtKB/Swiss-Prot
AT3G03640.1	3.09983	0.206347	1549	BGLU25	Probable inactive beta-glucosidase 25 [Source:UniProtKB/Swiss-Prot
AT3G60130.1	3.09983	0.206347	1550	BGLU16	Beta-glucosidase 16 [Source:UniProtKB/Swiss-Prot
AT4G27830.1	3.09983	0.206347	1551	BGLU10	Beta-glucosidase 10 [Source:UniProtKB/Swiss-Prot
AT4G27820.1	3.09983	0.206347	1552	BGLU9	Beta-glucosidase 9 [Source:UniProtKB/Swiss-Prot
AT4G22100.1	3.09983	0.206347	1553	BGLU3	Beta-glucosidase 3 [Source:UniProtKB/Swiss-Prot
AT5G44640.1	3.09983	0.206347	1554	BGLU13	Beta-glucosidase 13 [Source:UniProtKB/Swiss-Prot
AT5G42260.1	3.09983	0.206347	1555	BGLU12	Beta-glucosidase 12 [Source:UniProtKB/Swiss-Prot
AT5G62270.1	3.09983	0.206347	1557		Gb [Source:UniProtKB/TrEMBL
AT3G49390.1	3.09983	0.206347	1558	CID10	Polyadenylate-binding protein-interacting protein 10 [Source:UniProtKB/Swiss-Prot
AT2G28230.1	3.09983	0.206347	1559	MED20A	Mediator of RNA polymerase II transcription subunit 20a [Source:UniProtKB/Swiss-Prot
AT3G17340.1	3.09983	0.206347	1560		ARM repeat superfamily protein [Source:UniProtKB/TrEMBL
AT1G45688.1	3.09983	0.206347	1561		Transmembrane protein [Source:UniProtKB/TrEMBL
AT3G04470.1	3.09983	0.206347	1562		Ankyrin repeat family protein [Source:UniProtKB/TrEMBL
AT4G39480.1	3.09983	0.206347	1563	CYP96A9	Cytochrome P450
AT1G41880.1	3.09983	0.206347	1565	RPL35AB	60S ribosomal protein L35a-2 [Source:UniProtKB/Swiss-Prot
AT3G55750.1	3.09983	0.206347	1566	RPL35AD	60S ribosomal protein L35a-4 [Source:UniProtKB/Swiss-Prot
AT3G51050.1	3.09983	0.261863	1634		FG-GAP repeat-containing protein [Source:UniProtKB/TrEMBL
AT1G16710.1	3.09983	0.261863	1635	HAC12	Histone acetyltransferase HAC12 [Source:UniProtKB/Swiss-Prot
AT3G62530.1	3.09983	0.261863	1636		ARM repeat superfamily protein [Source:UniProtKB/TrEMBL
AT4G02570.1	3.09983	0.261863	1637	CUL1	AT4G02570 protein [Source:UniProtKB/TrEMBL
AT1G11520.1	3.09983	0.261863	1638		Pliceosome associated protein-like protein [Source:UniProtKB/TrEMBL
RS_AT5G64580.1	3.09983	0.261863	1639	NA	NA
AT2G29580.1	3.09983	0.275662	1675		Zinc finger CCCH domain-containing protein 25 [Source:UniProtKB/Swiss-Prot
AT4G17520.1	3.09983	0.275662	1676	RGGB	RGG repeats nuclear RNA binding protein B [Source:UniProtKB/Swiss-Prot
AT1G11910.1	3.09983	0.275662	1677	APA1	aspartic proteinase A1 [Source:TAIR
AT4G05420.1	3.09983	0.275662	1678	DDB1A	DDB1A [Source:UniProtKB/TrEMBL
RS_AT2G05710.1	3.09983	0.275662	1679	NA	NA
RS_AT4G35830.1	3.09983	0.275662	1680	NA	NA
RS_AT4G26970.1	3.09983	0.275662	1681	NA	NA
AT5G55000.2	3.09983	0.275662	1682	FIP2	FH protein interacting protein FIP2 [Source:UniProtKB/Swiss-Prot
RS_AT1G76730.1	3.09983	0.275662	1683	NA	NA
AT3G47000.1	3.09983	0.275662	1684		At3g47000 [Source:UniProtKB/TrEMBL
AT3G47050.1	3.09983	0.275662	1685		Beta-D-glucan exohydrolase-like protein [Source:UniProtKB/TrEMBL
AT5G56350.1	3.09983	0.275662	1686		Pyruvate kinase [Source:UniProtKB/TrEMBL
AT5G02850.1	3.09983	0.275662	1687	MED4	Mediator of RNA polymerase II transcription subunit 4 [Source:UniProtKB/TrEMBL
AT1G66070.1	3.09983	0.275662	1688		Eukaryotic translation initiation factor 3 subunit J [Source:UniProtKB/TrEMBL
AT4G28540.1	3.09983	0.275662	1689	CKL6	Casein kinase 1-like protein 6 [Source:UniProtKB/Swiss-Prot
AT5G06910.1	3.09983	0.372021	2135	ATJ6	Chaperone protein dnaJ 6 [Source:UniProtKB/Swiss-Prot
AT3G25220.1	-3.09255	0.00851639	129	FKBP15-1	Peptidyl-prolyl cis-trans isomerase FKBP15-1 [Source:UniProtKB/Swiss-Prot
AT5G28740.1	3.07575	0.124348	1224		Tetratricopeptide repeat (TPR)-like superfamily protein [Source:UniProtKB/TrEMBL
AT1G09760.1	3.07573	0.0302786	548	U2A'	U2 small nuclear ribonucleoprotein A' [Source:UniProtKB/Swiss-Prot
AT1G26110.1	3.07572	0.0933793	1080	DCP5	Protein decapping 5 [Source:UniProtKB/Swiss-Prot
AT3G53420.1	3.0733	0.0199103	414	PIP2-1	PIP2A [Source:UniProtKB/TrEMBL
CAS1_BOVIN	-3.02437	0.0524173	787	NA	NA
AT4G22010.1	3.01631	0.00963886	157	sks4	At4g22010 [Source:UniProtKB/TrEMBL
AT3G62600.1	3.00699	0.0182504	379	ERDJ3B	DnaJ protein ERDJ3B [Source:UniProtKB/Swiss-Prot
AT1G68560.1	2.96848	0.00778489	72	XYL1	Alpha-xylosidase 1 [Source:UniProtKB/Swiss-Prot
AT1G72730.1	2.95601	0.017943	377	TIF4A-3	Eukaryotic initiation factor 4A-3 [Source:UniProtKB/Swiss-Prot
AT4G02290.1	2.94742	0.00851639	104	AtGH9B13	Endoglucanase 17 [Source:UniProtKB/Swiss-Prot
AT2G01250.1	2.93751	0.016035	349	RPL7B	60S ribosomal protein L7-2 [Source:UniProtKB/Swiss-Prot
AT3G11130.1	2.93157	0.030972	562	CHC1	Clathrin heavy chain 1 [Source:UniProtKB/Swiss-Prot
AT4G00430.1	2.93156	0.00701168	69	PIP1.4	TMP-C [Source:UniProtKB/TrEMBL
AT3G07110.1	2.90146	0.0201174	419		Ribosomal protein L13 family protein [Source:UniProtKB/TrEMBL
AT1G09770.1	2.88752	0.0419017	678	CDC5	Cell division cycle 5-like protein [Source:UniProtKB/Swiss-Prot
AT3G54400.1	2.86449	0.0230178	458		AT3g54400/T12E18_90 [Source:UniProtKB/TrEMBL
AT5G26742.1	2.84828	0.0105428	171	RH3	RH3 [Source:UniProtKB/TrEMBL
AT3G12860.1	2.83767	0.00898298	140		NOP56-like pre RNA processing ribonucleoprotein [Source:UniProtKB/TrEMBL
AT2G33150.1	2.83099	0.0106416	188	PED1	PKT3 [Source:UniProtKB/TrEMBL
AT2G39390.1	2.82655	0.0157984	331	RPL35B	60S ribosomal protein L35-2 [Source:UniProtKB/Swiss-Prot
AT5G02610.1	2.82655	0.0157984	332		Ribosomal L29 family protein [Source:UniProtKB/TrEMBL
AT1G75840.1	2.81889	0.0416712	659	ARAC5	Rac-like GTP-binding protein ARAC5 [Source:UniProtKB/Swiss-Prot
AT1G20090.1	2.81889	0.0416712	660	ARAC4	ROP2 [Source:UniProtKB/TrEMBL
AT4G35020.1	2.81889	0.0416712	661	ARAC3	At4g35020 [Source:UniProtKB/TrEMBL
AT3G63140.1	2.81889	0.0358605	630	CSP41A	Chloroplast stem-loop binding protein of 41 kDa a
AT1G10840.1	2.81888	0.0409363	651	TIF3H1	Eukaryotic translation initiation factor 3 subunit H [Source:UniProtKB/Swiss-Prot
AT1G20580.1	2.78758	0.0244827	502	SMD3B	Small nuclear ribonucleoprotein SmD3b [Source:UniProtKB/Swiss-Prot
AT1G20220.1	2.74782	0.0168986	359		Alba DNA/RNA-binding protein [Source:UniProtKB/TrEMBL
AT1G54560.1	2.74684	0.0431602	681	XI-E	Myosin-11 [Source:UniProtKB/Swiss-Prot
AT1G08730.1	2.74684	0.0431602	682	XI-C	Myosin-9 [Source:UniProtKB/Swiss-Prot
AT4G35090.1	2.74683	0.0503665	714	CAT2	catalase 2 [Source:TAIR
AT1G08580.1	2.73983	0.321688	2039		At1g08580 [Source:UniProtKB/TrEMBL
AT4G23490.1	2.73983	0.321688	2040		At4g23490/F16G20_190 [Source:UniProtKB/TrEMBL
AT1G05910.1	2.73983	0.321688	2041		ATPase family AAA domain-containing protein At1g05910 [Source:UniProtKB/Swiss-Prot
AT5G59810.1	2.73983	0.321688	2042	SBT5.4	Subtilisin-like protease SBT5.4 [Source:UniProtKB/Swiss-Prot
AT5G63140.1	2.73983	0.321688	2043	PAP29	Probable inactive purple acid phosphatase 29 [Source:UniProtKB/Swiss-Prot
AT2G47800.1	2.73983	0.321688	2044	ABCC4	ABC transporter C family member 4 [Source:UniProtKB/Swiss-Prot
AT3G62700.1	2.73983	0.321688	2045	ABCC14	ABC transporter C family member 14 [Source:UniProtKB/Swiss-Prot
AT2G19385.1	2.73983	0.321688	2047		At2g19385 [Source:UniProtKB/TrEMBL
AT2G33410.1	2.73983	0.321688	2048		Putative RNA-binding protein [Source:UniProtKB/TrEMBL
AT2G38650.1	2.73983	0.321688	2049	GAUT7	Probable galacturonosyltransferase 7 [Source:UniProtKB/Swiss-Prot
AT4G02770.1	2.73983	0.321688	2050	PSAD1	Photosystem I reaction center subunit II-1
AT1G47840.1	2.73983	0.321688	2051	HXK3	Hexokinase-like 1 protein [Source:UniProtKB/Swiss-Prot
AT4G29900.1	2.73983	0.321688	2052	ACA10	Calcium-transporting ATPase 10
AT5G47500.1	2.73983	0.321688	2053	PME68	Probable pectinesterase 68 [Source:UniProtKB/Swiss-Prot
AT3G15680.1	2.73983	0.321688	2054		At3g15680 [Source:UniProtKB/TrEMBL
AT1G75670.1	2.73983	0.321688	2056		DNA-directed RNA polymerase [Source:UniProtKB/TrEMBL
AT5G55210.1	2.73983	0.321688	2058		At5g55210 [Source:UniProtKB/TrEMBL
AT5G41600.1	2.73983	0.321688	2059	RTNLB4	Reticulon-like protein B4 [Source:UniProtKB/Swiss-Prot
AT4G31810.1	2.73983	0.321688	2060		3-hydroxyisobutyryl-CoA hydrolase-like protein 2
RS_AT1G02390.1	2.73983	0.321688	2061	NA	NA
AT4G39040.1	2.73983	0.321688	2046		At4g39040 [Source:UniProtKB/TrEMBL
AT5G42920.1	2.73983	0.321688	2055	THO5B	THO complex subunit 5B [Source:UniProtKB/Swiss-Prot
AT5G52820.1	2.73983	0.321688	2057	NLE1	NLE [Source:UniProtKB/TrEMBL
AT2G26910.1	2.73983	0.321688	2062	ABCG32	PEC1 [Source:UniProtKB/TrEMBL
AT4G10750.1	2.73983	0.321688	2063		Phosphoenolpyruvate carboxylase family protein [Source:UniProtKB/TrEMBL
AT2G46170.1	2.73983	0.321688	2064	RTNLB5	Reticulon-like protein B5 [Source:UniProtKB/Swiss-Prot
AT1G01710.1	2.73983	0.321688	2065		Acyl-CoA thioesterase II [Source:UniProtKB/TrEMBL
AT5G20890.1	2.73983	0.321688	2066	CCT2	T-complex protein 1 subunit beta [Source:UniProtKB/Swiss-Prot
AT3G57060.1	2.73983	0.321688	2067		Condensin complex subunit 1 [Source:UniProtKB/TrEMBL
AT5G63610.1	2.73983	0.321688	2068	CDKE-1	Cyclin-dependent kinase E-1 [Source:UniProtKB/Swiss-Prot
AT5G13530.1	2.73983	0.321688	2069	KEG	E3 ubiquitin-protein ligase KEG [Source:UniProtKB/Swiss-Prot
AT1G14850.1	2.73983	0.321688	2070	NUP155	NUP155 [Source:UniProtKB/TrEMBL
AT3G14990.1	2.73983	0.321688	2071	DJ1A	Protein DJ-1 homolog A [Source:UniProtKB/Swiss-Prot
AT1G55890.1	2.73983	0.321688	2072		Pentatricopeptide repeat-containing protein At1g55890
AT4G32900.2	2.73983	0.321688	2074		Peptidyl-tRNA hydrolase II (PTH2) family protein [Source:UniProtKB/TrEMBL
AT3G17060.1	2.73983	0.321688	2075	PME67	Probable pectinesterase 67 [Source:UniProtKB/Swiss-Prot
AT3G17170.1	2.73983	0.321688	2076	RFC3	AT3g17170/K14A17_29 [Source:UniProtKB/TrEMBL
AT3G05230.1	2.73983	0.321688	2077		Signal peptidase complex subunit 3 [Source:UniProtKB/TrEMBL
AT5G46540.1	2.73983	0.397398	2432	ABCB7	ABC transporter B family member 7 [Source:UniProtKB/Swiss-Prot
AT5G17910.1	2.73983	0.397398	2433		Cardiomyopathy-associated protein [Source:UniProtKB/TrEMBL
AT4G04950.1	2.73983	0.397398	2434	GRXS17	Monothiol glutaredoxin-S17 [Source:UniProtKB/Swiss-Prot
AT3G16950.1	2.73983	0.397398	2435	LPD1	Dihydrolipoyl dehydrogenase 1
AT4G16155.1	2.73983	0.397398	2436	LPD2	Dihydrolipoyl dehydrogenase 2
AT1G78820.1	2.73983	0.397398	2437		EP1-like glycoprotein 1 [Source:UniProtKB/Swiss-Prot
AT3G50370.1	2.73983	0.320624	1997		unknown protein
AT4G19840.1	2.73983	0.320624	1998	PP2A1	Protein PHLOEM PROTEIN 2-LIKE A1 [Source:UniProtKB/Swiss-Prot
AT2G30200.1	2.73983	0.320624	1999		EMBRYO DEFECTIVE 3147 [Source:UniProtKB/TrEMBL
AT3G62360.1	2.73983	0.320624	2000		Carbohydrate-binding-like fold [Source:UniProtKB/TrEMBL
AT3G61690.1	2.73983	0.320624	2001		Nucleotidyltransferase [Source:UniProtKB/TrEMBL
AT1G12430.1	2.73983	0.320624	2002	ARK3	Kinesin-like protein [Source:UniProtKB/TrEMBL
AT4G28450.1	2.73983	0.320624	2003		AT4g28450/F20O9_130 [Source:UniProtKB/TrEMBL
AT5G13020.1	2.73983	0.320624	2004	EML3	EML3 [Source:UniProtKB/TrEMBL
AT3G54340.1	2.73983	0.320624	2005	AP3	Floral homeotic protein APETALA 3 [Source:UniProtKB/Swiss-Prot
AT1G17790.1	2.73983	0.320624	2006	GTE5	Transcription factor GTE5
AT4G25080.3	2.73983	0.320624	2007	CHLM	magnesium-protoporphyrin IX methyltransferase [Source:TAIR
AT3G30300.1	2.73983	0.320624	2008	OFUT27	O-fucosyltransferase 27 [Source:UniProtKB/Swiss-Prot
AT5G07830.1	2.73983	0.320624	2009	AtGUS2	Heparanase-like protein 1 [Source:UniProtKB/Swiss-Prot
AT3G50530.1	2.73983	0.320624	2010	CRK	CDPK-related kinase [Source:TAIR
RS_AT3G59140.1	2.73983	0.320624	2011	NA	NA
AT3G55940.1	2.73983	0.320624	2012	PLC7	Phosphoinositide phospholipase C 7 [Source:UniProtKB/Swiss-Prot
AT3G07810.1	2.73983	0.320624	2013		RNA-binding (RRM/RBD/RNP motifs) family protein [Source:UniProtKB/TrEMBL
AT4G21670.1	2.73983	0.320624	2014	CPL1	RNA polymerase II C-terminal domain phosphatase-like 1 [Source:UniProtKB/Swiss-Prot
AT5G23630.1	2.73983	0.320624	2015	PDR2	Probable manganese-transporting ATPase PDR2 [Source:UniProtKB/Swiss-Prot
AT4G34910.1	2.73983	0.320624	2016	RH16	DEAD-box ATP-dependent RNA helicase 16 [Source:UniProtKB/Swiss-Prot
AT2G22400.1	2.73983	0.320624	2018		S-adenosyl-L-methionine-dependent methyltransferases superfamily protein [Source:UniProtKB/TrEMBL
AT2G34640.1	2.73983	0.275662	1690	PTAC12	Protein PLASTID TRANSCRIPTIONALLY ACTIVE 12
AT5G05170.1	2.73983	0.275662	1691	CESA3	Cellulose synthase A catalytic subunit 3 [UDP-forming] [Source:UniProtKB/Swiss-Prot
AT4G08360.1	2.73983	0.275662	1692		KOW domain-containing protein [Source:UniProtKB/TrEMBL
AT2G41100.1	2.73983	0.275662	1693	CML12	Calmodulin-like protein 12 [Source:UniProtKB/Swiss-Prot
AT1G10910.1	2.73983	0.275662	1694		Pentatricopeptide repeat-containing protein At1g10910
AT2G34210.1	2.73983	0.275662	1695		Putative transcription elongation factor SPT5 homolog 2 [Source:UniProtKB/Swiss-Prot
ATCG00270.1	2.73983	0.275662	1696	PSBD	Photosystem II D2 protein [Source:UniProtKB/Swiss-Prot
AT3G61310.1	2.73983	0.275662	1697	AHL11	AT-hook motif nuclear-localized protein 11 [Source:UniProtKB/Swiss-Prot
AT1G06460.1	2.73983	0.275662	1698	ACD32.1	Alpha-crystallin domain 32.1 [Source:UniProtKB/TrEMBL
AT1G05380.1	2.73983	0.275662	1699		Acyl-CoA N-acyltransferase with RING/FYVE/PHD-type zinc finger protein [Source:UniProtKB/TrEMBL
AT4G30500.1	2.73983	0.275662	1700		At4g30500 [Source:UniProtKB/TrEMBL
AT3G09670.1	2.73983	0.275662	1701		Tudor/PWWP/MBT superfamily protein [Source:UniProtKB/TrEMBL
AT3G49080.1	2.73983	0.275662	1702	RPS9M	30S ribosomal protein S9
AT1G65650.1	2.73983	0.275662	1703	UCH2	Ubiquitin carboxyl-terminal hydrolase [Source:UniProtKB/TrEMBL
AT5G03620.1	2.73983	0.275662	1704	SBT4.15	Subtilisin-like protease SBT4.15 [Source:UniProtKB/Swiss-Prot
AT5G48240.1	2.73983	0.275662	1705		unknown protein
AT2G44510.1	2.73983	0.275662	1706		Protein BCCIP homolog [Source:UniProtKB/TrEMBL
AT5G65940.1	2.73983	0.275662	1707	CHY1	3-hydroxyisobutyryl-CoA hydrolase 1 [Source:UniProtKB/Swiss-Prot
AT1G26550.1	2.73983	0.275662	1708		Peptidyl-prolyl cis-trans isomerase [Source:UniProtKB/TrEMBL
AT3G28790.1	2.73983	0.275662	1709		Transmembrane protein
AT2G40300.1	2.73983	0.275662	1710	FER4	Ferritin-4
AT3G01040.1	2.73983	0.275662	1711	GAUT13	GAUT13 [Source:UniProtKB/TrEMBL
AT5G15470.1	2.73983	0.275662	1712	GAUT14	GAUT14 [Source:UniProtKB/TrEMBL
AT3G25140.1	2.73983	0.275662	1713	GAUT8	Hexosyltransferase (Fragment) [Source:UniProtKB/TrEMBL
AT1G18580.1	2.73983	0.275662	1714	GAUT11	Hexosyltransferase [Source:UniProtKB/TrEMBL
AT3G19480.1	2.73983	0.275662	1715	PGDH3	D-3-phosphoglycerate dehydrogenase 3
AT4G16680.1	2.73983	0.275662	1716		P-loop containing nucleoside triphosphate hydrolases superfamily protein [Source:TAIR
AT1G25540.1	2.73983	0.275662	1717	MED25	Mediator of RNA polymerase II transcription subunit 25 [Source:UniProtKB/Swiss-Prot
AT4G28990.1	2.73983	0.275662	1718		RNA-binding protein-like protein [Source:UniProtKB/TrEMBL
AT5G20470.1	2.73983	0.275662	1719		Myosin [Source:UniProtKB/TrEMBL
AT1G52120.1	2.73983	0.275662	1720	JAL12	Jacalin-related lectin 12 [Source:UniProtKB/Swiss-Prot
AT1G80910.1	2.73983	0.275662	1721	CCZ1B	Vacuolar fusion protein CCZ1 homolog B [Source:UniProtKB/Swiss-Prot
AT2G46610.1	2.73983	0.275662	1722	RS31A	Serine/arginine-rich splicing factor RS31A [Source:UniProtKB/Swiss-Prot
AT2G26140.1	2.73983	0.275662	1723	FTSH4	ATP-dependent zinc metalloprotease FTSH 4
AT5G45420.1	2.73983	0.275662	1724	MAMYB	Transcription factor MAMYB [Source:UniProtKB/Swiss-Prot
AT5G54190.1	2.73983	0.275662	1725	PORA	NADPH-protochlorophyllide oxidoreductase [Source:UniProtKB/TrEMBL
AT4G10110.1	2.73983	0.275662	1726		At4g10100 [Source:UniProtKB/TrEMBL
AT3G18035.1	2.73983	0.275662	1727	HON4	At3g18035 [Source:UniProtKB/TrEMBL
AT3G17040.1	2.73983	0.275662	1728	HCF107	Protein high chlorophyll fluorescent 107 [Source:UniProtKB/Swiss-Prot
AT2G21010.1	2.73983	0.275662	1729		Calcium-dependent lipid-binding (CaLB domain) family protein [Source:UniProtKB/TrEMBL
AT2G19730.1	2.73983	0.275662	1730	RPL28A	60S ribosomal protein L28-1 [Source:UniProtKB/Swiss-Prot
AT4G15630.1	2.73983	0.275662	1731		CASP-like protein 1E1 [Source:UniProtKB/Swiss-Prot
AT4G15620.1	2.73983	0.275662	1732		CASP-like protein 1E2 [Source:UniProtKB/Swiss-Prot
AT1G79880.2	2.73983	0.275662	1733	LA2	La protein 2 [Source:UniProtKB/Swiss-Prot
AT1G30610.1	2.73983	0.275662	1734	EMB2279	Pentatricopeptide repeat-containing protein At1g30610
AT1G09630.1	2.73983	0.275662	1735	RABA2A	Ras-related protein RABA2a [Source:UniProtKB/Swiss-Prot
AT3G56090.1	2.73983	0.275662	1736	FER3	Ferritin-3
AT2G37040.1	2.73983	0.275662	1737	PAL1	Phenylalanine ammonia-lyase 1 [Source:UniProtKB/Swiss-Prot
AT3G53260.1	2.73983	0.275662	1738	PAL2	Phenylalanine ammonia-lyase 2 [Source:UniProtKB/Swiss-Prot
AT5G52540.1	2.73983	0.275662	1739		Keratin-associated protein
AT4G32960.1	2.73983	0.275662	1740		At4g32960 [Source:UniProtKB/TrEMBL
AT5G45650.1	2.73983	0.275662	1741	SBT5.6	Subtilisin-like protease SBT5.6 [Source:UniProtKB/Swiss-Prot
AT3G15120.1	2.73983	0.275662	1742		P-loop containing nucleoside triphosphate hydrolases superfamily protein [Source:UniProtKB/TrEMBL
AT1G48610.1	2.73983	0.275662	1743		Putative DNA-binding protein At1g48610 [Source:UniProtKB/Swiss-Prot
AT1G17840.1	2.73983	0.275662	1744	ABCG11	ABC transporter G family member 11 [Source:UniProtKB/Swiss-Prot
AT3G52810.1	2.73983	0.275662	1745	PAP21	Purple acid phosphatase 21 [Source:UniProtKB/Swiss-Prot
AT5G41150.1	2.73983	0.275662	1746	UVH1	Ultraviolet hypersensitive 1 [Source:UniProtKB/TrEMBL
RS_AT2G25640.1	2.73983	0.275662	1747	NA	NA
RS_AT5G11430.1	2.73983	0.275662	1748	NA	NA
RS_AT5G25520.1	2.73983	0.275662	1749	NA	NA
AT5G13630.1	2.73983	0.275662	1750	CHLH	Magnesium-chelatase subunit ChlH
AT4G23540.1	2.73983	0.275662	1751		ARM repeat superfamily protein [Source:UniProtKB/TrEMBL
AT1G65820.1	2.73983	0.275662	1752		Microsomal glutathione s-transferase [Source:UniProtKB/TrEMBL
AT2G40116.1	2.73983	0.275662	1753	PLC6	Phosphoinositide phospholipase C 6 [Source:UniProtKB/Swiss-Prot
AT4G38530.1	2.73983	0.275662	1754	PLC3	Phosphoinositide phospholipase C [Source:UniProtKB/TrEMBL
AT5G58670.1	2.73983	0.275662	1755	PLC1	Phosphoinositide phospholipase C 1 [Source:UniProtKB/Swiss-Prot
AT5G58700.1	2.73983	0.275662	1756	PLC4	Phosphoinositide phospholipase C 4 [Source:UniProtKB/Swiss-Prot
AT1G22740.1	2.73983	0.275662	1757	RABG3B	Ras-related protein RABG3b [Source:UniProtKB/Swiss-Prot
AT1G49300.1	2.73983	0.275662	1758	RABG3E	Ras-related protein RABG3e [Source:UniProtKB/Swiss-Prot
AT1G52280.1	2.73983	0.275662	1759	RABG3D	Ras-related protein RABG3d [Source:UniProtKB/Swiss-Prot
AT3G16100.1	2.73983	0.275662	1760	RABG3C	Ras-related protein RABG3c [Source:UniProtKB/Swiss-Prot
AT3G18820.1	2.73983	0.275662	1761	RABG3F	Ras-related protein RABG3f [Source:UniProtKB/Swiss-Prot
AT1G43890.1	2.73983	0.275662	1762	RABC1	Ras-related protein RABC1 [Source:UniProtKB/Swiss-Prot
AT3G43300.1	2.73983	0.275662	1763	ATMIN7	HOPM interactor 7 [Source:TAIR
AT5G19910.1	2.73983	0.275662	1764	MED31	SOH1 family protein [Source:TAIR
AT5G21326.1	2.73983	0.275662	1765	CIPK26	Non-specific serine/threonine protein kinase [Source:UniProtKB/TrEMBL
AT1G61870.1	2.73983	0.275662	1766	PPR336	Pentatricopeptide repeat-containing protein At1g61870
RS_AT1G61310.1	2.73983	0.275662	1767	NA	NA
AT3G27430.1	2.73983	0.275662	1768	PBB1	Proteasome subunit beta type [Source:UniProtKB/TrEMBL
AT1G07570.2	2.73983	0.275662	1769	APK1A	Protein kinase superfamily protein [Source:TAIR
AT1G26970.1	2.73983	0.275662	1770	PBL4	Probable serine/threonine-protein kinase PBL4 [Source:UniProtKB/Swiss-Prot
AT1G69790.1	2.73983	0.275662	1771	PBL18	Probable serine/threonine-protein kinase PBL18 [Source:UniProtKB/Swiss-Prot
AT1G61590.1	2.73983	0.275662	1772	PBL15	Probable serine/threonine-protein kinase PBL15 [Source:UniProtKB/Swiss-Prot
AT1G14370.1	2.73983	0.275662	1773	PBL2	PBL2 [Source:UniProtKB/TrEMBL
AT2G02800.1	2.73983	0.275662	1774	PBL3	Probable serine/threonine-protein kinase PBL3 [Source:UniProtKB/Swiss-Prot
AT2G39660.1	2.73983	0.275662	1775	BIK1	BIK1 [Source:UniProtKB/TrEMBL
AT2G17220.1	2.73983	0.275662	1776	PIX13	Probable serine/threonine-protein kinase PIX13 [Source:UniProtKB/Swiss-Prot
AT2G28930.1	2.73983	0.275662	1777	APK1B	At2g28930 [Source:UniProtKB/TrEMBL
AT3G28690.1	2.73983	0.275662	1778		Protein kinase superfamily protein [Source:UniProtKB/TrEMBL
AT5G15080.1	2.73983	0.275662	1779	PIX7	Probable serine/threonine-protein kinase PIX7 [Source:UniProtKB/Swiss-Prot
AT5G02290.1	2.73983	0.275662	1780	PBL11	Probable serine/threonine-protein kinase PBL11 [Source:UniProtKB/Swiss-Prot
AT5G01020.1	2.73983	0.275662	1781	PBL8	Probable serine/threonine-protein kinase PBL8 [Source:UniProtKB/Swiss-Prot
AT1G14690.1	2.73983	0.275662	1782	MAP65-7	65-kDa microtubule-associated protein 7 [Source:UniProtKB/Swiss-Prot
AT1G51510.1	2.73983	0.275662	1783	Y14	Y14 [Source:UniProtKB/TrEMBL
AT1G14650.1	2.73983	0.275662	1784		Probable splicing factor 3A subunit 1 [Source:UniProtKB/Swiss-Prot
AT3G22380.1	2.73983	0.275662	1785	TIC	Time for coffee [Source:UniProtKB/TrEMBL
RS_AT3G62710.1	2.73983	0.275662	1786	NA	NA
AT1G53290.1	2.73983	0.275662	1787	B3GALT14	Hexosyltransferase (Fragment) [Source:UniProtKB/TrEMBL
AT3G14960.1	2.73983	0.275662	1788	B3GALT13	Hexosyltransferase (Fragment) [Source:UniProtKB/TrEMBL
AT2G35960.1	2.73983	0.275662	1789	NHL12	NDR1/HIN1-like protein 12 [Source:UniProtKB/Swiss-Prot
AT3G22845.1	2.73983	0.275662	1790		Transmembrane emp24 domain-containing protein p24beta3 [Source:UniProtKB/Swiss-Prot
AT4G34830.1	2.73983	0.275662	1791	MRL1	Pentatricopeptide repeat-containing protein MRL1
AT5G53860.1	2.73983	0.275662	1792	emb2737	Embryo defective 2737 [Source:UniProtKB/TrEMBL
AT5G57930.1	2.73983	0.275662	1793	APO2	Emb1629 [Source:UniProtKB/TrEMBL
AT3G11100.1	2.73983	0.275662	1794		AT3g11100/F11B9_105 [Source:UniProtKB/TrEMBL
AT5G23540.1	2.73983	0.275662	1795	RPN11	26S proteasome non-ATPase regulatory subunit 14 homolog [Source:UniProtKB/Swiss-Prot
AT2G31800.1	2.73983	0.275662	1796		At2g31800 [Source:UniProtKB/TrEMBL
AT2G43850.1	2.73983	0.275662	1797	ILK1	Integrin-linked protein kinase 1 [Source:UniProtKB/Swiss-Prot
AT3G59830.1	2.73983	0.275662	1798		Integrin-linked protein kinase family [Source:UniProtKB/TrEMBL
AT5G61170.1	2.73983	0.275662	1799	RPS19C	40S ribosomal protein S19-3 [Source:UniProtKB/Swiss-Prot
AT4G32400.1	2.73983	0.275662	1800	BT1	SHS1 [Source:UniProtKB/TrEMBL
AT4G00740.1	2.73983	0.275662	1801		Probable methyltransferase PMT13 [Source:UniProtKB/Swiss-Prot
AT5G56900.1	2.73983	0.275662	1802		Zinc finger CCCH domain-containing protein 64 [Source:UniProtKB/Swiss-Prot
AT3G15620.1	2.73983	0.275662	1803	UVR3	(6-4)DNA photolyase [Source:UniProtKB/Swiss-Prot
AT4G26110.1	2.73983	0.275662	1804	NAP1
AT5G57280.1	2.73983	0.275662	1805	RID2	RID2 [Source:UniProtKB/TrEMBL
RS_AT1G27180.1	2.73983	0.275662	1806	NA	NA
AT3G11910.1	2.73983	0.275662	1807	UBP13	UBP13 [Source:UniProtKB/TrEMBL
AT2G33620.1	2.73983	0.275662	1808	AHL10	AT-hook motif nuclear-localized protein 10 [Source:UniProtKB/Swiss-Prot
AT2G18740.1	2.73983	0.275662	1809		Putative small nuclear ribonucleoprotein E [Source:UniProtKB/TrEMBL
AT4G30330.1	2.73983	0.275662	1810		At4g30330 [Source:UniProtKB/TrEMBL
AT5G27650.1	2.73983	0.275662	1811		Tudor/PWWP/MBT superfamily protein [Source:UniProtKB/TrEMBL
AT2G27600.1	2.73983	0.275662	1812	SKD1	Protein SUPPRESSOR OF K(+) TRANSPORT GROWTH DEFECT 1 [Source:UniProtKB/Swiss-Prot
AT4G21450.1	2.73983	0.275662	1813		PapD-like superfamily protein [Source:UniProtKB/TrEMBL
AT5G16730.1	2.73983	0.275662	1814		WEB family protein At5g16730
AT5G18420.1	2.73983	0.275662	1815		At5g18420 [Source:UniProtKB/TrEMBL
AT5G39980.1	2.73983	0.275662	1816		Pentatricopeptide repeat-containing protein At5g39980
AT1G26830.1	2.73983	0.275662	1817	CUL3A	CUL3A [Source:UniProtKB/TrEMBL
AT3G12130.1	2.73983	0.275662	1818		Zinc finger CCCH domain-containing protein 36 [Source:UniProtKB/Swiss-Prot
AT3G46820.1	2.73983	0.275662	1819	TOPP5	Serine/threonine-protein phosphatase [Source:UniProtKB/TrEMBL
AT5G59160.1	2.73983	0.275662	1820	TOPP2	TOPP2 [Source:UniProtKB/TrEMBL
AT1G48160.1	2.73983	0.275662	1821	SRP19	Signal recognition particle 19 kDa protein [Source:UniProtKB/Swiss-Prot
AT2G13540.1	2.73983	0.275662	1822	ABH1	Nuclear cap-binding protein subunit 1 [Source:UniProtKB/Swiss-Prot
AT5G04810.1	2.73983	0.275662	1823	PPR4	Pentatricopeptide repeat-containing protein At5g04810
AT3G43240.1	2.73983	0.275662	1824	ARID4	AT-rich interactive domain-containing protein 4 [Source:UniProtKB/Swiss-Prot
AT5G60210.1	2.73983	0.275662	1825	RIP5	ROP interactive partner 5 [Source:TAIR
AT5G67320.1	2.73983	0.275662	1826	HOS15	HOS15 [Source:UniProtKB/TrEMBL
AT1G64190.1	2.73983	0.275662	1827	PGD1	6-phosphogluconate dehydrogenase
AT5G41670.1	2.73983	0.275662	1828	PGD3	6-phosphogluconate dehydrogenase
AT1G03220.1	2.73983	0.275662	1829		Eukaryotic aspartyl protease family protein [Source:UniProtKB/TrEMBL
AT5G64730.1	2.73983	0.275662	1830		Transducin/WD40 repeat-like superfamily protein [Source:UniProtKB/TrEMBL
AT3G51740.1	2.73983	0.275662	1831	IMK2	Probably inactive leucine-rich repeat receptor-like protein kinase IMK2 [Source:UniProtKB/Swiss-Prot
AT1G72150.1	2.73983	0.275662	1832	PATL1	Patellin-1 [Source:UniProtKB/Swiss-Prot
RS_AT5G58787.1	2.73983	0.275662	1833	NA	NA
AT3G23145.1	2.73983	0.320624	2019		ATP binding / aminoacyl-tRNA ligase/ nucleotide binding protein [Source:UniProtKB/TrEMBL
AT5G21105.1	2.73983	0.320624	2020		Plant L-ascorbate oxidase [Source:UniProtKB/TrEMBL
AT3G03560.1	2.73983	0.320624	2021		unknown protein
AT3G26070.1	2.73983	0.320624	2022	PAP4	Probable plastid-lipid-associated protein 4
ATCG00840.1	2.73983	0.320624	2023	RPL23-A	50S ribosomal protein L23
ATCG01300.1	2.73983	0.320624	2024	RPL23-A	50S ribosomal protein L23
AT3G22860.1	2.73983	0.320624	2025	TIF3C2	Eukaryotic translation initiation factor 3 subunit C [Source:UniProtKB/TrEMBL
AT5G62340.1	2.73983	0.320624	2026		At5g62340 [Source:UniProtKB/TrEMBL
AT4G10955.1	2.73983	0.320624	2027		GDSL esterase/lipase At4g10955 [Source:UniProtKB/Swiss-Prot
AT3G09090.1	2.73983	0.320624	2028	DEX1	Protein DEFECTIVE IN EXINE FORMATION 1 [Source:UniProtKB/Swiss-Prot
AT1G60630.1	2.73983	0.320624	2029		Inactive leucine-rich repeat receptor-like serine/threonine-protein kinase At1g60630 [Source:UniProtKB/Swiss-Prot
AT2G44640.1	2.73983	0.320624	2030		Expressed protein [Source:UniProtKB/TrEMBL
AT1G29310.1	2.73983	0.320624	2031		SecY protein transport family protein [Source:UniProtKB/TrEMBL
AT2G34250.1	2.73983	0.320624	2032		AT2G34250 protein [Source:UniProtKB/TrEMBL
AT1G31930.1	2.73983	0.320624	2033	XLG3	Extra-large guanine nucleotide-binding protein 3 [Source:UniProtKB/Swiss-Prot
AT1G54010.1	2.73983	0.320624	2034	GLL23	Inactive GDSL esterase/lipase-like protein 23 [Source:UniProtKB/Swiss-Prot
RS_AT1G32375.1	2.73983	0.320624	2035	NA	NA
AT3G47800.1	2.73983	0.31921	1893		Aldose 1-epimerase [Source:UniProtKB/TrEMBL
AT2G42500.1	2.73983	0.31921	1894	PP2A3	Serine/threonine-protein phosphatase PP2A-3 catalytic subunit [Source:UniProtKB/Swiss-Prot
AT3G58500.1	2.73983	0.31921	1895	PP2A4	Serine/threonine-protein phosphatase [Source:UniProtKB/TrEMBL
AT1G27440.1	2.73983	0.31921	1896	IRX10	Probable beta-1
AT5G61840.1	2.73983	0.31921	1897	IRX10L	GUT1 [Source:UniProtKB/TrEMBL
AT2G43970.1	2.73983	0.31921	1898	LARP6B	La-related protein 6B [Source:UniProtKB/Swiss-Prot
AT3G18580.1	2.73983	0.31921	1899		Nucleic acid-binding
AT4G36680.1	2.73983	0.31921	1900		Pentatricopeptide repeat-containing protein At4g36680
AT4G38130.1	2.73983	0.31921	1901	HDA19	Histone deacetylase 19 [Source:UniProtKB/Swiss-Prot
AT2G36910.1	2.73983	0.31921	1902	ABCB1	ABC transporter B family member 1 [Source:UniProtKB/Swiss-Prot
AT4G24680.1	2.73983	0.31921	1903	MOS1	modifier of snc1 [Source:TAIR
AT1G13730.1	2.73983	0.31921	1904		At1g13730 [Source:UniProtKB/TrEMBL
AT4G30720.1	2.73983	0.31921	1905		FAD/NAD(P)-binding oxidoreductase family protein [Source:UniProtKB/TrEMBL
AT1G49580.1	2.73983	0.31921	1906	CRK8	CDPK-related kinase 8 [Source:UniProtKB/Swiss-Prot
RS_AT1G80390.1	2.73983	0.31921	1907	NA	NA
AT3G24080.1	2.73983	0.31921	1908		KRR1 family protein [Source:UniProtKB/TrEMBL
AT1G52420.1	2.73983	0.31921	1909		At1g52420 [Source:UniProtKB/TrEMBL
AT4G08800.1	2.73983	0.31921	1910		Protein kinase superfamily protein [Source:UniProtKB/TrEMBL
AT3G08910.1	2.73983	0.31921	1911		At3g08910 [Source:UniProtKB/TrEMBL
AT3G51120.1	2.73983	0.31921	1912		DNA binding
AT2G38670.1	2.73983	0.31921	1913	PECT1	Ethanolamine-phosphate cytidylyltransferase [Source:UniProtKB/Swiss-Prot
AT5G11900.1	2.73983	0.31921	1914		Translation machinery-associated protein 22 [Source:UniProtKB/TrEMBL
AT5G38600.1	2.73983	0.31921	1915		Proline-rich spliceosome-associated (PSP) family protein / zinc knuckle (CCHC-type) family protein [Source:UniProtKB/TrEMBL
AT1G76850.1	2.73983	0.31921	1916	SEC5A	Exocyst complex component SEC5A [Source:UniProtKB/Swiss-Prot
AT1G75680.1	2.73983	0.31921	1917	AtGH9B7	Endoglucanase 10 [Source:UniProtKB/Swiss-Prot
AT1G43700.1	2.73983	0.31921	1918	VIP1	Transcription factor VIP1 [Source:UniProtKB/Swiss-Prot
AT1G54170.1	2.73983	0.31921	1919	CID3	Polyadenylate-binding protein-interacting protein 3 [Source:UniProtKB/Swiss-Prot
AT4G15930.1	2.73982	0.31921	1920		Dynein light chain [Source:UniProtKB/TrEMBL
AT3G06250.1	2.73982	0.31921	1921	FRS7	Protein FAR1-RELATED SEQUENCE 7 [Source:UniProtKB/Swiss-Prot
AT5G18960.1	2.73982	0.31921	1922	FRS12	Protein FAR1-RELATED SEQUENCE 12 [Source:UniProtKB/Swiss-Prot
AT2G47420.1	2.73982	0.31921	1923	DIM1A	rRNA adenine N(6)-methyltransferase [Source:UniProtKB/TrEMBL
AT5G17170.1	2.73982	0.31921	1924	ENH1	Rubredoxin family protein [Source:UniProtKB/TrEMBL
AT2G24280.1	2.73982	0.31921	1925		Alpha/beta-Hydrolases superfamily protein [Source:UniProtKB/TrEMBL
AT1G71070.1	2.73982	0.31921	1926		At1g71070/F23N20_6 [Source:UniProtKB/TrEMBL
AT5G52280.1	2.73982	0.31921	1927		At5g52280 [Source:UniProtKB/TrEMBL
AT2G03090.1	2.73982	0.31921	1928	EXPA15	Expansin-A15 [Source:UniProtKB/Swiss-Prot
AT1G73960.1	2.73982	0.31921	1929	TAF2	Transcription initiation factor TFIID subunit 2 [Source:UniProtKB/Swiss-Prot
AT2G46780.1	2.73982	0.31921	1930		At2g46780 [Source:UniProtKB/TrEMBL
AT3G54770.1	2.73982	0.31921	1931	ARP1	Probable RNA-binding protein ARP1 [Source:UniProtKB/Swiss-Prot
AT5G12150.1	2.73982	0.31921	1932	ROPGAP6	Rho GTPase-activating protein 6 [Source:UniProtKB/Swiss-Prot
AT5G19390.1	2.73982	0.31921	1933	ROPGAP7	Rho GTPase-activating protein 7 [Source:UniProtKB/Swiss-Prot
AT5G66950.1	2.73982	0.31921	1934		Emb [Source:UniProtKB/TrEMBL
AT4G02350.1	2.73982	0.31921	1935	SEC15B	Exocyst complex component SEC15B [Source:UniProtKB/Swiss-Prot
AT5G43780.1	2.73982	0.31921	1936	APS4	ATP sulfurylase 4
AT3G63130.1	2.73982	0.31921	1937	RANGAP1	RAN GTPase-activating protein 1 [Source:UniProtKB/Swiss-Prot
AT1G07070.1	2.73982	0.31921	1938	RPL35AA	60S ribosomal protein L35a-1 [Source:UniProtKB/Swiss-Prot
AT1G74270.1	2.73982	0.31921	1939	RPL35AC	60S ribosomal protein L35a-3 [Source:UniProtKB/Swiss-Prot
AT1G73180.1	2.73982	0.31921	1940		Eukaryotic translation initiation factor 2A [Source:UniProtKB/TrEMBL
AT2G02090.1	2.73982	0.31921	1941	ETL1	ETL1 [Source:UniProtKB/TrEMBL
AT1G32790.1	2.73982	0.31921	1942	CID11	CTC-interacting domain 11 [Source:UniProtKB/TrEMBL
ATCG01000.1	2.73982	0.31921	1943	YCF1.1	Ycf1 protein [Source:TAIR
AT1G16280.1	2.73982	0.384635	2427	RH36	DEAD-box ATP-dependent RNA helicase 36 [Source:UniProtKB/Swiss-Prot
AT1G08450.1	2.73982	0.384635	2428	CRT3	Calreticulin-3 [Source:UniProtKB/Swiss-Prot
AT5G47680.1	2.73982	0.384635	2429	TRM10	At5g47680 [Source:UniProtKB/TrEMBL
AT5G53060.1	2.73982	0.384635	2430	RCF3	RNA-binding KH domain-containing protein RCF3 [Source:UniProtKB/Swiss-Prot
AT1G01620.1	2.71952	0.0111324	198	PIP1-3	TMP-B [Source:UniProtKB/TrEMBL
ATCG00720.1	-2.71767	0.0744194	907	PETB	Cytochrome b6 [Source:UniProtKB/Swiss-Prot
AT5G20720.1	-2.71767	0.0744194	908	CPN20	20 kDa chaperonin
AT4G12960.1	-2.71766	0.127664	1230	GILT	Gamma interferon responsive lysosomal thiol (GILT) reductase family protein [Source:UniProtKB/TrEMBL
AT4G33010.1	-2.71766	0.127414	1228	GLDP1	Glycine cleavage system P protein [Source:UniProtKB/TrEMBL
AT1G66200.1	-2.71766	0.127414	1229	ATGSR2	Glutamine synthetase [Source:UniProtKB/TrEMBL
AT1G56110.1	2.71271	0.0146677	304	NOP56	At1g56110/T6H22_9 [Source:UniProtKB/TrEMBL
K2C1_HUMAN	-2.70974	0.017817	374	NA	NA
AT1G07660.1	2.70469	0.00871702	132		Histone H4 [Source:UniProtKB/Swiss-Prot
AT1G07820.1	2.70469	0.00871702	133		Histone H4 [Source:UniProtKB/TrEMBL
AT2G28740.1	2.70469	0.00871702	134	HIS4	Histone H4 [Source:UniProtKB/Swiss-Prot
AT3G45930.1	2.70469	0.00871702	135		Histone H4 [Source:UniProtKB/TrEMBL
AT3G53730.1	2.70469	0.00871702	136		Histone H4 [Source:UniProtKB/TrEMBL
AT3G46320.1	2.70469	0.00871702	137		Histone H4 [Source:UniProtKB/Swiss-Prot
AT5G59690.1	2.70469	0.00871702	138		Histone H4 [Source:UniProtKB/TrEMBL
AT5G59970.1	2.70469	0.00871702	139		Histone H4 [Source:UniProtKB/TrEMBL
AT2G43030.1	2.70466	0.0148549	310	RPL3A	50S ribosomal protein L3-1
AT5G48580.1	-2.68407	0.0101547	164	FKBP15-2	Peptidylprolyl isomerase [Source:UniProtKB/TrEMBL
AT4G34670.1	2.66394	0.0533086	788	RPS3AB	40S ribosomal protein S3a [Source:UniProtKB/TrEMBL
K1C10_HUMAN	-2.66213	0.0134712	288	NA	NA
AT3G60770.1	2.65987	0.012511	261	RPS13A	40S ribosomal protein S13-1 [Source:UniProtKB/Swiss-Prot
AT5G55660.1	2.64879	0.00682558	65		DEK domain-containing chromatin associated protein [Source:UniProtKB/TrEMBL
AT5G48760.1	2.63124	0.0360849	633	RPL13AD	60S ribosomal protein L13a-4 [Source:UniProtKB/Swiss-Prot
AT4G36690.1	2.62026	0.0187138	396	U2AF65A	U2 snRNP auxiliary factor large subunit [Source:UniProtKB/TrEMBL
AT1G52040.1	2.60053	0.0162862	350	MBP1	Myrosinase-binding protein 1 [Source:UniProtKB/Swiss-Prot
AT2G05220.1	2.59096	0.0507536	724	RPS17B	40S ribosomal protein S17-2 [Source:UniProtKB/Swiss-Prot
AT2G04390.1	2.59096	0.0507536	725	RPS17A	40S ribosomal protein S17-1 [Source:UniProtKB/Swiss-Prot
AT3G10610.1	2.59096	0.0507536	726	RPS17C	40S ribosomal protein S17-3 [Source:UniProtKB/Swiss-Prot
AT5G04800.1	2.59096	0.0507536	727	RPS17D	40S ribosomal protein S17-4 [Source:UniProtKB/Swiss-Prot
AT1G56070.1	2.58019	0.0120824	256	LOS1	Elongation factor 2 [Source:UniProtKB/Swiss-Prot
AT1G06220.2	2.57522	0.0241004	469	CLO	110 kDa U5 small nuclear ribonucleoprotein component CLO [Source:UniProtKB/Swiss-Prot
AT1G01320.1	2.57521	0.0187138	398		Tetratricopeptide repeat (TPR)-like superfamily protein [Source:UniProtKB/TrEMBL
AT3G61430.1	2.5692	0.013456	287	PIP1-1	PIP1A [Source:UniProtKB/TrEMBL
AT4G00100.1	2.56603	0.0150497	315	RPS13B	40S ribosomal protein S13-2 [Source:UniProtKB/Swiss-Prot
AT2G39460.1	2.566	0.0110658	196	RPL23AA	60S ribosomal protein L23a-1 [Source:UniProtKB/Swiss-Prot
AT3G55280.1	2.566	0.0110658	197	RPL23AB	60S ribosomal protein L23a-2 [Source:UniProtKB/Swiss-Prot
AT1G52030.2	2.5628	0.0127276	271	F-ATMBP	Myrosinase-binding protein 2 [Source:UniProtKB/Swiss-Prot
AT2G33210.1	-2.55085	0.0676805	859	HSP60-2	Chaperonin CPN60-like 1
AT1G23190.1	-2.55084	0.0910149	1064	PGM3	Probable phosphoglucomutase
AT4G26870.1	2.53716	0.0127276	272		Aspartate--tRNA ligase 1
AT2G23350.1	2.52871	0.021233	442	PAB4	Polyadenylate-binding protein 4 [Source:UniProtKB/Swiss-Prot
AT3G53430.1	2.52871	0.0375921	637	RPL12B	60S ribosomal Protein L12-like [Source:UniProtKB/TrEMBL
AT4G04920.1	2.52871	0.0487387	711	MED16	Mediator of RNA polymerase II transcription subunit 16 [Source:UniProtKB/Swiss-Prot
AT1G35680.1	2.52871	0.0544626	814	RPL21	50S ribosomal protein L21
AT1G20020.1	-2.5269	0.0187184	408	LFNR2	Ferredoxin--NADP reductase
AT5G41790.1	-2.51991	0.0106795	189	CIP1	COP1-interactive protein 1 [Source:UniProtKB/Swiss-Prot
AT3G62870.1	2.51672	0.00851639	105	RPL7AB	60S ribosomal protein L7a-2 [Source:UniProtKB/Swiss-Prot
AT3G09630.1	2.51324	0.016888	357	RPL4A	60S ribosomal protein L4-1 [Source:UniProtKB/Swiss-Prot
AT5G02870.1	2.51311	0.0168986	358	RPL4D	60S ribosomal protein L4-2 [Source:UniProtKB/Swiss-Prot
AT2G47250.1	2.50621	0.0596803	834		Probable pre-mRNA-splicing factor ATP-dependent RNA helicase DEAH3 [Source:UniProtKB/Swiss-Prot
AT4G12700.1	2.50621	0.0596803	835		At4g12700 [Source:UniProtKB/TrEMBL
AT4G35000.1	2.50621	0.057834	824	APX3	L-ascorbate peroxidase 3 [Source:UniProtKB/Swiss-Prot
AT5G50310.1	2.5062	0.0624506	845		AT5g50310/MXI22_1 [Source:UniProtKB/TrEMBL
AT3G26420.1	2.5062	0.0629401	847	RZ1A	Glycine-rich RNA-binding protein RZ1A [Source:UniProtKB/Swiss-Prot
AT3G20820.1	2.48656	0.00851639	102		Leucine-rich repeat (LRR) family protein [Source:UniProtKB/TrEMBL
AT3G09500.1	2.48067	0.027621	534	RPL35A	60S ribosomal protein L35-1 [Source:UniProtKB/Swiss-Prot
AT2G37190.1	2.48067	0.0414021	655	RPL12A	60S ribosomal protein L12-1 [Source:UniProtKB/Swiss-Prot
AT5G60670.1	2.48067	0.0414021	656	RPL12C	60S ribosomal protein L12-3 [Source:UniProtKB/Swiss-Prot
AT2G26300.1	-2.46156	0.320624	2036	GPA1	Guanine nucleotide-binding protein alpha-1 subunit [Source:UniProtKB/Swiss-Prot
RS_K22E_HUMAN	-2.46156	0.320624	2037	NA	NA
AT1G16350.1	-2.46155	0.31921	1985		Inosine-5'-monophosphate dehydrogenase 2 [Source:UniProtKB/Swiss-Prot
AT1G79470.1	-2.46155	0.31921	1986	IMPDH	Inosine-5'-monophosphate dehydrogenase 1 [Source:UniProtKB/Swiss-Prot
AT5G13430.1	-2.46155	0.31921	1987	UCR1-1	Cytochrome b-c1 complex subunit Rieske-1
AT5G13440.1	-2.46155	0.31921	1988	UCR1-2	Cytochrome b-c1 complex subunit Rieske-2
AT2G21270.1	-2.46155	0.31921	1989	UFD1	AT2G21270 protein [Source:UniProtKB/TrEMBL
AT1G11250.1	-2.46155	0.31921	1990	SYP125	Syntaxin-125 [Source:UniProtKB/Swiss-Prot
AT1G61290.1	-2.46155	0.31921	1991	SYP124	Syntaxin-124 [Source:UniProtKB/Swiss-Prot
AT2G18080.1	-2.46155	0.31921	1992	EDA2	Probable serine protease EDA2 [Source:UniProtKB/Swiss-Prot
AT4G36190.1	-2.46155	0.31921	1993		At4g36190 [Source:UniProtKB/TrEMBL
AT4G36195.1	-2.46155	0.31921	1994		Prolyl carboxypeptidase like protein [Source:UniProtKB/TrEMBL
AT1G74730.1	-2.46155	0.31921	1995		Transmembrane protein
AT2G38410.1	-2.46155	0.31921	1996	TOL6	TOM1-like protein 6 [Source:UniProtKB/Swiss-Prot
AT1G62750.1	-2.46155	0.31921	1944	CPEFG	Elongation factor G
AT5G56720.1	-2.46155	0.31921	1945		Malate dehydrogenase [Source:UniProtKB/TrEMBL
AT5G60640.1	-2.46155	0.31921	1946	PDIL1-4	Protein disulfide-isomerase [Source:UniProtKB/TrEMBL
AT5G48480.1	-2.46155	0.31921	1947		Uncharacterized protein At5g48480 [Source:UniProtKB/Swiss-Prot
AT3G52560.1	-2.46155	0.31921	1948	UEV1D-4	Ubiquitin E2 variant 1D-4 [Source:UniProtKB/TrEMBL
AT1G18070.1	-2.46155	0.31921	1949		T10F20.8 protein [Source:UniProtKB/TrEMBL
AT5G13420.1	-2.46155	0.31921	1950		Aldolase-type TIM barrel family protein [Source:UniProtKB/TrEMBL
AT4G30910.1	-2.46155	0.31921	1951		Cytosol aminopeptidase family protein [Source:TAIR
AT5G48300.1	-2.46155	0.31921	1952	APS1	Glucose-1-phosphate adenylyltransferase small subunit
AT1G62480.1	-2.46155	0.31921	1953		At1g62480/T3P18_4 [Source:UniProtKB/TrEMBL
AT1G56450.1	-2.46155	0.31921	1954	PBG1	Proteasome subunit beta type-4 [Source:UniProtKB/Swiss-Prot
AT3G08900.1	-2.46155	0.31921	1955	RGP3	Glycosyltransferase (Fragment) [Source:UniProtKB/TrEMBL
AT5G15650.1	-2.46155	0.31921	1956	RGP2	UDP-arabinopyranose mutase 2 [Source:UniProtKB/Swiss-Prot
AT5G50750.1	-2.46155	0.31921	1957	RGP4	Probable UDP-arabinopyranose mutase 4 [Source:UniProtKB/Swiss-Prot
AT2G44050.1	-2.46155	0.31921	1958	COS1	6
AT1G53310.1	-2.46155	0.31921	1959	PPC1	Phosphoenolpyruvate carboxylase 1 [Source:UniProtKB/Swiss-Prot
AT2G42600.2	-2.46155	0.31921	1960	PPC2	PPC2 [Source:UniProtKB/TrEMBL
AT3G14940.1	-2.46155	0.31921	1961	PPC3	Phosphoenolpyruvate carboxylase 3 [Source:UniProtKB/Swiss-Prot
AT2G28470.1	-2.46155	0.31921	1962	BGAL8	Beta-galactosidase 8 [Source:UniProtKB/Swiss-Prot
AT1G78380.1	-2.46155	0.31921	1963	GSTU19	GSTU19 [Source:UniProtKB/TrEMBL
AT2G37660.1	-2.46155	0.31921	1964		Uncharacterized protein At2g37660
AT3G08590.1	-2.46155	0.31921	1965		IPGAM2 [Source:UniProtKB/TrEMBL
AT3G10410.1	-2.46155	0.31921	1966	SCPL49	Carboxypeptidase [Source:UniProtKB/TrEMBL
AT2G20890.1	-2.46155	0.31921	1967	THF1	THF1 [Source:UniProtKB/TrEMBL
AT5G02240.1	-2.46155	0.31921	1968		Uncharacterized protein At5g02240 [Source:UniProtKB/Swiss-Prot
AT1G56580.1	-2.46155	0.31921	1969	SVB	At1g56580/F25P12_18 [Source:UniProtKB/TrEMBL
AT4G11820.1	-2.46155	0.31921	1970	HMGS	Hydroxymethylglutaryl-CoA synthase [Source:UniProtKB/Swiss-Prot
AT1G50480.1	-2.46155	0.31921	1971	THFS	Formate--tetrahydrofolate ligase [Source:UniProtKB/Swiss-Prot
AT4G35830.1	-2.46155	0.31921	1972	ACO1	Aconitate hydratase [Source:UniProtKB/TrEMBL
AT4G26970.1	-2.46155	0.31921	1973	ACO2	Aconitate hydratase [Source:UniProtKB/TrEMBL
AT1G12780.1	-2.46155	0.31921	1974	UGE1	Bifunctional UDP-glucose 4-epimerase and UDP-xylose 4-epimerase 1 [Source:UniProtKB/Swiss-Prot
AT1G63180.1	-2.46155	0.31921	1975	UGE3	UGE3 [Source:UniProtKB/TrEMBL
AT2G13360.1	-2.46155	0.31921	1976	AGT1	Serine--glyoxylate aminotransferase [Source:UniProtKB/Swiss-Prot
RS_AT4G36480.1	-2.46155	0.31921	1977	NA	NA
AT3G54470.1	-2.46155	0.31921	1978	PYRE-F	Uridine 5'-monophosphate synthase [Source:UniProtKB/Swiss-Prot
AT2G22170.1	-2.46155	0.31921	1979	PLAT2	PLAT domain-containing protein 2 [Source:UniProtKB/Swiss-Prot
AT4G39730.1	-2.46155	0.31921	1980	PLAT1	PLAT1 [Source:UniProtKB/TrEMBL
AT3G55330.1	-2.46155	0.31921	1981	PPL1	PPL1 [Source:UniProtKB/TrEMBL
AT2G30860.1	-2.46155	0.31921	1982	GSTF9	GSTF9 [Source:UniProtKB/TrEMBL
AT4G16190.1	-2.46155	0.31921	1983	RD19C	Probable cysteine protease RD19C [Source:UniProtKB/Swiss-Prot
RS_AT5G37680.1	-2.46155	0.31921	1984	NA	NA
AT5G57120.1	2.43947	0.0343987	611		AT5g57120/MUL3_6 [Source:UniProtKB/TrEMBL
AT3G24830.1	2.43947	0.0408741	649	RPL13AB	60S ribosomal protein L13a-2 [Source:UniProtKB/Swiss-Prot
AT1G20130.1	2.43945	0.0188175	409	APG	Anther-specific proline-rich protein APG [Source:UniProtKB/Swiss-Prot
AT3G19760.1	2.43654	0.0201863	426	EIF4A3	Eukaryotic initiation factor 4A-III homolog [Source:UniProtKB/Swiss-Prot
AT5G28060.1	2.43095	0.0237025	464	RPS24B	40S ribosomal protein S24-2 [Source:UniProtKB/Swiss-Prot
AT3G49601.1	2.41617	0.0865251	938		Pre-mRNA-splicing factor [Source:UniProtKB/TrEMBL
AT3G62310.1	2.41617	0.0865251	939		Probable pre-mRNA-splicing factor ATP-dependent RNA helicase DEAH2 [Source:UniProtKB/Swiss-Prot
AT4G37910.1	2.41617	0.0865965	941	HSP70-9	Heat shock 70 kDa protein 9
AT5G02530.1	2.41616	0.0981814	1113	ALY2	THO complex subunit 4B [Source:UniProtKB/Swiss-Prot
AT4G23400.1	2.40137	0.0252638	512	PIP1-5	PIP1D [Source:UniProtKB/TrEMBL
K1C15_SHEEP	-2.39277	0.0321714	587	NA	NA
AT3G57150.1	2.37998	0.00659913	51	CBF5	Uncharacterized protein At3g57150 (Fragment) [Source:UniProtKB/TrEMBL
AT5G54600.1	2.37949	0.0264727	528	RPL24	SVR8 [Source:UniProtKB/TrEMBL
AT4G32760.1	-2.37496	0.0157583	327		ENTH/VHS/GAT family protein [Source:UniProtKB/TrEMBL
AT3G12800.1	2.36532	0.0106354	186	SDRB	Uncharacterized protein At3g12790 [Source:UniProtKB/TrEMBL
AT5G66680.1	2.35746	0.0148956	311	OST48	Dolichyl-diphosphooligosaccharide--protein glycosyltransferase 48 kDa subunit [Source:UniProtKB/Swiss-Prot
AT1G52400.1	2.35002	0.0175645	372	BGLU18	Beta-D-glucopyranosyl abscisate beta-glucosidase [Source:UniProtKB/Swiss-Prot
AT3G50820.1	-2.34695	0.0671127	850	PSBO2	Oxygen-evolving enhancer protein 1-2
AT5G66570.1	-2.34695	0.0671127	851	PSBO1	Oxygen-evolving enhancer protein 1-1
AT3G22230.1	2.32836	0.0481523	698	RPL27B	60S ribosomal protein L27-2 [Source:UniProtKB/Swiss-Prot
ATCG00280.1	-2.32768	0.187176	1406	PSBC	Photosystem II CP43 reaction center protein [Source:UniProtKB/TrEMBL
AT3G60370.1	-2.32767	0.192463	1413		Peptidylprolyl isomerase [Source:UniProtKB/TrEMBL
AT2G26080.1	-2.32767	0.192463	1414	GLDP2	Glycine dehydrogenase (decarboxylating) 2
AT1G56330.1	-2.32767	0.192463	1415	SAR1B	SAR1B [Source:UniProtKB/TrEMBL
AT3G62560.1	-2.32767	0.192463	1416		Putative Sar1 GTP binding protein [Source:UniProtKB/TrEMBL
AT4G02080.1	-2.32767	0.192463	1417	SAR1A	SAR2 [Source:UniProtKB/TrEMBL
AT2G21170.1	-2.32767	0.192463	1418	TIM	TIM [Source:UniProtKB/TrEMBL
AT2G24200.1	-2.32767	0.192463	1419	LAP1	Leucine aminopeptidase 1 [Source:UniProtKB/Swiss-Prot
AT3G51800.1	2.3261	0.0507536	723	ATG2	metallopeptidase M24 family protein [Source:TAIR
AT5G49360.1	2.32609	0.07967	915	BXL1	Beta-D-xylosidase 1 [Source:UniProtKB/Swiss-Prot
AT1G04710.1	2.32013	0.0871184	955	KAT1	PKT4 [Source:UniProtKB/TrEMBL
AT4G30800.1	2.32013	0.0871184	956	RPS11B	40S ribosomal protein S11-2 [Source:UniProtKB/Swiss-Prot
AT2G06850.1	2.30701	0.0241004	467	XTH4	Xyloglucan endotransglucosylase/hydrolase protein 4 [Source:UniProtKB/Swiss-Prot
AT1G29910.1	-2.29807	0.0830149	924	LHCB1.1	Chlorophyll a-b binding protein 3
AT1G29920.1	-2.29807	0.0830149	925	LHCB1.1	Chlorophyll a-b binding protein 3
AT1G29930.1	-2.29807	0.0830149	926	LHCB1.3	Chlorophyll a-b binding protein 1
AT2G05100.1	-2.29807	0.0830149	927	LHCB2.1	photosystem II light harvesting complex gene 2.1 [Source:TAIR
AT2G05070.1	-2.29807	0.0830149	928	LHCB2.2	Chlorophyll a-b binding protein 2.2
AT2G34430.1	-2.29807	0.0830149	929	LHB1B1	Chlorophyll a-b binding protein
AT2G34420.1	-2.29807	0.0830149	930	LHB1B2	Chlorophyll a-b binding protein
AT3G27690.1	-2.29807	0.0830149	931	LHCB2.4	Chlorophyll a-b binding protein
AT4G13170.1	2.29042	0.0533503	793	RPL13AC	60S ribosomal protein L13a-3 [Source:UniProtKB/Swiss-Prot
AT1G33680.1	2.25901	0.459133	2493		KH domain-containing protein [Source:UniProtKB/TrEMBL
AT5G05780.1	2.25901	0.459133	2494	RPN8A	26S proteasome non-ATPase regulatory subunit 7 homolog A [Source:UniProtKB/Swiss-Prot
AT4G18240.1	2.25901	0.459133	2495	SS4	Probable starch synthase 4
AT5G22100.1	2.25901	0.459133	2496		RNA 3'-terminal phosphate cyclase-like protein [Source:UniProtKB/TrEMBL
AT5G61790.1	2.25901	0.459133	2497	CNX1	Calnexin homolog 1 [Source:UniProtKB/Swiss-Prot
AT3G27230.1	2.25901	0.459133	2498		At3g27230 [Source:UniProtKB/TrEMBL
AT5G40830.1	2.25901	0.459133	2499		At5g40830 [Source:UniProtKB/TrEMBL
AT5G58450.1	2.25901	0.459133	2500	NAA25	N-terminal acetyltransferase B complex auxiliary subunit NAA25 [Source:UniProtKB/Swiss-Prot
AT3G23890.1	2.25901	0.459133	2501	TOP2	DNA topoisomerase 2 [Source:UniProtKB/Swiss-Prot
AT2G45060.1	2.25901	0.459133	2502		Alanine-tRNA ligase [Source:UniProtKB/TrEMBL
RS_AT4G16480.1	2.25901	0.459133	2503	NA	NA
AT3G02100.1	2.25901	0.459133	2504	UGT83A1	UDP-glycosyltransferase 83A1 [Source:UniProtKB/Swiss-Prot
AT3G48460.1	2.25901	0.459133	2505		GDSL esterase/lipase At3g48460 [Source:UniProtKB/Swiss-Prot
RS_AT1G69570.1	2.25901	0.459133	2506	NA	NA
AT3G09720.1	2.25901	0.459133	2507	RH57	DEAD-box ATP-dependent RNA helicase 57 [Source:UniProtKB/Swiss-Prot
AT3G04650.1	2.25901	0.372021	2137		AT3g04650/F7O18_13 [Source:UniProtKB/TrEMBL
AT5G08440.1	2.25901	0.372021	2139		unknown protein
AT4G21110.1	2.25901	0.372021	2140		AT4g21110/F7J7_50 [Source:UniProtKB/TrEMBL
AT3G01060.2	2.25901	0.372021	2143		Lysine-tRNA ligase [Source:UniProtKB/TrEMBL
AT5G56950.1	2.25901	0.372021	2149	NAP1
AT1G03860.2	2.25901	0.372021	2150	PHB2	PHB2 [Source:UniProtKB/TrEMBL
AT2G20530.1	2.25901	0.372021	2151	PHB6	Prohibitin-6
AT4G28510.1	2.25901	0.372021	2152	PHB1	PHB1 [Source:UniProtKB/TrEMBL
AT2G33380.1	2.25901	0.372021	2153	PXG3	Probable peroxygenase 3 [Source:UniProtKB/Swiss-Prot
AT5G18590.1	2.25901	0.372021	2155		Galactose oxidase/kelch repeat superfamily protein [Source:UniProtKB/TrEMBL
AT2G36460.1	2.25901	0.372021	2156	FBA6	Fructose-bisphosphate aldolase 6
AT5G03690.2	2.25901	0.372021	2157	FBA4	Fructose-bisphosphate aldolase 4
AT4G30930.1	2.25901	0.372021	2158	RPL21M	NFD1 [Source:UniProtKB/TrEMBL
AT5G18180.1	2.25901	0.372021	2160		H/ACA ribonucleoprotein complex subunit 1-like protein 2 [Source:UniProtKB/Swiss-Prot
AT5G53340.1	2.25901	0.372021	2161	HPTG1	Hydroxyproline O-galactosyltransferase HPGT1 [Source:UniProtKB/Swiss-Prot
AT5G49530.1	2.25901	0.372021	2162		SIN-like family protein [Source:UniProtKB/TrEMBL
AT5G15270.2	2.25901	0.372021	2164		RNA-binding KH domain-containing protein [Source:UniProtKB/TrEMBL
AT1G06290.1	2.25901	0.372021	2165	ACX3	Acyl-coenzyme A oxidase 3
AT5G58100.1	2.25901	0.372021	2166		unknown protein
AT5G23150.1	2.25901	0.372021	2169	HUA2	ENHANCER OF AG-4 protein 2 [Source:UniProtKB/Swiss-Prot
AT1G64460.1	2.25901	0.372021	2172	NA	NA
AT3G51140.1	2.25901	0.372021	2176		DnaJ (DUF3353) [Source:UniProtKB/TrEMBL
AT5G54440.1	2.25901	0.372021	2177	TRS130	Trafficking protein particle complex II-specific subunit 130 homolog [Source:UniProtKB/Swiss-Prot
AT5G17770.1	2.25901	0.372021	2178	CBR1	NADH-cytochrome b5 reductase [Source:UniProtKB/TrEMBL
AT1G12640.1	2.25901	0.372021	2180	LPLAT1	Lysophospholipid acyltransferase 1 [Source:UniProtKB/Swiss-Prot
AT1G63050.1	2.25901	0.372021	2181	LPLAT2	LPLAT2 [Source:UniProtKB/TrEMBL
AT3G53110.1	2.25901	0.372021	2182	RH38	DEAD-box ATP-dependent RNA helicase 38 [Source:UniProtKB/Swiss-Prot
AT1G12000.1	2.25901	0.372021	2183	PFP-BETA1	Pyrophosphate--fructose 6-phosphate 1-phosphotransferase subunit beta 1 [Source:UniProtKB/Swiss-Prot
AT2G47210.1	2.25901	0.372021	2184	SWC4	SWR1-complex protein 4 [Source:UniProtKB/Swiss-Prot
AT5G49400.1	2.25901	0.372021	2187		At5g49400 [Source:UniProtKB/TrEMBL
AT3G07220.1	2.25901	0.372021	2190	FHA2	FHA domain-containing protein FHA2 [Source:UniProtKB/Swiss-Prot
AT1G78870.1	2.25901	0.372021	2192	UBC35	UBC35 [Source:UniProtKB/TrEMBL
AT1G16890.1	2.25901	0.372021	2193	UBC36	Ubiquitin-conjugating enzyme 36 [Source:UniProtKB/TrEMBL
AT1G22710.1	2.25901	0.372021	2196	SUC2	Sucrose transport protein SUC2 [Source:UniProtKB/Swiss-Prot
AT5G42390.1	2.25901	0.372021	2197	SPP	Stromal processing peptidase
AT3G51630.1	2.25901	0.372021	2198	WNK5	Probable serine/threonine-protein kinase WNK5 [Source:UniProtKB/Swiss-Prot
AT3G22420.1	2.25901	0.372021	2199	WNK2	With no lysine (K) kinase 2 [Source:UniProtKB/TrEMBL
AT3G04910.1	2.25901	0.372021	2200	WNK1	Serine/threonine-protein kinase WNK1 [Source:UniProtKB/Swiss-Prot
AT2G44070.1	2.25901	0.372021	2201		NagB/RpiA/CoA transferase-like superfamily protein [Source:UniProtKB/TrEMBL
AT5G60960.1	2.25901	0.372021	2206	PNM1	PNM1 [Source:UniProtKB/TrEMBL
AT5G51130.1	2.25901	0.372021	2208		Probable RNA methyltransferase At5g51130 [Source:UniProtKB/Swiss-Prot
AT1G62640.1	2.25901	0.372021	2212	KAS III	3-oxoacyl-[acyl-carrier-protein] synthase III
AT1G34360.1	2.25901	0.372021	2216	IF3-1	Translation initiation factor IF3-1
AT1G53850.1	2.25901	0.372021	2223	PAE1	Proteasome subunit alpha type-5-A [Source:UniProtKB/Swiss-Prot
AT3G14290.1	2.25901	0.372021	2224	PAE2	Proteasome subunit alpha type-5-B [Source:UniProtKB/Swiss-Prot
AT1G66530.1	2.25901	0.372021	2225		Arginine--tRNA ligase
AT3G15710.1	2.25901	0.372021	2226		Signal peptidase I [Source:UniProtKB/TrEMBL
AT5G63700.1	2.25901	0.372021	2227		Zinc ion binding / DNA binding protein [Source:UniProtKB/TrEMBL
AT1G26380.1	2.25901	0.372021	2228	FOX1	Berberine bridge enzyme-like 3 [Source:UniProtKB/Swiss-Prot
AT1G26390.1	2.25901	0.372021	2229	FOX2	Berberine bridge enzyme-like 4 [Source:UniProtKB/Swiss-Prot
AT1G26420.1	2.25901	0.372021	2230	FOX5	Berberine bridge enzyme-like 7 [Source:UniProtKB/Swiss-Prot
AT4G19180.1	2.25901	0.372021	2232	APY7	Probable apyrase 7 [Source:UniProtKB/Swiss-Prot
AT1G49750.1	2.25901	0.372021	2234		AT1G49750 protein [Source:UniProtKB/TrEMBL
AT2G15690.1	2.25901	0.372021	2236	PCMP-H66	Pentatricopeptide repeat-containing protein At2g15690
AT3G05530.1	2.25901	0.372021	2240	RPT5A	26S proteasome regulatory subunit 6A homolog A [Source:UniProtKB/Swiss-Prot
AT1G03130.1	2.25901	0.372021	2241	PSAD2	Photosystem I reaction center subunit II-2
AT2G42910.1	2.25901	0.372021	2245	PRS4	Ribose-phosphate pyrophosphokinase 4 [Source:UniProtKB/Swiss-Prot
AT1G42470.1	2.25901	0.372021	2246		Patched family protein [Source:TAIR
AT4G06634.1	2.25901	0.372021	2247	YY1	Zinc finger transcription factor YY1 [Source:UniProtKB/Swiss-Prot
AT5G66590.1	2.25901	0.372021	2250		CAP (Cysteine-rich secretory proteins
AT1G70850.1	2.25901	0.372021	2253	MLP34	MLP34 [Source:UniProtKB/TrEMBL
AT5G28010.1	2.25901	0.372021	2254		Polyketide cyclase/dehydrase and lipid transport superfamily protein [Source:UniProtKB/TrEMBL
AT1G22000.1	2.25901	0.372021	2256		Putative F-box/FBD/LRR-repeat protein At1g22000 [Source:UniProtKB/Swiss-Prot
AT1G05520.1	2.25901	0.372021	2258		At1g05520/T25N20_16 [Source:UniProtKB/TrEMBL
AT1G75920.2	2.25901	0.372021	2259		GDSL-like Lipase/Acylhydrolase superfamily protein [Source:UniProtKB/TrEMBL
AT5G65750.1	2.25901	0.372021	2260		2-oxoglutarate dehydrogenase
AT1G71720.1	2.25901	0.372021	2261		F14O23.10 protein [Source:UniProtKB/TrEMBL
AT1G23250.1	2.25901	0.372021	2262		Probable inactive peroxygenase-like protein [Source:UniProtKB/Swiss-Prot
AT1G54220.1	2.25901	0.372021	2263		Acetyltransferase component of pyruvate dehydrogenase complex [Source:UniProtKB/TrEMBL
AT1G62440.1	2.25901	0.372021	2264	LRX2	Leucine-rich repeat extensin-like protein 2 [Source:UniProtKB/Swiss-Prot
AT4G37800.1	2.25901	0.372021	2265	XTH7	Probable xyloglucan endotransglucosylase/hydrolase protein 7 [Source:UniProtKB/Swiss-Prot
AT3G25940.1	2.25901	0.372021	2267		DNA-directed RNA polymerase subunit [Source:UniProtKB/TrEMBL
AT5G58300.1	2.25901	0.372021	2268		Probable inactive receptor kinase At5g58300 [Source:UniProtKB/Swiss-Prot
AT3G28980.1	2.25901	0.372021	2269		Mediator of RNA polymerase II transcription subunit-like protein
AT1G20190.1	2.25901	0.372021	2272	EXPA11	Expansin-A11 [Source:UniProtKB/Swiss-Prot
AT5G50320.1	2.25901	0.372021	2273	HAG3	Elongator complex protein 3 [Source:UniProtKB/TrEMBL
AT3G59970.1	2.25901	0.372021	2274	MTHFR1	Methylenetetrahydrofolate reductase 1 [Source:UniProtKB/Swiss-Prot
AT5G62750.1	2.25901	0.372021	2276		At5g62750 [Source:UniProtKB/TrEMBL
RS_AT3G21540.1	2.25901	0.372021	2277	NA	NA
RS_AT5G36001.1	2.25901	0.372021	2278	NA	NA
RS_AT3G45050.1	2.25901	0.372021	2279	NA	NA
AT2G43460.1	2.25901	0.372021	2280	RPL38A	60S ribosomal protein L38 [Source:UniProtKB/Swiss-Prot
AT3G59540.1	2.25901	0.372021	2281	RPL38A	60S ribosomal protein L38 [Source:UniProtKB/Swiss-Prot
AT4G17560.1	2.25901	0.372021	2282		50S ribosomal protein L19-1
AT5G47190.1	2.25901	0.372021	2283		50S ribosomal protein L19-2
AT3G46940.1	2.25901	0.372021	2284	DUT1	dUTP-PYROPHOSPHATASE-LIKE 1 [Source:UniProtKB/TrEMBL
AT1G10640.1	2.25901	0.372021	2285		Pectin lyase-like superfamily protein [Source:UniProtKB/TrEMBL
AT1G60590.1	2.25901	0.372021	2286		Pectin lyase-like superfamily protein [Source:UniProtKB/TrEMBL
AT3G18420.1	2.25901	0.372021	2290	SG1	protein SLOW GREEN 1
AT5G25060.1	2.25901	0.372021	2295	RRC1	Protein RRC1 [Source:UniProtKB/Swiss-Prot
AT5G10800.1	2.25901	0.372021	2296		Protein RRC1-like [Source:UniProtKB/Swiss-Prot
AT1G55860.1	2.25901	0.372021	2298	UPL1	E3 ubiquitin-protein ligase UPL1 [Source:UniProtKB/Swiss-Prot
AT1G70320.1	2.25901	0.372021	2299	UPL2	E3 ubiquitin-protein ligase UPL2 [Source:UniProtKB/Swiss-Prot
AT5G58960.1	2.25901	0.372021	2303	GIL1	Plant protein of unknown function (DUF641) [Source:TAIR
AT5G37020.1	2.25901	0.372021	2304	ARF8	Auxin response factor [Source:UniProtKB/TrEMBL
AT5G43640.1	2.25901	0.372021	2306	RPS15E	40S ribosomal protein S15-5 [Source:UniProtKB/Swiss-Prot
RS_AT1G53250.1	2.25901	0.372021	2307	NA	NA
AT1G22410.1	2.25901	0.372021	2310		Phospho-2-dehydro-3-deoxyheptonate aldolase [Source:UniProtKB/TrEMBL
AT5G20740.1	2.25901	0.372021	2314		Plant invertase/pectin methylesterase inhibitor superfamily protein [Source:TAIR
AT5G12960.1	2.25901	0.372021	2315		Proline-tRNA ligase (DUF1680) [Source:UniProtKB/TrEMBL
AT5G12950.1	2.25901	0.372021	2316		Proline-tRNA ligase (DUF1680) [Source:UniProtKB/TrEMBL
AT5G66860.1	2.25901	0.372021	2318		Ribosomal protein L25/Gln-tRNA synthetase
AT4G16210.1	2.25901	0.372021	2319	ECHIA	Probable enoyl-CoA hydratase 1
AT5G20930.1	2.25901	0.372021	2324	TOUSLED	Serine/threonine-protein kinase TOUSLED [Source:UniProtKB/Swiss-Prot
AT1G23750.1	2.25901	0.372021	2325		F5O8.30 protein [Source:UniProtKB/TrEMBL
AT1G67120.1	2.25901	0.372021	2328	MDN1	ATPases
AT5G57410.1	2.25901	0.372021	2329		Afadin/alpha-actinin-binding protein [Source:UniProtKB/TrEMBL
AT1G14900.1	2.25901	0.372021	2330	HMGA	HMG-Y-related protein A [Source:UniProtKB/Swiss-Prot
RS_AT1G71820.1	2.25901	0.372021	2333	NA	NA
AT5G15870.1	2.25901	0.372021	2334		Glycosyl hydrolase family 81 protein [Source:UniProtKB/TrEMBL
AT2G32600.1	2.25901	0.372021	2335		At2g32600/T26B15.16 [Source:UniProtKB/TrEMBL
AT4G02400.1	2.25901	0.372021	2337		U3 ribonucleoprotein (Utp) family protein [Source:UniProtKB/TrEMBL
RS_AT2G21710.1	2.25901	0.372021	2340	NA	NA
ATMG00510.1	2.25901	0.459133	2508	NAD7	NADH dehydrogenase subunit 7 [Source:UniProtKB/TrEMBL
AT1G02520.1	2.25901	0.459133	2509	ABCB11	ABC transporter B family member 11 [Source:UniProtKB/Swiss-Prot
AT4G18050.1	2.25901	0.459133	2510	PGP9	P-glycoprotein 9 [Source:TAIR
AT4G01830.1	2.25901	0.459133	2511	ABCB5	ABC transporter B family member 5 [Source:UniProtKB/Swiss-Prot
AT2G39850.1	2.25901	0.459133	2512	SBT4.1	Subtilisin-like protease SBT4.1 [Source:UniProtKB/Swiss-Prot
AT3G27850.1	2.25901	0.459133	2513	RPL12C	50S ribosomal protein L12-3
AT3G27830.1	2.25901	0.459133	2514	RPL12A	RPL12-A [Source:UniProtKB/TrEMBL
AT3G56910.1	2.25901	0.459133	2515	PSRP5	50S ribosomal protein 5
AT1G63210.1	2.25901	0.459133	2516		Transcription elongation factor SPT6-like [Source:UniProtKB/Swiss-Prot
AT2G28390.1	2.25901	0.459133	2517	MON1	Vacuolar fusion protein MON1 homolog [Source:UniProtKB/Swiss-Prot
AT4G27170.1	2.25901	0.459133	2518	AT2S4	2S seed storage protein 4 [Source:UniProtKB/Swiss-Prot
AT1G08845.1	2.25901	0.459133	2519		Ribosomal L18p/L5e family protein [Source:UniProtKB/TrEMBL
AT1G53510.1	2.25901	0.459133	2520	MPK18	Mitogen-activated protein kinase 18 [Source:UniProtKB/Swiss-Prot
AT3G58730.1	2.25901	0.459133	2521	VHA-D	V-type proton ATPase subunit D [Source:UniProtKB/Swiss-Prot
AT4G36730.1	2.25901	0.459133	2522	GBF1	Z-box binding factor 2 protein [Source:UniProtKB/TrEMBL
AT3G26520.1	2.25901	0.459133	2523	TIP1-2	Aquaporin TIP1-2 [Source:UniProtKB/Swiss-Prot
AT5G42960.1	2.25901	0.459133	2524	OEP24B	Outer envelope pore protein 24B
AT1G75560.1	2.25901	0.459133	2525		Putative DNA-binding protein [Source:UniProtKB/TrEMBL
AT4G31160.1	2.25901	0.459133	2526	DCAF1	DDB1- and CUL4-associated factor homolog 1 [Source:UniProtKB/Swiss-Prot
AT1G12360.1	2.25901	0.459133	2527	KEU	SNARE-interacting protein KEULE [Source:UniProtKB/Swiss-Prot
AT1G51420.1	2.25901	0.459133	2528	ATSPP1	sucrose-phosphatase 1 [Source:TAIR
AT2G35840.1	2.25901	0.459133	2529	SPP2	Probable sucrose-phosphatase 2 [Source:UniProtKB/Swiss-Prot
AT5G43720.1	2.25901	0.459133	2530		At5g43720 [Source:UniProtKB/TrEMBL
AT3G02650.1	2.25901	0.459133	2531		Pentatricopeptide repeat-containing protein At3g02650
AT4G08310.1	2.25901	0.459133	2532		DNA ligase [Source:UniProtKB/TrEMBL
AT1G02280.1	2.25901	0.459133	2533	TOC33	Translocase of chloroplast 33
AT4G27640.1	2.25901	0.459133	2534		ARM repeat superfamily protein [Source:UniProtKB/TrEMBL
AT4G18040.1	2.259	0.372021	2138	EIF4E1	Eukaryotic translation initiation factor 4E-1 [Source:UniProtKB/Swiss-Prot
AT5G21100.1	2.259	0.372021	2141		Ascorbate oxidase-like protein [Source:UniProtKB/TrEMBL
AT1G12310.1	2.259	0.372021	2142	CML13	Probable calcium-binding protein CML13 [Source:UniProtKB/Swiss-Prot
AT2G23520.1	2.259	0.372021	2144		Pyridoxal phosphate (PLP)-dependent transferases superfamily protein [Source:UniProtKB/TrEMBL
AT4G36960.1	2.259	0.372021	2145		AT4g36960/C7A10_400 [Source:UniProtKB/TrEMBL
AT1G48570.1	2.259	0.372021	2146		T1N15.19 [Source:UniProtKB/TrEMBL
AT5G33320.1	2.259	0.372021	2147	PPT1	Phosphoenolpyruvate/phosphate translocator 1
AT3G24490.1	2.259	0.372021	2148		Alcohol dehydrogenase transcription factor Myb/SANT-like family protein [Source:UniProtKB/TrEMBL
AT4G40050.1	2.259	0.372021	2154		Signal transducer
AT5G13650.1	2.259	0.372021	2159		Elongation factor family protein [Source:UniProtKB/TrEMBL
AT5G51590.1	2.259	0.372021	2163	AHL4	AT-hook motif nuclear-localized protein 4 [Source:UniProtKB/Swiss-Prot
AT4G19190.1	2.259	0.372021	2167		Uncharacterized zinc finger CCHC domain-containing protein At4g19190 [Source:UniProtKB/Swiss-Prot
AT3G12140.1	2.259	0.372021	2168		EML1 [Source:UniProtKB/TrEMBL
AT4G11160.1	2.259	0.372021	2170		At4g11160 [Source:UniProtKB/TrEMBL
AT1G53720.1	2.259	0.372021	2171	CYP59	Peptidyl-prolyl cis-trans isomerase CYP59 [Source:UniProtKB/Swiss-Prot
AT5G66010.1	2.259	0.372021	2173		RNA-binding (RRM/RBD/RNP motifs) family protein [Source:UniProtKB/TrEMBL
AT1G24260.1	2.259	0.372021	2174	SEP3	At1g24260 [Source:UniProtKB/TrEMBL
AT3G55770.1	2.259	0.372021	2175		GATA type zinc finger transcription factor family protein [Source:TAIR
AT3G57560.1	2.259	0.372021	2179	NAGK	NAGK [Source:UniProtKB/TrEMBL
AT1G63000.1	2.259	0.372021	2185	NRS/ER	Bifunctional dTDP-4-dehydrorhamnose 3
AT2G24440.1	2.259	0.372021	2186		Expressed protein [Source:UniProtKB/TrEMBL
AT1G03530.1	2.259	0.372021	2188	ATNAF1	NAF1 [Source:UniProtKB/TrEMBL
AT5G64610.1	2.259	0.372021	2189	HAM1	Histone acetyltransferase of the MYST family 1 [Source:UniProtKB/Swiss-Prot
AT4G26450.1	2.259	0.372021	2191		Uncharacterized protein At4g26450 [Source:UniProtKB/Swiss-Prot
AT1G16020.1	2.259	0.372021	2194	CCZ1A	Vacuolar fusion protein CCZ1 homolog A [Source:UniProtKB/Swiss-Prot
AT1G60890.1	2.259	0.372021	2195		Phosphatidylinositol 4-phosphate 5-kinase [Source:UniProtKB/TrEMBL
AT5G14050.1	2.259	0.372021	2202		U3 small nucleolar RNA-associated protein 18 homolog [Source:UniProtKB/Swiss-Prot
AT3G13060.2	2.259	0.372021	2203	ECT5	ECT5 [Source:UniProtKB/TrEMBL
AT5G37370.1	2.259	0.372021	2204	SRL1	Pre-mRNA splicing factor SR-like 1 [Source:UniProtKB/Swiss-Prot
AT1G44835.1	2.259	0.372021	2205		YbaK/aminoacyl-tRNA synthetase-associated domain-containing protein [Source:UniProtKB/TrEMBL
[truncated: 1,441 more rows]

## Sheet: Supplementary Table S3
Supplementary Table S3. snRNA, snoRNA, and pri-/pre-miRNA co-immunoprecipitated with GFP-NHP2. RIP-seq experiment performed using three Arabidopsis GFP-NHP2 transgenic lines and Col-0 (WT) as a negative control. Only RNAs with Fold Change (FC) ≥ 1.2 (GFP-NHP2/GFP) in at least two replicates are shown. TPM values were adjusted with 0.1 or 0.01 for snRNA/snoRNA and pri-/pre-miRNA respectively to av…
				Line 4								Line 7								Line 16
				TPM adjusted				IP/input		FC		TPM adjusted				IP/input		FC		TPM adjusted				IP/input		FC
ID	Type	Name		GFP (GFP-NHP2)	GFP (WT)	input (GFP-NHP2)	input (WT)	GFP (GFP-NHP2)	GFP (WT)	GFP-NHP2 /GFP		GFP (GFP-NHP2)	GFP (WT)	input (GFP-NHP2)	input (WT)	GFP (GFP-NHP2)	GFP (WT)	GFP-NHP2 /GFP		GFP (GFP-NHP2)	GFP (WT)	input (GFP-NHP2)	input (WT)	GFP (GFP-NHP2)	GFP (WT)	GFP-NHP2 /GFP
AT1G04263.1	snRNA	U5		22.5902	4.73753	8.92458	19.612	2.53124	0.241563	10.4786		7.09924	12.7009	4.63315	2.79565	1.53227	4.54308	0.337276		12.1124	12.7009	1.14063	2.79565	10.6191	4.54308	2.33742
AT1G04733.1	snRNA	U2		236.727	39.7613	7.80219	16.8224	30.3411	2.36359	12.8369		172.484	180.479	21.7858	16.6543	7.91725	10.8368	0.73059		100.285	180.479	6.76119	16.6543	14.8325	10.8368	1.36872
AT1G05057.1	snRNA	U2		261.391	52.7736	17.2067	26.8773	15.1913	1.9635	7.73682		216.74	163.874	32.4087	26.1184	6.68772	6.27427	1.0659		106.579	163.874	10.0095	26.1184	10.6478	6.27427	1.69706
AT1G05273.1	snRNA	U2		891.257	146.972	33.7387	79.9642	26.4164	1.83797	14.3726		524.538	563.973	69.2014	53.8802	7.57988	10.4672	0.724157		303.174	563.973	17.436	53.8802	17.3878	10.4672	1.66117
AT1G05853.1	snRNA	U4		54.3752	8.32876	20.8517	20.4633	2.60771	0.407011	6.40697		23.8012	42.1302	11.8678	10.9474	2.00553	3.84841	0.521132		44.9809	42.1302	4.92667	10.9474	9.13008	3.84841	2.37243
AT1G06877.1	snRNA	U4		2.38684	0.1	1.5737	0.613224	1.5167	0.163073	9.30079		1.68056	0.1	0.46618	0.1	3.60497	1	3.60497		0.1	0.1	0.1	0.1	1	1	1
AT1G08115.1	snRNA	U1A		13341.8	4990.26	1155.23	1031.74	11.549	4.83674	2.38777		6933.44	22359.3	1352	1365.45	5.12828	16.375	0.313177		16171.6	22359.3	606.682	1365.45	26.6557	16.375	1.62783
AT1G09947.1	snRNA	U4		1.72722	0.180312	3.60402	0.514948	0.479247	0.350156	1.36867		0.228641	0.1	0.1	0.265666	2.28641	0.376412	6.07421		0.1	0.1	0.1	0.265666	1	0.376412	2.65666
AT1G61275.1	snRNA	U12		219.347	22.5383	2.53223	3.01078	86.6219	7.48589	11.5714		174.434	142.168	6.06888	7.8625	28.7424	18.0818	1.58957		162	142.168	4.1551	7.8625	38.9883	18.0818	2.15622
AT2G04375.1	snRNA	U2		299.318	61.1753	12.7463	24.8401	23.4826	2.46276	9.53509		185.491	175.937	27.7905	20.3818	6.67463	8.63209	0.773235		98.3636	175.937	7.74302	20.3818	12.7035	8.63209	1.47166
AT2G04455.1	snRNA	U2		176.486	33.6124	5.77334	13.6787	30.5692	2.45728	12.4402		145.43	148.918	21.4087	13.468	6.79305	11.0571	0.614359		70.0282	148.918	4.54889	13.468	15.3946	11.0571	1.39228
AT3G06900.1	snRNA	U4.2		1930.49	311.02	26.818	20.8177	71.985	14.9402	4.81822		665.28	268.012	72.6869	58.9276	9.15269	4.54815	2.0124		310.94	268.012	37.2618	58.9276	8.34476	4.54815	1.83476
AT3G09005.1	snRNA	U2		1.79852	0.776644	1.5375	4.64256	1.16977	0.167288	6.99253		0.341511	0.1	0.1	0.226046	3.41511	0.442388	7.71972		0.1	0.1	0.1	0.226046	1	0.442388	2.26046
AT3G13855.1	snRNA	U6-26		26.7796	3.32565	0.1	0.536145	267.796	6.20288	43.1728		16.5274	0.1	1.01439	0.1	16.2929	1	16.2929		6.17962	0.1	1.22922	0.1	5.02728	1	5.02728
AT3G14735.1	snRNA	U6-1		26.7796	3.32565	0.1	0.536145	267.796	6.20288	43.1728		0.1	0.1	1.01439	0.1	0.098581	1	0.098581		6.17962	0.1	1.22922	0.1	5.02728	1	5.02728
AT3G56705.1	snRNA	U2.6		42.1183	10.102	1.47122	1.32391	28.6281	7.63044	3.75183		20.4709	10.6753	1.45815	1.63595	14.039	6.52545	2.15142		11.0128	10.6753	0.635191	1.63595	17.3378	6.52545	2.65696
AT3G57645.1	snRNA	U2.2		1.24679	0.414548	0.315459	0.200385	3.9523	2.06876	1.91047		2.01603	1.03869	0.271845	0.218161	7.41609	4.76114	1.55763		0.673785	1.03869	0.141207	0.218161	4.77161	4.76114	1.0022
AT3G57765.1	snRNA	U2.3		42.7807	9.73825	1.7559	2.53227	24.3639	3.84566	6.33544		38.937	38.8185	5.00904	3.94232	7.77335	9.84661	0.789444		22.164	38.8185	1.45691	3.94232	15.213	9.84661	1.54499
AT4G03995.1	snRNA	U2		0.1	0.1	0.421345	0.1	0.237335	1	0.237335		0.152227	0.1	0.1	0.167395	1.52227	0.597389	2.5482		0.805615	0.1	0.1	0.167395	8.05615	0.597389	13.4856
AT4G04185.1	snRNA	U5		0.518555	0.1	1.58806	0.1	0.326533	1	0.326533		1.90362	0.1	0.1	0.436688	19.0362	0.228996	83.1289		0.476101	0.1	0.1	0.436688	4.76101	0.228996	20.7908
AT4G04615.1	snRNA	U6		0.1	0.1	6.64325	0.536145	0.0150529	0.186517	0.0807052		34.6482	24.9687	6.00286	10.9962	5.77195	2.27067	2.54196		11.7859	24.9687	0.1	10.9962	117.859	2.27067	51.9048
AT4G06375.1	snRNA	U4atac		59.5944	6.29728	1.36296	0.696777	43.7244	9.03773	4.83798		21.9635	0.1	1.52599	0.31776	14.393	0.314703	45.7351		17.7936	0.1	0.252335	0.31776	70.5157	0.314703	224.071
AT4G06405.1	snRNA	U1		0.1	0.1	1.65304	0.1	0.0604947	1	0.0604947		0.45189	0.1	0.1	0.1	4.5189	1	4.5189		2.93491	0.1	0.1	0.1	29.349	1	29.349
AT4G07120.1	snRNA	U1		1606.11	777.71	144.246	181.307	11.1345	4.28946	2.59577		1699.51	3704.38	289.948	185.509	5.86144	19.9688	0.29353		3057.85	3704.38	101.228	185.509	30.2075	19.9688	1.51274
AT5G04085.1	snRNA	U4		52.6603	8.6994	1.55685	0.737467	33.825	11.7963	2.86742		30.918	3.27055	3.52335	1.31084	8.77516	2.49501	3.51709		12.7733	3.27055	1.43316	1.31084	8.91271	2.49501	3.57222
AT5G04105.1	snRNA	U1		1438.45	564.962	122.164	167.076	11.7748	3.38147	3.48214		1204.78	2245.98	214.994	157.934	5.60378	14.221	0.39405		1716.91	2245.98	59.28	157.934	28.9628	14.221	2.03662
AT5G04305.1	snRNA	U4		485.277	100.062	9.45549	8.19058	51.3222	12.2167	4.20098		227.849	29.9357	15.7948	13.5984	14.4256	2.20142	6.55286		87.3265	29.9357	15.7708	13.5984	5.53721	2.20142	2.51529
AT5G04315.1	snRNA	U1		183.557	122.711	11.3881	22.216	16.1183	5.52354	2.91811		439.407	676.177	59.0866	36.5398	7.43666	18.5052	0.401869		501.123	676.177	21.2947	36.5398	23.5328	18.5052	1.27168
AT5G04465.1	snRNA	U4		31.5895	4.96312	0.577157	0.437107	54.7329	11.3545	4.82038		22.6364	1.83587	2.64638	1.13219	8.55372	1.62153	5.27509		15.9713	1.83587	0.460249	1.13219	34.7014	1.62153	21.4004
AT5G09585.1	snRNA	U2.5		280.338	88.6593	3.91785	9.79948	71.5541	9.04735	7.90885		153.56	51.245	11.2882	9.60397	13.6036	5.33582	2.54949		66.8105	51.245	6.80447	9.60397	9.81863	5.33582	1.84013
AT5G40395.1	snRNA	U6acat		6.77448	1.58493	0.871369	0.1	7.77452	15.8493	0.490528		2.81315	0.1	0.272735	0.31665	10.3146	0.315806	32.6611		2.28775	0.1	0.1	0.31665	22.8775	0.315806	72.4415
AT5G61455.1	snRNA	U2.7		25.7771	6.24719	1.83394	2.33144	14.0556	2.67954	5.24551		21.572	30.3609	4.50557	3.00201	4.78786	10.1135	0.47341		13.307	30.3609	1.00833	3.00201	13.1971	10.1135	1.30489
ID	Type	Name		GFP (GFP-NHP2)	GFP (WT)	input (GFP-NHP2)	input (WT)	GFP (GFP-NHP2)	GFP (WT)	GFP-NHP2 /GFP		GFP (GFP-NHP2)	GFP (WT)	input (GFP-NHP2)	input (WT)	GFP (GFP-NHP2)	GFP (WT)	GFP-NHP2 /GFP		GFP (GFP-NHP2)	GFP (WT)	input (GFP-NHP2)	input (WT)	GFP (GFP-NHP2)	GFP (WT)	GFP-NHP2 /GFP
AT3G08275.1	snoRNA			2050.18	45.8351	4.90224	6.90257	418.213	6.64029	62.981		1806.61	0.1	11.6527	2.71962	155.037	0.0367699	4216.42		655.854	0.1	2.22634	2.71962	294.588	0.0367699	8011.66
AT3G07725.1	snoRNA			849.045	18.0298	2.7192	1.65116	312.241	10.9195	28.5949		596.25	0.1	0.665284	1.47762	896.233	0.0676763	13243		184.633	0.1	0.421392	1.47762	438.15	0.0676763	6474.21
AT1G07957.1	snoRNA			158.741	14.0071	3.9205	0.659286	40.4899	21.2459	1.90577		219.818	0.1	0.930296	0.37955	236.288	0.26347	896.83		137.012	0.1	0.1	0.37955	1370.12	0.26347	5200.3
AT5G06825.1	snoRNA			201.238	5.68739	2.39825	2.18745	83.9106	2.60001	32.2731		70.9519	0.1	2.14807	0.471916	33.0305	0.211902	155.876		55.2277	0.1	0.1	0.471916	552.277	0.211902	2606.28
AT4G09845.1	snoRNA			351.168	16.3583	1.37548	2.68519	255.306	6.09205	41.9081		198.303	0.1	2.00905	0.942971	98.705	0.106048	930.76		161.1	0.1	0.677853	0.942971	237.662	0.106048	2241.09
AT3G04155.1	snoRNA			2118.76	44.5075	2.13817	3.05958	990.925	14.5469	68.1191		1297.24	0.1	3.04102	2.22751	426.581	0.0448931	9502.16		64.218	0.1	0.79624	2.22751	80.6515	0.0448931	1796.52
AT1G09083.1	snoRNA			39.0403	2.53948	3.5324	2.5404	11.0521	0.999638	11.0561		46.0655	0.1	0.63538	0.587094	72.5006	0.17033	425.647		17.184	0.1	0.1	0.587094	171.84	0.17033	1008.86
AT1G09867.1	snoRNA			159.014	10.6068	3.95115	2.05582	40.2451	5.15942	7.80032		141.583	0.1	0.1	0.723606	1415.83	0.138197	10245		100.585	0.1	0.748653	0.723606	134.355	0.138197	972.199
AT5G54075.1	snoRNA			44.2235	3.56249	4.67653	2.5404	9.45648	1.40233	6.74339		53.8733	0.1	3.57997	1.23655	15.0485	0.08087	186.083		7.45008	0.1	0.1	1.23655	74.5008	0.08087	921.242
AT5G06305.1	snoRNA			658.54	14.2036	0.1	0.1	6585.4	142.036	46.3643		265.327	0.1	1.11827	1.21352	237.265	0.0824046	2879.27		31.4973	0.1	0.446336	1.21352	70.5686	0.0824046	856.367
AT1G74456.1	snoRNA			3.18639	0.1	0.1	0.1	31.8639	1	31.8639		2.45521	0.1	1.80832	0.881345	1.35773	0.113463	11.9663		9.37503	0.1	0.1	0.881345	93.7503	0.113463	826.264
AT1G04187.1	snoRNA			53.8799	4.18008	0.716658	0.1	75.1822	41.8008	1.79858		118.504	0.1	0.391544	0.275904	302.658	0.362445	835.045		25.525	0.1	0.1	0.275904	255.25	0.362445	704.245
AT2G06865.1	snoRNA			86.2723	1.43876	0.567187	0.1	152.106	14.3876	10.572		120.24	0.1	0.723519	0.226377	166.188	0.441741	376.211		27.4506	0.1	0.1	0.226377	274.506	0.441741	621.418
AT5G08495.1	snoRNA			532.945	10.5983	2.28267	0.720463	233.475	14.7105	15.8713		87.8419	0.1	0.853711	0.444406	102.894	0.225019	457.268		56.2622	0.1	0.421392	0.444406	133.515	0.225019	593.35
AT1G07897.1	snoRNA			62.4041	3.03253	0.567187	1.09706	110.024	2.76424	39.8026		82.9837	0.1	1.1392	0.226377	72.8439	0.441741	164.902		25.2087	0.1	0.1	0.226377	252.087	0.441741	570.668
AT2G09695.1	snoRNA			324.466	13.4837	0.1	0.1	3244.66	134.837	24.0635		172.42	0.1	0.501331	0.1	343.924	1	343.924		157.862	0.1	0.287674	0.1	548.753	1	548.753
AT5G01135.1	snoRNA			70.0047	4.05162	0.536533	0.410232	130.476	9.87642	13.2109		63.7837	0.1	0.288428	0.214802	221.142	0.465545	475.018		20.0242	0.1	0.1	0.214802	200.242	0.465545	430.124
AT2G35382.1	snoRNA			33.3268	0.609809	1.78517	1.2726	18.6687	0.479183	38.9593		18.7072	0.1	0.1	0.999874	187.072	0.100013	1870.48		3.92542	0.1	0.1	0.999874	39.2542	0.100013	392.493
AT5G08805.1	snoRNA			38.4374	3.13798	4.61702	4.70352	8.32516	0.667156	12.4786		62.8303	0.1	0.1	0.503448	628.303	0.19863	3163.18		6.23855	0.1	0.1	0.503448	62.3855	0.19863	314.079
AT2G09690.1	snoRNA			955.907	29.5931	0.1	0.1	9559.07	295.931	32.3016		179.254	0.1	0.1	0.6739	1792.54	0.14839	12080		21.215	0.1	0.517822	0.6739	40.9697	0.14839	276.095
AT3G04985.1	snoRNA			215.5	3.92691	0.1	0.1	2155	39.2691	54.8777		174.528	0.1	0.1	0.1	1745.28	1	1745.28		26.7519	0.1	0.1	0.1	267.519	1	267.519
AT3G02795.1	snoRNA			26.1734	1.72342	0.1	0.1	261.734	17.2342	15.1868		60.6267	0.1	0.1	0.1	606.267	1	606.267		26.4912	0.1	0.1	0.1	264.912	1	264.912
AT3G07715.1	snoRNA			290.916	20.8276	7.45974	1.2539	38.9981	16.6103	2.34782		280.946	0.1	3.17752	1.69031	88.4168	0.0591606	1494.52		39.9675	0.1	2.69446	1.69031	14.8332	0.0591606	250.728
AT3G50825.1	snoRNA			77.3185	4.11015	2.31086	1.04333	33.4588	3.93944	8.49328		49.2144	0.1	0.483862	0.1	101.712	1	101.712		24.6933	0.1	0.1	0.1	246.933	1	246.933
AT1G06463.1	snoRNA			1555.87	19.0059	2.7081	2.69504	574.523	7.05216	81.4678		2194.8	3.10558	5.1599	2.73569	425.356	1.13521	374.693		355.339	3.10558	1.32023	2.73569	269.149	1.13521	237.091
AT2G08860.1	snoRNA			1709.66	19.6433	1.1256	0.668655	1518.89	29.3773	51.7029		596.629	4.8698	1.27439	1.13402	468.167	4.29427	109.021		489.657	4.8698	0.489909	1.13402	999.485	4.29427	232.748
AT1G06553.1	snoRNA			1046.46	25.8764	1.95224	0.1	536.032	258.764	2.07151		676.578	11.4493	3.0133	1.87965	224.53	6.09121	36.8614		119.637	11.4493	0.1	1.87965	1196.37	6.09121	196.409
AT1G03743.1	snoRNA			5.72496	0.354985	0.1	0.1	57.2496	3.54985	16.1273		2.75939	0.1	0.713823	0.503865	3.86565	0.198466	19.4777		3.46724	0.1	0.1	0.503865	34.6724	0.198466	174.702
AT5G01785.1	snoRNA			31.7999	4.9769	0.1	0.1	317.999	49.769	6.38949		81.3113	0.1	0.290627	0.1	279.779	1	279.779		17.4191	0.1	0.1	0.1	174.191	1	174.191
AT3G27865.1	snoRNA			27.6811	4.39893	4.36096	7.01466	6.34747	0.627105	10.1219		3.13869	0.1	1.16891	0.576509	2.68514	0.173458	15.4801		2.76174	0.1	0.1	0.576509	27.6174	0.173458	159.217
AT5G04545.1	snoRNA			55.9017	0.725359	0.1	0.1	559.017	7.25359	77.0676		30.4487	0.1	0.1	0.1	304.487	1	304.487		14.7007	0.1	0.1	0.1	147.007	1	147.007
AT3G58193.1	snoRNA			57.8635	3.7459	2.93894	4.68595	19.6886	0.79939	24.6295		65.015	4.9948	3.4326	1.83567	18.9404	2.72097	6.96092		38.002	4.9948	0.1	1.83567	380.02	2.72097	139.664
AT2G08900.1	snoRNA			5.66373	0.1	4.54328	0.1	1.24662	1	1.24662		1.31278	0.1	0.471899	0.353766	2.7819	0.282673	9.84143		3.55579	0.1	0.1	0.353766	35.5579	0.282673	125.792
AT5G02915.1	snoRNA			751.687	13.0654	0.923638	0.672434	813.833	19.43	41.8854		714.214	12.5736	0.568721	2.99072	1255.82	4.2042	298.707		624.978	12.5736	1.27883	2.99072	488.713	4.2042	116.244
AT1G05997.1	snoRNA			47.8098	1.18053	2.71039	1.89461	17.6395	0.623103	28.3091		30.0557	0.1	0.40591	0.163799	74.0452	0.610504	121.285		7.01771	0.1	0.1	0.163799	70.1771	0.610504	114.949
AT3G02445.1	snoRNA			6.26124	0.1	3.58442	0.1	1.74679	1	1.74679		2.73841	0.1	1.3022	0.503907	2.10291	0.198449	10.5967		2.13686	0.1	0.1	0.503907	21.3686	0.198449	107.678
AT3G03445.1	snoRNA			582.027	31.2206	0.1	0.65744	5820.27	47.4882	122.563		574.078	3.8994	0.999395	1.24802	574.426	3.12447	183.847		190.225	3.8994	0.582088	1.24802	326.798	3.12447	104.593
AT1G06087.1	snoRNA			701.473	32.3888	3.09447	3.7472	226.686	8.64346	26.2263		873.122	62.199	1.23184	1.71217	708.796	36.3277	19.5112		357.663	62.199	0.1	1.71217	3576.63	36.3277	98.4547
AT2G08375.1	snoRNA			1.16498	0.406402	0.1	0.1	11.6498	4.06402	2.86656		1.89994	0.1	0.1	0.449639	18.9994	0.222401	85.4286		1.96747	0.1	0.1	0.449639	19.6747	0.222401	88.4653
AT4G08165.1	snoRNA			9.07489	0.639199	7.30402	0.994124	1.24245	0.642977	1.93234		1.31278	0.1	0.1	0.607533	13.1278	0.1646	79.7555		1.39592	0.1	0.1	0.607533	13.9592	0.1646	84.8068
AT4G07075.1	snoRNA			0.462536	0.1	0.1	0.1	4.62536	1	4.62536		2.22668	0.1	0.1	0.1	22.2668	1	22.2668		8.38462	0.1	0.1	0.1	83.8462	1	83.8462
AT3G05325.1	snoRNA			8.42638	0.1	1.56045	1.17702	5.39995	0.0849604	63.5585		2.86052	0.1	0.1	0.400326	28.6052	0.249796	114.514		2.06616	0.1	0.1	0.400326	20.6616	0.249796	82.7139
AT4G39366.1	snoRNA			1265.83	47.7586	5.31512	4.8195	238.157	9.90944	24.0334		1466.15	4.43968	2.00978	1.51926	729.508	2.92228	249.637		185.937	4.43968	0.820498	1.51926	226.615	2.92228	77.5474
AT5G02675.1	snoRNA			17.4815	7.96871	0.1	0.1	174.815	79.6871	2.19377		3.74995	0.1	0.1	0.1	37.4995	1	37.4995		7.67998	0.1	0.1	0.1	76.7998	1	76.7998
AT3G47347.1	snoRNA			324.122	4.34486	0.905089	1.2358	358.11	3.51583	101.857		87.971	0.1	0.466765	0.1	188.469	1	188.469		20.6398	0.1	0.271355	0.1	76.0621	1	76.0621
AT3G04175.1	snoRNA			171.032	7.58328	1.75049	1.66466	97.7051	4.55546	21.4479		166.068	0.1	0.869682	0.1	190.953	1	190.953		7.49418	0.1	0.1	0.1	74.9418	1	74.9418
AT1G12013.1	snoRNA	snoR111		304.003	11.7466	1.5085	1.33868	201.527	8.7748	22.9666		192.998	2.12963	0.921728	1.06424	209.387	2.00108	104.637		160.142	2.12963	1.1981	1.06424	133.663	2.00108	66.7955
AT2G09465.1	snoRNA			3267.23	46.8015	2.4393	6.51881	1339.41	7.17946	186.562		2065.79	30.9537	6.0764	3.58946	339.969	8.6235	39.4235		748.987	30.9537	1.49609	3.58946	500.629	8.6235	58.0541
AT4G39363.1	snoRNA			168.618	39.118	3.99432	3.3385	42.2145	11.7172	3.60277		159.697	27.5458	4.21698	1.61237	37.8701	17.0841	2.21669		95.2862	27.5458	0.1	1.61237	952.862	17.0841	55.7749
AT1G04227.1	snoRNA			26.8065	1.73517	0.1	0.1	268.065	17.3517	15.4489		50.2758	0.1	0.693001	0.1	72.5479	1	72.5479		33.0372	0.1	0.616616	0.1	53.5783	1	53.5783
AT2G35387.1	snoRNA			7.65805	2.47862	1.11589	2.7491	6.86275	0.901609	7.61166		1.17267	0.1	0.1	0.1	11.7267	1	11.7267		5.18591	0.1	0.1	0.1	51.8591	1	51.8591
AT1G09533.1	snoRNA			2405.82	65.2536	14.117	8.47339	170.421	7.701	22.1297		2637.68	50.6556	10.841	6.46479	243.306	7.83561	31.0512		956.895	50.6556	2.74736	6.46479	348.296	7.83561	44.4503
AT4G06320.1	snoRNA			24.0948	1.28868	4.49247	2.28094	5.36337	0.564976	9.49309		1.21448	0.1	0.1	0.1	12.1448	1	12.1448		4.36595	0.1	0.1	0.1	43.6595	1	43.6595
AT1G08643.1	snoRNA			20.1805	5.90889	1.49633	0.587967	13.4867	10.0497	1.342		21.4887	0.1	1.45432	0.1	14.7757	1	14.7757		14.7808	0.1	0.381958	0.1	38.6975	1	38.6975
AT4G39361.1	snoRNA			41.4053	1.42264	5.55205	4.95776	7.45767	0.286953	25.9892		7.61512	0.1	1.3351	0.352061	5.70381	0.284042	20.0809		1.068	0.1	0.1	0.352061	10.6799	0.284042	37.5999
AT3G02045.1	snoRNA			132.483	10.0123	2.2884	1.17795	57.8934	8.49981	6.81113		55.853	3.71757	1.73396	0.853079	32.2112	4.35783	7.39158		15.8225	3.71757	0.1	0.853079	158.225	4.35783	36.3083
AT1G08123.1	snoRNA			3.8603	0.67081	0.830227	0.63851	4.64969	1.05059	4.42581		3.41262	0.1	0.544746	0.1	6.26461	1	6.26461		3.54079	0.1	0.1	0.1	35.4079	1	35.4079
AT3G05715.1	snoRNA			1033.67	8.37967	8.08974	0.1	127.775	83.7967	1.52483		978.556	20.223	1.06353	1.4235	920.103	14.2065	64.7665		731.423	20.223	1.45506	1.4235	502.676	14.2065	35.3836
AT3G09225.1	snoRNA			22168.9	376.513	41.8985	53.7701	529.11	7.00226	75.5627		10033.8	574.445	38.5975	34.0362	259.959	16.8775	15.4027		4549.78	574.445	8.22371	34.0362	553.251	16.8775	32.7804
AT5G06835.1	snoRNA			757.835	11.1823	4.63755	2.24963	163.413	4.97073	32.875		175.004	1.05686	2.30661	0.240592	75.8709	4.39277	17.2718		121.49	1.05686	0.882021	0.240592	137.74	4.39277	31.3561
AT1G06253.1	snoRNA			710.91	87.4611	0.1	0.1	7109.1	874.611	8.1283		1382.34	49.9677	3.68086	2.43583	375.547	20.5136	18.3072		684.899	49.9677	1.06592	2.43583	642.542	20.5136	31.3227
AT5G08865.1	snoRNA			544.07	16.9258	1.42819	0.567523	380.952	29.824	12.7733		609.145	21.6228	5.82493	2.39664	104.575	9.02215	11.591		542.994	21.6228	1.95677	2.39664	277.495	9.02215	30.7571
AT5G51174.1	snoRNA			551.433	20.8388	0.962258	1.01853	573.062	20.4596	28.0095		287.492	8.28765	1.39494	1.00231	206.097	8.26858	24.9253		141.575	8.28765	0.573688	1.00231	246.78	8.26858	29.8455
AT1G04277.1	snoRNA			381.285	16.047	1.72131	0.484171	221.509	33.1433	6.68336		399.745	4.29878	0.854187	0.1	467.983	42.9878	10.8864		124.12	4.29878	0.1	0.1	1241.2	42.9878	28.8734
AT1G06033.1	snoRNA			5820.13	131.781	5.61082	4.28741	1037.3	30.7367	33.748		1643.5	54.2729	3.36304	5.45896	488.695	9.94199	49.1546		639.534	54.2729	2.46023	5.45896	259.949	9.94199	26.1465
AT5G06115.1	snoRNA			1536.29	9.2072	3.81685	1.2323	402.5	7.47157	53.8709		1956.66	70.8572	2.31552	0.698202	845.018	101.485	8.32651		1310.19	70.8572	0.515262	0.698202	2542.76	101.485	25.0554
AT5G10572.1	snoRNA			134.995	12.9198	0.726861	0.1	185.724	129.198	1.43751		134.308	8.8641	0.993387	0.459143	135.203	19.3057	7.00323		48.32	8.8641	0.1	0.459143	483.2	19.3057	25.0288
AT1G09087.1	snoRNA			122.98	6.9914	2.60406	1.39097	47.2263	5.02628	9.39586		167.726	17.315	3.60008	1.29053	46.5896	13.417	3.47242		33.0852	17.315	0.1	1.29053	330.852	13.417	24.6591
AT2G05765.1	snoRNA			109.025	3.96525	6.19532	2.7491	17.5979	1.44238	12.2006		41.219	0.1	1.37669	0.1	29.9407	1	29.9407		15.3577	0.1	0.642966	0.1	23.8858	1	23.8858
AT3G03585.1	snoRNA			1.1183	0.1	0.1	0.1	11.183	1	11.183		5.7	0.1	0.1	0.1	57	1	57		2.1359	0.1	0.1	0.1	21.359	1	21.359
AT1G08937.1	snoRNA			254.642	13.9593	3.86117	3.2066	65.9494	4.3533	15.1493		196.165	10.1161	1.58898	0.459143	123.453	22.0326	5.60322		46.0979	10.1161	0.1	0.459143	460.979	22.0326	20.9226
AT1G04273.1	snoRNA			258.933	4.95881	0.612615	2.28553	422.668	2.16965	194.809		482.725	4.99575	1.28013	0.386951	377.09	12.9106	29.2079		180.428	4.99575	0.698144	0.386951	258.44	12.9106	20.0177
AT1G75166.1	snoRNA			21793.2	274.563	49.6148	32.5666	439.249	8.4308	52.1005		20081.2	1071.2	109.138	59.3425	183.998	18.0511	10.1931		10515.6	1071.2	31.4515	59.3425	334.342	18.0511	18.5219
AT5G41471.1	snoRNA			1473.11	51.4518	2.90339	2.4924	507.375	20.6435	24.578		1546.75	40.7551	4.02964	3.75976	383.843	10.8398	35.4104		416.553	40.7551	2.30614	3.75976	180.628	10.8398	16.6634
AT5G08515.1	snoRNA			3687.23	43.1941	6.2904	2.30111	586.168	18.771	31.2273		7471.44	87.778	16.9899	2.78814	439.757	31.4826	13.9683		2450.28	87.778	5.17076	2.78814	473.872	31.4826	15.0519
AT5G00765.1	snoRNA			175.938	11.176	4.8331	3.37808	36.4028	3.30839	11.0032		266.337	18.8992	1.7959	0.619472	148.303	30.5086	4.86102		185.992	18.8992	0.453927	0.619472	409.741	30.5086	13.4303
AT2G04955.1	snoRNA			310.823	3.45145	1.69294	0.1	183.599	34.5145	5.31949		356.016	17.5329	1.08468	1.14685	328.223	15.2879	21.4696		60.6517	17.5329	0.307631	1.14685	197.157	15.2879	12.8963
AT5G07105.1	snoRNA			55.6655	2.77752	2.43594	0.432353	22.8518	6.4242	3.55714		82.9837	4.33751	0.30784	0.226377	269.568	19.1606	14.0689		66.1599	4.33751	0.276559	0.226377	239.225	19.1606	12.4853
AT2G04965.1	snoRNA			5350.86	48.0197	41.9758	45.0021	127.475	1.06705	119.464		1412.65	60.5301	9.09032	6.11941	155.401	9.89149	15.7106		337.756	60.5301	2.75981	6.11941	122.384	9.89149	12.3726
AT3G08165.1	snoRNA			917.725	12.916	1.12523	4.83532	815.588	2.67118	305.329		418.478	36.3286	2.46026	2.10866	170.095	17.2283	9.873		225.295	36.3286	1.09691	2.10866	205.391	17.2283	11.9217
AT4G08325.1	snoRNA			13.2711	0.365051	2.65586	0.1	4.99692	3.65051	1.36883		7.96075	1.38176	0.1	0.28352	79.6075	4.87357	16.3345		5.78075	1.38176	0.1	0.28352	57.8075	4.87357	11.8614
AT4G06255.1	snoRNA			1201.69	22.7244	1.80156	2.89291	667.029	7.85521	84.9156		852.547	5.95654	3.15174	0.897667	270.501	6.63558	40.7652		47.0356	5.95654	0.637861	0.897667	73.7395	6.63558	11.1127
AT4G03915.1	snoRNA			600.831	10.3901	0.1	1.31346	6008.31	7.91047	759.539		45.487	9.62854	0.51534	0.301832	88.266	31.9003	2.76693		33.2827	9.62854	0.1	0.301832	332.827	31.9003	10.4333
AT5G01515.1	snoRNA			39984.4	474.315	92.0713	117.073	434.276	4.05144	107.191		9523.51	919.55	67.6593	45.5639	140.757	20.1815	6.97454		4431.13	919.55	21.8552	45.5639	202.75	20.1815	10.0463
AT5G01145.1	snoRNA			53.9042	1.8104	1.4096	0.1	38.2408	18.104	2.11228		73.3362	0.859881	0.288428	0.1	254.262	8.59881	29.5694		20.2917	0.859881	0.260696	0.1	77.8365	8.59881	9.05201
AT4G04485.1	snoRNA			1294.4	15.7837	7.43066	7.7407	174.197	2.03905	85.4306		1457.12	57.5517	5.85571	1.44668	248.837	39.782	6.25501		512.926	57.5517	1.60096	1.44668	320.387	39.782	8.05357
AT2G08725.1	snoRNA			16.1877	1.94234	3.58442	1.48207	4.51612	1.31056	3.44596		3.49224	0.1	0.1	0.1	34.9224	1	34.9224		0.778953	0.1	0.1	0.1	7.78953	1	7.78953
AT5G08525.1	snoRNA			11.6984	0.517661	0.934686	1.39097	12.5158	0.372159	33.6303		4.53065	0.1	0.683347	0.1	6.63009	1	6.63009		0.773167	0.1	0.1	0.1	7.73167	1	7.73167
AT2G17295.1	snoRNA			3.37622	0.1	1.05386	0.1	3.20367	1	3.20367		1.23323	0.1	0.1	0.1	12.3323	1	12.3323		0.766147	0.1	0.1	0.1	7.66147	1	7.66147
AT5G04425.1	snoRNA			27.9066	2.21913	0.841326	2.84337	33.1697	0.780459	42.5003		12.1858	0.1	0.579174	0.424541	21.0399	0.235549	89.3231		1.73021	0.1	0.958792	0.424541	1.80457	0.235549	7.66116
AT5G02575.1	snoRNA			66612.3	638.649	541.833	475.644	122.939	1.3427	91.5605		12442.1	851.457	198.716	120.839	62.6124	7.04619	8.886		2974.15	851.457	56.4478	120.839	52.6885	7.04619	7.47759
AT2G08580.1	snoRNA			404.993	2.85034	6.18209	3.26969	65.5107	0.871747	75.1488		44.357	3.56633	0.1	0.1	443.57	35.6633	12.4377		21.6825	3.56633	0.1	0.1	216.825	35.6633	6.07976
AT1G03506.1	snoRNA			11.7576	0.29027	2.29068	1.71553	5.13281	0.169201	30.3355		2.86611	0.1	0.989491	0.1	2.89655	1	2.89655		0.591541	0.1	0.1	0.1	5.91541	1	5.91541
AT1G26233.1	snoRNA	snoR95		59.6287	3.52174	1.31393	1.39264	45.3819	2.52883	17.9458		43.8604	3.69604	0.957153	0.1	45.8238	36.9603	1.23981		21.1432	3.69604	0.1	0.1	211.432	36.9603	5.7205
AT4G03295.1	snoRNA			32.5818	1.01921	0.1	2.3481	325.818	0.434056	750.636		4.47128	0.1	1.74478	0.1	2.56265	1	2.56265		0.566868	0.1	0.1	0.1	5.66868	1	5.66868
AT4G04465.1	snoRNA			23.988	7.38531	0.1	0.1	239.88	73.8531	3.24807		59.7778	10.4947	1.03744	0.678145	57.6204	15.4755	3.72332		30.6807	10.4947	0.492942	0.678145	62.2401	15.4755	4.02183
AT4G08425.1	snoRNA			113.977	12.4827	1.90946	0.812924	59.6904	15.3554	3.88727		56.0778	6.53346	1.73696	1.7009	32.285	3.84118	8.40498		11.2064	6.53346	0.761671	1.7009	14.7129	3.84118	3.8303
AT2G09705.1	snoRNA			189.51	8.19802	0.1	0.1	1895.1	81.9802	23.1166		178.44	18.7039	0.336026	0.243475	531.029	76.8205	6.9126		137.46	18.7039	0.498762	0.243475	275.602	76.8205	3.58762
AT3G04165.1	snoRNA			7957.87	971.988	150.04	169.388	53.0382	5.73823	9.24295		1300.19	95.1138	99.3481	37.523	13.0872	2.53481	5.16298		233.95	95.1138	28.0519	37.523	8.3399	2.53481	3.29014
AT5G07725.1	snoRNA			52.7379	5.81855	4.61702	7.00528	11.4225	0.830595	13.7522		20.9066	5.71698	0.722226	0.906896	28.9474	6.30389	4.59199		35.9082	5.71698	1.75299	0.906896	20.4839	6.30389	3.24941
AT3G47348.1	snoRNA			427.444	25.0353	15.6975	23.9691	27.23	1.04448	26.0704		243.202	50.8004	17.9312	5.91979	13.5631	8.58144	1.58051		42.6683	50.8004	2.21162	5.91979	19.2928	8.58144	2.2482
AT4G06705.1	snoRNA			61.0485	27.1918	1.6384	1.12779	37.261	24.1108	1.54541		39.5736	15.1508	3.19679	3.37102	12.3792	4.49443	2.75433		19.9065	15.1508	2.34039	3.37102	8.50565	4.49443	1.89249
AT1G04217.1	snoRNA			63.6371	2.42378	2.66308	1.19277	23.8961	2.03207	11.7595		35.7679	4.99575	0.572052	0.1	62.5257	49.9575	1.25158		9.24583	4.99575	0.1	0.1	92.4583	49.9575	1.85074
AT1G09027.1	snoRNA			46.287	4.69089	0.726861	0.987599	63.6807	4.74979	13.407		30.1885	1.35201	1.58898	0.638715	18.9987	2.11677	8.9753		3.21097	1.35201	0.847454	0.638715	3.78896	2.11677	1.78997
AT1G06467.1	snoRNA			31.3694	12.5334	1.35919	0.985669	23.0796	12.7156	1.81506		20.9268	11.163	1.90907	1.30709	10.9618	8.54032	1.28353		12.2942	11.163	0.988685	1.30709	12.4349	8.54032	1.45602
AT2G08585.1	snoRNA			24.6435	0.225365	2.40275	2.72156	10.2564	0.0828073	123.859		6.59925	7.55524	0.1	0.223857	65.9925	33.7503	1.95532		0.976204	7.55524	0.1	0.223857	9.76204	33.7503	0.289243
AT5G01505.1	snoRNA			27.1758	6.46281	5.15652	7.54944	5.27019	0.856065	6.15629		6.52685	3.56549	0.1	0.1	65.2685	35.6549	1.83056		1.4469	3.56549	0.1	0.1	14.469	35.6549	0.405806
AT5G07095.1	snoRNA			17.5157	0.522505	2.15046	2.28553	8.14507	0.228614	35.628		28.2356	4.0166	0.572052	0.1	49.3584	40.166	1.22886		1.4805	4.0166	0.1	0.1	14.805	40.166	0.368596
AT4G07635.1	snoRNA			9.19061	0.517661	3.43875	0.745484	2.67266	0.694396	3.84891		2.68455	0.1	2.43339	0.1	1.10321	1	1.10321		1.44633	0.1	0.1	0.1	14.4633	1	14.4633
AT1G04223.1	snoRNA			14.4042	5.24797	0.1	0.661594	144.042	7.93231	18.1589		10.5021	4.10802	1.00524	0.1	10.4474	41.0802	0.254317		10.4016	4.10802	0.1	0.1	104.016	41.0802	2.53203
AT2G05565.1	snoRNA			2.179	0.453188	3.0653	0.1	0.710858	4.53188	0.156857		19.1351	0.1	0.579174	1.07362	33.0386	0.0931426	354.71		0.643404	0.1	0.529396	1.07362	1.21535	0.0931426	13.0483
AT1G06667.1	snoRNA			0.879623	0.1	1.58265	0.1	0.555791	1	0.555791		5.23645	0.1	2.01669	0.424541	2.59655	0.235549	11.0234		4.99063	0.1	0.1	0.424541	49.9063	0.235549	211.873
AT5G01495.1	snoRNA			251.597	5.84657	4.14849	0.1	60.6479	58.4657	1.03732		729.115	10.1201	19.11	2.88453	38.1536	3.50839	10.875		2127.92	10.1201	3.50708	2.88453	606.75	3.50839	172.943
AT1G29071.1	snoRNA			10.9544	6.75457	1.18642	0.1	9.23317	67.5457	0.136695		17.2682	0.1	1.31389	0.1	13.1428	1	13.1428		13.9364	0.1	0.1	0.1	139.364	1	139.364
AT1G06283.1	snoRNA			970.388	24.3263	4.96491	0.1	195.449	243.263	0.803448		1440.49	49.9677	3.68086	2.43583	391.346	20.5136	19.0774		723.994	49.9677	1.06592	2.43583	679.219	20.5136	33.1107
AT4G06010.1	snoRNA			1.67729	1.12932	2.36623	0.1	0.708843	11.2932	0.0627674		2.36096	0.1	0.1	0.1	23.6096	1	23.6096		1.06087	0.1	0.1	0.1	10.6087	1	10.6087
AT1G32385.1	snoRNA			3.62385	0.462746	0.1	1.24891	36.2385	0.37052	97.8043		1.08697	0.1	0.1	0.1	10.8697	1	10.8697		4.87506	0.1	0.1	0.1	48.7506	1	48.7506
AT2G35384.1	snoRNA			9.43642	0.991981	3.14766	3.63214	2.99791	0.273112	10.9769		0.815113	0.1	0.1	0.1	8.15113	1	8.15113		3.91443	0.1	0.1	0.1	39.1443	1	39.1443
AT1G03746.1	snoRNA			12.0269	0.281373	1.63614	0.674455	7.35076	0.417186	17.6199		0.757979	0.1	0.616025	0.1	1.23044	1	1.23044		1.89065	0.1	0.1	0.1	18.9065	1	18.9065
AT1G06453.1	snoRNA			41.0308	6.08531	14.6933	16.1847	2.79248	0.375991	7.427		8.32474	0.1	2.1641	1.50284	3.84674	0.0665406	57.8104		0.1	0.1	0.1	1.50284	1	0.0665406	15.0284
AT1G06263.1	snoRNA			1.40881	0.1	0.1	0.1	14.0881	1	14.0881		0.768687	0.1	0.1	0.1	7.68687	1	7.68687		0.875627	0.1	0.1	0.1	8.75627	1	8.75627
AT1G09333.1	snoRNA			46.4326	4.44575	4.69649	14.7121	9.88665	0.302183	32.7174		3.46	0.1	0.692458	0.843833	4.99669	0.118507	42.1638		0.1	0.1	0.1	0.843833	1	0.118507	8.43833
AT4G06250.1	snoRNA			4.18585	0.353829	1.61013	0.556453	2.59969	0.635865	4.08844		0.475485	0.1	0.297181	0.1	1.59998	1	1.59998		0.605332	0.1	0.1	0.1	6.05332	1	6.05332
AT3G03425.1	snoRNA			0.773846	0.1	0.1	0.1	7.73846	1	7.73846		0.651003	0.1	0.1	0.1	6.51003	1	6.51003		0.585167	0.1	0.1	0.1	5.85167	1	5.85167
AT3G24612.1	snoRNA			3.23441	0.29027	0.830227	0.1	3.89581	2.9027	1.34213		3.68785	0.1	0.1	0.1	36.8785	1	36.8785		0.582425	0.1	0.1	0.1	5.82425	1	5.82425
AT2G35742.1	snoRNA			3.37622	0.1	1.05386	0.1	3.20367	1	3.20367		1.61097	0.1	0.1	0.506632	16.1097	0.197382	81.617		0.1	0.1	0.1	0.506632	1	0.197382	5.06632
AT1G09467.1	snoRNA			32.9859	2.83334	8.0277	13.194	4.10901	0.214745	19.1344		3.4449	0.1	2.00452	0.499169	1.71857	0.200333	8.57857		0.1	0.1	0.1	0.499169	1	0.200333	4.99169
AT1G04527.1	snoRNA			0.6797	0.485691	0.1	0.1	6.797	4.85691	1.39945		2.56905	0.1	0.1	0.476855	25.6905	0.209707	122.506		0.1	0.1	0.1	0.476855	1	0.209707	4.76855
AT1G05907.1	snoRNA			4.8924	0.1	1.29711	2.3481	3.77177	0.0425877	88.5648		1.12854	0.1	0.1	0.449639	11.2854	0.222401	50.7434		0.1	0.1	0.1	0.449639	1	0.222401	4.49639
AT5G00760.1	snoRNA			38.495	3.07735	5.03683	2.49977	7.6427	1.23105	6.20826		2.85172	0.1	1.14785	0.439325	2.4844	0.227622	10.9146		0.1	0.1	0.1	0.439325	1	0.227622	4.39325
AT3G13525.1	snoRNA			25.5677	0.806377	1.58265	1.19735	16.155	0.67347	23.9877		9.46648	0.1	2.01669	0.424541	4.69406	0.235549	19.9282		0.1	0.1	0.1	0.424541	1	0.235549	4.24541
AT1G03502.1	snoRNA			27.1518	0.231671	3.56214	1.30408	7.62232	0.177652	42.906		4.43992	0.1	1.10564	0.411306	4.01569	0.243128	16.5168		0.1	0.1	0.1	0.411306	1	0.243128	4.11306
AT3G05355.1	snoRNA			4.12889	1.81243	3.75113	2.25404	1.10071	0.804081	1.3689		1.20421	0.1	0.1	0.400326	12.0421	0.249796	48.2075		0.1	0.1	0.1	0.400326	1	0.249796	4.00326
AT3G05335.1	snoRNA			12.1548	3.6048	4.54328	1.88825	2.67532	1.90907	1.40138		2.52555	0.1	1.2157	0.353766	2.07745	0.282673	7.34932		0.1	0.1	0.1	0.353766	1	0.282673	3.53766
AT5G00750.1	snoRNA			16.089	2.19527	0.1	6.60447	160.89	0.332391	484.038		1.3823	0.1	0.458723	0.339177	3.01337	0.294831	10.2206		0.1	0.1	0.1	0.339177	1	0.294831	3.39177
AT4G15258.1	snoRNA			11.9132	0.928596	4.63282	2.9846	2.57148	0.311129	8.265		2.1098	0.1	1.0949	0.300021	1.92694	0.33331	5.78123		0.1	0.1	0.1	0.300021	1	0.33331	3.00021
AT3G08485.1	snoRNA			15.583	0.717399	5.04183	6.96921	3.09074	0.102938	30.0251		8.40104	0.1	1.03744	1.83443	8.09784	0.0545127	148.55		0.1	0.1	0.885884	1.83443	0.112882	0.0545127	2.07074
AT1G19373.1	snoRNA			83.1682	2.55122	4.88844	5.72024	17.0132	0.445998	38.1465		5.49981	0.1	0.648261	0.799278	8.48395	0.125113	67.8103		0.1	0.1	0.568659	0.799278	0.175852	0.125113	1.40555
AT3G09865.1	snoRNA			12.4546	1.19557	0.1	0.1	124.546	11.9557	10.4173		12.6417	0.1	0.1	0.1	126.417	1	126.417		0.1	0.1	0.1	0.1	1	1	1
AT1G03935.1	snoRNA			22.2851	1.24162	0.830227	0.1	26.8422	12.4162	2.16187		5.33939	0.1	0.1	0.1	53.3939	1	53.3939		0.1	0.1	0.1	0.1	1	1	1
AT4G04475.1	snoRNA			19.6119	0.642944	1.87881	1.98128	10.4384	0.32451	32.1667		4.11765	0.1	0.1	0.1	41.1765	1	41.1765		0.1	0.1	0.1	0.1	1	1	1
AT5G00755.1	snoRNA			9.19061	0.517661	0.1	0.745484	91.9061	0.694396	132.354		3.79221	0.1	0.1	0.1	37.9221	1	37.9221		0.1	0.1	0.1	0.1	1	1	1
AT1G20015.1	snoRNA			7.60457	0.914416	3.65763	2.60837	2.0791	0.35057	5.93062		1.75433	0.1	0.1	0.1	17.5433	1	17.5433		0.1	0.1	0.1	0.1	1	1	1
AT5G66562.1	snoRNA			5.60715	1.06423	3.29975	2.52908	1.69927	0.420796	4.03822		1.51089	0.1	0.1	0.1	15.1089	1	15.1089		0.1	0.1	0.1	0.1	1	1	1
AT5G06565.1	snoRNA			6.5073	0.1	4.32606	3.67369	1.50421	0.0272206	55.2599		1.44555	0.1	0.1	0.1	14.4555	1	14.4555		0.1	0.1	0.1	0.1	1	1	1
AT1G04267.1	snoRNA			2.7848	0.251177	0.650164	0.1	4.28322	2.51177	1.70526		1.42678	0.1	0.1	0.1	14.2678	1	14.2678		0.1	0.1	0.1	0.1	1	1	1
AT1G06273.1	snoRNA			0.784582	0.560586	0.1	0.1	7.84582	5.60586	1.39957		1.23075	0.1	0.1	0.1	12.3075	1	12.3075		0.1	0.1	0.1	0.1	1	1	1
AT2G43138.1	snoRNA			6.76887	0.397327	0.1	0.1	67.6887	3.97327	17.036		1.17267	0.1	0.1	0.1	11.7267	1	11.7267		0.1	0.1	0.1	0.1	1	1	1
AT3G08210.1	snoRNA			2.76755	0.991981	3.14766	1.86607	0.879239	0.531589	1.65398		1.17267	0.1	0.1	0.1	11.7267	1	11.7267		0.1	0.1	0.1	0.1	1	1	1
AT1G04197.1	snoRNA			14.5874	0.446322	3.62921	1.89136	4.01946	0.235979	17.0331		4.11466	0.1	0.562452	0.1	7.31558	1	7.31558		0.1	0.1	0.1	0.1	1	1	1
AT1G06547.1	snoRNA			11.7558	0.825492	7.01262	2.97227	1.67638	0.277731	6.03598		4.37686	0.1	0.616025	0.1	7.10501	1	7.10501		0.1	0.1	0.1	0.1	1	1	1
AT3G01145.1	snoRNA			8.83269	0.168805	0.1	0.1	88.3269	1.68805	52.3248		2.64727	0.1	0.433119	0.1	6.11211	1	6.11211		0.1	0.1	0.1	0.1	1	1	1
AT4G07625.1	snoRNA			14.6406	0.533898	2.99714	1.00642	4.88484	0.530493	9.20812		5.03485	0.1	0.862947	0.1	5.83448	1	5.83448		0.1	0.1	0.1	0.1	1	1	1
AT2G08755.1	snoRNA			4.73644	0.1	0.1	0.1	47.3644	1	47.3644		1.79789	0.1	0.471899	0.1	3.8099	1	3.8099		0.1	0.1	0.1	0.1	1	1	1
AT4G08625.1	snoRNA			20.9958	1.28931	3.14766	0.983034	6.67028	1.31156	5.08576		4.39068	0.1	1.37669	0.1	3.1893	1	3.1893		0.1	0.1	0.1	0.1	1	1	1
AT2G08760.1	snoRNA			12.9925	2.57351	0.830227	1.17702	15.6493	2.18647	7.15735		1.48026	0.1	0.544746	0.1	2.71734	1	2.71734		0.1	0.1	0.1	0.1	1	1	1
AT1G05993.1	snoRNA			9.19061	0.1	0.934686	0.1	9.83283	1	9.83283		3.05377	0.1	1.26669	0.1	2.41082	1	2.41082		0.1	0.1	0.1	0.1	1	1	1
AT5G53902.1	snoRNA			16.8906	1.21427	2.96158	2.52602	5.70325	0.480705	11.8643		2.7442	0.1	1.36034	0.1	2.01729	1	2.01729		0.1	0.1	0.1	0.1	1	1	1
AT3G07735.1	snoRNA			6.80695	1.32073	0.1	2.50187	68.0695	0.527897	128.944		1.17203	0.1	0.669857	0.1	1.74968	1	1.74968		0.1	0.1	0.1	0.1	1	1	1
AT4G06310.1	snoRNA			20.5255	0.553806	4.00322	5.48892	5.12725	0.100895	50.8176		3.66336	0.1	0.1	0.1	36.6336	1	36.6336		0.1	0.1	0.58908	0.1	0.169756	1	0.169756
AT1G75163.1	snoRNA			22.624	0.1	4.8693	6.56939	4.64626	0.0152221	305.231		6.89938	3.53503	0.1	0.506632	68.9937	6.97751	9.88802		0.1	3.53503	0.1	0.506632	1	6.97751	0.143318
AT2G08765.1	snoRNA			37.7765	0.378568	8.68473	4.14337	4.34976	0.0913672	47.6075		8.0326	0.1	1.99051	0.1	4.03546	1	4.03546		0.1	0.1	1.18209	0.1	0.0845961	1	0.0845961
AT1G07903.1	snoRNA			2.72991	0.1	0.1	0.1	27.2991	1	27.2991		0.1	0.1	0.1	0.1	1	1	1		0.7787	0.1	0.1	0.1	7.787	1	7.787
AT1G06243.1	snoRNA			0.1	0.1	0.1	0.1	1	1	1		1.34301	0.1	0.1	0.1	13.4301	1	13.4301		1.65185	0.1	0.1	0.1	16.5185	1	16.5185
AT1G06233.1	snoRNA			0.1	0.30844	0.1	0.1	1	3.0844	0.324212		3.70966	0.1	0.1	0.1	37.0966	1	37.0966		4.52612	0.1	0.1	0.1	45.2612	1	45.2612
ID	Type	Name		GFP (GFP-NHP2)	GFP (WT)	input (GFP-NHP2)	input (WT)	GFP (GFP-NHP2)	GFP (WT)	GFP-NHP2 /GFP		GFP (GFP-NHP2)	GFP (WT)	input (GFP-NHP2)	input (WT)	GFP (GFP-NHP2)	GFP (WT)	GFP-NHP2 /GFP		GFP (GFP-NHP2)	GFP (WT)	input (GFP-NHP2)	input (WT)	GFP (GFP-NHP2)	GFP (WT)	GFP-NHP2 /GFP
AT1G12294.1	pri-miRNA	472		0.286029	0.01	0.01	0.01	28.6029	1	28.6029		0.031916	0.01	0.01	0.01	3.1916	1	3.1916		0.01	0.01	0.01	0.01	1	1	1
AT1G12294.3	pri-miRNA	472		0.232972	0.011585	0.01	0.07067	23.2972	0.163931	142.116		0.01	0.01	0.031059	0.01	0.321968	1	0.321968		0.038124	0.01	0.01	0.01	3.8124	1	3.8124
AT1G18075.1	pri-miRNA	159b		0.235845	0.086958	0.01	0.01	23.5845	8.6958	2.71217		0.01	0.039326	0.062426	0.018638	0.16019	2.10999	0.0759196		0.036347	0.039326	0.01	0.018638	3.6347	2.10999	1.72261
AT1G61226.9	pri-miRNA	846		0.061311	0.01	0.01	0.022874	6.1311	0.437178	14.0243		0.047815	0.01	0.01	0.01	4.7815	1	4.7815		0.03393	0.01	0.01	0.01	3.393	1	3.393
AT1g66725.1	pri-miRNA	163		0.01	0.01	0.119998	0.099307	0.0833347	0.100698	0.827572		0.064949	0.01	0.026032	0.019169	2.49497	0.521676	4.7826		0.039733	0.01	0.01	0.019169	3.9733	0.521676	7.61642
AT1G66783.1	pri-miRNA	157a		0.039606	0.01	0.208416	0.061658	0.190033	0.162185	1.17171		0.041251	0.01	0.050941	0.030122	0.80978	0.331983	2.43922		0.042257	0.01	0.01	0.030122	4.2257	0.331983	12.7287
AT1G67195.2	pri-miRNA	414		0.042136	0.01	0.01	0.01	4.2136	1	4.2136		0.057127	0.01	0.01	0.01	5.7127	1	5.7127		0.01	0.01	0.01	0.01	1	1	1
AT1G73687.1	pri-miRNA	159a		0.34221	0.1164	0.497993	0.249996	0.687178	0.465607	1.47587		0.090456	0.01	0.041425	0.020334	2.18361	0.491787	4.44015		0.01	0.01	0.01	0.020334	1	0.491787	2.0334
AT1G78206.1	pri-miRNA	775		1.239	0.024239	0.2331	0.01	5.31531	2.4239	2.19288		0.762123	0.141565	0.036467	0.061797	20.899	2.29081	9.12298		0.256201	0.141565	0.01	0.061797	25.6201	2.29081	11.1839
AT2G22496.1	pri-miRNA	779		1.44321	0.035198	0.479569	0.156573	3.00939	0.224802	13.3868		0.204517	0.01	0.110388	0.029478	1.85271	0.339236	5.46142		0.079861	0.01	0.020367	0.029478	3.9211	0.339236	11.5586
AT2G34202.1	pri-miRNA	399d		0.052234	0.01	0.298131	0.623903	0.175205	0.0160281	10.9311		0.14276	0.01	0.065086	0.01	2.19341	1	2.19341		0.01	0.01	0.01	0.01	1	1	1
AT3G55734.1	pri-miRNA	393b		0.092263	0.077797	0.093938	0.341075	0.982169	0.228094	4.30599		0.036117	0.01	0.063112	0.01	0.572268	1	0.572268		0.232813	0.01	0.01	0.01	23.2813	1	23.2813
AT4G17788.1	pri-miRNA	160b		0.07453	0.017683	0.203205	0.138522	0.366772	0.127655	2.87316		0.052081	0.01	0.052451	0.023705	0.992946	0.421852	2.35378		0.01	0.01	0.01	0.023705	1	0.421852	2.3705
AT4G19395.2	pri-miRNA	168a		0.181342	0.031527	0.08892	0.135623	2.03938	0.232461	8.77303		0.043487	0.01	0.018133	0.014476	2.39822	0.690799	3.47167		0.01	0.01	0.01	0.014476	1	0.690799	1.4476
AT4G19395.4	pri-miRNA	168a		0.181342	0.031527	0.08892	0.135623	2.03938	0.232461	8.77303		0.043487	0.01	0.018133	0.014476	2.39822	0.690799	3.47167		0.01	0.01	0.01	0.014476	1	0.690799	1.4476
AT5G14545.1	pri-miRNA	398b		0.396896	0.01	0.01	0.288004	39.6896	0.0347217	1143.08		0.139518	0.01	0.14041	0.078077	0.993647	0.128079	7.7581		0.01	0.01	0.033036	0.078077	0.3027	0.128079	2.36339
AT5G14565.1	pri-miRNA	398c		0.176795	0.01	0.392956	0.01	0.44991	1	0.44991		0.095917	0.01	0.098688	0.071567	0.971922	0.139729	6.95575		0.080317	0.01	0.01	0.071567	8.0317	0.139729	57.4805
AT5G14565.2	pri-miRNA	398c		1.3842	0.184798	0.67506	0.859356	2.05048	0.215042	9.53522		0.328901	0.01	0.081443	0.027575	4.03842	0.362647	11.1359		0.01	0.01	0.033916	0.027575	0.294846	0.362647	0.813038
at1g04027	pre-miRNA	2112		43.6913	0.548676	10.18	1.89666	4.29189	0.289285	14.8362		3.07402	0.01	0.585793	0.126876	5.24762	0.0788171	66.5797		0.419889	0.01	0.173573	0.126876	2.41909	0.0788171	30.6925
at1g04423	pre-miRNA	5656		4.42583	0.37443	1.80212	0.328733	2.4559	1.13901	2.15617		0.653126	0.01	0.401304	0.129084	1.62751	0.0774689	21.0085		1.12718	0.01	0.01	0.129084	112.718	0.0774689	1455.01
at1g07243	pre-miRNA	5024		0.157241	0.01	0.669463	0.01	0.234876	1	0.234876		0.135147	0.01	0.233981	0.153408	0.577598	0.0651856	8.86082		0.101803	0.01	0.209527	0.153408	0.485871	0.0651856	7.45364
at1g08053	pre-miRNA	5635b		0.01	0.01	1.14426	0.01	0.0087393	1	0.0087393		0.461078	0.01	0.129424	0.01	3.56254	1	3.56254		0.408494	0.01	0.01	0.01	40.8494	1	40.8494
at1g08303	pre-miRNA	774b		0.01	0.01	0.570678	0.01	0.017523	1	0.017523		0.133269	0.01	0.01	0.01	13.3269	1	13.3269		1.17493	0.01	0.01	0.01	117.493	1	117.493
at1g09687	pre-miRNA	4228		5797.94	351.959	674.008	566.053	8.60218	0.621777	13.8348		1372.13	325.704	236.902	158.757	5.79198	2.05159	2.82316		420.389	325.704	127.666	158.757	3.29287	2.05159	1.60504
at1g14071	pre-miRNA	830a		1.26816	0.081226	1.4475	0.207503	0.876103	0.391445	2.23813		0.251511	0.01	0.412873	0.136046	0.609173	0.0735045	8.28755		0.01	0.01	0.099706	0.136046	0.100295	0.0735045	1.36447
at1g31173	pre-miRNA	167d		2.84591	0.200926	1.33011	4.08022	2.1396	0.0492439	43.4491		0.370753	0.336767	0.114741	0.14468	3.23122	2.32767	1.38818		0.01	0.336767	0.01	0.14468	1	2.32767	0.429615
at1g48742	pre-miRNA	157d		0.01	0.01	0.476127	0.01	0.0210028	1	0.0210028		0.228757	0.01	0.160704	0.057407	1.42347	0.174195	8.1717		0.061531	0.01	0.01	0.057407	6.1531	0.174195	35.3231
at1g77235	pre-miRNA	402		0.893883	0.01	0.624619	0.16959	1.43109	0.0589657	24.2698		0.266624	0.01	0.122951	0.034095	2.16854	0.293298	7.39363		0.089946	0.01	0.01	0.034095	8.9946	0.293298	30.6671
at1g78478	pre-miRNA	833a		2.61552	0.475873	1.55262	0.8639	1.68459	0.550843	3.0582		0.542716	0.01	0.343841	0.358235	1.57839	0.0279146	56.5435		0.700373	0.01	0.108567	0.358235	6.45107	0.0279146	231.1
at2g07195	pre-miRNA	5632		0.766484	0.174112	0.01	0.01	76.6484	17.4112	4.40225		0.333182	0.01	0.01	0.01	33.3182	1	33.3182		0.01	0.01	0.01	0.01	1	1	1
at2g07895	pre-miRNA	5016		0.16524	0.01	1.97961	0.175703	0.0834709	0.0569142	1.46661		0.223084	0.01	0.186754	0.065391	1.19453	0.152926	7.81118		0.191414	0.01	0.01	0.065391	19.1414	0.152926	125.168
at2g09670	pre-miRNA	5655		0.020016	0.01	0.103974	0.01	0.19251	1	0.19251		0.245013	0.01	0.090874	0.01	2.69618	1	2.69618		0.231474	0.01	0.01	0.01	23.1474	1	23.1474
at2g10606	pre-miRNA	396a		3.15939	0.323414	2.7733	2.30387	1.13922	0.140379	8.11531		1.2525	0.01	0.01	0.133857	125.25	0.0747066	1676.56		0.01	0.01	0.01	0.133857	1	0.0747066	13.3857
at2g25171	pre-miRNA	862a		0.01	0.01	7.66287	0.871729	0.00130499	0.0114715	0.11376		0.666301	0.01	0.01	0.01	66.6301	1	66.6301		1.66979	0.01	0.01	0.01	166.98	1	166.98
at2g34208	pre-miRNA	399f		0.01	0.01	2.40741	0.01	0.00415383	1	0.00415383		0.429608	0.01	0.4476	0.278513	0.959803	0.035905	26.7318		2.06984	0.01	0.01	0.278513	206.984	0.035905	5764.78
at2g46255	pre-miRNA	159c		0.01	0.01	0.915422	0.01	0.0109239	1	0.0109239		0.25527	0.01	0.01	0.01	25.527	1	25.527		0.752972	0.01	0.01	0.01	75.2972	1	75.2972
at2g47015	pre-miRNA	408		0.208675	0.037931	0.01	0.170047	20.8675	0.223062	93.5503		0.122737	0.01	0.01	0.058834	12.2737	0.16997	72.2111		0.01	0.01	0.01	0.058834	1	0.16997	5.8834
at3g09285	pre-miRNA	2111a		0.01	0.01	0.42598	0.01	0.0234753	1	0.0234753		0.256802	0.01	0.01	0.01	25.6802	1	25.6802		0.255796	0.01	0.01	0.01	25.5796	1	25.5796
at3g09515	pre-miRNA	1888b		0.997443	0.01	0.616966	2.59528	1.61669	0.00385315	419.576		0.278469	0.01	0.295718	0.182508	0.941671	0.0547921	17.1862		0.01	0.01	0.01	0.182508	1	0.0547921	18.2508
at3g18217	pre-miRNA	157c		0.161911	0.069597	0.01	0.01	16.1911	6.9597	2.32641		0.210877	0.01	0.01	0.01	21.0877	1	21.0877		0.01	0.01	0.01	0.01	1	1	1
at3g18827	pre-miRNA	868a		0.01	0.01	2.05882	0.01	0.00485715	1	0.00485715		0.158428	0.01	0.113244	0.01	1.399	1	1.399		0.080775	0.01	0.01	0.01	8.0775	1	8.0775
at3g23326	pre-miRNA	853a		0.526804	0.025722	0.845642	0.01	0.622963	2.5722	0.242191		0.126939	0.01	0.01	0.01	12.6939	1	12.6939		0.519485	0.01	0.01	0.01	51.9485	1	51.9485
at3g26816	pre-miRNA	169l		0.063423	0.01	0.01	0.01	6.3423	1	6.3423		0.131367	0.01	0.01	0.01	13.1367	1	13.1367		0.01	0.01	0.01	0.01	1	1	1
at4g03445	pre-miRNA	447a		1.34105	0.057046	1.65945	0.281915	0.808128	0.202352	3.99368		0.229077	0.01	0.139567	0.01	1.64134	1	1.64134		0.89666	0.01	0.01	0.01	89.666	1	89.666
at4g04125	pre-miRNA	2936		8.70066	1.75634	0.01	0.789766	870.066	2.22387	391.24		1.9362	0.01	0.432797	0.692403	4.47368	0.0144425	309.759		0.01	0.01	0.502169	0.692403	0.0199136	0.0144425	1.37882
at4g04835	pre-miRNA	841b		0.370582	0.022081	0.150961	0.264496	2.45482	0.0834833	29.4049		0.093967	0.01	0.026776	0.086215	3.50937	0.115989	30.2561		0.01	0.01	0.024863	0.086215	0.402204	0.115989	3.4676
at4g06260	pre-miRNA	4221		2.79394	0.065562	0.01	1.05191	279.394	0.0623264	4482.76		0.737677	0.01	0.01	0.01	73.7677	1	73.7677		0.01	0.01	0.01	0.01	1	1	1
at4g07080	pre-miRNA	8176		13.3386	0.622802	1.38419	0.01	9.6364	62.2802	0.154726		4.31036	0.01	0.368624	0.268139	11.6931	0.0372941	313.538		0.01	0.01	0.01	0.268139	1	0.0372941	26.8139
at4g07565	pre-miRNA	5635c		0.167554	0.01	0.01	0.01	16.7554	1	16.7554		0.073905	0.01	0.01	0.01	7.3905	1	7.3905		0.103398	0.01	0.01	0.01	10.3398	1	10.3398
at4g13493	pre-miRNA	850a		30.8868	2.34442	6.06966	21.5251	5.08873	0.108916	46.7218		4.02054	0.89968	2.64732	3.09143	1.51872	0.291024	5.21854		0.01	0.89968	0.482496	3.09143	0.0207256	0.291024	0.071216
at4g13494	pre-miRNA	863a		4.50581	0.509805	0.776263	2.59883	5.80449	0.196167	29.5896		0.143142	0.01	0.0491	0.110077	2.91532	0.0908455	32.0909		0.01	0.01	0.11498	0.110077	0.0869716	0.0908455	0.957358
at4g13555	pre-miRNA	397b		2.21908	0.167139	3.03432	0.01	0.731326	16.7139	0.0437556		0.03519	0.01	0.043552	0.042664	0.808	0.23439	3.44725		0.099344	0.01	0.01	0.042664	9.9344	0.23439	42.3841
at4g23375	pre-miRNA	845b		0.01	0.01	0.01	0.01	1	1	1		0.771188	0.01	0.01	0.01	77.1188	1	77.1188		0.444758	0.01	0.01	0.01	44.4758	1	44.4758
at4g24415	pre-miRNA	824a		0.797114	0.092222	0.213658	0.186628	3.73079	0.494149	7.54994		0.201405	0.01	0.072726	0.023697	2.76937	0.421994	6.56257		0.158086	0.01	0.01	0.023697	15.8086	0.421994	37.4616
at4g32445	pre-miRNA	419		6.70384	0.724819	2.26851	3.07901	2.95517	0.235406	12.5535		1.56273	0.01	0.01	0.01	156.273	1	156.273		0.01	0.01	0.01	0.01	1	1	1
at5g01755	pre-miRNA	8184		0.01	0.01	0.01	0.01	1	1	1		1.14036	0.01	0.590569	0.01	1.93096	1	1.93096		0.471811	0.01	0.01	0.01	47.1811	1	47.1811
at5g03475	pre-miRNA	3434		5.51302	0.152759	1.36517	0.640694	4.03834	0.238427	16.9374		0.833525	0.01	0.130127	0.01	6.40547	1	6.40547		0.11828	0.01	0.01	0.01	11.828	1	11.828
at5g07965	pre-miRNA	8181		0.185335	0.01	0.01	0.01	18.5335	1	18.5335		0.152923	0.01	0.01	0.01	15.2923	1	15.2923		0.01	0.01	0.01	0.01	1	1	1
at5g08712	pre-miRNA	166c		0.01	0.01	0.01	0.408733	1	0.0244658	40.8733		0.503075	0.01	0.01	0.01	50.3075	1	50.3075		0.39831	0.01	0.01	0.01	39.831	1	39.831
at5g08717	pre-miRNA	166d		0.01	0.01	1.79209	0.01	0.00558008	1	0.00558008		0.509245	0.01	0.01	0.01	50.9245	1	50.9245		2.06301	0.01	0.01	0.01	206.301	1	206.301
at5g13887	pre-miRNA	848a		1.01653	0.223677	0.872502	0.405005	1.16508	0.552282	2.10957		0.154907	0.01	0.01	0.01	15.4907	1	15.4907		0.423999	0.01	0.01	0.01	42.3999	1	42.3999
at5g24825	pre-miRNA	169b		0.01	0.01	0.336522	0.01	0.0297157	1	0.0297157		0.125336	0.01	0.01	0.085683	12.5336	0.116709	107.392		0.846361	0.01	0.01	0.085683	84.6361	0.116709	725.187
at5g39693	pre-miRNA	869a		0.036263	0.01	0.279014	0.01	0.129968	1	0.129968		0.150151	0.01	0.092395	0.036355	1.6251	0.275065	5.90805		0.01	0.01	0.01	0.036355	1	0.275065	3.6355
at5g52797	pre-miRNA	870a		1.09426	0.01	0.778069	0.01	1.40638	1	1.40638		2.31293	0.01	0.526025	0.01	4.39699	1	4.39699		0.01	0.01	0.01	0.01	1	1	1
at5g60408	pre-miRNA	391		0.404658	0.01	1.57561	0.01	0.256826	1	0.256826		0.223084	0.01	0.098377	0.01	2.26764	1	2.26764		0.251886	0.01	0.01	0.01	25.1886	1	25.1886
at5g62162	pre-miRNA	399c		0.721889	0.01	2.60661	1.81611	0.276946	0.00550627	50.2965		1.21553	0.01	0.01	0.632612	121.553	0.0158075	7689.61		4.77158	0.01	0.433914	0.632612	10.9966	0.0158075	695.659

## Sheet: Supplementary Table S4
Supplementary Table S4. miRNA co-immunoprecipitated with anti-pseudouridine antibody. Psi-IP of Arabidopsis primary miRNAs compared to NHP2-enriched miRNAs based on RIP-seq experiment performed using three Arabidopsis GFP-NHP2 transgenic lines and Col-0 (WT) as a negative control. Only RNAs with Fold Change (FC) ≥ 1.2 (GFP-NHP2/GFP) in at least two replicates are shown.
ID	MIR	NHP2 enrich	FC GFP-NHP2/GFP	LOG2	WT_pU/IgG	LOG2
at1g09687_ncrna_chromosome:TAIR10:1:28889375:28889532:1_gene:AT1G09687_gene_biotype:miRNA_transcript_biotype:miRNA	4228	yes	6.08768	2.60589	16020.9	13.9677
at4g06075_ncrna_chromosome:TAIR10:4:7844496:7844688:1_gene:AT4G06075_gene_biotype:miRNA_transcript_biotype:miRNA	5026	yes	91.0448	6.50851	8742.6	13.0938
at4g13493_ncrna_chromosome:TAIR10:4:7845707:7845927:1_gene:AT4G13493_gene_biotype:miRNA_transcript_biotype:miRNA_gene_symbol:MIR850A_description:MIR850a;_miRNA_[Source:TAIR;Acc:AT4G13493]	850a	yes	17.3372	4.1158	7372.48	12.8479
at4g13555_ncrna_chromosome:TAIR10:4:7878652:7878760:-1_gene:AT4G13555_gene_biotype:miRNA_transcript_biotype:miRNA_gene_symbol:MIR397B_description:MIR397B;_miRNA_[Source:TAIR;Acc:AT4G13555]	397b	yes	15.2917	3.93468	5680.25	12.4717
at5g08185_ncrna_chromosome:TAIR10:5:2634905:2635044:-1_gene:AT5G08185_gene_biotype:miRNA_transcript_biotype:miRNA_gene_symbol:MIR162A_description:microRNA162A_[Source:TAIR;Acc:AT5G08185]	162a	yes	1.76212	0.817309	2797.44	11.4499
AT1g66725.1-2	163	yes	7.98535	2.99736	2060.25	11.0086
at4g24415_ncrna_chromosome:TAIR10:4:12625094:12625782:1_gene:AT4G24415_gene_biotype:miRNA_transcript_biotype:miRNA_gene_symbol:MIR824A_description:MIR824a;_miRNA_[Source:TAIR;Acc:AT4G24415]	824a	yes	17.1914	4.10361	2018.84	10.9793
at1g14071_ncrna_chromosome:TAIR10:1:4820355:4820549:-1_gene:AT1G14071_gene_biotype:miRNA_transcript_biotype:miRNA_gene_symbol:MIR830A_description:MIR830a;_miRNA_[Source:TAIR;Acc:AT1G14071]	830a	yes	3.96338	1.98673	1735.39	10.761
AT1G66783.1	157a	yes	5.44653	2.44534	1726.14	10.7533
AT1G67195.1-2	414	yes	0.884213	-0.177535	1399.84	10.451
at1g19464_ncrna_chromosome:TAIR10:1:6740500:6740591:1_gene:AT1G19464_gene_biotype:miRNA_transcript_biotype:miRNA_gene_symbol:MIR864A_description:MIR864a;_miRNA_[Source:TAIR;Acc:AT1G19464]	864a	yes	2.34887	1.23196	1357.65	10.4069
AT5G14565.1-2	398c	yes	16.5539	4.0491	1350.99	10.3998
at2g26211_ncrna_chromosome:TAIR10:2:11159660:11159845:1_gene:AT2G26211_gene_biotype:miRNA_transcript_biotype:miRNA_gene_symbol:MIR825A_description:MIR825a;_miRNA_[Source:TAIR;Acc:AT2G26211]	825a	yes	12.5512	3.64976	1304.6	10.3494
at4g13494_ncrna_chromosome:TAIR10:4:7846597:7846899:1_gene:AT4G13494_gene_biotype:miRNA_transcript_biotype:miRNA_gene_symbol:MIR863A_description:MIR863a;_miRNA_[Source:TAIR;Acc:AT4G13494]	863a	yes	20.8793	4.384	1267.05	10.3073
at5g08210_ncrna_chromosome:TAIR10:5:2641426:2641674:-1_gene:AT5G08210_gene_biotype:miRNA_transcript_biotype:miRNA_gene_symbol:MIR834A_description:MIR834a;_miRNA_[Source:TAIR;Acc:AT5G08210]	834a	yes	18.1085	4.1786	1113.07	10.1203
AT2G34202.1-4	399d	yes	3.50214	1.80824	1052.96	10.0402
at5g62162_ncrna_chromosome:TAIR10:5:24962485:24962598:1_gene:AT5G62162_gene_biotype:miRNA_transcript_biotype:miRNA_gene_symbol:MIR399C_description:MIR399C;_miRNA_[Source:TAIR;Acc:AT5G62162]	399c	yes	2811.85	11.4573	783.574	9.61393
AT3G18217.1-2	157c	yes	1.31096	0.390629	507.808	8.98814
at4g32445_ncrna_chromosome:TAIR10:4:15660370:15660475:1_gene:AT4G32445_gene_biotype:miRNA_transcript_biotype:miRNA_gene_symbol:MIR419_description:MIR419;_miRNA_[Source:TAIR;Acc:AT4G32445]	419	yes	56.6088	5.82295	463.697	8.85704
at4g07080_ncrna_chromosome:TAIR10:4:11795177:11795275:1_gene:AT4G07080_gene_biotype:miRNA_transcript_biotype:miRNA	8176	yes	113.502	6.82658	453.198	8.824
at1g78478_ncrna_chromosome:TAIR10:1:29525151:29525337:1_gene:AT1G78478_gene_biotype:miRNA_transcript_biotype:miRNA_gene_symbol:MIR833A_description:MIR833a;_miRNA_[Source:TAIR;Acc:AT1G78478]	833a	yes	96.9005	6.59843	330.776	8.36971
at2g34208_ncrna_chromosome:TAIR10:2:14444997:14445114:1_gene:AT2G34208_gene_biotype:miRNA_transcript_biotype:miRNA_gene_symbol:MIR399F_description:MIR399F;_miRNA_[Source:TAIR;Acc:AT2G34208]	399F	yes	1930.5	10.9148	296.034	8.20962
at2g10606_ncrna_chromosome:TAIR10:2:4142323:4142473:-1_gene:AT2G10606_gene_biotype:miRNA_transcript_biotype:miRNA_gene_symbol:MIR396A_description:MIR396A;_miRNA_[Source:TAIR;Acc:AT2G10606]	396a	yes	566.022	9.14471	193.054	7.59286
AT4G17788.1	160b	yes	2.53248	1.34055	188.341	7.5572
at1g76135_ncrna_chromosome:TAIR10:1:28568808:28568928:1_gene:AT1G76135_gene_biotype:miRNA_transcript_biotype:miRNA_gene_symbol:MIR394B_description:MIR394B;_miRNA_[Source:TAIR;Acc:AT1G76135]	394b	yes	20.2982	4.34328	182.169	7.50914
at4g03445_ncrna_chromosome:TAIR10:4:1528134:1528370:-1_gene:AT4G03445_gene_biotype:miRNA_transcript_biotype:miRNA_gene_symbol:MIR447A_description:MIR447A;_miRNA_[Source:TAIR;Acc:AT4G03445]	447	yes	31.767	4.98946	170.908	7.41708
AT1G18075.1-4	159b	yes	1.35456	0.437821	93.0502	6.53994
AT3G55734.1	393b	yes	55.53	5.79519	84.6444	6.40334
at4g04835_ncrna_chromosome:TAIR10:4:2184135:2184629:1_gene:AT4G04835_gene_biotype:miRNA_transcript_biotype:miRNA	841b	yes	21.0429	4.39526	79.4312	6.31163
AT1G61226.1-9	846	yes	1.93527	0.952536	69.8227	6.12562
at3g09515_ncrna_chromosome:TAIR10:3:22537283:22537417:1_gene:AT3G09515_gene_biotype:miRNA_transcript_biotype:miRNA	1888b	yes	151.671	7.2448	65.3247	6.02956
at5g03475_ncrna_chromosome:TAIR10:5:7583055:7583403:-1_gene:AT5G03475_gene_biotype:miRNA_transcript_biotype:miRNA	3434	yes	11.7236	3.55135	57.4648	5.84461
AT1G73687.1	159a	yes	2.64981	1.40589	55.5604	5.79599
at2g09120_ncrna_chromosome:TAIR10:2:16798584:16798870:1_gene:AT2G09120_gene_biotype:miRNA_transcript_biotype:miRNA	5662	yes	4.74708	2.24704	54.0556	5.75637
at4g06260_ncrna_chromosome:TAIR10:4:8460516:8460662:1_gene:AT4G06260_gene_biotype:miRNA_transcript_biotype:miRNA	4221	yes	1519.18	10.5691	52.3226	5.70936
at1g04027_ncrna_chromosome:TAIR10:1:234006:234159:-1_gene:AT1G04027_gene_biotype:miRNA_transcript_biotype:miRNA	2112	yes	37.3695	5.22379	46.8274	5.54928
at2g47015_ncrna_chromosome:TAIR10:2:19319814:19320031:1_gene:AT2G47015_gene_biotype:miRNA_transcript_biotype:miRNA_gene_symbol:MIR408_description:MIR408;_miRNA_[Source:TAIR;Acc:AT2G47015]	408	yes	57.2149	5.83832	45.2413	5.49957
at2g07195_ncrna_chromosome:TAIR10:2:8392449:8392608:-1_gene:AT2G07195_gene_biotype:miRNA_transcript_biotype:miRNA	5632	yes	12.9068	3.69006	42.9679	5.42519
AT2G22496.1	779	yes	10.1356	3.34136	34.4767	5.10755
AT4G19395.1-4	168a	yes	1.99386	0.995565	33.6712	5.07344
at4g27765_ncrna_chromosome:TAIR10:4:13846971:13847161:1_gene:AT4G27765_gene_biotype:miRNA_transcript_biotype:miRNA_gene_symbol:MIR828A_description:MIR828a;_miRNA_[Source:TAIR;Acc:AT4G27765]	828a	yes	131.091	7.03442	29.7081	4.89278
AT1G12294.1-4	472	yes	4.52475	2.17784	28.7144	4.8437
at3g23326_ncrna_chromosome:TAIR10:3:8346367:8346656:1_gene:AT3G23326_gene_biotype:miRNA_transcript_biotype:miRNA_gene_symbol:MIR853A_description:MIR853a;_miRNA_[Source:TAIR;Acc:AT3G23326]	853a	yes	21.6282	4.43484	27.0411	4.75708
at1g77235_ncrna_chromosome:TAIR10:1:29016520:29016828:1_gene:AT1G77235_gene_biotype:miRNA_transcript_biotype:miRNA_gene_symbol:MIR402_description:MIR402;_miRNA_[Source:TAIR;Acc:AT1G77235]	402	yes	20.7768	4.3769	24.2564	4.60029
AT1G78206.1-2	775	yes	6.69661	2.74343	21.5515	4.42972
at5g04145_ncrna_chromosome:TAIR10:5:9022836:9023326:1_gene:AT5G04145_gene_biotype:miRNA_transcript_biotype:miRNA	5641	yes	1.44254	0.528613	6.2994	2.65521
at2g09670_ncrna_chromosome:TAIR10:2:18902541:18903035:1_gene:AT2G09670_gene_biotype:miRNA_transcript_biotype:miRNA	5655	yes	8.6787	3.11748	6.2287	2.63893
at1g31173_ncrna_chromosome:TAIR10:1:11137539:11137915:1_gene:AT1G31173_gene_biotype:miRNA_transcript_biotype:miRNA_gene_symbol:MIR167D_description:MIR167D;_miRNA_[Source:TAIR;Acc:AT1G31173]	167d	yes	15.089	3.91542	0.578841	-0.788762
AT5G14545.1-3	398b	yes	8.63728	3.11058	0.398878	-1.32598
at1g07243_ncrna_chromosome:TAIR10:1:16766259:16766438:-1_gene:AT1G07243_gene_biotype:miRNA_transcript_biotype:miRNA	5024	yes	5.51645	2.46374	1	-14
at5g23065_ncrna_chromosome:TAIR10:5:7740598:7740708:-1_gene:AT5G23065_gene_biotype:miRNA_transcript_biotype:miRNA_gene_symbol:MIR162B_description:MIR162B;_miRNA_[Source:TAIR;Acc:AT5G23065]	162b	yes	17.6662	4.14292	1	-14
at1g20375_ncrna_chromosome:TAIR10:1:7058194:7058310:1_gene:AT1G20375_gene_biotype:miRNA_transcript_biotype:miRNA_gene_symbol:MIR394A_description:MIR394A;_miRNA_[Source:TAIR;Acc:AT1G20375]	394a	yes	5.82958	2.54339	0	-14
at2g41616_ncrna_chromosome:TAIR10:2:17349437:17349574:-1_gene:AT2G41616_gene_biotype:miRNA_transcript_biotype:miRNA_gene_symbol:MIR778A_description:MIR778a;_miRNA_[Source:TAIR;Acc:AT2G41616]	778a	yes	83.8624	6.38995	0	-14
at1g48742_ncrna_chromosome:TAIR10:1:18026811:18027031:-1_gene:AT1G48742_gene_biotype:miRNA_transcript_biotype:miRNA_gene_symbol:MIR157D_description:MIR157D;_miRNA_[Source:TAIR;Acc:AT1G48742]	157d	yes	14.5053	3.85851	0	-14
at2g46255_ncrna_chromosome:TAIR10:2:18994632:18994856:1_gene:AT2G46255_gene_biotype:miRNA_transcript_biotype:miRNA_gene_symbol:MIR159C_description:MIR159C;_miRNA_[Source:TAIR;Acc:AT2G46255]	159c	yes	33.6117	5.07089	0	-14
at5g08712_ncrna_chromosome:TAIR10:5:2838635:2838773:1_gene:AT5G08712_gene_biotype:miRNA_transcript_biotype:miRNA_gene_symbol:MIR166C_description:MIR166/MIR166C;_miRNA_[Source:TAIR;Acc:AT5G08712]	166c	yes	43.6706	5.44859	0	-14
at5g08717_ncrna_chromosome:TAIR10:5:2840622:2840734:1_gene:AT5G08717_gene_biotype:miRNA_transcript_biotype:miRNA_gene_symbol:MIR166D_description:MIR166/MIR166D;_miRNA_[Source:TAIR;Acc:AT5G08717]	166d	yes	85.7437	6.42196	0	-14
at5g24825_ncrna_chromosome:TAIR10:5:8527469:8527649:1_gene:AT5G24825_gene_biotype:miRNA_transcript_biotype:miRNA_gene_symbol:MIR169B_description:MIR169B;_miRNA_[Source:TAIR;Acc:AT5G24825]	169b	yes	277.536	8.11653	1	-14
at3g26816_ncrna_chromosome:TAIR10:3:9875893:9876103:-1_gene:AT3G26816_gene_biotype:miRNA_transcript_biotype:miRNA_gene_symbol:MIR169L_description:MIR169L;_miRNA_[Source:TAIR;Acc:AT3G26816]	169l	yes	6.82633	2.77111	1	-14
at3g09285_ncrna_chromosome:TAIR10:3:2854284:2854442:1_gene:AT3G09285_gene_biotype:miRNA_transcript_biotype:miRNA	2111a	yes	17.0944	4.09545	0	-14
at4g04125_ncrna_chromosome:TAIR10:4:1046804:1046983:-1_gene:AT4G04125_gene_biotype:miRNA_transcript_biotype:miRNA	2936	yes	234.126	7.87114	1	-14
at5g60408_ncrna_chromosome:TAIR10:5:24293093:24293298:1_gene:AT5G60408_gene_biotype:miRNA_transcript_biotype:miRNA_gene_symbol:MIR391_description:MIR391;_miRNA_[Source:TAIR;Acc:AT5G60408]	391	yes	9.23769	3.20753	0	-14
at2g07895_ncrna_chromosome:TAIR10:2:9919984:9920197:1_gene:AT2G07895_gene_biotype:miRNA_transcript_biotype:miRNA	5016	yes	44.8151	5.48591	1	-14
at1g08053_ncrna_chromosome:TAIR10:1:20622538:20622719:-1_gene:AT1G08053_gene_biotype:miRNA_transcript_biotype:miRNA	5635b	yes	14.8069	3.8882	0	-14
at4g07565_ncrna_chromosome:TAIR10:4:13316754:13316927:-1_gene:AT4G07565_gene_biotype:miRNA_transcript_biotype:miRNA	5635c	yes	11.4952	3.52296	0	-14
at1g04423_ncrna_chromosome:TAIR10:1:1727263:1727415:1_gene:AT1G04423_gene_biotype:miRNA_transcript_biotype:miRNA	5656	yes	492.726	8.94464	1	-14
at1g08303_ncrna_chromosome:TAIR10:1:22150128:22150266:1_gene:AT1G08303_gene_biotype:miRNA_transcript_biotype:miRNA	774b	yes	43.6124	5.44667	0	-14
at5g07965_ncrna_chromosome:TAIR10:5:21641177:21641308:-1_gene:AT5G07965_gene_biotype:miRNA_transcript_biotype:miRNA	8181	yes	11.6086	3.53712	0	-14
at5g01755_ncrna_chromosome:TAIR10:5:3311962:3312070:-1_gene:AT5G01755_gene_biotype:miRNA_transcript_biotype:miRNA	8184	yes	16.704	4.06212	0	-14
at4g23375_ncrna_chromosome:TAIR10:4:12214069:12214167:-1_gene:AT4G23375_gene_biotype:miRNA_transcript_biotype:miRNA_gene_symbol:MIR845B_description:MIR845b;_miRNA_[Source:TAIR;Acc:AT4G23375]	845b	yes	40.8649	5.35279	0	-14
at5g13887_ncrna_chromosome:TAIR10:5:4479397:4479591:-1_gene:AT5G13887_gene_biotype:miRNA_transcript_biotype:miRNA_gene_symbol:MIR848A_description:MIR848a;_miRNA_[Source:TAIR;Acc:AT5G13887]	848a	yes	20.0001	4.32193	1	-14
at2g25171_ncrna_chromosome:TAIR10:2:10718096:10718198:1_gene:AT2G25171_gene_biotype:miRNA_transcript_biotype:miRNA_gene_symbol:MIR862A_description:MIR862a;_miRNA_[Source:TAIR;Acc:AT2G25171]	862a	yes	77.9078	6.2837	0	-14
at3g18827_ncrna_chromosome:TAIR10:3:6488234:6488426:1_gene:AT3G18827_gene_biotype:miRNA_transcript_biotype:miRNA_gene_symbol:MIR868A_description:MIR868a;_miRNA_[Source:TAIR;Acc:AT3G18827]	868a	yes	3.16045	1.66013	0	-14
at5g39693_ncrna_chromosome:TAIR10:5:15891579:15891873:-1_gene:AT5G39693_gene_biotype:miRNA_transcript_biotype:miRNA_gene_symbol:MIR869A_description:MIR869a;_miRNA_[Source:TAIR;Acc:AT5G39693]	869a	yes	3.2245	1.68908	1	-14
at5g52797_ncrna_chromosome:TAIR10:5:21395545:21395629:-1_gene:AT5G52797_gene_biotype:miRNA_transcript_biotype:miRNA_gene_symbol:MIR870A_description:MIR870a;_miRNA_[Source:TAIR;Acc:AT5G52797]	870a	yes	2.26779	1.18129	0	-14
at3g59884_ncrna_chromosome:TAIR10:3:22122760:22122936:-1_gene:AT3G59884_gene_biotype:miRNA_transcript_biotype:miRNA_gene_symbol:MIR827A_description:MIR827a;_miRNA_[Source:TAIR;Acc:AT3G59884]		no	5.07542	2.34353	2390.91	11.2233
at3g63375_ncrna_chromosome:TAIR10:3:23406168:23406276:1_gene:AT3G63375_gene_biotype:miRNA_transcript_biotype:miRNA_gene_symbol:MIR167B_description:MIR167B;_miRNA_[Source:TAIR;Acc:AT3G63375]		no	3.57539	1.8381	2164.52	11.0798
at2g38325_ncrna_chromosome:TAIR10:2:16061954:16062060:1_gene:AT2G38325_gene_biotype:miRNA_transcript_biotype:miRNA_gene_symbol:MIR390A_description:MIR390A;_miRNA_[Source:TAIR;Acc:AT2G38325]		no	0.605758	-0.723185	1474.43	10.5259
at5g43603_ncrna_chromosome:TAIR10:5:17516301:17516405:1_gene:AT5G43603_gene_biotype:miRNA_transcript_biotype:miRNA_gene_symbol:MIR166F_description:MIR166/MIR166F;_miRNA_[Source:TAIR;Acc:AT5G43603]		no	56.4502	5.81891	971.659	9.92431
at4g05105_ncrna_chromosome:TAIR10:4:2625950:2626056:1_gene:AT4G05105_gene_biotype:miRNA_transcript_biotype:miRNA_gene_symbol:MIR397A_description:MIR397A;_miRNA_[Source:TAIR;Acc:AT4G05105]		no	1231.67	10.2664	443.028	8.79126
at5g03305_ncrna_chromosome:TAIR10:5:7168870:7168969:1_gene:AT5G03305_gene_biotype:miRNA_transcript_biotype:miRNA		no	29.2493	4.87033	426.392	8.73604
at5g03552_ncrna_chromosome:TAIR10:5:897020:897356:-1_gene:AT5G03552_gene_biotype:miRNA_transcript_biotype:miRNA_gene_symbol:MIR822A_description:MIR822a;_miRNA_[Source:TAIR;Acc:AT5G03552]		no	1.98603	0.989886	350.644	8.45386
at5g35407_ncrna_chromosome:TAIR10:5:13611798:13611932:1_gene:AT5G35407_gene_biotype:miRNA_transcript_biotype:miRNA_gene_symbol:MIR396B_description:MIR396B;_miRNA_[Source:TAIR;Acc:AT5G35407]		no	0.707506	-0.499186	322.623	8.33371
at1g26973_ncrna_chromosome:TAIR10:1:9363196:9363288:-1_gene:AT1G26973_gene_biotype:miRNA_transcript_biotype:miRNA_gene_symbol:MIR395A_description:MIR395A;_miRNA_[Source:TAIR;Acc:AT1G26973]		no	0.55452	-0.850689	292.672	8.19314
at3g08150_ncrna_chromosome:TAIR10:3:18843649:18843723:-1_gene:AT3G08150_gene_biotype:miRNA_transcript_biotype:miRNA		no	0.559873	-0.836829	291.85	8.18908
at5g02035_ncrna_chromosome:TAIR10:5:400358:400524:1_gene:AT5G02035_gene_biotype:miRNA_transcript_biotype:miRNA		no	0.199297	-2.327	229.985	7.8454
at4g13554_ncrna_chromosome:TAIR10:4:7878185:7878561:-1_gene:AT4G13554_gene_biotype:miRNA_transcript_biotype:miRNA_gene_symbol:MIR857A_description:MIR857a;_miRNA_[Source:TAIR;Acc:AT4G13554]		no	1.08998	0.124299	223.783	7.80596
at4g05925_ncrna_chromosome:TAIR10:4:7102461:7102632:-1_gene:AT4G05925_gene_biotype:miRNA_transcript_biotype:miRNA		no	0.0233721	-5.41907	215.707	7.75293
at1g26985_ncrna_chromosome:TAIR10:1:9367080:9367179:1_gene:AT1G26985_gene_biotype:miRNA_transcript_biotype:miRNA_gene_symbol:MIR395C_description:MIR395C;_miRNA_[Source:TAIR;Acc:AT1G26985]		no	0.0435725	-4.52044	213.696	7.73941
AT3G22886.1		no	4.11936	2.04242	204.123	7.67329
at1g32582_ncrna_chromosome:TAIR10:1:11785936:11786037:1_gene:AT1G32582_gene_biotype:miRNA_transcript_biotype:miRNA_gene_symbol:MIR400_description:MIR400;_miRNA_[Source:TAIR;Acc:AT1G32582]		no	1.25649	0.329399	190.056	7.57028
at1g62355_ncrna_chromosome:TAIR10:1:23058034:23058156:1_gene:AT1G62355_gene_biotype:miRNA_transcript_biotype:miRNA_gene_symbol:MIR413_description:MIR413;_miRNA_[Source:TAIR;Acc:AT1G62355]		no	19.4584	4.28232	172.383	7.42947
at3g03625_ncrna_chromosome:TAIR10:3:6217476:6217600:1_gene:AT3G03625_gene_biotype:miRNA_transcript_biotype:miRNA		no	6.22677	2.63848	163.289	7.35128
at3g18895_ncrna_chromosome:TAIR10:3:6516218:6516290:1_gene:AT3G18895_gene_biotype:miRNA_transcript_biotype:miRNA_gene_symbol:MIR418_description:MIR418;_miRNA_[Source:TAIR;Acc:AT3G18895]		no	0.980547	-0.0283414	156.396	7.28906
at2g23347_ncrna_chromosome:TAIR10:2:9942151:9942335:-1_gene:AT2G23347_gene_biotype:miRNA_transcript_biotype:miRNA_gene_symbol:MIR844A_description:MIR844a;_miRNA_[Source:TAIR;Acc:AT2G23347]		no	6.79005	2.76342	154.302	7.26961
AT5G66045.1-10		no	1.92403	0.944134	150.926	7.2377
AT5G41663.1		no	0.258264	-1.95308	143.213	7.16202
AT3G23125.1		no	0.0807924	-3.62964	140.653	7.136
at2g34204_ncrna_chromosome:TAIR10:2:14443504:14443612:1_gene:AT2G34204_gene_biotype:miRNA_transcript_biotype:miRNA_gene_symbol:MIR399E_description:MIR399E;_miRNA_[Source:TAIR;Acc:AT2G34204]		no	19.5072	4.28593	136.22	7.0898
at2g22668_ncrna_chromosome:TAIR10:2:9634957:9635113:-1_gene:AT2G22668_gene_biotype:miRNA_transcript_biotype:miRNA_gene_symbol:MIR405A_description:MIR405A;_miRNA_[Source:TAIR;Acc:AT2G22668]		no	8.53426	3.09327	132.446	7.04926
at3g04765_ncrna_chromosome:TAIR10:3:1306622:1306781:-1_gene:AT3G04765_gene_biotype:miRNA_transcript_biotype:miRNA_gene_symbol:MIR167C_description:MIR167C;_miRNA_[Source:TAIR;Acc:AT3G04765]		no	2.38253	1.2525	126.904	6.98759
at2g05815_ncrna_chromosome:TAIR10:2:5080634:5080714:1_gene:AT2G05815_gene_biotype:miRNA_transcript_biotype:miRNA		no	1.37634	0.460839	124.955	6.96527
AT2G47275.1-3		no	1.31397	0.393935	120.84	6.91695
AT1G29265.1-3		no	0.0376901	-4.72967	118.828	6.89273
at1g07727_ncrna_chromosome:TAIR10:1:19026915:19027000:-1_gene:AT1G07727_gene_biotype:miRNA_transcript_biotype:miRNA		no	0.0352815	-4.82495	114.329	6.83705
AT1G62035.1-2		no	0.542339	-0.882734	112.152	6.80931
AT5G46845.1		no	1.58039	0.660283	110.433	6.78702
at5g10945_ncrna_chromosome:TAIR10:5:3456632:3456749:-1_gene:AT5G10945_gene_biotype:miRNA_transcript_biotype:miRNA_gene_symbol:MIR156D_description:MIR156D;_miRNA_[Source:TAIR;Acc:AT5G10945]		no	1.43403	0.520073	99.3448	6.63437
AT1G11735.1		no	1.70399	0.768918	75.611	6.24052
AT4G31877.1-4		no	0.784354	-0.350424	61.3076	5.93799
AT3G61897.1-4		no	0.473591	-1.07829	60.8576	5.92737
at2g07205_ncrna_chromosome:TAIR10:2:8432648:8432796:1_gene:AT2G07205_gene_biotype:miRNA_transcript_biotype:miRNA		no	5.26766	2.39716	50.614	5.66146
AT1G63005.1-2		no	0.0953206	-3.39107	46.8899	5.55121
AT3G51375.1-3		no	0.388775	-1.36299	46.0789	5.52603
AT2G40805.1-5		no	0.529079	-0.918446	44.7029	5.4823
AT1G01183.1		no	1.07309	0.101765	36.0406	5.17155
AT1G48267.1		no	1.13986	0.188856	34.0959	5.09153
AT2G46685.1		no	3.22331	1.68854	33.1831	5.05238
AT5G04275.1-4		no	0.159199	-2.6511	32.2828	5.01269
at1g18879_ncrna_chromosome:TAIR10:1:6520941:6521124:1_gene:AT1G18879_gene_biotype:miRNA_transcript_biotype:miRNA_gene_symbol:MIR837A_description:MIR837a;_miRNA_[Source:TAIR;Acc:AT1G18879]		no	1	-14	32.0118	5.00053
AT5G27807.1		no	1.04544	0.0641156	31.755	4.98891
AT2G28056.1-2		no	2.9226	1.54725	30.8808	4.94864
at3g44444_ncrna_chromosome:TAIR10:3:16072449:16072637:-1_gene:AT3G44444_gene_biotype:miRNA_transcript_biotype:miRNA_gene_symbol:MIR849A_description:MIR849a;_miRNA_[Source:TAIR;Acc:AT3G44444]		no	0.930112	-0.104524	30.3307	4.92271
AT5G01747.1-2		no	7.4222	2.89185	29.686	4.89171
at1g07137_ncrna_chromosome:TAIR10:1:16116572:16117041:1_gene:AT1G07137_gene_biotype:miRNA_transcript_biotype:miRNA		no	0.146762	-2.76845	29.493	4.8823
AT1G66795.1		no	0.224705	-2.1539	26.4777	4.72671
at5g04935_ncrna_chromosome:TAIR10:5:11324370:11324590:-1_gene:AT5G04935_gene_biotype:miRNA_transcript_biotype:miRNA		no	0.308647	-1.69597	22.554	4.49531
AT2G39885.1		no	1.54664	0.629133	20.3476	4.34679
[truncated: 189 more rows]

## Sheet: Supplementary Table S5
Supplementary Table S5. miRNAs enriched by psi-IP followed by small RNA sequencing from Arabidopsis inflorescence. Sequences derived from 5 IP and corresponding unbound fractions were compared using DESeq. Annotated miRNA sequences were extracted and placed into a table.
[truncated: 350 more rows]

[truncated: 6 more sheets: Supplementary Table S6, Supplementary Table S7, Supplementary Table S8, Supplementary Table S9, Supplementary Table S10, Supplementary Table S11]
