# Supplementary material for: Pseudouridine guides germline small RNA transport and epigenetic inheritance
Source: Nat Struct Mol Biol. 2024 Sep 6;32(2):277–86. doi: 10.1038/s41594-024-01392-6 (PMC11832342; doi:10.1038/s41594-024-01392-6)
Supplement: Supplementary file 4 — Statistical source data. [file 41594_2024_1392_MOESM4_ESM.xlsx]

## Sheet: Figure_1b
LogFC	-log10padg	Highlight	Name
8.95	2.30378
8.11	2.28072		TPLATE
8.09	2.2509
7.8	2.28072
7.74	2.30378		OLI2
7.62	2.28072
7.5	2.10875		RH53
7.42	2.09775
7.41	2.18051	2.18051	NOP10
7.41	2.2509
7.4	2.10875
7.34	2.2509		RPL1
7.29	2.18051		HDT2
7.27	2.04276
7.27	2.18051		PES
7.25	2.07019
7.25	2.18051		RRP5
7.2	2.21558
7.18	2.15843
7.16	2.09775		emb2746
7.12	2.08418
7.06	2.2509
7.06	1.75561
7.02	2.19925		HDT3
7	2.2509
7	2.2509		CHR11
7	2.10875
6.98	2.2509		IBR3
6.95	2.03296		NQR
6.95	2.02478		TIF3C1
6.91	2.09303		RH27
6.91	2.12542		PRP40A
6.89	2.18051		RH26
6.86	2.21527		CHR17
6.86	2.20187		NA
6.84	2.15418
6.82	2.04276
6.82	2.10875
6.79	2.15843		OFUT15
6.79	2.18051
6.77	1.9745		GRP17
6.77	1.94805		NA
6.74	1.67346		RH8
6.72	1.9445		RPL7A
6.72	2.08192		NSN1
6.72	1.88555
6.69	1.74916		SMC1
6.66	2.06974
6.66	2.18051
6.64	1.94278
6.61	2.18051		CKA2
6.61	2.06974
6.55	2.04276		SAP130A
6.55	2.04276		SAP130A
6.55	1.94805		Phox4
6.52	2.02478		NRPA1
6.52	2.15843		CKA1
6.49	1.97961		RH30
6.46	2.04276		HTH
6.46	2.06974		H2B
6.43	1.85475		SMC3
6.43	2.07019		AIM1
6.43	2.06974		Phox2
6.4	2.06974		RH6
6.4	2.06974		HTB1
6.4	2.06974
6.4	2.06974		HTB11
6.4	2.06974		H2B
6.4	2.06974		HTB4
6.4	2.08192		MED12
6.36	2.01597
6.36	1.9745
6.36	1.97704
6.36	2.06974		rpl2-A
6.36	2.06974		rpl2-A
6.36	2.06974		GAUT1
6.36	2.10875
6.36	2.06974		HEXO3
6.36	1.97854		CKA4
6.33	1.94353		RKL1
6.33	2.08773
6.33	1.97145		ATJ3
6.3	1.73873		RH40
6.3	2.08192		RIN1
6.3	2.06974		HCF173
6.3	2.10875		RPS24A
6.3	1.88555
6.26	1.9445		RH50
6.26	1.9445
6.26	1.9445		EXL6
6.26	1.94805
6.26	2.10875		RH12
6.26	2.06974		RPL4
6.26	1.95023
6.26	1.87994		YCF1.2
6.23	2.09056		FTSHI2
6.23	2.08192
6.19	1.90271		AHA5
6.19	1.99333		RH51
6.19	2.06076		ACCD
6.19	2.06076		VSP2
6.19	2.03039		FKBP53
6.15	1.83364		PDIL2-2
6.15	2.06974		EIF2 GAMMA
6.11	1.84699
6.11	1.89031		EIF2B
6.11	1.94805		DEGP9
6.11	2.06974		VHA-E1
6.11	1.92416		AN
6.07	2.06974
6.07	1.92801
6.03	1.72784		AHA9
6.03	2.06974		IQD31
6.03	2.06974
6.03	2.06974
6.03	1.59532		RH9
-6	0.984438		NA
5.99	1.94805		RPL23A
5.99	1.94805		RPL23A
5.99	1.94805		RPL23A
5.99	2.01217		BAG1
5.99	2.01217		BOP1
5.99	1.9745
5.99	1.9745
5.99	1.9445		SCL30A
5.99	1.9445		RH5
5.99	1.73873		RZ1C
5.99	1.90271		KLCR1
5.94	1.75552		FUG1
5.94	1.89031
5.94	1.8674		GEBPL
5.94	1.99138
5.94	1.87248		STT3A
5.94	2.06974
5.94	1.94278		EDA25
5.94	2.02478
5.94	1.73384		EXPB3
5.9	1.92416		DBP
5.9	1.49188
5.9	1.97324
5.9	1.9745		SPK1
5.9	2.04276		RPS4
5.9	1.72784		ERDJ2A
5.9	1.61689		EMB1865
5.9	1.61245		GPAT6
5.85	1.76029		IMPA2
5.85	1.87034		WDR12
5.85	1.97145		ycf2-B
5.85	1.97145		ycf2-B
5.85	1.89525		ATJ2
5.85	1.7971
5.8	1.94278		SPT16
5.8	1.69843		SBT3.14
5.8	1.91785		EXO
5.8	1.91785
5.8	1.92416		RH10
5.8	2.04276
5.8	2.04276
5.8	1.92416		FTSHI1
5.8	1.97704		AtGH9C2
5.8	1.92416		ZWI
5.8	1.95023		RH25
5.8	1.88069
5.8	1.7971
5.76	1.85475		NRPA2
5.76	1.93658
5.76	1.93658
5.76	1.84567		RH28
5.76	1.84567
5.76	1.72544		PIP2B
5.76	1.97704
5.76	1.94278
5.76	1.94278		PURA1
5.76	1.78399
5.7	1.79784		ERD3
5.7	1.94805		RPL27AC
5.7	1.94805		RPL27AB
5.7	1.94805
5.7	1.94805
5.7	2.01217		DRG3
5.7	1.97145
5.7	1.90214
5.7	1.94278
5.7	1.99591		BXL7
5.7	1.78818		SEC3A
5.7	1.29589	1.29589	AGO2
5.65	1.59434		MED23
5.65	1.89031		TIC110
5.65	1.94278		ISE2
5.65	1.72784		RPL5
5.65	1.92453
5.65	1.92453		GAE6
5.65	1.64913
5.65	1.84579		SDF2
5.65	1.52404		BGLU44
5.65	1.72784		CHLD
5.59	1.73821
5.59	1.78818		RPS18C
5.59	1.78818		RPS18C
5.59	1.78818		RPS18C
5.59	1.89525		HDT1
5.59	1.97704		EXL4
5.59	1.97704		CHR4
5.59	1.94805
5.59	1.94278
5.59	1.94278
5.59	1.60846		GAE1
5.56	2.41775		PPI1
5.54	1.80249		ABCB19
5.54	1.90271		RFC5
5.54	1.92453
5.54	1.82247		CALS10
5.54	1.94848
5.54	1.73873
5.54	1.75552		SCPL34
5.48	1.59617		ACA8
5.48	1.87548		RPL19A
5.48	1.61797		SPT6
5.48	1.94805
5.48	1.94805
5.48	1.72784		PSRP2
5.48	1.72784		BGAL10
5.48	1.76697
5.48	1.60545		RPOA
5.48	1.69843		EIF3G1
5.48	1.59532
5.44	2.41775		RPN2
5.43	2.30378		NA
5.41	1.69643		NUG2
5.41	1.7971		sks11
5.41	1.79784
5.41	1.92416
5.41	1.92416		ATGSL10
5.41	1.82247		PPAN
5.41	1.82247		ALPHAC-AD
5.41	1.82247		ALPHA-ADR
5.41	1.49718		RPL13
5.41	1.9445		RH31
5.41	1.89031
5.41	1.87034
5.41	1.50502
5.41	1.50502
5.35	1.28139		CP31A
5.35	1.72544		RSZ21
5.35	1.68527		HXK1
5.35	1.82247		VCS
5.35	1.61797		RNC1
5.35	1.92416
5.35	1.92416		BRR2C
5.35	1.78818		GFL
5.35	1.90271		RPS8
5.35	1.90271		RSZ22A
5.35	1.77215		ARP7
5.35	1.82247
5.35	1.4463		NERD
5.35	1.69643		PAB2
5.35	1.61219
5.35	1.23952
5.31	2.30378		BAG7
5.28	1.33402		RPS7-A
5.28	1.33402		RPS7-A
5.28	1.72784		MAP2B
5.28	1.72784
5.28	1.0369		EMB140
5.28	1.79516		SKIP
5.28	1.84521		UPF1
5.28	1.7971		CRWN1
5.28	1.60545
5.28	1.76526		ARP4
5.28	1.89525		RFC1
5.28	1.46662		IQD14
5.28	1.73873		RPL31
5.28	1.63905
5.28	1.47173		RPOC2
5.28	1.57778		PRP40B
5.22	2.2509		AHA11
5.21	1.2163
5.21	1.58495		RPL35C
5.21	1.51508
5.21	1.69712		RPL19C
5.21	1.69967
5.21	1.59532
5.21	1.72784
5.21	1.72784
5.21	1.63705		GTA02
5.21	1.79784		ABCF5
5.21	1.67217		PMDH2
5.21	1.67217
5.21	1.48643		SSRP1
5.21	1.61797
5.21	1.40552		RPS25D
5.14	2.28072
5.13	1.39688
5.13	1.56742
5.13	1.73873
5.13	1.73873		RSZ22
5.13	1.76406		MDH
5.13	1.67346		CSY2
5.13	1.80031		AtGH9C3
5.13	1.80249		HIPP26
5.13	1.68084
5.13	1.48206		VHA-A3
5.13	1.46016	1.46016	AGO5
5.08	2.41775		SBT1.6
5.05	1.02083		EXL2
5.05	1.29578
5.05	1.38855		NIH
5.05	2.30378
5.05	1.61219		MORF8
5.05	1.61219
5.05	1.53483		BETAC-AD
5.05	1.75461		CALS12
5.05	1.69643		MED17
5.05	1.69643		GAUT3
5.05	1.69643		GAUT10
5.05	1.45189
5.05	1.79784
5.05	1.79784
5.05	1.79784
5.05	1.79784
5.05	1.50438		RPS25E
5.05	1.68451
5.05	1.68451
5.05	1.68451		SEC3B
5.05	1.50721		PKL
5.05	1.50721
5.05	1.50721
5.05	1.28053		EIF4G
5.05	1.61689		HIR1
5.05	1.61797		SEC6
5.05	1.40609
5.05	1.47113		RNU1
5.05	1.47113
5.05	1.40876
-5.02	1.80249		UXS5
-5.02	1.80249		UXS3
5.01	2.41775		DRP1C
4.99	2.30378
4.97	0.989187		FLN2
4.97	1.23166		MSI4
4.97	1.43482		RPS12A
4.97	1.4362		BRIX1-2
4.97	1.58259
4.97	1.58259
4.97	1.58259
4.97	1.61977		EMB1270
4.97	1.44599		TBL39
4.97	1.27086
4.97	1.05989		RLK902
4.97	1.60846
4.97	1.73873		YAO
4.97	1.73873		FTSHI5
4.97	1.73873
4.97	1.73873
4.97	1.73873		CALS3
4.97	1.61174		CALS2
4.97	1.49276
4.97	1.68451		RPS5
4.97	1.68451		RH47
4.97	1.27286		SEC8
4.97	1.05989		TAF15B
4.97	1.51709		CKL13
4.97	1.51709		CKL8
4.97	1.51709		PAT2
4.97	1.29453
4.97	1.29453
4.97	1.29453
4.97	1.52048		EXPA6
4.97	1.52048
4.91	2.2509		PDIL2-3
4.88	1.61797		NOF1
4.88	1.61797		PSAT1
4.88	1.61797
4.88	1.61797
4.88	1.61797		RPOB
4.88	1.61797
4.88	1.61797		MED33A
4.88	1.50502
4.88	1.50502
4.88	1.50502		GAUT9
4.88	1.45937		IQD28
4.88	1.63905		SR33
4.88	1.73873
4.88	1.73873		PTAC2
4.88	1.73873
4.88	1.63905		LRR1
4.88	1.68451		GPAT4
4.88	1.68451		AGP31
4.88	1.52349		PAE11
4.88	1.29589		GCT
4.88	1.29589		RS2Z33
4.88	1.50243		RBL
4.88	1.50502		CKL10
4.88	1.2732		MED19A
4.88	1.23376		SVR1
4.86	2.41775		RH7
-4.81	1.83951		LHCB6
4.8	2.41775		DRP1E
4.79	2.41775
4.78	1.02745		RPS13
4.78	1.22005
4.78	1.22261
4.78	1.22261
4.78	1.22261
4.78	1.12772		ATRPAC42
4.78	1.46101		RPS20
4.78	1.35655		RPL10
4.78	1.20446		SEC10a
4.78	1.37777
4.78	1.56032
4.78	1.56032
4.78	1.6283		EIF6-2
4.78	1.6283		CKA3
4.78	1.6283		BGAL7
4.78	1.68451		UBP2
4.78	1.68451		RPL36B
4.78	1.68451		SRFR1
4.78	1.50616
4.78	1.61797		PTAC16
4.78	1.61797		BTR1
4.78	1.61797		RH18
4.78	1.61797		iqd2
4.78	1.61797
4.78	1.61797		FHY3
4.78	1.52571
4.78	1.31213		TIC56
4.78	1.31213
4.78	1.4511		GAE2
4.78	1.4511
4.78	1.29453
4.78	1.21917		TIF3D1
4.78	1.28053
4.78	1.07058		RPS25B
4.78	2.30378		MED36A
4.73	2.28072
4.68	1.25965		BRIX1-1
4.68	1.05989
4.68	1.05989		AED3
4.68	1.41541		TADA
4.68	1.41541		RPS2
4.68	1.41541		RH39
4.68	1.27286
4.68	1.61114		HHL1
4.68	1.61114		NAP1
4.68	1.61114		sks12
4.68	1.61219		RPS16A
4.68	1.61219		PPR596
4.68	1.61219
4.68	1.61219		AVPL1
4.68	1.61219		AGD3
4.68	1.44617		HTA6
4.68	1.21438		NRPB2
4.68	1.52349
4.68	1.52349
4.68	1.52349		PRL1
4.68	1.63905		FGT1
4.68	1.63905		BGLU41
4.68	1.63905		BGLU31
4.68	1.63905		BGLU32
4.68	1.63905		RPL27A
4.68	1.52555		TIF3F1
4.68	1.31367
4.68	1.31367
4.68	1.49276		GAE5
4.68	1.49276		EXPA8
4.68	1.49276		CWINV2
4.68	1.31678		MPK16
4.68	1.27086		ATEXPA1
4.68	1.27286		TIF3E1
4.68	1.12649		GAE4
4.65	2.28072
4.61	2.17398		TIF3A1
4.6	2.2509		OST1B
4.58	1.97704		ERD4
4.57	0.887308		HIR2
4.57	1.08564
4.57	1.08891		FLN1
4.57	1.10351
4.57	1.46101		PSAT2
4.57	1.46249
4.57	1.46249
4.57	1.46249		RPS12A
4.57	1.46249		RPS12B
4.57	1.46249		RPS12C
4.57	1.31445		P5CSA
4.57	1.31445		RPS17
4.57	1.31445		RPOC1
4.57	1.11027		SDN3
4.57	0.90951		RPL20
4.57	1.48859
4.57	1.48859		TOZ
4.57	1.60138		PGR5
4.57	1.60138		MTERF4
4.57	1.49188
4.57	1.49188		PTAC17
4.57	1.49188		TIC100
4.57	1.01669
4.57	1.05989		TGG3
4.57	1.31738
4.57	1.31738
4.57	1.51579		APX4
4.57	1.51579	1.51579	AGO10
4.57	1.51709		BGLU43
4.57	1.51709		RPS23A
4.57	1.51709		RPS23B
4.57	1.51709
4.57	1.51709		ECT2
4.57	1.51709
4.57	1.31799		EIF2A
4.57	1.29139		GPAT8
4.57	1.29139		GAE3
4.57	1.38746
4.57	1.38746		WTF1
4.57	1.38746		NA
4.57	1.29449
4.57	1.04519		SE
4.57	1.17204		FUC95A
4.57	1.17319
-4.56	1.21063		GMI1
4.52	2.22438		TIF4A-2
4.5	2.2509	2.2509	AGO1
4.49	2.18051		BGLU20
4.47	2.3602		SBT1.3
4.45	1.00655		PIP2-6
4.45	1.00655		U2AF35B
4.45	1.27131		NMAT2
4.45	1.27286		DIR20
4.45	0.943832		OFUT1
4.45	1.38016		ALY4
4.45	1.38016		RPS15A
4.45	1.38016		RPS15D
4.45	1.38016		RPS15C
4.45	1.47279		PWP2
4.45	1.47279		RPS26B
4.45	1.47279		RPS26A
4.45	1.47279		RPS26C
4.45	1.38016		P5CSB
4.45	1.17017		VHA-A2
4.45	1.17017
4.45	1.17017
4.45	1.17017		emb1579
4.45	1.17017		ABCB2
4.45	1.29453
4.45	1.49276		RPS7A
4.45	1.49276
4.45	1.49276
4.45	1.49276		VHA-E2
4.45	1.49276		ATM1
4.45	1.29589
4.45	1.29589
4.45	1.29589		SR1IP1
4.45	1.04644		PDE312
4.45	1.31738
4.45	1.31738		ATNOS1
4.45	1.44316		SFR2
4.45	1.44316		GYRA
4.45	1.31799		PAB8
4.45	1.31799		CKL2
4.45	1.31799		PATROL1
4.45	1.31799		DDL
4.45	1.06299		MPK9
4.45	1.23782
4.45	1.23782		OST1A
4.45	1.23782
4.45	0.984907
4.44	2.2509
4.43	1.61797		RH14
4.39	2.2509		APUM24
4.32	2.30378		MED36B
4.32	0.949492		PRP38
4.32	1.02832
4.32	0.951791
4.32	1.05586
4.32	1.2117		CSP3
4.32	1.28053
4.32	1.28053		RH32
4.32	1.28053		U2AF35A
4.32	1.28053		PLC2
4.32	1.28053		NA
4.32	1.23685
4.32	1.23685		XTH5
4.32	1.38016		RPL37AC
4.32	1.38016		RPL37AB
4.32	1.38016
4.32	1.38016		WHY1
4.32	1.38016
4.32	1.38016		PORB
4.32	1.23952		GCN2
4.32	1.23952
4.32	0.981221
4.32	1.31738		CP29
4.32	1.31738
4.32	1.38016
4.32	1.38016		ATO
4.32	1.38016		RH29
4.32	1.38016
4.32	1.31799
4.32	1.31799
4.32	1.05989		MPK8
4.32	1.05989		MPK15
4.32	1.05989		MRE11
4.32	1.05989		BRM
4.32	1.05989		AT-GTL1
4.32	1.28053		GPAT5
4.32	1.28053		RPP3B
4.32	1.28053
4.32	1.28053		SYTA
4.32	1.28053		PPME1
4.32	1.28053		RFC2
4.32	1.28053		RHM1
4.32	1.28053		CKL9
4.32	1.28053		CKL7
4.32	1.28053		emb1441
4.32	1.28053		BOU
4.32	0.74645
4.32	1.02568		ESP3
4.32	1.02568
4.32	1.02745		CSI1
4.32	1.02745		CKL1
4.32	0.892836		RZ1B
4.32	0.559622		CFIS2
4.25	1.83364
-4.25	0.859914		RTL1
-4.25	0.859914
-4.25	1.61797		MAP1C
-4.25	1.61797		PSAA
-4.25	1.16479		PGM2
-4.25	1.16479		GLN1-3
4.2	1.85996		AHA4
4.2	1.94811		AHA6
4.17	0.697476		RBP45A
4.17	0.618682		PAP25
4.17	0.859853
4.17	1.0369		OEP37
4.17	1.0369		SBT1.4
4.17	0.991344		HVT1
4.17	0.704411		BIG
4.17	1.081		emb2726
4.17	1.26669
4.17	1.26669
4.17	1.26669		LRX3
4.17	1.26669
4.17	1.08564		LTA2
4.17	1.08564		emb2734
4.17	1.02445
4.17	1.02445
4.17	1.28053
4.17	1.28053		ATMURE
4.17	1.28053
4.17	1.28053		JAL22
4.17	1.28053		APX5
4.17	1.28053		ABCF2
4.17	1.28053
4.17	1.28053		HIT4
4.17	1.28053
4.17	1.28053
4.17	1.28053		MED18
4.17	1.28053		RPL17
4.17	1.28053		SGS3
4.17	1.28053
4.17	1.28053		CDC73
4.17	1.02745
4.17	1.02745		ABCE2
4.17	1.05989
4.17	1.28053		RPS10C
4.17	1.28053		BGAL5
4.17	1.28053		VIP4
4.17	1.28053		PME48
4.17	1.28053		CYTC-1
4.17	1.28053		NRPB5A
4.17	1.28053		NOV
4.17	1.28053		BGLU42
4.17	1.0625		CALS1
4.17	1.0625
4.17	1.0625		CID12
4.17	0.732727		CWINV4
4.17	1.05704
4.17	1.16479		NAPRT1
4.17	1.16479
4.17	1.16479
4.17	1.05989		CKL11
4.17	1.05989		emb2444
4.17	1.05989		SCPL25
4.17	0.703732
4.15	2.10875		SBT1.8
-4.1	1.79784		NA
4.09	1.96239		RPL10AB
4.09	2.08773		RPL10AA
4.06	2.07019		ARP2
4.06	1.77215		CAC3
4.03	2.08192		RPL10AC
4.03	2.07019
4.03	1.87034		TIF3I1
4.01	0.68582		HXK2
4.01	0.685401		TUBG1
4.01	0.685401		TUBG2
4.01	0.732636		CPK3
4.01	1.02745		WHY3
4.01	1.02745
4.01	1.02745
4.01	1.02745		ANN4
4.01	1.02745		RPT2B
4.01	1.02745		RPT2A
4.01	1.02745		GER3
4.01	1.02745
4.01	1.02745
4.01	1.02745
4.01	0.559622		AT2S3
4.01	0.559622		AT2S2
4.01	1.16479		sks10
4.01	1.16479		sks9
4.01	1.16479		CDKC-1
4.01	1.16479		CDKC-2
4.01	1.16479		RPL36A
4.01	1.16479		CRYD
4.01	1.16479		LRX5
4.01	1.16479
4.01	1.16479		SBT2.5
4.01	1.16479
4.01	1.16479		NA
4.01	1.16479		FDH
4.01	1.16479		CSP1
4.01	1.16479		NTMC2TYPE4
4.01	1.16479
4.01	1.16479		RPS19
4.01	1.16479
4.01	1.16479
4.01	1.16479
4.01	1.16479
4.01	1.16479
4.01	1.16479
4.01	1.16479		FIGL1
4.01	1.16479
4.01	0.937438
4.01	0.937438		FTSH12
4.01	0.685401		LPR1
4.01	1.05989		DJA6
4.01	1.05989		RPS28A
4.01	1.05989		RPS28A
4.01	1.05989		ARPN
4.01	1.05989
4.01	1.05989
4.01	1.16479
4.01	1.16479		TON2
4.01	1.16479
4.01	1.16479		EMB2762
4.01	1.16479		CALS11
4.01	1.16479
4.01	1.16479		CSY3
4.01	1.16479		MES14
4.01	1.16479
4.01	1.16479		IQD29
4.01	1.16479		VHA-E3
4.01	1.16479
4.01	1.16479		GAUT4
4.01	1.16479		IQD32
4.01	1.05989		P67
4.01	1.05989		NA
4.01	1.05989		RPS19A
4.01	1.05989		RPS19B
4.01	1.05989
4.01	1.05989		RPS10A
4.01	1.05989		CUT1
4.01	1.05989		EBP2
4.01	1.05989		HDT4
4.01	1.16479		CSP4
4.01	1.16479		EXPB1
4.01	1.05989
4.01	1.05989		CKL12
4.01	0.704257		AtRLP29
4.01	0.970563		RAD50
4.01	0.970563
4.01	0.970563		CKL3
4.01	0.970931
4.01	0.970931
3.98	2.41775		RH11
3.97	1.74916		AHA8
3.87	2.04244		ECR
-3.86	1.05989		ATSCP2
-3.86	1.05989		ATSAR1
-3.86	1.05989		LAP2
-3.86	1.05989		UXS6
3.83	0.950887		CIP7
3.83	0.950887		CER3
3.83	1.036
3.83	1.036		PTAC3
3.83	1.036
3.83	1.036
3.83	1.036		PTB3
3.83	1.036		LRX4
3.83	1.036
3.83	1.036
3.83	1.036
3.83	0.953067
3.83	0.953067		RLT2
3.83	0.953067		EMB1796
3.83	0.953067		SBT1.2
3.83	0.970931
3.83	0.970931
3.83	1.05989		CXIP4
3.83	1.05989
3.83	1.05989
3.83	1.05989
3.83	1.05989		BGAL1
3.83	1.05989		BGAL2
3.83	1.05989		BGAL12
3.83	1.05989		BGAL4
3.83	1.05989		AVPL2
3.83	1.05989
3.83	1.05989
3.83	1.05989
3.83	1.05989		RPL29
3.83	1.05989		GYRB1
3.83	1.05989		GYRBM
3.83	1.05989
3.83	1.05989		MEE49
3.83	1.05989		SRP-54C
3.83	1.05989
3.83	1.05989
3.83	1.05989		LAZ5
3.83	1.05989		NA
3.83	0.974604
3.83	0.974604		UPF2
3.83	0.974604		VHA-D1
3.83	0.974604		UPL3
3.83	0.974604		HDA15
3.83	0.974604		emb2738
3.83	0.651703		RPS15
3.83	1.05989
3.83	1.05989
3.83	1.05989
3.83	1.05989
3.83	1.05989
3.83	1.05989
3.83	1.05989		NA
3.83	1.05989		NA
3.83	1.05989		VIP3
3.83	1.05989		PEX11C
3.83	1.05989		PEX11D
3.83	1.05989		PEX11E
3.83	1.05989		CAM4
3.83	1.05989		CAM2
3.83	1.05989		CAM5
3.83	1.05989		CAM5
3.83	1.05989		CAM7
3.83	1.05989		CAM6
3.83	1.05989		CAM1
3.83	1.05989		KOR
3.83	1.05989		CYP95
3.83	1.05989		CYTC-2
3.83	1.05989		NA
3.83	1.05989		HTA9
3.83	1.05989		HTA8
3.83	1.05989		H2AV
3.83	1.05989
3.83	1.05989		ABCG18
3.83	1.05989		RPN2A
3.83	1.05989
3.83	1.05989		RPL16
3.83	1.05989		PRT6
3.83	1.05989
3.83	1.05989
3.83	1.05989
3.83	1.05989		CALS4
3.83	1.05989		OEP64
3.83	1.05989		HAC1
3.83	1.05989
3.83	1.05989		MPK2
3.83	1.05989		MPK13
3.83	1.05989		MPK1
3.83	1.05989		MPK6
3.83	1.05989		MPK7
3.83	1.05989		MPK20
3.83	1.05989		MPK10
3.83	1.05989		MPK14
3.83	1.05989
3.83	0.697135		XRN3
3.83	1.01734		VIII-2
3.83	1.01734		FFC
3.83	1.01734		ACX2
3.83	1.01734		CKL4
3.83	1.01767
3.83	0.698987
3.83	0.698987
3.83	0.81655		CKL5
3.81	2.30378		RH37
3.8	2.41775		RH52
3.8	1.90271		AHA10
3.8	1.59532		ESM1
3.76	1.97961		RPL22B
3.76	1.91012		SDRA
-3.74	2.04276		NA
3.72	2.16586		DRP1A
3.69	1.68093		TOC159
3.69	1.94542		XI-K
3.69	1.9745		RPL22C
3.68	2.20187		AHA1
3.67	2.10875		DRP1B
3.65	2.20187		EXL4
3.63	0.674112		PAP6
3.63	0.639446
3.63	0.559622		TOP1ALPHA
3.63	0.448525
3.63	0.81655		HIPP34
3.63	0.943832		HCF136
3.63	0.943832
3.63	0.943832		MED27
3.63	0.943832		SCC3
3.63	0.943832		PDH-E1 ALPHA
3.63	0.943832		DIR22
3.63	0.943832
3.63	0.943832		UBA1B
3.63	0.943832		IMPA1
3.63	0.81655		XTH32
3.63	0.81655		RPP2C
3.63	0.81655		RH22
3.63	0.81655		RPL34C
3.63	0.559622		PIR
3.63	0.654523
3.63	0.943832		EMB1968
3.63	0.943832		EMB2777
3.63	0.943832
3.63	0.943832
3.63	0.943832		NA
3.63	0.943832
3.63	0.943832
3.63	0.943832		EXL3
3.63	0.943832
3.63	0.943832		GLOX1
3.63	0.943832
3.63	0.943832
3.63	0.943832
3.63	0.943832
3.63	0.943832
3.63	0.943832		RPT3
3.63	0.943832		STT3B
3.63	0.943832		BGAL13
3.63	0.943832		EXPA4
3.63	0.943832		RPL19B
3.63	0.943832		CYP22
3.63	0.943832		VIP2
3.63	0.943832		NA
3.63	0.943832
3.63	0.943832		APA3
3.63	0.943832
3.63	0.943832		SNL2
3.63	0.943832
3.63	0.943832
3.63	0.943832		VIP5
3.63	0.657302		CGR2
3.63	0.657302		PAP10
3.63	0.685401
3.63	0.685401		ATRX
3.63	0.943832
3.63	0.943832		KCS5
3.63	0.943832		MRG1
3.63	0.943832		RH55
3.63	0.943832		RH49
3.63	0.943832		MEE63
3.63	0.943832		ATMAP65-1
3.63	0.943832		RBOHD
3.63	0.943832		SQD2
3.63	0.943832
3.63	0.943832
3.63	0.943832		Phox3
3.63	0.943832		RPN2B
3.63	0.943832		BGLU21
3.63	0.943832		BGLU22
3.63	0.943832		BGLU23
3.63	0.943832		BGLU19
3.63	0.943832		BGLU24
3.63	0.943832		RPL11
3.63	0.943832
3.63	0.943832		EMB2016
3.63	0.685401
3.63	0.685401		CYCL1-1
3.63	0.850215
3.63	0.850215		NAPRT2
3.63	0.850215		HMGB3
3.63	0.850215		TBL40
3.63	0.850215
3.63	0.850215		CRRSP29
3.63	0.850215		CRRSP41
3.61	2.2509		HA2
3.61	1.82694		RPS6A
3.61	1.82247		RPL15
3.6	2.20187		NOP5-1
3.59	2.10875		AHA3
3.57	1.83364		ABCF1
3.57	1.82694		MED14
3.54	2.18051		PER12
3.52	2.10875		THRRS
3.47	2.08192		CEL1
3.44	1.88555	1.88555	AGO4
3.39	1.85985
3.39	0.628974		AGAL2
3.39	0.628974		THO2
3.39	0.628974
3.39	0.628974		FTSH5
3.39	0.559622		EMB2656
3.39	0.81655		RPS30A
3.39	0.81655		RPS30A
3.39	0.81655		RPS30A
3.39	0.81655		ROS3
3.39	0.81655
3.39	0.81655		ICR2
3.39	0.81655		NA
3.39	0.81655		LIS
3.39	0.81655
3.39	0.81655		RPS18
3.39	0.81655
3.39	0.81655		SBT2.6
3.39	0.81655
3.39	0.81655		IDD7
3.39	0.81655		MGP
3.39	0.81655		IDD5
3.39	0.81655		IDD4
3.39	0.81655		GAF1
3.39	0.81655		AtIDD11
3.39	0.81655		BIB
3.39	0.81655		AtIDD12
3.39	0.81655		ENY
3.39	0.81655
3.39	0.81655		JKD
3.39	0.81655		NUC
3.39	0.81655
3.39	0.81655		RPS9
3.39	0.81655		VCR
3.39	0.81655
3.39	0.81655		XRN2
3.39	0.81655		NA
3.39	0.81655		NA
3.39	0.81655		TMN8
3.39	0.81655		AL4
3.39	0.81655		FPP6
3.39	0.81655		CHB3
3.39	0.81655		RPL35
3.39	0.81655		NA
3.39	0.81655		NA
3.39	0.559622
3.39	0.651703		FLK
3.39	0.651703		WDL5
3.39	0.651703		RAP
3.39	0.651703		WDR5B
3.39	0.81655
3.39	0.81655
3.39	0.81655
3.39	0.81655
3.39	0.81655		EDA7
3.39	0.81655
3.39	0.81655		PGD2
3.39	0.81655
3.39	0.81655		SCPL45
3.39	0.81655
3.39	0.81655		RPL21A
3.39	0.81655		RPL21A
3.39	0.81655		RPL21E
3.39	0.81655		RPL21E
3.39	0.81655		HON5
3.39	0.81655		BGAL11
3.39	0.81655		PUMP1
3.39	0.81655		SWI3A
3.39	0.81655
3.39	0.81655		ALT3
3.39	0.81655		COIL
3.39	0.81655		UBA1A
3.39	0.81655		HTA10
3.39	0.81655		HTA5
3.39	0.81655		HTA3
3.39	0.81655		HTA13
3.39	0.81655		HTA2
3.39	0.81655		RAT5
3.39	0.81655		HTA7
3.39	0.81655
3.39	0.81655		SRP-54B
3.39	0.81655
3.39	0.81655		RBP45C
3.39	0.81655		RFC3
3.39	0.81655		RHM2
3.39	0.81655		RHM3
3.39	0.81655		NET4B
3.39	0.81655		GN
3.39	0.81655		NAP1
3.39	0.81655
3.39	0.81655		NA
3.39	0.81655		ATEXPA10
3.39	0.81655		EXPA3
3.39	0.81655		EXPA9
3.39	0.81655		NMT1
3.39	0.81655		CYP96A15
3.39	0.81655		SWA1
3.39	0.651703		FDM5
3.39	0.651703		HAT
3.39	0.651703
3.39	0.651703		VHA-D2
3.39	0.651703
3.39	0.660068		IMP4
3.39	0.660068		DBR1
3.39	0.660068
3.39	0.660068		NA
3.39	0.660068		MED37B
3.39	0.81655
3.39	0.81655		REM19
3.39	0.81655		ERMO2
3.39	0.81655		MED33B
3.39	0.81655
3.39	0.81655		EMB514
3.39	0.81655		TLP18.3
3.39	0.81655
3.39	0.81655		PME58
3.39	0.81655		MPB2C
3.39	0.81655		CHR5
3.39	0.81655		CRRSP35
3.39	0.81655		CRRSP30
3.39	0.81655		CRRSP34
3.39	0.81655
3.39	0.81655		CRRSP26
3.39	0.81655
3.39	0.81655		CRRSP13
3.39	0.81655		CRRSP40
3.39	0.660375
3.39	0.660375		BCA2
3.39	0.660375
3.39	0.660375		CHC1
3.39	0.562967		ALY3
3.37	1.9745		SBT3.13
3.34	1.55876		RPL32A
3.34	1.61219		TOC75-3
3.34	1.63705
3.34	2.04276		JAL23
3.34	1.94805		EIF4A1
-3.32	0.661734		NA
-3.32	0.81655		OASA1
-3.32	0.81655		HMGB4
-3.32	0.819686		SBPASE
-3.32	0.819686		PDIL1-2
-3.32	0.683638		PBA1
-3.32	0.683638		HEMC
-3.32	0.683638		PRXIIE
-3.32	0.683638		CYP18-4
-3.32	0.683638		TROL
3.31	1.69494		CHC2
3.3	2.08773
3.29	1.7248
3.26	2.30378		NOP5-2
3.24	1.38016		RPL26A
3.24	1.49718		AHA7
3.24	1.58166
3.24	1.51587		RPL22
3.24	1.56194		ATRSP41
3.24	1.56651		MFP2
3.23	1.59003		RH35
3.19	1.72544
3.17	1.90271		CAS
3.17	1.98764		TSS
3.16	2.18051		DRP2A
3.15	2.19593		DRP2B
3.14	1.80249		RPS6B
3.13	1.36052		RPS11C
3.13	1.64913	1.64913	AGO9
3.13	1.64913		XI-1
3.13	1.46662		RS40
3.1	0.537489		SNRNP-G
3.1	0.537489
3.1	0.537489
3.1	0.537489
3.1	0.537489		NA
3.1	0.537489		NA
3.1	0.559622		PAGR
3.1	0.559622		TAF5
3.1	0.559622		PABN2
3.1	0.559622
3.1	0.559622		IQD30
3.1	0.559622
3.1	0.559622		NA
3.1	0.537489
3.1	0.537489		FTSH1
3.1	0.537489		TOP1B
3.1	0.537489		IMPA4
3.1	0.537489		DELTA-ADR
3.1	0.429432		PIP2-3
3.1	0.429432
3.1	0.429432
3.1	0.429432		TOC34
3.1	0.544373
3.1	0.544373
3.1	0.544373
3.1	0.544373		SUA
3.1	0.544373		SH3P2
3.1	0.685401
3.1	0.685401		RPS16-1
3.1	0.685401		VTE3
3.1	0.685401		RPT3
3.1	0.685401
3.1	0.685401
3.1	0.685401		PTAC13
3.1	0.685401		ACX4
3.1	0.685401		PTAC14
3.1	0.685401
3.1	0.685401		CRP1
3.1	0.685401
3.1	0.685401		SCD1
3.1	0.685401		CITRX
3.1	0.685401		RPS27D
3.1	0.685401		CLPS3
3.1	0.685401
3.1	0.685401		PRL2
3.1	0.685401		PABN1
3.1	0.685401		NA
3.1	0.685401
3.1	0.685401
3.1	0.685401
3.1	0.685401
3.1	0.685401		PCN
3.1	0.685401
3.1	0.685401		VIII-A
3.1	0.685401
3.1	0.685401
3.1	0.685401		SYP71
3.1	0.685401
3.1	0.685401		NA
3.1	0.685401
3.1	0.685401		SKP1A
3.1	0.685401
3.1	0.685401
3.1	0.685401		RH21
3.1	0.685401
3.1	0.685401		LCB1
3.1	0.685401		UCH1
3.1	0.685401		NRPD3B
3.1	0.685401		NRPB3
3.1	0.685401
3.1	0.685401		ECT3
3.1	0.685401		SKU5
3.1	0.685401		HSP90-5
3.1	0.685401		PAP12
3.1	0.685401
3.1	0.685401		ATP1
3.1	0.685401
3.1	0.685401
3.1	0.685401		FTSHI4
3.1	0.685401		UBP5
3.1	0.685401
3.1	0.685401
3.1	0.685401		SR30
3.1	0.685401		SNL1
3.1	0.685401		VHA-H
3.1	0.685401
3.1	0.685401		AGAL1
3.1	0.685401
3.1	0.685401		CYP18-2
3.1	0.685401
3.1	0.685401		PRORP1
3.1	0.685401
3.1	0.685401
3.1	0.685401		NA
3.1	0.685401		NA
3.1	0.685401		NA
3.1	0.685401		LPR2
3.1	0.685401
3.1	0.685401
3.1	0.685401
3.1	0.54503		DEGP2
3.1	0.54503		sks5
3.1	0.54503
3.1	0.54503		ABCG36
3.1	0.54503		ABCG35
3.1	0.54503		ABCG29
3.1	0.581396		RID1
3.1	0.581396		VAR2
3.1	0.581396
3.1	0.581396
3.1	0.685401		SUVR1
3.1	0.685401		ALAAT1
3.1	0.685401		CYP73A5
3.1	0.685401
3.1	0.685401
3.1	0.685401		MEE29
3.1	0.685401
3.1	0.685401
3.1	0.685401		RS31
3.1	0.685401		QCT
3.1	0.685401
3.1	0.685401		RID3
3.1	0.685401
3.1	0.685401
3.1	0.685401		PME32
3.1	0.685401		MSI5
3.1	0.685401		MAP2A
3.1	0.685401		EIF(ISO)4G1
3.1	0.685401		IRX14
3.1	0.685401		FH2
3.1	0.685401
3.1	0.685401
3.1	0.685401
3.1	0.685401
3.1	0.685401		BGLU11
3.1	0.685401		BGLU1
3.1	0.685401		BGLU4
3.1	0.685401		NA
3.1	0.685401		BGLU6
3.1	0.685401		BGLU14
3.1	0.685401		BGLU17
3.1	0.685401		BGLU15
3.1	0.685401		BGLU8
3.1	0.685401		BGLU7
3.1	0.685401		BGLU30
3.1	0.685401		BGLU25
3.1	0.685401		BGLU16
3.1	0.685401		BGLU10
3.1	0.685401		BGLU9
3.1	0.685401		BGLU3
3.1	0.685401		BGLU13
3.1	0.685401		BGLU12
3.1	0.685401
3.1	0.685401		CID10
3.1	0.685401		MED20A
3.1	0.685401
3.1	0.685401
3.1	0.685401
3.1	0.685401		CYP96A9
3.1	0.685401		RPL35AB
3.1	0.685401		RPL35AD
3.1	0.581925
3.1	0.581925		HAC12
3.1	0.581925
3.1	0.581925		CUL1
3.1	0.581925
3.1	0.581925		NA
3.1	0.559622
3.1	0.559622		RGGB
3.1	0.559622		APA1
3.1	0.559622		DDB1A
3.1	0.559622		NA
3.1	0.559622		NA
3.1	0.559622		NA
3.1	0.559622		FIP2
3.1	0.559622		NA
3.1	0.559622
3.1	0.559622
3.1	0.559622
3.1	0.559622		MED4
3.1	0.559622
3.1	0.559622		CKL6
3.1	0.429432		ATJ6
-3.09	2.06974		FKBP15-1
3.08	0.905361
3.08	1.51886		U2A'
3.08	1.02975		DCP5
3.07	1.70092		PIP2-1
-3.02	1.28053		NA
3.02	2.01597		sks4
3.01	1.73873		ERDJ3B
2.97	2.10875		XYL1
2.96	1.7461		TIF4A-3
2.95	2.06974		AtGH9B13
2.94	1.79493		RPL7B
2.93	1.50903		CHC1
2.93	2.15418		PIP1.4
2.9	1.69643
2.89	1.37777		CDC5
2.86	1.63793
2.85	1.97704		RH3
2.84	2.04658
2.83	1.97299		PED1
2.83	1.80139		RPL35B
2.83	1.80139
2.82	1.38016		ARAC5
2.82	1.38016		ARAC4
2.82	1.38016		ARAC3
2.82	1.44538		CSP41A
2.82	1.38789		TIF3H1
2.79	1.61114		SMD3B
2.75	1.77215
2.75	1.36492		XI-E
2.75	1.36492		XI-C
2.75	1.29786		CAT2
2.74	0.492566
2.74	0.492566
2.74	0.492566
2.74	0.492566		SBT5.4
2.74	0.492566		PAP29
2.74	0.492566		ABCC4
2.74	0.492566		ABCC14
2.74	0.492566
2.74	0.492566
2.74	0.492566		GAUT7
2.74	0.492566		PSAD1
2.74	0.492566		HXK3
2.74	0.492566		ACA10
2.74	0.492566		PME68
2.74	0.492566
2.74	0.492566
2.74	0.492566
2.74	0.492566		RTNLB4
2.74	0.492566
2.74	0.492566		NA
2.74	0.492566
2.74	0.492566		THO5B
2.74	0.492566		NLE1
2.74	0.492566		ABCG32
2.74	0.492566
2.74	0.492566		RTNLB5
2.74	0.492566
2.74	0.492566		CCT2
2.74	0.492566
2.74	0.492566		CDKE-1
2.74	0.492566		KEG
2.74	0.492566		NUP155
2.74	0.492566		DJ1A
2.74	0.492566
2.74	0.492566
2.74	0.492566		PME67
2.74	0.492566		RFC3
2.74	0.492566
2.74	0.400775		ABCB7
2.74	0.400775
2.74	0.400775		GRXS17
2.74	0.400775		LPD1
2.74	0.400775		LPD2
2.74	0.400775
2.74	0.494004
2.74	0.494004		PP2A1
2.74	0.494004
2.74	0.494004
2.74	0.494004
2.74	0.494004		ARK3
2.74	0.494004
2.74	0.494004		EML3
2.74	0.494004		AP3
2.74	0.494004		GTE5
2.74	0.494004		CHLM
2.74	0.494004		OFUT27
2.74	0.494004		AtGUS2
2.74	0.494004		CRK
2.74	0.494004		NA
2.74	0.494004		PLC7
2.74	0.494004
2.74	0.494004		CPL1
2.74	0.494004		PDR2
2.74	0.494004		RH16
2.74	0.494004
2.74	0.559622		PTAC12
2.74	0.559622		CESA3
2.74	0.559622
2.74	0.559622		CML12
2.74	0.559622
2.74	0.559622
2.74	0.559622		PSBD
2.74	0.559622		AHL11
2.74	0.559622		ACD32.1
2.74	0.559622
2.74	0.559622
2.74	0.559622
2.74	0.559622		RPS9M
2.74	0.559622		UCH2
2.74	0.559622		SBT4.15
2.74	0.559622
2.74	0.559622
2.74	0.559622		CHY1
2.74	0.559622
2.74	0.559622
2.74	0.559622		FER4
2.74	0.559622		GAUT13
2.74	0.559622		GAUT14
2.74	0.559622		GAUT8
2.74	0.559622		GAUT11
2.74	0.559622		PGDH3
2.74	0.559622
2.74	0.559622		MED25
2.74	0.559622
2.74	0.559622
2.74	0.559622		JAL12
2.74	0.559622		CCZ1B
2.74	0.559622		RS31A
2.74	0.559622		FTSH4
2.74	0.559622		MAMYB
2.74	0.559622		PORA
2.74	0.559622
2.74	0.559622		HON4
2.74	0.559622		HCF107
2.74	0.559622
2.74	0.559622		RPL28A
2.74	0.559622
2.74	0.559622
2.74	0.559622		LA2
2.74	0.559622		EMB2279
2.74	0.559622		RABA2A
2.74	0.559622		FER3
2.74	0.559622		PAL1
2.74	0.559622		PAL2
2.74	0.559622
2.74	0.559622
2.74	0.559622		SBT5.6
2.74	0.559622
2.74	0.559622
2.74	0.559622		ABCG11
2.74	0.559622		PAP21
2.74	0.559622		UVH1
2.74	0.559622		NA
2.74	0.559622		NA
2.74	0.559622		NA
2.74	0.559622		CHLH
2.74	0.559622
2.74	0.559622
2.74	0.559622		PLC6
2.74	0.559622		PLC3
2.74	0.559622		PLC1
2.74	0.559622		PLC4
2.74	0.559622		RABG3B
2.74	0.559622		RABG3E
2.74	0.559622		RABG3D
2.74	0.559622		RABG3C
2.74	0.559622		RABG3F
2.74	0.559622		RABC1
2.74	0.559622		ATMIN7
2.74	0.559622		MED31
2.74	0.559622		CIPK26
2.74	0.559622		PPR336
2.74	0.559622		NA
2.74	0.559622		PBB1
2.74	0.559622		APK1A
2.74	0.559622		PBL4
2.74	0.559622		PBL18
2.74	0.559622		PBL15
2.74	0.559622		PBL2
2.74	0.559622		PBL3
2.74	0.559622		BIK1
2.74	0.559622		PIX13
2.74	0.559622		APK1B
2.74	0.559622
2.74	0.559622		PIX7
2.74	0.559622		PBL11
2.74	0.559622		PBL8
2.74	0.559622		MAP65-7
2.74	0.559622		Y14
2.74	0.559622
2.74	0.559622		TIC
2.74	0.559622		NA
2.74	0.559622		B3GALT14
2.74	0.559622		B3GALT13
2.74	0.559622		NHL12
2.74	0.559622
2.74	0.559622		MRL1
2.74	0.559622		emb2737
2.74	0.559622		APO2
2.74	0.559622
2.74	0.559622		RPN11
2.74	0.559622
2.74	0.559622		ILK1
2.74	0.559622
2.74	0.559622		RPS19C
2.74	0.559622		BT1
2.74	0.559622
2.74	0.559622
2.74	0.559622		UVR3
2.74	0.559622		NAP1
2.74	0.559622		RID2
2.74	0.559622		NA
2.74	0.559622		UBP13
2.74	0.559622		AHL10
2.74	0.559622
2.74	0.559622
2.74	0.559622
2.74	0.559622		SKD1
2.74	0.559622
2.74	0.559622
2.74	0.559622
2.74	0.559622
2.74	0.559622		CUL3A
2.74	0.559622
2.74	0.559622		TOPP5
2.74	0.559622		TOPP2
2.74	0.559622		SRP19
2.74	0.559622		ABH1
2.74	0.559622		PPR4
2.74	0.559622		ARID4
2.74	0.559622		RIP5
2.74	0.559622		HOS15
2.74	0.559622		PGD1
2.74	0.559622		PGD3
2.74	0.559622
2.74	0.559622
2.74	0.559622		IMK2
2.74	0.559622		PATL1
2.74	0.559622		NA
2.74	0.494004
2.74	0.494004
2.74	0.494004
2.74	0.494004		PAP4
2.74	0.494004		RPL23-A
2.74	0.494004		RPL23-A
2.74	0.494004		TIF3C2
2.74	0.494004
2.74	0.494004
2.74	0.494004		DEX1
2.74	0.494004
2.74	0.494004
2.74	0.494004
2.74	0.494004
2.74	0.494004		XLG3
2.74	0.494004		GLL23
2.74	0.494004		NA
2.74	0.495924
2.74	0.495924		PP2A3
2.74	0.495924		PP2A4
2.74	0.495924		IRX10
2.74	0.495924		IRX10L
2.74	0.495924		LARP6B
2.74	0.495924
2.74	0.495924
2.74	0.495924		HDA19
2.74	0.495924		ABCB1
2.74	0.495924		MOS1
2.74	0.495924
2.74	0.495924
2.74	0.495924		CRK8
2.74	0.495924		NA
2.74	0.495924
2.74	0.495924
2.74	0.495924
2.74	0.495924
2.74	0.495924
2.74	0.495924		PECT1
2.74	0.495924
2.74	0.495924
2.74	0.495924		SEC5A
2.74	0.495924		AtGH9B7
2.74	0.495924		VIP1
2.74	0.495924		CID3
2.74	0.495924
2.74	0.495924		FRS7
2.74	0.495924		FRS12
2.74	0.495924		DIM1A
2.74	0.495924		ENH1
2.74	0.495924
2.74	0.495924
2.74	0.495924
2.74	0.495924		EXPA15
2.74	0.495924		TAF2
2.74	0.495924
2.74	0.495924		ARP1
2.74	0.495924		ROPGAP6
2.74	0.495924		ROPGAP7
2.74	0.495924
2.74	0.495924		SEC15B
2.74	0.495924		APS4
2.74	0.495924		RANGAP1
2.74	0.495924		RPL35AA
2.74	0.495924		RPL35AC
2.74	0.495924
2.74	0.495924		ETL1
2.74	0.495924		CID11
2.74	0.495924		YCF1.1
2.74	0.414951		RH36
2.74	0.414951		CRT3
2.74	0.414951		TRM10
2.74	0.414951		RCF3
2.72	1.95341		PIP1-3
-2.72	1.12831		PETB
-2.72	1.12831		CPN20
-2.72	0.893933		GILT
-2.72	0.894782		GLDP1
-2.72	0.894782		ATGSR2
2.71	1.83364		NOP56
-2.71	1.74916		NA
2.7	2.05963
2.7	2.05963
2.7	2.05963		HIS4
2.7	2.05963
2.7	2.05963
2.7	2.05963
2.7	2.05963
2.7	2.05963
2.7	1.82813		RPL3A
-2.68	1.99333		FKBP15-2
2.66	1.2732		RPS3AB
-2.66	1.8706		NA
2.66	1.90271		RPS13A
2.65	2.16586
2.63	1.44267		RPL13AD
2.62	1.72784		U2AF65A
2.6	1.78818		MBP1
2.59	1.29453		RPS17B
2.59	1.29453		RPS17A
2.59	1.29453		RPS17C
2.59	1.29453		RPS17D
2.58	1.91785		LOS1
2.58	1.61797		CLO
2.58	1.72784
2.57	1.87109		PIP1-1
2.57	1.82247		RPS13B
2.57	1.95602		RPL23AA
2.57	1.95602		RPL23AB
2.56	1.89525		F-ATMBP
-2.55	1.16954		HSP60-2
-2.55	1.04089		PGM3
2.54	1.89525
2.53	1.67299		PAB4
2.53	1.4249		RPL12B
2.53	1.31213		MED16
2.53	1.2639		RPL21
-2.53	1.72773		LFNR2
-2.52	1.97145		CIP1
2.52	2.06974		RPL7AB
2.51	1.77242		RPL4A
2.51	1.77215		RPL4D
2.51	1.22417
2.51	1.22417
2.51	1.23782		APX3
2.51	1.20446
2.51	1.20107		RZ1A
2.49	2.06974
2.48	1.55876		RPL35A
2.48	1.38298		RPL12A
2.48	1.38298		RPL12C
-2.46	0.494004		GPA1
-2.46	0.494004		NA
-2.46	0.495924
-2.46	0.495924		IMPDH
-2.46	0.495924		UCR1-1
-2.46	0.495924		UCR1-2
-2.46	0.495924		UFD1
-2.46	0.495924		SYP125
-2.46	0.495924		SYP124
-2.46	0.495924		EDA2
-2.46	0.495924
-2.46	0.495924
-2.46	0.495924
-2.46	0.495924		TOL6
-2.46	0.495924		CPEFG
-2.46	0.495924
-2.46	0.495924		PDIL1-4
-2.46	0.495924
-2.46	0.495924		UEV1D-4
-2.46	0.495924
-2.46	0.495924
-2.46	0.495924
-2.46	0.495924		APS1
-2.46	0.495924
-2.46	0.495924		PBG1
-2.46	0.495924		RGP3
-2.46	0.495924		RGP2
-2.46	0.495924		RGP4
-2.46	0.495924		COS1
-2.46	0.495924		PPC1
-2.46	0.495924		PPC2
-2.46	0.495924		PPC3
-2.46	0.495924		BGAL8
-2.46	0.495924		GSTU19
-2.46	0.495924
-2.46	0.495924
-2.46	0.495924		SCPL49
-2.46	0.495924		THF1
-2.46	0.495924
-2.46	0.495924		SVB
-2.46	0.495924		HMGS
-2.46	0.495924		THFS
-2.46	0.495924		ACO1
-2.46	0.495924		ACO2
-2.46	0.495924		UGE1
-2.46	0.495924		UGE3
-2.46	0.495924		AGT1
-2.46	0.495924		NA
-2.46	0.495924		PYRE-F
-2.46	0.495924		PLAT2
-2.46	0.495924		PLAT1
-2.46	0.495924		PPL1
-2.46	0.495924		GSTF9
-2.46	0.495924		RD19C
-2.46	0.495924		NA
2.44	1.46346
2.44	1.38855		RPL13AB
2.44	1.72544		APG
2.44	1.69494		EIF4A3
2.43	1.62521		RPS24B
2.42	1.06286
2.42	1.06286
2.42	1.0625		HSP70-9
2.42	1.00797		ALY2
2.4	1.5975		PIP1-5
-2.39	1.49253		NA
2.38	2.18051	2.18051	DKC1
2.38	1.5772		RPL24
-2.37	1.80249
2.37	1.97324		SDRB
2.36	1.82694		OST48
2.35	1.75536		BGLU18
-2.35	1.17319		PSBO2
-2.35	1.17319		PSBO1
2.33	1.31738		RPL27B
-2.33	0.72775		PSBC
-2.33	0.715654
-2.33	0.715654		GLDP2
-2.33	0.715654		SAR1B
-2.33	0.715654
-2.33	0.715654		SAR1A
-2.33	0.715654		TIM
-2.33	0.715654		LAP1
2.33	1.29453		ATG2
2.33	1.09871		BXL1
2.32	1.05989		KAT1
2.32	1.05989		RPS11B
2.31	1.61797		XTH4
-2.3	1.08084		LHCB1.1
-2.3	1.08084		LHCB1.1
-2.3	1.08084		LHCB1.3
-2.3	1.08084		LHCB2.1
-2.3	1.08084		LHCB2.2
-2.3	1.08084		LHB1B1
-2.3	1.08084		LHB1B2
-2.3	1.08084		LHCB2.4
2.29	1.27286		RPL13AC
2.26	0.338061
2.26	0.338061		RPN8A
2.26	0.338061		SS4
2.26	0.338061
2.26	0.338061		CNX1
2.26	0.338061
2.26	0.338061
2.26	0.338061		NAA25
2.26	0.338061		TOP2
2.26	0.338061
2.26	0.338061		NA
2.26	0.338061		UGT83A1
2.26	0.338061
2.26	0.338061		NA
2.26	0.338061		RH57
2.26	0.429432
2.26	0.429432
2.26	0.429432
2.26	0.429432
2.26	0.429432		NAP1
2.26	0.429432		PHB2
2.26	0.429432		PHB6
2.26	0.429432		PHB1
2.26	0.429432		PXG3
2.26	0.429432
2.26	0.429432		FBA6
2.26	0.429432		FBA4
2.26	0.429432		RPL21M
2.26	0.429432
2.26	0.429432		HPTG1
2.26	0.429432
2.26	0.429432
2.26	0.429432		ACX3
2.26	0.429432
2.26	0.429432		HUA2
2.26	0.429432		NA
2.26	0.429432
2.26	0.429432		TRS130
2.26	0.429432		CBR1
2.26	0.429432		LPLAT1
2.26	0.429432		LPLAT2
2.26	0.429432		RH38
2.26	0.429432		PFP-BETA1
2.26	0.429432		SWC4
2.26	0.429432
2.26	0.429432		FHA2
2.26	0.429432		UBC35
2.26	0.429432		UBC36
2.26	0.429432		SUC2
2.26	0.429432		SPP
2.26	0.429432		WNK5
2.26	0.429432		WNK2
2.26	0.429432		WNK1
2.26	0.429432
2.26	0.429432		PNM1
2.26	0.429432
2.26	0.429432		KAS III
2.26	0.429432		IF3-1
2.26	0.429432		PAE1
2.26	0.429432		PAE2
2.26	0.429432
2.26	0.429432
2.26	0.429432
2.26	0.429432		FOX1
2.26	0.429432		FOX2
2.26	0.429432		FOX5
2.26	0.429432		APY7
2.26	0.429432
2.26	0.429432		PCMP-H66
2.26	0.429432		RPT5A
2.26	0.429432		PSAD2
2.26	0.429432		PRS4
2.26	0.429432
2.26	0.429432		YY1
2.26	0.429432
2.26	0.429432		MLP34
2.26	0.429432
2.26	0.429432
2.26	0.429432
2.26	0.429432
2.26	0.429432
2.26	0.429432
2.26	0.429432
2.26	0.429432
2.26	0.429432		LRX2
2.26	0.429432		XTH7
2.26	0.429432
2.26	0.429432
2.26	0.429432
2.26	0.429432		EXPA11
2.26	0.429432		HAG3
2.26	0.429432		MTHFR1
2.26	0.429432
2.26	0.429432		NA
2.26	0.429432		NA
2.26	0.429432		NA
2.26	0.429432		RPL38A
2.26	0.429432		RPL38A
2.26	0.429432
2.26	0.429432
2.26	0.429432		DUT1
2.26	0.429432
2.26	0.429432
2.26	0.429432		SG1
2.26	0.429432		RRC1
2.26	0.429432
2.26	0.429432		UPL1
2.26	0.429432		UPL2
2.26	0.429432		GIL1
2.26	0.429432		ARF8
2.26	0.429432		RPS15E
2.26	0.429432		NA
2.26	0.429432
2.26	0.429432
2.26	0.429432
2.26	0.429432
2.26	0.429432
2.26	0.429432		ECHIA
2.26	0.429432		TOUSLED
2.26	0.429432
2.26	0.429432		MDN1
2.26	0.429432
2.26	0.429432		HMGA
2.26	0.429432		NA
2.26	0.429432
2.26	0.429432
2.26	0.429432
2.26	0.429432		NA
2.26	0.338061		NAD7
2.26	0.338061		ABCB11
2.26	0.338061		PGP9
2.26	0.338061		ABCB5
2.26	0.338061		SBT4.1
2.26	0.338061		RPL12C
2.26	0.338061		RPL12A
2.26	0.338061		PSRP5
2.26	0.338061
2.26	0.338061		MON1
2.26	0.338061		AT2S4
2.26	0.338061
2.26	0.338061		MPK18
2.26	0.338061		VHA-D
2.26	0.338061		GBF1
2.26	0.338061		TIP1-2
2.26	0.338061		OEP24B
2.26	0.338061
2.26	0.338061		DCAF1
2.26	0.338061		KEU
2.26	0.338061		ATSPP1
2.26	0.338061		SPP2
2.26	0.338061
2.26	0.338061
2.26	0.338061
2.26	0.338061		TOC33
2.26	0.338061
2.26	0.429432		EIF4E1
2.26	0.429432
2.26	0.429432		CML13
2.26	0.429432
2.26	0.429432
2.26	0.429432
2.26	0.429432		PPT1
2.26	0.429432
2.26	0.429432
2.26	0.429432
2.26	0.429432		AHL4
2.26	0.429432
2.26	0.429432
2.26	0.429432
2.26	0.429432		CYP59
2.26	0.429432
2.26	0.429432		SEP3
2.26	0.429432
2.26	0.429432		NAGK
2.26	0.429432		NRS/ER
2.26	0.429432
2.26	0.429432		ATNAF1
2.26	0.429432		HAM1
2.26	0.429432
2.26	0.429432		CCZ1A
2.26	0.429432
2.26	0.429432
2.26	0.429432		ECT5
2.26	0.429432		SRL1
2.26	0.429432
2.26	0.429432		EFS
[truncated: 1,440 more rows]

## Sheet: Figure_1d
	L2FC	log10	padj<0.01	CMC_depleted_highlight
ath-miR833a-5p	3.04643	3.80639	3.80639	3.80639
ath-miR3434-5p	2.62518	2.0093	2.0093
ath-miR156b-3p	2.36264	1.89012
ath-miR403-5p	2.22093	13.5391	13.5391	13.5391
ath-miR846-3p	2.09019	4.67162	4.67162	4.67162
ath-miR156d-3p	2.03766	1.07456
ath-miR838	1.94389	0.579374
ath-miR447a-3p	1.90293	6.12148	6.12148	6.12148
ath-miR840-3p	1.85438	3.49253	3.49253
ath-miR396b-5p	1.79083	1.13664
ath-miR168b-3p	1.4622	0.771055
ath-miR5012	1.33935	1.49707
ath-miR159b-3p	1.22145	3.47207	3.47207	3.47207
ath-miR472-3p	1.10587	0.625225
ath-miR823	0.978802	0.725152
ath-miR5028	0.764044	2.46455	2.46455
ath-miR8121	0.741088	0.20324
ath-miR779.2	0.704807	1.7834
ath-miR841a-3p	0.666815	0.333825
ath-miR8183	0.616844	0.333171
ath-miR844-3p	0.575457	0.21623
ath-miR159c	0.554505	0.619692
ath-miR161.1	0.471732	0.327039
ath-miR776	0.454158	0.054851
ath-miR168a-3p	0.453804	0.466314
ath-miR171b-5p	0.394726	0.354421
ath-miR831-3p	0.372771	0.068412
ath-miR858a	0.319478	0.409462
ath-miR159a	0.211001	0.313527
ath-miR5013	0.19103	0.045505
ath-miR390a-3p	0.112952	0.037516
ath-miR157c-3p	-0.0435	0.016713
ath-miR395b	-0.04593	0.009554
ath-miR395c	-0.04593	0.009554
ath-miR395f	-0.04593	0.009554
ath-miR447a.2-3p	-0.10854	0.099784
ath-miR447b	-0.10854	0.099784
ath-miR165a-5p	-0.11731	0.026607
ath-miR5017-5p	-0.18142	0.043212
ath-miR393a-3p	-0.24473	0.073467
ath-miR778	-0.29148	0.035552
ath-miR3932b-5p	-0.31549	0.016402
ath-miR390b-3p	-0.32204	0.123123
ath-miR843	-0.33245	0.049153
ath-miR5637	-0.45158	0.373531
ath-miR393b-3p	-0.60561	0.78663
ath-miR780.2	-0.78028	2.48791	2.48791
ath-miR826a	-0.82225	0.212303
ath-miR827	-0.89376	1.35704
ath-miR5642a	-0.89782	0.38272
ath-miR5642b	-0.89782	0.38272
ath-miR408-3p	-0.99004	0.353573
ath-miR775	-1.0364	0.689931
ath-miR396a-5p	-1.13092	0.65075
ath-miR2934-5p	-1.1913	0.612002
ath-miR395a	-1.24204	4.13966	4.13966
ath-miR395d	-1.24204	4.13966	4.13966
ath-miR395e	-1.24204	4.13966	4.13966
ath-miR166e-5p	-1.25857	2.80883	2.80883
ath-miR845b	-1.30491	2.60495	2.60495
ath-miR781a	-1.33473	1.2949
ath-miR781b	-1.33473	1.2949
ath-miR829-3p.1	-1.39018	1.77886
ath-miR167c-3p	-1.40194	0.616776
ath-miR164a	-1.4034	0.446592
ath-miR164b-5p	-1.4034	0.446592
ath-miR171c-5p	-1.42239	1.90636
ath-miR780.1	-1.46233	1.71633
ath-miR869.2	-1.48391	1.51074
ath-miR5650	-1.56052	0.422885
ath-miR164c-5p	-1.67627	0.476071
ath-miR822-3p	-1.72895	0.81653
ath-miR5643a	-1.74272	1.28376
ath-miR5643b	-1.74272	1.28376
ath-miR400	-1.78609	1.58646
ath-miR5595a	-1.81428	0.137277
ath-miR5995b	-1.81428	0.137277
ath-miR157d	-1.86452	2.23139	2.23139
ath-miR845a	-1.9016	1.94119
ath-miR157a-3p	-1.91813	1.98338
ath-miR157b-3p	-1.91813	1.98338
ath-miR319a	-1.92565	3.81935	3.81935
ath-miR319b	-1.92565	3.81935	3.81935
ath-miR161.2	-1.95569	1.58314
ath-miR839-5p	-2.00684	4.54212	4.54212
ath-miR167a-3p	-2.0336	0.524787
ath-miR162a-5p	-2.03695	1.59286
ath-miR162b-5p	-2.03695	1.59286
ath-miR166a-3p	-2.04197	2.56868	2.56868
ath-miR166b-3p	-2.04197	2.56868	2.56868
ath-miR166c	-2.04197	2.56868	2.56868
ath-miR166d	-2.04197	2.56868	2.56868
ath-miR166e-3p	-2.04197	2.56868	2.56868
ath-miR166f	-2.04197	2.56868	2.56868
ath-miR166g	-2.04197	2.56868	2.56868
ath-miR156a-5p	-2.06287	2.38061	2.38061
ath-miR156b-5p	-2.06287	2.38061	2.38061
ath-miR156c-5p	-2.06287	2.38061	2.38061
ath-miR156d-5p	-2.06287	2.38061	2.38061
ath-miR156e	-2.06287	2.38061	2.38061
ath-miR156f-5p	-2.06287	2.38061	2.38061
ath-miR408-5p	-2.10939	1.74432
ath-miR164c-3p	-2.1102	3.24288	3.24288
ath-miR162a-3p	-2.13891	12.6308	12.6308
ath-miR162b-3p	-2.13891	12.6308	12.6308
ath-miR156h	-2.15935	1.02982
ath-miR157a-5p	-2.16526	2.70261	2.70261
ath-miR157b-5p	-2.16526	2.70261	2.70261
ath-miR157c-5p	-2.16526	2.70261	2.70261
ath-miR865-5p	-2.21666	1.33077
ath-miR399b	-2.22518	1.82143
ath-miR399c-3p	-2.22518	1.82143
ath-miR166a-5p	-2.23815	2.84148	2.84148
ath-miR166b-5p	-2.23815	2.84148	2.84148
ath-miR1888a	-2.25304	1.99591
ath-miR172b-5p	-2.31453	4.30627	4.30627
ath-miR172e-5p	-2.31453	4.30627	4.30627
ath-miR160c-3p	-2.34396	2.62051	2.62051
ath-miR158a-5p	-2.34637	4.76447	4.76447
ath-miR171b-3p	-2.37213	2.95954	2.95954
ath-miR171c-3p	-2.37213	2.95954	2.95954
ath-miR168a-5p	-2.41155	1.94097
ath-miR168b-5p	-2.41155	1.94097
ath-miR160a-5p	-2.43956	7.09637	7.09637
ath-miR160b	-2.43956	7.09637	7.09637
ath-miR160c-5p	-2.43956	7.09637	7.09637
ath-miR837-3p	-2.44859	0.632273
ath-miR398a-3p	-2.46028	0.877831
ath-miR396a-3p	-2.46047	1.36808
ath-miR403-3p	-2.4939	4.30452	4.30452
ath-miR165a-3p	-2.53198	2.28344	2.28344
ath-miR165b	-2.53198	2.28344	2.28344
ath-miR5640	-2.53527	2.29507	2.29507
ath-miR771	-2.55076	1.86701
ath-miR160a-3p	-2.6247	2.76252	2.76252
ath-miR170-5p	-2.62752	3.73704	3.73704
ath-miR171a-5p	-2.62752	3.73704	3.73704
ath-miR825	-2.63351	5.15428	5.15428
ath-miR861-3p	-2.65071	1.46669
ath-miR856	-2.66267	3.59546	3.59546
ath-miR851-5p	-2.80812	4.88273	4.88273
ath-miR391-5p	-2.90645	8.85698	8.85698
ath-miR171a-3p	-2.92076	3.48919	3.48919
ath-miR868-5p	-2.94565	3.84451	3.84451
ath-miR164b-3p	-2.95465	2.54219	2.54219
ath-miR391-3p	-2.97208	4.52288	4.52288
ath-miR858b	-3.04875	22.2503	22.2503
ath-miR390a-5p	-3.07479	1.81397
ath-miR390b-5p	-3.07479	1.81397
ath-miR5026	-3.1155	13.1818	13.1818
ath-miR829-5p	-3.12728	2.75283	2.75283
ath-miR824-3p	-3.13937	2.26009	2.26009
ath-miR319c	-3.15054	18.3298	18.3298
ath-miR158b	-3.32205	2.56686	2.56686
ath-miR859	-3.43359	6.58503	6.58503
ath-miR860	-3.5419	5.21183	5.21183
ath-miR170-3p	-3.57899	2.46338	2.46338
ath-miR851-3p	-3.60123	2.65472	2.65472
ath-miR158a-3p	-3.64387	5.50307	5.50307
ath-miR867	-3.65679	7.2644	7.2644
ath-miR167a-5p	-3.68785	5.78781	5.78781
ath-miR167b	-3.68785	5.78781	5.78781
ath-miR172d-5p	-3.8028	4.83268	4.83268
ath-miR398b-3p	-3.81986	4.20135	4.20135
ath-miR398c-3p	-3.81986	4.20135	4.20135
ath-miR777	-3.85316	1.84076
ath-miR848	-3.94849	3.60963	3.60963
ath-miR169f-3p	-4.06213	2.86086	2.86086
ath-miR5663-5p	-4.0688	2.43275	2.43275
ath-miR5020b	-4.19224	1.55314
ath-miR156a-3p	-4.21888	4.96658	4.96658
ath-miR156c-3p	-4.27201	0.462677
ath-miR394a	-4.28499	10.4283	10.4283
ath-miR394b-5p	-4.28499	10.4283	10.4283
ath-miR840-5p	-4.43503	2.74308	2.74308
ath-miR852	-4.44459	1.85733
ath-miR829-3p.2	-4.45699	2.65166	2.65166
ath-miR866-3p	-4.52054	4.94309	4.94309
ath-miR822-5p	-4.55434	4.65956	4.65956
ath-miR163	-4.55937	48.5467	48.5467
ath-miR398a-5p	-4.668	1.21267
ath-miR472-5p	-4.69308	5.35262	5.35262
ath-miR172e-3p	-4.80987	5.14206	5.14206
ath-miR396b-3p	-4.85481	6.12668	6.12668
ath-miR824-5p	-4.90127	11.8097	11.8097
ath-miR2934-3p	-4.90606	2.86611	2.86611
ath-miR173-5p	-5.02639	6.67162	6.67162
ath-miR167d	-5.02861	6.73993	6.73993
ath-miR159b-5p	-5.03464	3.48384	3.48384
ath-miR393a-5p	-5.26731	4.48149	4.48149
ath-miR393b-5p	-5.26731	4.48149	4.48149
ath-miR3933	-5.69013	7.17457	7.17457
ath-miR1886.2	-5.76033	7.11407	7.11407
ath-miR172a	-5.86072	8.29158	8.29158
ath-miR172b-3p	-5.86072	8.29158	8.29158
ath-miR172c	-6.20974	7.84466	7.84466
ath-miR172d-3p	-6.20974	7.84466	7.84466

## Sheet: Figure_1f
	Wt			dkc1-2
miR159a	2.23109	0.396387	3	1.57701	0.344558	4
miR159b-3p	2.5533	0.425028	3	2.17972	0.369672	4
miR393a-3p	2.67784	0.675011	3	0.97183	0.587828	4
miR403-5p	3.39611	0.541073	3	2.65321	0.472014	4
miR447a.2-3p	4.75082	0.549323	3	3.96979	0.479739	4
miR823	2.78928	0.470096	3	2.13058	0.40781	4
miR833a-5p	3.75181	0.746998	3	2.65468	0.635732	4
miR865-5p	1.95835	0.655817	3	0.217139	0.671411	4
miR5028	3.96784	0.889147	3	3.00683	0.702534	4
miR8175	3.99132	1.18465	3	-1.45669	1.23185	4

## Sheet: Figure_1g
5Prime
1	2	3	4	5	6	7	8	9	10	11	12	13	14	15
27.2	9.6	2.4	0.8	6.4	4	8	5.6	4	0.8	11.2	7.2	4.8	7.2	6.4
3Prime
1	2	3	4	5	6	7	8	9	10	11	12	13	14	15
4.8	0.8	1.6	0.8	0.8	0	5.6	5.6	6.4	8	10.4	0.8	4.8	6.4	5.6
