# Supplementary material for: Pseudouridine guides germline small RNA transport and epigenetic inheritance
Source: Nat Struct Mol Biol. 2024 Sep 6;32(2):277–86. doi: 10.1038/s41594-024-01392-6 (PMC11832342; doi:10.1038/s41594-024-01392-6)
Supplement: Supplementary file 5 — Statistical source data. [file 41594_2024_1392_MOESM5_ESM.xlsx]

## Sheet: Figure_2a
	IP		CMC
	Flower Buds	Pollen	Flower Buds	Pollen
ath-miR780.2	-0.78028	5.05162	-0.28735	-1.03633
ath-miR403-5p	2.22093	4.27593	-2.14137	-0.89812
ath-miR447a-3p	1.90293	4.75032	-0.33403	-0.36571
ath-miR159c	0.554505	3.61979	-0.91262	-1.20895
ath-miR858a	0.319478	3.69223	-0.73238	-0.94427
ath-miR396b-5p	1.79083	3.04159	-0.40859	-1.13712
ath-miR393b-3p	-0.60561	2.38415	-0.30398	-1.10695
ath-miR159b-3p	1.22145	2.61705	-0.47135	-0.87363
ath-miR846-3p	2.09019	3.45803	-0.68631	0.372986
ath-miR156b-3p	2.36264	2.9153	-0.61402	0.15181
ath-miR168a-3p	0.453804	1.95813	-0.2354	-0.66428
ath-miR172b/e-5p	-2.31453	0.875237	0.87512	-1.4482
ath-miR396a-5p	-1.13092	0.576237	-0.21806	-1.30111
ath-miR161.1	0.471732	1.33616	0.386716	-0.46793
ath-miR319a/b	-1.92565	1.06552	-0.16942	-0.73278
ath-miR158a-5p	-2.34637	0.993654	-0.38487	-0.75915
ath-miR390a-3p	0.112952	1.03558	0.164442	-0.67762
ath-miR159a	0.211001	1.10411	-0.44433	-0.54756
ath-miR394a/b-5p	-4.28499	0.198815	0.242295	-0.96249
ath-miR390a/b-5p	-3.07479	0.328283	0.487304	-0.64189
ath-miR851-5p	-2.80812	0.377622	0.35054	-0.32966
ath-miR168a/b-5p	-2.41155	0.092679	-0.28952	-0.58227
ath-miR824-5p	-4.90127	-1.30885	-1.03618	-1.93331
ath-miR171a-3p	-2.92076	-0.40904	0.706649	-0.91558
ath-miR396a-3p	-2.46047	0.197141	0.304476	-0.24088
ath-miR163	-4.55937	-0.63672	-0.45078	-0.94556
ath-miR167a/b-5p	-3.68785	-0.62041	-0.01785	-0.84641
ath-miR166a/b/c/d/e/f/g-3p	-2.04197	0.31181	0.195848	0.187702
ath-miR160a/b/c-5p	-2.43956	0.041834	0.171423	-0.07375
ath-miR858b	-3.04875	-1.00034	-0.3707	-1.05858
ath-miR447a/b.2-3p	-0.10854	0.073073	-0.73766	0.046143
ath-miR164a/b-5p	-1.4034	-0.43388	0.385138	-0.3138
ath-miR172a/b-3p	-5.86072	-1.70873	-0.06947	-1.56765
ath-miR781a/b	-1.33473	0.074701	-1.02045	0.217536
ath-miR157a/b-3p	-1.91813	0.110036	-0.78475	0.316207
ath-miR157a/b/c-5p	-2.16526	-0.77806	0.292614	-0.44432
ath-miR824-3p	-3.13937	-0.48068	0.340168	0.005342
ath-miR845b	-1.30491	0.06502	0.042245	0.593683
ath-miR319c	-3.15054	-1.38978	-0.21453	-0.73689
ath-miR162a/b-3p	-2.13891	-0.72668	0.423235	-0.05413
ath-miR165a/b-3p	-2.53198	-0.44985	0.336632	0.494728
ath-miR173-5p	-5.02639	-2.36725	1.14152	-1.10182
ath-miR845a	-1.9016	-0.72065	0.053083	0.713478
ath-miR156a/b/c/d/e/f-5p	-2.06287	-0.48503	0.534297	1.02885
ath-miR396b-3p	-4.85481	-2.42151	0.381398	-0.81684
ath-miR403-3p	-2.4939	-1.9876	0.414276	-0.27546
ath-miR840-5p	-4.43503	-1.38897	0.593939	0.533763
ath-miR859	-3.43359	-1.19716	-0.40701	0.948089
ath-miR172c/d-3p	-6.20974	-2.93896	0.082875	-0.75929
ath-miR158a-3p	-3.64387	-2.03424	0.524263	0.163795
ath-miR868-5p	-2.94565	-1.97663	0.13597	0.821898
ath-miR2934-3p	-4.90606	-2.40488	0.225582	0.632585
ath-miR158b	-3.32205	-1.94701	0.642816	1.19548
ath-miR5020b	-4.19224	-2.4652	0.810955	0.8351
ath-miR472-5p	-4.69308	-2.86729	0.529441	1.45415
ath-miR866-3p	-4.52054	-4.03152	0.281212	0.462609

## Sheet: Figure_2b
	IP		CMC
	Flower Buds	Pollen	Flower Buds	Pollen
ATCOPIA3	0.143414	-3.11029	-0.23019	0.365413
ATCOPIA12	0.038531	-2.35006	0.164076	-0.35546
ATCOPIA32	-0.0385	-1.44885	0.073258	-0.14245
ATCOPIA41	0.889404	-0.33149	0.015152	0.812058
ATDNA12T3_2	0.178531	-0.74991	0.013179	0.346521
ATGP2N	0.764351	-0.26185	-0.00579	0.786245
ATCOPIA36	0.073744	-0.54632	0.002669	0.462275
ATREP12	0.424579	-1.31647	0.007093	-0.32103
ATGP2	0.045187	-0.02311	0.131386	0.783598
ATCOPIA57	0.414719	-0.24666	0.060671	0.458605
ATLINEIII	0.514845	-1.23728	-0.01035	-0.5351
ATLANTYS1	-0.3553	-0.49656	0.100475	0.08024
ATCOPIA66	-0.26464	-0.45825	0.071558	0.072986
ATCOPIA32B	-0.35089	-0.33948	0.066903	0.105414
TAT1_ATH	0.267462	-0.37951	0.164727	0.021471
ATCOPIA48	0.361405	-0.40141	0.204069	-0.12203
ATLANTYS2	-0.48748	-0.19301	0.064971	0.047267
VANDAL11	-0.49591	-0.84452	-0.00316	-0.60962
ATHILA	-0.4435	-0.16963	-0.04352	0.056251
ATCOPIA23	-0.14972	-0.07696	0.03613	0.14809
ATCOPIA43	0.281355	-0.11578	0.063127	0.059518
ATMU9	0.370458	-0.32969	-0.0112	-0.18269
ATLANTYS3	0.014681	-0.17959	0.045581	-0.05441
ATCOPIA86	-0.04911	-0.42855	0.140964	-0.32097
ATCOPIA83	0.076753	-0.1214	0.076363	-0.02385
ATCOPIA54	-0.09176	-0.34052	-0.04436	-0.24923
ATCOPIA72	0.010367	-0.24667	0.001348	-0.15844
ATCOPIA34	0.26709	0.171493	0.044169	0.250805
ATCOPIA47	-0.36213	-0.29068	0.033162	-0.21615
ATREP18	-0.83699	0.191761	0.266514	0.220074
ATCOPIA97	0.106935	-0.1873	0.186358	-0.1763
ATHILA4C	0.741108	-0.01431	-0.00988	-0.00728
ATCOPIA9	-0.26869	-0.16074	0.095561	-0.16929
ATMU8	0.890474	0.004831	0.013171	-0.00843
ATRE1	0.275063	-0.04302	-0.0244	-0.14353
ATCOPIA75	0.035035	-0.30518	0.113859	-0.40728
ATCOPIA4	-0.12009	-0.04636	0.070601	-0.16145
ATGP1	0.0035	0.12132	-0.06645	0.004198
ATCOPIA27	0.002525	0.01032	0.136223	-0.1274
ATENSPM6	0.305536	0.069344	-0.1635	-0.0691
ATDNA12T3A	0.604753	0.12675	0.089209	-0.0163
ATCOPIA8A	-2.19238	0.050582	-0.00012	-0.11052
ATCOPIA80	-0.4929	-0.21707	-0.07223	-0.37838
ATHILA7A	-0.13761	-0.10601	0.123753	-0.30068
ATENSPM1	-0.36433	0.134859	0.170065	-0.06223
ATCOPIA95	-0.02692	0.392703	-0.02325	0.194862
ATHILA8A	0.114156	-0.00716	-0.0527	-0.20944
ATHILA6B	0.177055	0.023676	-0.09307	-0.2004
ATGP10	0.087675	0.092995	-0.04676	-0.13526
ATCOPIA35	-0.04469	0.207438	0.179496	-0.03927
ATCOPIA74	-0.40798	-0.3505	0.059338	-0.59865
ATLINE1_2	-0.71048	0.072044	-0.07111	-0.18086
ATCOPIA44	0.167735	-0.04333	-0.01012	-0.30355
ATCOPIA33	-0.01435	0.145416	0.03698	-0.13157
ATHILA3	-0.23946	0.153579	0.067519	-0.14258
SADHU	0.284008	-0.00478	0.101754	-0.30554
ATCOPIA76	0.086072	0.121931	0.123069	-0.18603
ATHAT2	0.295727	0.052491	-0.02508	-0.25603
ATHATN2	0.592059	0.261592	0.100228	-0.06624
ATHILA4	0.199012	0.143462	0.038919	-0.19055
VANDAL10	0.298177	-0.3396	-0.07571	-0.67592
ATCOPIA67	0.103844	0.143266	0.045682	-0.1976
ATLINE1_6	0.186813	0.112925	0.126612	-0.23929
VANDAL6	-0.01276	0.311138	0.064041	-0.04472
ATCOPIA5	-0.18707	0.482839	0.076954	0.121521
HELITRON1	0.248617	0.17841	-0.16529	-0.19062
ATHILA2	-0.02425	0.103038	0.097584	-0.26667
ATHILA0_I	-0.11184	0.167269	0.039815	-0.20414
ATHILA5	0.301149	-0.00189	0.251086	-0.37473
ATCOPIA51	-0.43887	-0.02673	0.125002	-0.40104
ATCOPIA64	-0.23807	-0.13981	0.001729	-0.51472
ATHILA8B	0.079086	0.290579	0.154962	-0.09537
ATENSPM11	0.239473	0.317583	0.030679	-0.0801
ATHATN3	0.542351	0.191024	-0.06596	-0.2083
ATMUNX1	0.079181	-0.34939	0.004744	-0.74916
ATCOPIA63	0.410031	0.124116	-0.05411	-0.2882
ATENSPM2	0.238105	0.253514	0.097174	-0.16086
ATCOPIA79	-0.12126	0.031186	-0.04229	-0.40516
ATCOPIA92	0.667716	0.256298	-0.04576	-0.18355
VANDAL20	-0.03767	0.123513	0.067519	-0.31876
ATCOPIA50	-0.10231	0.020133	0.039425	-0.42215
ATENSPM5	-0.80213	0.305035	0.161281	-0.14128
VANDAL4	-0.05168	0.3033	0.125694	-0.14496
ATENSPM1A	1.67348	0.170116	-0.06172	-0.27854
ATCOPIA19	-0.21138	-0.07455	-0.05878	-0.52968
ATHAT10	-0.21051	-0.1515	0.073152	-0.61142
ATGP3	-0.14733	0.264217	0.065971	-0.20057
ATHILA6A	-0.00024	0.246612	0.184661	-0.22121
ATGP6	0.243296	0.211179	0.02295	-0.25984
ATHATN6	0.258708	0.343065	0.025817	-0.14621
ATREP3	-0.32044	0.024404	-0.12337	-0.46657
VANDAL17	0.106232	0.138509	0.048764	-0.3593
ATCOPIA17	0.306039	0.01599	0.110211	-0.49463
ATCOPIA21	0.180711	0.113503	-0.00309	-0.40541
VANDAL15	0.653408	0.11361	-0.15247	-0.40604
ATHATN1	0.494209	0.097959	-0.21353	-0.4264
ATENSPM9	-0.51874	0.219767	0.225352	-0.31171
ATMU2	-0.1886	0.268111	0.077797	-0.26594
VANDAL1	0.805489	0.280496	0.143329	-0.25554
VANDAL3	-0.88698	0.310695	0.1647	-0.22742
ATGP7	0.233232	0.214685	-0.08531	-0.3358
ATGP5	-0.1629	0.190098	0.091771	-0.36492
ATCOPIA10	0.013752	0.388865	0.212734	-0.16632
ATCOPIA8B	0.251024	0.348178	0.002478	-0.20723
ATENSPM7	0.59662	0.244398	-0.03592	-0.31199
ATCOPIA49	-0.20758	0.103688	0.094034	-0.45277
ATHATN3A	0.305985	0.168997	0.16501	-0.39602
Unassigned	0.0424	0.236994	-0.11523	-0.32944
ATCOPIA20	-0.33557	0.470339	0.111242	-0.10815
TA11	-0.33558	0.19722	0.18062	-0.38908
ATCOPIA65	0.230089	0.221135	0.048054	-0.38992
VANDAL12	-0.11772	0.454854	0.001348	-0.17563
VANDAL7	-0.48487	0.453799	0.273053	-0.17838
ENDOVIR1	0.132704	0.321223	-0.12385	-0.3138
ATHAT3	-0.02991	0.312438	-0.01205	-0.32514
ATLINE2	0.478532	0.266216	-0.11276	-0.37217
ATCOPIA1	0.388417	0.021705	-0.00385	-0.62288
ATREP17	-0.45745	0.362481	-0.03541	-0.29766
ATENSPM3	-0.17246	0.296989	0.09112	-0.36656
ATCOPIA26	-0.24615	0.287087	-0.055	-0.39825
ATHATN5	0.247724	0.350387	-0.01696	-0.34224
ATMU1	-0.04788	0.360794	0.068462	-0.33272
VANDAL9	0.388453	0.27012	0.04785	-0.42574
ATCOPIA62	0.088285	-0.00676	0.128083	-0.71974
ATHILA4A	0.318207	0.2896	0.001631	-0.44085
ATCOPIA96	0.083162	0.300521	0.022525	-0.43245
ATHILA4B_LTR	-0.13994	0.292001	-0.04245	-0.44533
ATDNAI26T9	-0.18438	0.374098	0.090888	-0.37078
TAG3N1	0.717691	0.352838	0.146884	-0.3921
ATCOPIA22	-0.53164	0.290506	0.19767	-0.45445
ATMU6N1	-0.31666	0.175952	-0.01694	-0.56967
ATDNA2T9A	-0.07759	0.339836	-0.08716	-0.40669
ATCOPIA71	-0.19945	0.505402	0.069031	-0.24311
ATCOPIA16	0.703226	0.360086	-0.23526	-0.39415
HELITRONY2	-0.22567	0.120586	0.556807	-0.63831
ATCOPIA31	0.218771	0.385314	0.117078	-0.38141
VANDAL5	0.458613	0.504102	-0.00426	-0.26905
ATMU6	0.020012	0.255668	0.135051	-0.53582
ATLINE1_1	-0.71006	0.405043	0.1254	-0.39169
ATCOPIA69	-0.10622	0.503642	0.095735	-0.29612
ATCOPIA25	-0.11191	0.500284	0.095984	-0.31389
ATCOPIA13	0.355115	0.407059	0.066315	-0.40714
AT9MU1	0.232819	0.295845	-0.01776	-0.52363
ATMU10	0.309519	0.36245	0.014787	-0.46145
ATMU3	0.100868	0.477602	0.030024	-0.34651
ATCOPIA91	-0.17787	0.320741	0.046081	-0.51705
ARNOLD4	0.069376	0.460579	0.049931	-0.37924
ATHATN7	-0.32761	0.605636	0.074188	-0.25648
ATCOPIA40	-0.26696	0.666093	-0.0946	-0.21137
HELITRON5	-0.34738	0.522923	0.141388	-0.35743
ATCOPIA42	-0.43478	0.439027	0.113969	-0.45807
VANDAL21	0.383648	0.652031	0.008763	-0.26023
ATCOPIA73	0.232133	0.2333	-0.06414	-0.68275
ATCOPIA56	-0.0236	0.515311	-0.04767	-0.40306
ATCOPIA82	-0.06283	0.279539	-0.06101	-0.66062
ATCOPIA68	-0.06519	0.596291	-0.02288	-0.36801
ATCOPIA89	-0.72496	0.547071	0.023654	-0.4204
VANDAL14	0.095395	0.635684	0.100292	-0.33364
ATCOPIA11	0.13746	0.400154	0.052462	-0.57684
ATHATN4	0.013527	0.743069	0.082464	-0.25153
HELITRON3	-0.16218	0.631616	0.028289	-0.36691
ATMU4	-0.0963	0.877334	0.084156	-0.13649
ARNOLD3	0.01583	0.639645	-0.00465	-0.39654
VANDAL5A	-0.07727	0.646827	0.01761	-0.38995
ATCOPIA93	0.021414	0.747571	0.104671	-0.28988
VANDAL1N1	1.01144	0.55228	-0.30635	-0.48692
VANDAL16	0.114755	0.55183	0.015069	-0.49174
ATDNAI27T9B	0.109779	0.517337	0.023741	-0.53804
ATHAT1	-0.03968	0.6806	0.049444	-0.37897
ATREP10	0.560012	0.501557	0.097391	-0.5683
ATCOPIA24	-0.5209	0.456612	0.051736	-0.61369
ATHILA7	0.130995	0.470217	0.051394	-0.61473
ATCOPIA94	-0.2419	0.517416	0.126196	-0.57938
ROMANIAT5	-0.00368	0.600289	0.102163	-0.49756
ATENSPM10	-0.06684	0.683676	0.05931	-0.42528
ARNOLD1	0.122707	0.658937	0.182665	-0.46127
HELITRON2	0.055763	0.665728	0.130681	-0.45968
ATREP1	0.417093	0.702103	-0.05954	-0.42476
ATDNA1T9A	0.01294	0.827518	0.098202	-0.30723
ATCOPIA58	-0.01664	0.58718	0.0948	-0.5551
ATDNAI27T9A	0.043404	0.708925	0.114674	-0.43859
ARNOLD2	0.550007	0.708172	0.135154	-0.44205
ATTIRX1B	-0.08377	0.599022	0.376904	-0.55393
ATLINE1_3A	0.073008	0.507789	0.078056	-0.68011
HELITRONY3	0.56723	0.593409	-0.10109	-0.60248
ATLINE1_4	-0.14667	0.720454	-0.10957	-0.47635
ATREP10A	0.877442	0.658654	0.062422	-0.54076
ATMUN1	0.465218	0.859954	0.077242	-0.34634
ATCOPIA45	0.125772	0.738798	-0.01901	-0.47534
ATCOPIA15	-0.07641	0.861402	0.075836	-0.3547
ATHATN10	0.644515	0.843774	0.15441	-0.37397
ATGP8	-0.05748	0.824421	0.063438	-0.40542
SIMPLEHAT1	0.017118	0.642648	-0.04353	-0.58786
ATCOPIA29	0.311979	0.740258	-0.01569	-0.49362
HELITRONY1C	-0.25225	0.707382	-0.05017	-0.53673
ATCOPIA28	0.33353	0.729497	-0.108	-0.52069
ATREP2	-0.02439	0.913094	-0.09209	-0.35691
ATMU3N1	-0.61829	0.589939	0.033722	-0.69456
ATCOPIA38	-0.23195	0.861262	0.122772	-0.45535
HELITRON4	0.400029	0.752933	0.075013	-0.56727
RathE1_cons	-0.04716	0.814365	0.066453	-0.52339
ATHAT7	0.52309	0.775589	0.025973	-0.56642
AT9NMU1	0.278461	0.640754	0.040888	-0.71569
ATMU5	-0.41071	0.827452	0.193644	-0.53131
ATREP19	-0.75513	0.869746	-0.0925	-0.50027
ATREP10D	0.19662	0.842215	-0.02019	-0.53814
HELITRONY1D	0.268308	0.822785	-0.02748	-0.56379
ATDNA2T9C	0.78533	0.852821	0.096136	-0.55322
VANDAL18NB	0.328518	0.910438	-0.25252	-0.51224
ATREP10B	0.37253	0.835741	-0.03401	-0.58908
ATTIRX1A	0.045704	0.910176	0.051638	-0.52017
VANDALNX1	0.508573	0.870444	0.09023	-0.56246
VANDAL8	0.276328	0.928271	0.204152	-0.50901
ATREP11A	0.264343	0.902442	0.044591	-0.54247
ATDNAI27T9C	-0.36503	0.964371	0.076081	-0.48062
ATHPOGON2	-0.30428	0.821826	0.294024	-0.63041
AT9TSD1	0.681553	0.736866	-0.10817	-0.72278
ATGP9B	0.085582	0.839095	0.092671	-0.63694
TAG1	0.147194	0.897039	-0.0146	-0.58768
ATREP11	-0.00209	1.00249	0.106372	-0.48685
ATCOPIA37	0.336405	1.02782	-0.04206	-0.46441
ATHILA4D_LTR	-0.5316	0.949416	0.063115	-0.55257
VANDAL18NA	0.429151	0.933361	-0.11322	-0.57981
META1	-0.19948	1.00267	-0.00997	-0.5226
TNAT1A	0.420724	1.2138	0.106662	-0.3158
ATSINE2A	-0.3555	1.02907	0.174997	-0.50176
ATLINE1_5	-0.25231	1.00118	0.238148	-0.54085
HELITRONY1A	-0.25264	0.980067	-0.02987	-0.5669
TSCL	-0.92705	0.949417	0.064206	-0.60107
VANDAL18	0.858299	1.00717	-0.0637	-0.54555
VANDAL13	0.077878	1.06713	0.031449	-0.49442
ATMU11	-0.27817	1.00184	0.16173	-0.56261
ATSINE4	-0.0317	0.907657	0.116376	-0.65976
ATREP13	0.293228	1.01467	-0.00932	-0.55466
ATCOPIA70	-0.08727	0.960266	0.097284	-0.61072
ATDNA2T9B	-0.15407	0.945479	0.005488	-0.63011
BRODYAGA1	-0.96131	1.01439	-0.04612	-0.56563
ATREP5	0.217655	0.929149	0.108918	-0.65905
ATLINE1A	-0.09403	1.01158	0.096119	-0.58066
SIMPLEHAT2	0.187918	0.897019	0.036983	-0.70645
ATREP16	0.335556	0.986246	0.076589	-0.61789
HELITRONY1B	-0.51951	1.02551	-0.1568	-0.58399
ATREP15	0.151608	0.977493	0.0771	-0.67991
ATENSPM8	-0.09094	1.17995	0.025358	-0.48023
BRODYAGA1A	-1.12798	1.01123	0.144448	-0.65354
ATCOPIA30	0.288215	0.641587	-0.01139	-1.02663
ATMU7	-0.32541	1.20524	0.043731	-0.47416
VANDALNX2	0.347562	1.08536	-0.04045	-0.60942
ATDNATA1	0.353052	1.03791	-0.00461	-0.65865
VANDAL2N1	-0.69118	1.04217	0.065309	-0.65777
LIMPET1	-0.51738	1.10231	0.12531	-0.60267
HELITRONY1E	0.057162	1.14694	-0.04091	-0.56986
TAG2	0.044762	1.10805	0.018896	-0.61392
HARBINGER	0.141409	1.04982	0.003238	-0.67469
ATCOPIA78	0.643652	1.07278	0.088393	-0.65698
ATN9_1	0.043678	1.01705	0.019527	-0.7293
ATIS112A	-0.38994	1.08769	0.148912	-0.66
ATREP14	-0.06617	1.17078	-0.0973	-0.58252
ARNOLDY2	0.095705	1.10756	0.044922	-0.64983
ATREP4	-0.44149	1.15997	-0.08191	-0.63565
ATREP2A	-0.21171	1.22218	0.117757	-0.57381
SIMPLEGUY1	-0.07579	1.13149	0.078649	-0.67349
ATREP7	0.488207	1.12001	0.06781	-0.69097
BRODYAGA2	0.195645	1.16239	0.073032	-0.67473
ATCOPIA52	-0.06213	1.31504	-0.0505	-0.52271
BOMZH1	-0.83721	1.15097	0.155154	-0.73226
ATREP9	-0.67814	1.2547	0.081018	-0.63379
ATREP6	-0.16216	1.30429	0.02054	-0.59713
ATHPOGON1	-0.25737	1.26646	0.033524	-0.64477
ATCOPIA59	0.604778	1.34254	-0.091	-0.59014
ATREP8	0.637082	1.27303	0.119522	-0.66956
BOMZH2	-0.17526	1.15481	0.075538	-0.796
ARNOLDY1	-0.4557	1.32112	0.155776	-0.63067
RathE2_cons	-0.43003	1.39612	0.054299	-0.5687
TNAT2A	-0.70212	1.21411	0.080551	-0.8008
ATREP10C	0.524246	1.26175	-0.55891	-0.75443
RathE3_cons	-0.02765	1.43864	0.014373	-0.58849
ATCOPIA84	0.788362	1.43042	0.242635	-0.63168
RP1_AT	0.642279	1.41645	0.035154	-0.67774
ATCOPIA38A	-0.13509	1.7491	0.036061	-0.54602
ATHPOGO	0.182619	1.41924	0.119402	-0.89182
DT1	0.100454	1.68382	-0.09989	-0.664
ATHPOGON3	-0.04556	1.61365	0.020619	-0.75176
ATTIR16T3A	-0.04921	1.53113	0.047532	-0.90058
ATTIRTA1	1.37432	1.65464	0.247197	-0.83609
HELITRONY3A	0.506596	1.76763	0.0678	-0.76941
ATTIRX1C	0.409535	2.41757	0.053346	-0.9816

## Sheet: Figure_2f
	Sperm_enrich	IP
ath-miR156a/b/c/d/e/f-5p	-1.40121	-0.48503
ath-miR156a-3p	-2.07479	-0.61347
ath-miR156b-3p	-1.45914	2.9153
ath-miR156c-3p	-0.927947	-2.59533
ath-miR156f-3p	-2.24988	1.22549
ath-miR156g	-1.58217	-0.39532
ath-miR156j	-1.7353	-0.48265
ath-miR157a/b/c-5p	-0.260616	-0.77806
ath-miR157a/b-3p	-2.62839	0.110036
ath-miR157d	-0.0654507	-0.55114
ath-miR158a-3p	-0.834725	-2.03424
ath-miR158a-5p	0.565867	0.993654
ath-miR158b	-2.43609	-1.94701
ath-miR159a	2.12948	1.10411
ath-miR159b-3p	1.94123	2.61705
ath-miR159c	3.53148	3.61979
ath-miR160a/b/c-5p	-1.3763	0.041834
ath-miR160a-3p	-1.42091	-0.98781
ath-miR161.1	-0.295005	1.33616
ath-miR161.2	0.0878292	0.357833
ath-miR162a/b-3p	-0.360907	-0.72668
ath-miR163	1.85128	-0.63672
ath-miR164a/b-5p	1.93303	-0.43388
ath-miR165a/b-3p	-0.638441	-0.44985
ath-miR166a/b/c/d/e/f/g-3p	1.07205	0.31181
ath-miR167a/b-5p	1.87524	-0.62041
ath-miR168a/b-5p	0.194438	0.092679
ath-miR168a-3p	-0.290517	1.95813
ath-miR171a-3p	2.21044	-0.40904
ath-miR172a/b-3p	-0.373839	-1.70873
ath-miR172b/e-5p	0.361559	0.875237
ath-miR172c/d-3p	-1.66126	-2.93896
ath-miR172e-3p	1.04558	-1.90296
ath-miR173-5p	-1.04069	-2.36725
ath-miR1886.2	0.0720528	-4.45096
ath-miR2934-3p	-1.95491	-2.40488
ath-miR2934-5p	-2.5718	-1.54666
ath-miR319a/b	2.29968	1.06552
ath-miR319c	2.33258	-1.38978
ath-miR390a/b-5p	1.61087	0.328283
ath-miR390a-3p	1.22638	1.03558
ath-miR391-5p	0.778322	0.557597
ath-miR393b-3p	3.07205	2.38415
ath-miR394a/b-5p	2.65702	0.198815
ath-miR396a-3p	2.44877	0.197141
ath-miR396b-3p	1.95564	-2.42151
ath-miR396b-5p	-0.375406	3.04159
ath-miR399a	-1.79189	-1.41268
ath-miR400	-0.549436	0.31509
ath-miR403-3p	-1.30958	-1.9876
ath-miR403-5p	-0.378609	4.27593
ath-miR447a/b.2-3p	0.0720528	0.073073
ath-miR447a-3p	1.00792	4.75032
ath-miR472-5p	-0.630965	-2.86729
ath-miR5013	-1.88731	-1.4218
ath-miR5020b	-2.16762	-2.4652
ath-miR5022	-1.71222	-2.58771
ath-miR5028	-2.27372	2.13092
ath-miR5029	-1.7814	-1.06643
ath-miR5655	-1.51291	0.468024
ath-miR771	2.12791	-0.92118
ath-miR775	0.264698	1.24151
ath-miR778	-1.80242	0.591316
ath-miR779.2	0.0720528	3.8514
ath-miR780.2	1.76011	5.05162
ath-miR823	-1.85993	2.20918
ath-miR824-3p	-0.360058	-0.48068
ath-miR824-5p	0.0471244	-1.30885
ath-miR827	0.393981	0.936441
ath-miR829-3p.1	-2.09787	1.38984
ath-miR829-3p.2	-1.82778	-2.35716
ath-miR829-5p	-2.55689	-1.69318
ath-miR839-5p	-1.27587	-0.63665
ath-miR840-3p	-0.375406	2.60723
ath-miR840-5p	-1.09787	-1.38897
ath-miR845a	-2.27823	-0.72065
ath-miR845b	-2.42321	0.06502
ath-miR846-3p	0.695198	3.45803
ath-miR851-5p	3.97894	0.377622
ath-miR858a	1.07205	3.69223
ath-miR858b	1.07205	-1.00034
ath-miR859	-1.94468	-1.19716
ath-miR866-3p	-1.91107	-4.03152
ath-miR867	2.32301	2.58048
ath-miR868-5p	-1.51291	-1.97663

## Sheet: Figure_2g
	Sperm_enrich	CMC
ath-miR156a/b/c/d/e/f-5p	-1.40121	1.02885
ath-miR156a-3p	-2.07479	-0.16948
ath-miR156b-3p	-1.45914	0.15181
ath-miR156f-3p	-2.24988	0.754622
ath-miR157a/b/c-5p	-0.260616	-0.44432
ath-miR157a/b-3p	-2.62839	0.316207
ath-miR158a-3p	-0.834725	0.163795
ath-miR158a-5p	0.565867	-0.75915
ath-miR158b	-2.43609	1.19548
ath-miR159a	2.12948	-0.54756
ath-miR159b-3p	1.94123	-0.87363
ath-miR159c	3.53148	-1.20895
ath-miR160a/b/c-5p	-1.3763	-0.07375
ath-miR161.1	-0.295005	-0.46793
ath-miR161.2	0.0878292	-0.79589
ath-miR162a/b-3p	-0.360907	-0.05413
ath-miR163	1.85128	-0.94556
ath-miR164a/b-5p	1.93303	-0.3138
ath-miR165a/b-3p	-0.638441	0.494728
ath-miR165a-5p	1.57455	-0.72509
ath-miR166a/b/c/d/e/f/g-3p	1.07205	0.187702
ath-miR166a/b-5p	2.59561	-0.68489
ath-miR167a/b-5p	1.87524	-0.84641
ath-miR168a/b-5p	0.194438	-0.58227
ath-miR168a-3p	-0.290517	-0.66428
ath-miR171a-3p	2.21044	-0.91558
ath-miR171b/c-3p	1.80179	-1.59215
ath-miR172a/b-3p	-0.373839	-1.56765
ath-miR172b/e-5p	0.361559	-1.4482
ath-miR172c/d-3p	-1.66126	-0.75929
ath-miR172d-5p	2.18753	-0.62624
ath-miR173-5p	-1.04069	-1.10182
ath-miR2934-3p	-1.95491	0.632585
ath-miR319a/b	2.29968	-0.73278
ath-miR319c	2.33258	-0.73689
ath-miR390a/b-5p	1.61087	-0.64189
ath-miR390a-3p	1.22638	-0.67762
ath-miR390b-3p	1.80902	-0.51418
ath-miR393a/b-5p	0.84966	-0.6842
ath-miR393b-3p	3.07205	-1.10695
ath-miR394a/b-5p	2.65702	-0.96249
ath-miR395a/d/e	1.07205	-0.41048
ath-miR395b/c/f	2.65702	-0.62844
ath-miR396a-3p	2.44877	-0.24088
ath-miR396b-3p	1.95564	-0.81684
ath-miR396b-5p	-0.375406	-1.13712
ath-miR398b/c-3p	2.65702	-1.11402
ath-miR399b/c-3p	2.44129	-0.50014
ath-miR403-3p	-1.30958	-0.27546
ath-miR403-5p	-0.378609	-0.89812
ath-miR408-3p	1.18753	-0.55457
ath-miR408-5p	4.34352	-0.63025
ath-miR447a/b.2-3p	0.0720528	0.046143
ath-miR447a-3p	1.00792	-0.36571
ath-miR472-5p	-0.630965	1.45415
ath-miR5013	-1.88731	1.10108
ath-miR5020b	-2.16762	0.8351
ath-miR5026	-0.775944	-0.27807
ath-miR5029	-1.7814	1.39117
ath-miR778	-1.80242	0.784002
ath-miR780.1	1.65702	-1.18354
ath-miR780.2	1.76011	-1.03633
ath-miR8183	-1.24988	0.472624
ath-miR824-3p	-0.360058	0.005342
ath-miR824-5p	0.0471244	-1.93331
ath-miR829-5p	-2.55689	0.207818
ath-miR840-5p	-1.09787	0.533763
ath-miR843	1.31306	-0.62352
ath-miR845a	-2.27823	0.713478
ath-miR845b	-2.42321	0.593683
ath-miR846-3p	0.695198	0.372986
ath-miR846-5p	0.0720528	1.53011
ath-miR851-3p	0.657015	0.124901
ath-miR851-5p	3.97894	-0.32966
ath-miR858a	1.07205	-0.94427
ath-miR858b	1.07205	-1.05858
ath-miR859	-1.94468	0.948089
ath-miR866-3p	-1.91107	0.462609
ath-miR868-5p	-1.51291	0.821898

## Sheet: Figure_2h
Sperm_enrichment	Pollen_IP
0.938039	0.658937
0.881241	0.708172
0.989623	0.639645
0.826575	0.460579
1.07578	1.32112
0.626467	1.10756
1.32948	0.295845
1.37519	0.640754
-0.04185	0.736866
-0.24201	0.021705
-0.74948	0.388865
0.757156	0.400154
1.48022	-2.35006
0.655828	0.407059
-0.73433	0.861402
0.789291	0.360086
-0.19881	0.01599
0.095723	-0.07455
1.1373	0.470339
0.612128	0.113503
-0.27239	0.290506
-0.82993	-0.07696
-0.13045	0.456612
0.011384	0.500284
0.309863	0.287087
1.13684	0.01032
1.35063	0.729497
1.28729	0.740258
-0.59432	-3.11029
1.25885	0.641587
1.18267	0.385314
0.714436	-1.44885
-0.34639	-0.33948
0.079154	0.145416
-0.07544	0.171493
0.140979	0.207438
-0.64754	-0.54632
1.1	1.02782
1.12518	0.861262
0.387978	1.7491
-1.00935	-0.04636
-0.69085	0.666093
-1.29782	-0.33149
-0.15926	0.439027
0.729913	-0.11578
-0.23591	-0.04333
0.273786	0.738798
-0.53277	-0.29068
-0.02046	-0.40141
0.862088	0.103688
0.148921	0.482839
0.82657	0.020133
0.897696	-0.02673
1.8723	1.31504
-1.17094	-0.34052
-0.01868	0.515311
-1.65466	-0.24666
0.160852	0.58718
0.663398	1.34254
0.332927	-0.00676
-0.52436	0.124116
0.741987	-0.13981
-0.15701	0.221135
-0.16513	-0.45825
0.791692	0.143266
-0.1855	0.596291
-0.62962	0.503642
1.25677	0.960266
0.597504	0.505402
-0.47348	-0.24667
1.40568	0.2333
-0.14889	-0.3505
0.6476	-0.30518
1.66694	0.121931
0.528448	1.07278
0.666135	0.031186
1.64411	-0.21707
0.709087	0.279539
-0.35615	-0.1214
1.37777	1.43042
0.573804	-0.42855
0.806785	0.547071
0.405683	0.050582
-0.53763	0.348178
0.214587	-0.16074
0.083755	0.320741
0.529778	0.256298
1.25574	0.747571
0.393824	0.517416
0.662362	0.392703
0.54319	0.300521
1.58464	-0.1873
-0.57022	-0.74991
0.187025	0.12675
0.921035	0.827518
-0.12844	0.339836
0.170801	0.945479
0.655753	0.852821
0.66083	0.374098
0.854891	0.708925
1.12947	0.517337
1.06584	0.964371
1.18082	1.03791
-0.37094	0.134859
0.164798	0.683676
0.171585	0.317583
0.370437	0.170116
1.47878	0.253514
1.55959	0.296989
0.959666	0.305035
0.865983	0.069344
0.112932	0.244398
-0.45408	1.17995
0.290664	0.219767
1.2501	0.12132
0.980876	0.092995
0.438203	-0.02311
0.125246	-0.26185
0.497962	0.264217
1.01148	0.190098
1.46374	0.211179
0.861461	0.214685
1.13407	0.824421
0.241781	0.839095
0.986212	0.6806
0.543529	-0.1515
0.709462	0.052491
1.27116	0.312438
0.709148	0.775589
-0.02175	0.097959
0.38235	0.843774
0.433634	0.261592
0.377739	0.191024
0.299977	0.168997
0.532599	0.743069
0.26818	0.350387
0.756889	0.343065
0.90897	0.605636
1.78281	-0.16963
1.85108	0.167269
2.03015	0.103038
1.63971	0.153579
1.07128	0.143462
1.31214	0.2896
1.27698	0.292001
1.05129	-0.01431
1.13131	0.949416
1.56216	-0.00189
2.1125	0.246612
2.06498	0.023676
1.0816	0.470217
0.4921	-0.10601
1.21303	-0.00716
0.21281	0.290579
1.16673	1.41924
0.59189	1.26646
0.053471	0.821826
1.13092	1.61365
1.57535	1.08769
0.806138	-0.49656
0.189159	-0.19301
1.21958	-0.17959
0.971109	0.405043
0.75342	0.072044
1.09344	0.507789
1.05818	0.720454
1.44075	1.00118
1.17755	0.112925
1.42278	1.01158
0.817223	0.266216
-0.03539	-1.23728
0.568991	0.360794
0.166965	0.36245
0.025408	1.00184
-0.27051	0.268111
-0.02504	0.477602
0.952436	0.589939
0.494991	0.877334
0.668937	0.827452
0.962548	0.255668
-0.63063	0.175952
0.859058	1.20524
-0.47665	0.004831
-0.38537	-0.32969
-0.03523	0.859954
-0.32533	-0.34939
0.560751	1.01705
0.739363	-0.04302
0.687588	0.702103
1.00682	0.501557
0.658097	0.658654
0.64137	0.835741
0.47912	1.26175
0.915734	0.842215
0.601892	1.00249
-0.06068	0.902442
-1.12178	-1.31647
0.690598	1.01467
0.571157	1.17078
0.584782	0.977493
1.21252	0.986246
1.9217	0.362481
0.381635	0.191761
0.745411	0.869746
0.771983	0.913094
0.363021	1.22218
0.400945	0.024404
0.722104	1.15997
0.22679	0.929149
0.816284	1.30429
1.22752	1.12001
1.14783	1.27303
0.780367	1.2547
1.25539	1.02907
1.18843	0.907657
1.12755	1.53113
-0.79227	1.65464
0.080338	0.910176
0.656172	0.599022
1.08414	2.41757
0.795107	1.15097
1.26323	1.15481
0.784921	1.01439
0.928509	1.01123
0.806465	1.16239
0.045886	1.68382
0.170166	0.321223
0.989576	1.04982
-0.07487	0.17841
0.622567	0.665728
0.191677	0.631616
0.428161	0.752933
0.165749	0.522923
0.099716	0.980067
0.835099	1.02551
0.659597	0.707382
0.501316	0.822785
0.722057	1.14694
0.751093	0.120586
1.03641	0.593409
0.661143	1.76763
0.922061	1.10231
0.866167	1.00267
1.84831	0.814365
1.52345	1.39612
2.2745	1.43864
0.662007	0.600289
1.66884	1.41645
1.42696	-0.00478
0.978876	1.13149
1.29091	0.642648
1.18902	0.897019
0.721064	0.19722
1.55429	0.897039
1.39155	1.10805
0.74885	0.352838
0.444166	-0.37951
0.188781	1.2138
0.926312	1.21411
1.42352	0.949417
0.93263	0.236994
0.176705	0.280496
1.11618	-0.3396
1.67735	-0.84452
0.288565	0.454854
0.504449	1.06713
-0.10077	0.635684
-0.07607	0.11361
0.461612	0.55183
0.214046	0.138509
1.95648	1.00717
1.19071	0.933361
0.961845	0.910438
-0.20933	0.55228
0.476256	0.123513
0.208632	0.652031
-0.14003	1.04217
0.733517	0.310695
0.596799	0.3033
0.700281	0.504102
1.08548	0.646827
0.261241	0.311138
-0.12231	0.453799
1.37656	0.928271
1.53334	0.27012
0.116203	0.870444
0.08789	1.08536

## Sheet: Figure_2i
Sperm_enrichment	Pollen_CMC
0.938039	-0.46127
0.881241	-0.44205
0.989623	-0.39654
0.826575	-0.37924
1.07578	-0.63067
0.626467	-0.64983
1.32948	-0.52363
1.37519	-0.71569
-0.04185	-0.72278
-0.24201	-0.62288
-0.74948	-0.16632
0.757156	-0.57684
1.48022	-0.35546
0.655828	-0.40714
-0.73433	-0.3547
0.789291	-0.39415
-0.19881	-0.49463
0.095723	-0.52968
1.1373	-0.10815
0.612128	-0.40541
-0.27239	-0.45445
-0.82993	0.14809
-0.13045	-0.61369
0.011384	-0.31389
0.309863	-0.39825
1.13684	-0.1274
1.35063	-0.52069
1.28729	-0.49362
-0.59432	0.365413
1.25885	-1.02663
1.18267	-0.38141
0.714436	-0.14245
-0.34639	0.105414
0.079154	-0.13157
-0.07544	0.250805
0.140979	-0.03927
-0.64754	0.462275
1.1	-0.46441
1.12518	-0.45535
0.387978	-0.54602
-1.00935	-0.16145
-0.69085	-0.21137
-1.29782	0.812058
-0.15926	-0.45807
0.729913	0.059518
-0.23591	-0.30355
0.273786	-0.47534
-0.53277	-0.21615
-0.02046	-0.12203
0.862088	-0.45277
0.148921	0.121521
0.82657	-0.42215
0.897696	-0.40104
1.8723	-0.52271
-1.17094	-0.24923
-0.01868	-0.40306
-1.65466	0.458605
0.160852	-0.5551
0.663398	-0.59014
0.332927	-0.71974
-0.52436	-0.2882
0.741987	-0.51472
-0.15701	-0.38992
-0.16513	0.072986
0.791692	-0.1976
-0.1855	-0.36801
-0.62962	-0.29612
1.25677	-0.61072
0.597504	-0.24311
-0.47348	-0.15844
1.40568	-0.68275
-0.14889	-0.59865
0.6476	-0.40728
1.66694	-0.18603
0.528448	-0.65698
0.666135	-0.40516
1.64411	-0.37838
0.709087	-0.66062
-0.35615	-0.02385
1.37777	-0.63168
0.573804	-0.32097
0.806785	-0.4204
0.405683	-0.11052
-0.53763	-0.20723
0.214587	-0.16929
0.083755	-0.51705
0.529778	-0.18355
1.25574	-0.28988
0.393824	-0.57938
0.662362	0.194862
0.54319	-0.43245
1.58464	-0.1763
-0.57022	0.346521
0.187025	-0.0163
0.921035	-0.30723
-0.12844	-0.40669
0.170801	-0.63011
0.655753	-0.55322
0.66083	-0.37078
0.854891	-0.43859
1.12947	-0.53804
1.06584	-0.48062
1.18082	-0.65865
-0.37094	-0.06223
0.164798	-0.42528
0.171585	-0.0801
0.370437	-0.27854
1.47878	-0.16086
1.55959	-0.36656
0.959666	-0.14128
0.865983	-0.0691
0.112932	-0.31199
-0.45408	-0.48023
0.290664	-0.31171
1.2501	0.004198
0.980876	-0.13526
0.438203	0.783598
0.125246	0.786245
0.497962	-0.20057
1.01148	-0.36492
1.46374	-0.25984
0.861461	-0.3358
1.13407	-0.40542
0.241781	-0.63694
0.986212	-0.37897
0.543529	-0.61142
0.709462	-0.25603
1.27116	-0.32514
0.709148	-0.56642
-0.02175	-0.4264
0.38235	-0.37397
0.433634	-0.06624
0.377739	-0.2083
0.299977	-0.39602
0.532599	-0.25153
0.26818	-0.34224
0.756889	-0.14621
0.90897	-0.25648
1.78281	0.056251
1.85108	-0.20414
2.03015	-0.26667
1.63971	-0.14258
1.07128	-0.19055
1.31214	-0.44085
1.27698	-0.44533
1.05129	-0.00728
1.13131	-0.55257
1.56216	-0.37473
2.1125	-0.22121
2.06498	-0.2004
1.0816	-0.61473
0.4921	-0.30068
1.21303	-0.20944
0.21281	-0.09537
1.16673	-0.89182
0.59189	-0.64477
0.053471	-0.63041
1.13092	-0.75176
1.57535	-0.66
0.806138	0.08024
0.189159	0.047267
1.21958	-0.05441
0.971109	-0.39169
0.75342	-0.18086
1.09344	-0.68011
1.05818	-0.47635
1.44075	-0.54085
1.17755	-0.23929
1.42278	-0.58066
0.817223	-0.37217
-0.03539	-0.5351
0.568991	-0.33272
0.166965	-0.46145
0.025408	-0.56261
-0.27051	-0.26594
-0.02504	-0.34651
0.952436	-0.69456
0.494991	-0.13649
0.668937	-0.53131
0.962548	-0.53582
-0.63063	-0.56967
0.859058	-0.47416
-0.47665	-0.00843
-0.38537	-0.18269
-0.03523	-0.34634
-0.32533	-0.74916
0.560751	-0.7293
0.739363	-0.14353
0.687588	-0.42476
1.00682	-0.5683
0.658097	-0.54076
0.64137	-0.58908
0.47912	-0.75443
0.915734	-0.53814
0.601892	-0.48685
-0.06068	-0.54247
-1.12178	-0.32103
0.690598	-0.55466
0.571157	-0.58252
0.584782	-0.67991
1.21252	-0.61789
1.9217	-0.29766
0.381635	0.220074
0.745411	-0.50027
0.771983	-0.35691
0.363021	-0.57381
0.400945	-0.46657
0.722104	-0.63565
0.22679	-0.65905
0.816284	-0.59713
1.22752	-0.69097
1.14783	-0.66956
0.780367	-0.63379
1.25539	-0.50176
1.18843	-0.65976
1.12755	-0.90058
-0.79227	-0.83609
0.080338	-0.52017
0.656172	-0.55393
1.08414	-0.9816
0.795107	-0.73226
1.26323	-0.796
0.784921	-0.56563
0.928509	-0.65354
0.806465	-0.67473
0.045886	-0.664
0.170166	-0.3138
0.989576	-0.67469
-0.07487	-0.19062
0.622567	-0.45968
0.191677	-0.36691
0.428161	-0.56727
0.165749	-0.35743
0.099716	-0.5669
0.835099	-0.58399
0.659597	-0.53673
0.501316	-0.56379
0.722057	-0.56986
0.751093	-0.63831
1.03641	-0.60248
0.661143	-0.76941
0.922061	-0.60267
0.866167	-0.5226
1.84831	-0.52339
1.52345	-0.5687
2.2745	-0.58849
0.662007	-0.49756
1.66884	-0.67774
1.42696	-0.30554
0.978876	-0.67349
1.29091	-0.58786
1.18902	-0.70645
0.721064	-0.38908
1.55429	-0.58768
1.39155	-0.61392
0.74885	-0.3921
0.444166	0.021471
0.188781	-0.3158
0.926312	-0.8008
1.42352	-0.60107
0.93263	-0.32944
0.176705	-0.25554
1.11618	-0.67592
1.67735	-0.60962
0.288565	-0.17563
0.504449	-0.49442
-0.10077	-0.33364
-0.07607	-0.40604
0.461612	-0.49174
0.214046	-0.3593
1.95648	-0.54555
1.19071	-0.57981
0.961845	-0.51224
-0.20933	-0.48692
0.476256	-0.31876
0.208632	-0.26023
-0.14003	-0.65777
0.733517	-0.22742
0.596799	-0.14496
0.700281	-0.26905
1.08548	-0.38995
0.261241	-0.04472
-0.12231	-0.17838
1.37656	-0.50901
1.53334	-0.42574
0.116203	-0.56246
0.08789	-0.60942

## Sheet: Figure_2j
	20-22nt	23-25nt
AGO1	65	21
AGO5	130	47
AGO9	15	171

## Sheet: Figure_2k
	20-22nt		23-25nt
ATMU5	1.5414	ATTIRX1C	2.37376
RathE2_cons	1.47052	VANDAL13	1.12385
ATCOPIA69	1.09126	VANDALNX2	1.08019
ATIS112A	1.07822	VANDAL18NA	1.02944
RP1_AT	1.03452	ATDNA2T9B	0.901034
BRODYAGA1	1.01265	AT9NMU1	0.763982
ATREP14	0.950049	ATCOPIA94	0.550444
LIMPET1	0.937907	ATCOPIA86	0.492704
VANDAL13	0.920461	ARNOLD4	0.445715
TSCL	0.919149	ATCOPIA11	0.3759
HARBINGER	0.892891	ATCOPIA1	0.328685
BOMZH1	0.879761	ATGP7	0.289881
RathE1_cons	0.829314	ATCOPIA51	0.268088
ATMUN1	0.770348	ATHATN3	0.266042
ATCOPIA58	0.702822	ATCOPIA67	0.245226
TAG2	0.661085	ATCOPIA19	0.241165
ATENSPM10	0.627129	ATCOPIA49	0.229221
ATLINE1_4	0.615042	ATCOPIA22	0.164637
ARNOLD4	0.565689	ATCOPIA73	0.151728
ARNOLD2	0.484127	ATCOPIA44	-0.01245
HELITRON2	0.440602	ATDNA12T3_2	-0.42538
ATREP9	0.412289	ATREP2A	1.407
ATCOPIA13	0.361347	ATCOPIA78	1.26379
ATDNAI27T9B	0.324065	ATDNATA1	1.20192
VANDAL22	0.301053	ATMUN1	1.03039
ATHAT1	0.291738	ATMU4	1.00663
ATLINE2	0.260213	ATHATN10	0.909988
VANDAL4	0.258645	ATHATN4	0.836733
ATMU2	0.245223	ATDNAI27T9A	0.822403
ATENSPM4	0.235582	VANDAL5A	0.774365
VANDAL18NA	0.227977	VANDAL14	0.748739
ATCOPIA83	0.205015	ATMU3	0.726387
ARNOLD1	0.202735	ATLINE1_4	0.694382
VANDAL1N1	0.199386	ATHAT7	0.684013
ATHILA8B	0.168217	VANDAL5	0.661667
ATENSPM1A	0.160112	ATCOPIA95	0.641317
ATMU6	0.153739	ATTIRX1A	0.640266
ATHILA8A	0.136303	ATCOPIA38	0.62064
ATGP1	0.091646	VANDAL7	0.61389
ATN9_1	0.082733	ATREP3	0.561052
VANDAL3	0.076797	VANDAL20	0.506405
ATGP3	0.075344	ATGP6	0.493461
ATLINE1_5	0.029322	VANDAL16	0.487968
ATHILA4C	-0.00345	ATENSPM3	0.464868
AT9MU1	-0.03259	ATCOPIA35	0.461326
SADHU	-0.0459	TAG3N1	0.437442
ATLINE1_6	-0.061	VANDAL12	0.434672
ATCOPIA95	-0.0802	VANDAL6	0.422905
VANDAL18NB	-0.09142	ATCOPIA69	0.417184
ATSINE4	-0.12006	ATENSPM5	0.40569
HELITRON1	-0.15836	ATENSPM7	0.386516
ATMU10	-0.17247	ATHATN5	0.365768
TA11	-0.20814	ATMU6	0.354455
ATENSPM11	-0.2297	ATHILA4	0.323883
AT9NMU1	-0.25214	ATCOPIA13	0.313009
ROMANIAT5	-0.26867	ATENSPM9	0.312299
ATCOPIA41	-0.30211	ATRE1	0.307665
ATCOPIA49	-0.38263	ATGP3	0.30251
ENDOVIR1	-0.41096	ATHILA8B	0.295719
ATMU3	-0.63899	ATDNA12T3A	0.204469
RathE3_cons	-0.79848	ATCOPIA17	0.184123
VANDAL12	-0.89969	ATENSPM1	0.125381
ATHPOGON3	1.66618	ATLANTYS3	0.078708
ATDNA2T9B	1.44386	ATENSPM4	0.017799
ATTIR16T3A	1.35745	ATCOPIA79	-0.00251
DT1	1.24043	ATCOPIA9	-0.02996
ARNOLDY1	1.21809	TAT1_ATH	-0.17888
HELITRONY1C	1.20275	ATLINEIII	-0.91084
ARNOLDY2	1.12985	HELITRONY3A	1.7846
SIMPLEHAT1	1.04315	ATCOPIA62	1.7312
BRODYAGA1A	1.0421	ATHPOGON3	1.57886
TNAT1A	1.0334	VANDAL18NB	1.532
ATCOPIA31	1.01243	ATREP8	1.46959
HELITRON5	0.994837	ATCOPIA93	1.44556
HELITRONY3A	0.994627	ATHPOGON1	1.43107
ATREP11A	0.991595	TNAT1A	1.41775
ATREP6	0.950744	BOMZH2	1.4171
ATHPOGON1	0.938819	ATREP6	1.40762
ATREP13	0.933083	ATREP4	1.4058
AT9TSD1	0.911271	TNAT2A	1.39678
ATREP19	0.908421	RathE3_cons	1.38087
ATHATN5	0.888291	ATCOPIA52	1.37806
ATCOPIA28	0.875434	ARNOLDY1	1.33757
ATHILA4D_LTR	0.853907	ATREP9	1.33731
SIMPLEGUY1	0.839802	RP1_AT	1.33237
VANDAL2N1	0.832746	ATREP10C	1.31498
ATREP15	0.805551	ATCOPIA70	1.30851
HELITRONY1A	0.765196	BRODYAGA2	1.29282
META1	0.763769	ATSINE2A	1.26693
ATREP2A	0.718932	RathE2_cons	1.25044
ATDNA2T9C	0.706294	SIMPLEGUY1	1.23892
ATREP4	0.697012	HELITRONY1E	1.23107
ATREP16	0.692025	ATREP7	1.22646
ATREP11	0.666977	ATREP14	1.21766
VANDAL8	0.652252	LIMPET1	1.19982
BRODYAGA2	0.648741	ATMU11	1.1943
VANDAL16	0.641468	ATREP13	1.1832
VANDAL18	0.632682	ATMU7	1.18176
ATREP7	0.597776	ARNOLDY2	1.17992
HELITRON4	0.587908	TAG2	1.17741
HELITRONY3	0.545929	HELITRONY1B	1.16754
ATLINE1A	0.539137	HELITRONY1A	1.1597
ATMU1	0.537295	ATDNAI27T9C	1.15329
HELITRON3	0.507317	VANDAL22	1.14953
SIMPLEHAT2	0.505118	ATREP5	1.14545
ATREP2	0.495568	VANDALNX1	1.1321
VANDALNX2	0.480495	ATREP11	1.12643
ATCOPIA22	0.41619	META1	1.10549
ATCOPIA78	0.386082	BOMZH1	1.09892
ATREP5	0.384225	ATHILA4D_LTR	1.09108
ATDNAI27T9A	0.355795	ATREP10D	1.08847
ARNOLD3	0.353511	ATLINE1_5	1.08661
ATREP1	0.350171	ATREP15	1.06809
VANDAL6	0.348559	ATLINE1A	1.05465
ATCOPIA8B	0.342473	ATREP11A	1.0453
ATHAT10	0.339249	HELITRONY1D	1.04058
HELITRONY1D	0.290474	SIMPLEHAT2	1.02601
VANDAL9	0.284396	BRODYAGA1A	1.02375
Unassigned	0.264309	ATIS112A	1.01789
VANDAL14	0.251226	ATSINE4	1.01512
ATGP7	0.250834	ATREP2	1.01418
ATGP5	0.221635	ATREP16	1.00917
ATHILA7	0.196412	BRODYAGA1	1.00439
ATENSPM5	0.192185	ATREP19	1.00387
TAG3N1	0.152346	ROMANIAT5	0.987562
ATCOPIA17	0.135358	ATREP10B	0.975021
ATHILA0_I	0.134224	VANDAL2N1	0.965755
ATSINE2A	0.130262	VANDAL8	0.948771
VANDAL1	0.127821	ATGP8	0.946958
ATGP8	0.121086	HARBINGER	0.934463
ATENSPM2	0.115182	ATN9_1	0.897513
VANDAL21	0.10284	ATDNA2T9C	0.896196
ATGP10	0.088481	TSCL	0.861594
ATGP2	0.065349	ATCOPIA37	0.853389
VANDAL2	0.065349	HELITRON4	0.849645
ATCOPIA43	0.062069	HELITRONY2	0.848236
ATHILA2	0.061788	ATREP10A	0.842524
ATHILA6A	0.057703	ATREP1	0.839271
VANDAL5A	0.009541	VANDAL21	0.815103
VANDAL7	-0.00118	ATCOPIA5	0.810755
ATDNAI27T9C	-0.01222	ATHILA7A	0.786515
ATHATN3	-0.02498	ATCOPIA42	0.784117
VANDAL5	-0.03343	ATMU5	0.782786
ATHILA3	-0.0519	ARNOLD2	0.768868
ATHILA6B	-0.06094	HELITRON2	0.743661
VANDAL20	-0.06779	ATHAT1	0.742521
ATHILA4A	-0.07556	HELITRONY1C	0.740647
ATENSPM9	-0.1006	RathE1_cons	0.731615
ATDNA2T9A	-0.12378	ATENSPM10	0.728976
VANDAL11	-0.12379	ATMU3N1	0.721373
ATREP10	-0.1344	ARNOLD3	0.718789
ATHATN2	-0.15435	ATHATN7	0.710676
ATHILA4	-0.1579	ARNOLD1	0.707938
ATLANTYS2	-0.17042	ATMU6N1	0.692778
ATLINE1_2	-0.18889	HELITRON3	0.687513
ATHILA	-0.19378	SIMPLEHAT1	0.679286
ATREP3	-0.20119	HELITRONY3	0.66026
ATGP2N	-0.20485	AT9TSD1	0.641722
ATENSPM6	-0.23816	ATCOPIA34	0.635969
ATLINE1_1	-0.24847	VANDAL1N1	0.617642
ATCOPIA35	-0.26387	ATCOPIA28	0.613897
ATCOPIA67	-0.27862	HELITRON5	0.593025
ATLANTYS3	-0.28627	ATMU10	0.562775
ATHILA4B_LTR	-0.31411	ATLINE1_1	0.5596
ATENSPM3	-0.36894	ATREP10	0.554501
ATLANTYS1	-0.39105	ATENSPM11	0.545726
ATHATN6	-0.4042	ATDNAI27T9B	0.534936
ATCOPIA36	-0.43081	ATCOPIA65	0.531412
VANDAL17	-0.45096	ATHILA7	0.495288
ATHILA5	-0.46096	ATHILA4B_LTR	0.490515
TAT1_ATH	-0.52184	VANDAL2	0.475744
ATCOPIA42	-0.59448	ATDNA2T9A	0.463818
ATMU9	-0.72026	ENDOVIR1	0.462245
ATMU6N1	-0.74635	VANDAL3	0.440973
ATREP10C	-0.75873	ATDNAI26T9	0.439171
ATMU3N1	-0.77258	ATCOPIA16	0.435731
ATCOPIA51	-0.81451	HELITRON1	0.431242
ATLINE1_3A	-0.89515	VANDAL4	0.396903
HELITRONY2	-0.95588	ATHILA4A	0.375707
ATCOPIA48	-1.03716	ATCOPIA58	0.375655
ATMUNX1	-1.40938	VANDAL1	0.366858
ATCOPIA75	-1.44204	ATCOPIA24	0.35279
ATCOPIA65	-1.97216	ATCOPIA21	0.341594
ATLINEIII	-1.98809	ATENSPM2	0.330159
ATHPOGO	1.31068	ATHATN2	0.303778
HELITRONY1E	0.815327	VANDAL17	0.303097
ATREP10D	0.77134	ATMU2	0.299986
ATCOPIA24	0.700478	AT9MU1	0.284901
HELITRONY1B	0.510875	Unassigned	0.27699
ATREP10B	0.500493	ATHILA3	0.259636
ATREP10A	0.495593	ATLINE1_6	0.250602
ATHATN7	0.072028	ATHATN6	0.249773
ATREP18	-0.01583	VANDAL9	0.245542
ATREP8	-0.26384	ATHILA6A	0.244993
ATCOPIA57	-0.41442	TA11	0.23517
ATDNA12T3_2	-1.1398	ATREP18	0.229672
ATREP12	-2.05109	ATMU1	0.226424
		ATENSPM6	0.206253
		ATHILA0_I	0.203562
		ATLINE2	0.200252
		ATCOPIA63	0.178014
		ATLINE1_2	0.175622
		ATGP1	0.173105
		ATHAT3	0.169748
		ATMUNX1	0.15692
		ATGP5	0.126577
		ATENSPM1A	0.124226
		ATHILA2	0.123162
		ATHATN1	0.119029
		ATGP10	0.108057
		ATHILA5	0.102633
		ATHILA6B	0.084136
		ATCOPIA31	0.055504
		SADHU	0.05443
		ATHILA4C	0.05414
		VANDAL11	0.038297
		ATGP2	0.023453
		ATCOPIA57	0.013145
		ATLANTYS2	-0.00807
		ATLANTYS1	-0.02613
		ATCOPIA27	-0.02849
		ATCOPIA41	-0.03968
		ATHILA8A	-0.04012
		ATCOPIA43	-0.07312
		ATHILA	-0.07726
		ATMU9	-0.17562
		ATCOPIA66	-0.20292
		ATHAT10	-0.20449
		ATCOPIA4	-0.21076
		ATCOPIA47	-0.22154
		ATGP2N	-0.22486
		ATCOPIA75	-0.26437
		ATCOPIA48	-0.28094
		ATCOPIA36	-0.38622
		VANDAL10	-0.40796
		ATREP12	-0.82705
