# Supplementary material for: Pseudouridine guides germline small RNA transport and epigenetic inheritance
Source: Nat Struct Mol Biol. 2024 Sep 6;32(2):277–86. doi: 10.1038/s41594-024-01392-6 (PMC11832342; doi:10.1038/s41594-024-01392-6)
Supplement: Supplementary file 6 — Statistical source data. [file 41594_2024_1392_MOESM6_ESM.xlsx]

## Sheet: Figure 3a
Wt	psd-13
1.07502	0.639788
0.243469	-0.85671
4.41964	2.52192
0.036822	0.443625
0.050631	0.882378
2.03345	-0.11712
-1.90549	-1.00191
-1.42324	-0.29819
1.85827	0.286823
3.56674	1.35078
-0.91658	-1.18133
-1.79893	-2.3056
2.04691	0.36381
-3.63631	-0.79626
0.875346	-0.00053
-4.31872	-3.58077
0.225327	-0.2329
-0.48471	-0.96734
0.496962	-0.23303
1.38621	-2.12224
-0.57215	-0.97905
3.45997	1.92368
-4.13847	-0.9707
-2.10841	-1.50896
-1.73441	-1.44723
-1.02387	-2.34548
3.12354	-1.17888
0.616674	-0.28694
0.433226	-0.50177
1.37104	-3.27432
-2.68413	-2.19626
0.430379	-0.72284
-2.78129	-0.67544
1.86044	1.62468
-6.58997	-2.29797
2.4845	1.22233
-0.73147	-0.56864
7.36616	1.68508
1.73433	-0.41982
6.2511	2.45053
0.704748	0.980376
-0.75578	-2.42893
-0.41043	-1.44516
0.880648	-2.66221
-5.44597	-1.9963
4.79083	-0.08205
5.33044	-0.07543
-1.34846	-2.61173
-0.2663	-0.80553
2.33899	0.311716
-0.74925	-2.05675
-3.47555	-1.43616
-2.08599	-0.90431
6.04475	-0.00067
-4.4144	-2.13754
5.91714	0.160105
5.53789	0.898546
-3.80383	-2.56016
-0.27966	-0.48708
0.072006	0.012984
5.00351	3.13492
0.796685	0.117247
1.50048	1.03142
-2.54604	-2.05628

## Sheet: Figure 3b
WT_22_targets			PSD_22_targets			WT24_targets			PSD24_targets			WT_POLIV_22			PSD_POLIV_22			Wt_polIV_24			Psd_PolIV_24			WT_nonpolIV_22			PSD_nonpolIV_22			Wt_nonpolIV_24			Psd_nonpolIV_24			WT_22_VN			psd_22_VN			WT1_24_vn			psd_24_vn			wt_22_SC
R1	R2	R3	R1	R2	R3	R1	R2	R3	R1	R2	R3	R1	R2	R3	R1	R2	R3	R1	R2	R3	R1	R2	R3	R1	R2	R3	R1	R2	R3	R1	R2	R3	R1	R2	R3	R1	R2	R3	R1	R2	R3	R1	R2	R3	R1	R2	R3	R1	R2
-2.29083	-1.83521	5.00974	1.50994	0.518419	1.32107	-0.25948	1.4427	1.60392	3.1302	-0.98032	1.98932		-2.30383			1.85621	-1.15494	0.692617	2.36605	2.41104	1.41737	1.4223	1.95439	-0.24713	-0.67836	-0.60175	-0.25091	-1.05091	-0.5515	0.1992	-0.85076	-1.19903	0.154413	0.890719	0.974949	2.92157	-0.32057		0.276852	-0.37176	-0.0739	1.81511	-0.27962	2.85993	-0.08072	-0.38773	0.845258		-4.82302
1.16293	1.79904	0.102755	0.058231	1.43128	0.924653	1.09503	1.92282	0.936693	-0.50814	0.210739	-0.6068		-0.29519			-2.68021	1.28867	1.70163	0.400214	1.9557	0.845128	0.77379	-0.00276	-0.24713	-0.67836	-0.60175	-0.25091	-1.05091	-0.5515	0.1992	-0.85076	-1.19903	0.154413	0.890719	0.974949	2.92157	-0.32057		0.276852	-0.37176	-0.0739	-2.81311	-1.43877	-1.00995	3.40407	1.06261	0.178922
1.32953	1.01521	1.89602	0.921452	1.6917	-0.07889	1.04453	1.1509	0.672628	0.17166	0.446371	-0.09336		1.12779	1.67438	-0.10401	0.589524	-0.92749	3.10944	2.8106	0.031949	1.25364	1.25759	0.446577						3.35082		1.15427					1.50031	1.89758	-0.25037	-0.61382	-0.78824	-0.42204	-3.89094	-6.48316	2.575	-4.69396	1.06261	0.353535
0.130911	2.67065	-1.2838	-0.62896	0.995218	2.36934	-1.62496	1.0661	3.76903	2.97842	0.154066	0.119712	1.44762	3.16754			-1.31221	0.244033	5.32019	1.64989	0.794323	2.07827	0.882029	1.21213	1.96051	6.69253	0.078768	1.20786	-0.22693	-0.51001	1.77656	-0.69882	-0.57047	0.867109	3.72425	-1.10433	5.67967	-1.9934	5.32883	3.51007	-1.76345	-2.11053	0.22293	1.48071	0.261828	-0.19756	2.41431	0.766799
0.914856	1.71228	1.1091	-0.71024	0.0227	0.223466	0.853924	0.911853	2.8166	0.319682	0.91675	0.176698	0.789095	2.87346				3.4992	1.06545	-1.70713	3.50073	-1.07131	3.84179	2.23395	-0.24713	-0.67836	-0.60175	-0.25091	-1.05091	-0.5515	0.1992	-0.85076	-1.19903	0.154413	0.890719	0.974949	-0.6608	5.64861	-3.68795	2.35424	-1.05547	0.736858	-0.01399	3.56608	1.6573	-1.13389	-2.7992	-1.48519	1.3887	1.37396
0.884675	0.765266	2.88029	1.41583	1.46591	-0.03968	-0.36842	-1.0325	1.9193	-0.57391	0.441119	0.401817	2.20745	0.710642	3.3208	1.06099	-1.53283	-0.098	3.25173	0.816846	0.641017	1.0723	-0.42604	1.31608						4.13743	1.00465	-1.19741	1.09153	1.7788	-0.55537	0.05286	3.91233	1.77981	3.58886	-3.20375	1.43019	-2.86661	-0.25948	1.4427	1.60392	3.1302	-0.98032	1.98932	0.493903	0.752407
1.3887	1.37396	0.169097	-1.18364	-0.0749	0.476512	1.70865	0.433096	0.698293	0.562448	0.171419	1.06499	0.686028	0.316929	3.15342	0.223776	-1.05174	0.157401	1.09337	2.24341	3.04583	2.45001	-0.03506	0.54942	-0.24713	-0.67836	-0.60175	-0.25091	-1.05091	-0.5515	0.1992	-0.85076	-1.19903	0.080635	0.890719	0.974949	2.80066	2.0326	7.29264	0.118833	-2.1492	-2.80327		-1.6941	1.01565	2.29304	-0.35581	-0.4789	2.62934
0.278294	0.702219	1.68903	-0.6831	0.911525	-0.1198	1.08079	2.67448	1.60706	-0.12753	0.283353	0.172329		0.118222		1.01539	0.120977	2.06056	-3.26211	2.38481	1.68557	0.335227	1.27568	3.32572			2.34133	1.41687	-1.86644	-8.82424	1.81511	-0.27962	2.85993	-0.08072	-0.38773	0.845258		1.50593	-0.2985	-0.97039	1.55709	-1.0946	1.09503	1.92282	0.936693	-0.50814	0.210739	-0.6068
					2.93579		-0.07195	-2.98013		0.318473	-0.4942		4.26142		0.861711	2.02686	0.370169	0.010176	1.95955	-1.54829	0.064985	-1.25886	-0.01003				2.01146	0.712108		1.56872			0.426494						1.56669	-2.79392		0.639564	-0.56395	0.911772	0.21984	0.482293	1.55272
1.41178	0.305928	1.58002	0.076829	-0.28171	-0.12276	2.07287	0.942081	0.554577	-0.17959	0.521241	0.240272		-0.29519			-2.68021	1.28867	1.70163	0.400214	1.9557	0.845128	0.77379	-0.15818	1.52609	4.80028	0.595016	1.72597	-0.29247	-0.69541	-0.11741	0.729989	1.96314	-0.08638	1.50154	0.778283	2.76796	-0.3829	2.98709	2.149	0.337899	-1.22597	-0.244	2.99056	-1.18658	0.98021	-0.72681	-0.37092	-4.77238	-2.43025
1.47696	-1.32465	1.64904	1.83346	-0.20981	-1.31573	1.6817	0.172296	1.14897	-0.08989	0.407597	0.139865	-1.51166	1.64652	1.67438	-0.5735	-0.03809	-1.1182	0.303777	3.06917	-0.45883	1.42184	1.32965	0.379513	1.87197	4.99574				0.620168	-0.59922	2.04931	-0.46157	-0.28539	-1.69106	0.312627	6.48479	2.00218	2.19477	0.875259	0.324566	-2.57064	1.04453	1.1509	0.672628	0.17166	0.446371	-0.09336
2.8564	2.56247	1.16247	1.589	-1.30848	-0.41434	0.225278	-0.02271	0.473008	-0.20462	0.242456	1.36433	2.43917	2.03622	-0.80015	4.36857	0.238986	-1.29735	1.41951	0.882732	1.78969	0.191538	-0.27073	0.895642	1.84404	1.18968	-0.15241	1.37414	-0.35842	0.413524	1.79833	2.17115	1.94511	0.382905	-0.05318	0.00773		0.791121	0.028183	-0.2966	1.77151	-2.41788	-0.0778	-1.29099	0.96721	0.600531	-0.57176	0.189968	1.97829	1.62216
3.14113	0.879719	0.284238	-0.35882	1.08661	-0.14185	0.607565	-0.48602	0.624266	0.644564	-1.01097	0.534349	-1.01011			-1.6002	0.071686	2.8335	-5.64944	1.67292	0.102135	1.50171	1.54596	-0.89896	-0.48947	-3.47701		-0.78481	0.464313	-0.67133	1.42421	0.250896	0.264391	0.274962	-1.00546	-0.40318	7.41388	0.000563	3.70348	0.761917	0.261308	1.55167	2.40732	-0.42449	3.5043	0.173004	0.184209	0.351843	-1.53676	-0.29816
	-4.82302			-0.22777		-1.34405	3.27765	2.75684	0.46397	1.64016	-2.09936		8.80224			1.71211		-2.81311	-1.43877	-1.00995	3.40407	1.06261	0.178922	-1.3912	-4.46364		0.436476	0.264304	-0.75078	0.40404	-0.02435	0.324671	0.360043	-0.3827	0.531352		0.696184	0.738879	0.497686	1.52793	-1.8642	-0.78068	-1.75885	-3.21345	1.07941	1.18987	-0.37265	1.97003	1.07792
1.01329	0.721451	2.06742	-1.38497	-0.44828	0.97671	0.6563	-0.79727	1.15945	1.59748	0.456624	0.800074					1.71211		-3.89094	-6.48316	2.575	-4.69396	1.06261	0.353535	-6.72984	1.50369	1.06697	-5.07648	-2.12993	-0.73033	0.554446	0.999073	4.14632	-0.17639	-0.30664	0.419885	0.345276	7.48401	-0.21539		-0.71921	-1.37216	-0.45001	1.73367	2.06774	0.482633	0.818162	-1.95087	1.94744	1.0452
1.09651	0.756398	1.40236	0.878674	-0.7471	-0.07171	1.08185	0.376545	-0.07754	0.435218	-0.2832	-0.27903	0.319521	0.063223	1.52143	0.046863	0.963763	2.52763	-0.77296	1.63847	0.242273	0.509478	0.315618	0.340266	-0.47522	-4.43631		-0.81069	0.510303	-0.67054	1.25351	-0.3429	0.366367	-0.12313	-0.90742	0.026689	2.1058	-0.43351	-1.15334	-3.98709	0.397256	0.438579	-2.52672	0.727408	0.95067	-0.42035	-0.10844	-1.24258	2.25586	1.11742
0.664191	-0.58902	2.51669	-1.379	-0.02836	-1.77954	0.569109	2.09329	1.60794	-0.83354	0.20196	-0.66537	0.230303	0.063223	1.72926	-0.52696	0.567692	2.22399	0.819024	2.19993	0.780899	0.411386	0.056988	0.721027	-1.40545	-3.50406		0.454763	0.389575	-0.35714	0.872775	-0.20399	0.925165	0.245637	-0.28159	0.518406	1.2461	-0.85248		2.03576	-0.55291	-0.14185	1.0049	-1.3952	1.42413	0.2466	0.763149	-0.98077
3.68967	-0.21782	0.14631	-1.62559	2.57817	-0.502	1.51608	1.70425	0.397991	-0.13759	0.00761	0.101754	2.57266	1.51794		-0.26982	0.709248	-2.83572	3.50293	1.76286	2.74363	3.04961	-0.05074	1.03235	-0.47522	-4.43631		-0.81069	0.510303	-0.67054	1.25351	-0.3429	0.366367	-0.12313	-0.90742	0.026689		8.80224			1.71211		2.37752	1.84297	1.6106	0.517477	1.53548	0.101961	4.65703	0.226572
2.10079	0.331476	2.81703	0.127126	0.888831	-0.10695	0.703147	1.18121	1.08114	0.130635	0.478818	0.336343	0.945822	2.00063	2.29521	-1.15863	-1.51301	-0.17595	-1.10095	-1.41276	0.530379	2.38356	-1.97537	-1.2646	-1.40545	-3.50406		0.454763	0.389575	-0.35714	0.872775	-0.20399	0.925165	0.245637	-0.28159	0.518406			1.06009		1.89798	0.115377	2.40289	1.94724	1.97426	0.217655	1.45174	-0.03377	-1.33399	1.92141
0.548051	0.607569	1.66641	-0.2774	-0.09998	0.112674	1.59116	0.801998	-0.36461	1.78611	0.159735	0.322211	1.4357		0.010053	-1.79589	-0.26497	-2.53585	-0.45883	0.077084	1.69336	2.18426	0.181416	1.26065	-0.47522	-4.43631		-0.81069	0.510303	-0.67054	1.25351	-0.3429	0.366367	-0.12313	-0.90742	0.026689	0.048915	2.86862	1.2952	-1.15863	-1.51301	-0.17595	-0.65605	-0.19094	-0.09042	-0.18372	0.779032	0.523822	0.845113	-0.09876
-0.25323	0.681914	3.5512	-0.05527	0.273504	0.083267	1.67898	0.870262	2.32557	1.40352	0.440591	-0.02836		4.33336		0.274128	1.00554	-2.65474	0.22293	1.48071	0.261828	-0.19756	2.41431	0.766799	-1.3912	-4.46364		0.436476	0.264304	-0.75078	0.40404	-0.02435	0.324671	0.360043	-0.3827	0.531352	4.46943	0.005753	1.63108	-0.54372	-3.30027	-0.15824	-0.06388		2.37181	-2.89543			1.68396	1.69534
0.04552	3.52051	7.03094	-1.17415	2.37131	-0.32938	0.603224	0.963504	1.08017	0.65113	-0.10666	0.511813	0.945822	2.00063	2.29521	-0.84127	-1.51301	-0.11076	-0.51844	-1.80291	0.102135	2.18831	0.664983	-0.80788	0.217986	2.7521		2.03348	1.39455	0.435132	1.20259	5.00296	0.757278	3.37911	1.44032	-1.25635	6.34007	0.961407	2.17963	2.93591	-1.61809	0.196018	-0.03665	1.61851	2.08855	-0.30995	-1.10153	-1.19818	-0.23471	-1.53125
0.695328	-1.86796	-0.87749	3.64672	0.017332	0.621732	0.535029	0.471947	2.54958	0.8206	-0.17916	1.17297	2.59852	-0.81358		-0.17492	1.17953	-0.5762	1.9056	0.997675	0.915992	0.018527	-1.77583	1.86652	1.16004	0.612949	-0.21707	0.82173	0.169954	-0.81703	0.869934	0.267445	0.275311	-0.3227	0.633279	0.686076		1.37302	0.919203	0.910476	3.50732	-0.56531	-1.49785	4.3775	-1.57536	2.4265		0.44287	0.845113	1.4395
3.08983	0.422593			-0.53105	1.62423	1.75713	-0.58516	2.96044	-0.49082	0.422699	1.93869						1.08779	-0.01399	3.56608	1.6573	-1.13389	-2.7992	-1.48519						0.350822	-0.84181	-0.33943		1.16346	0.331839	1.40427	2.1058	-0.57307	-1.15334	-3.93428	-0.17249	0.438579	-1.49785	4.3775	-1.57536	2.4265		0.44287	2.3176	1.07589
1.45375	0.980295	0.845134	-0.81502	0.20914	0.945935	-1.88641	2.59902	5.48179	-0.52155	0.307529	-1.09239	1.60409	4.26142			1.92688	0.447321	0.569342	1.11658	1.98113	0.843035	2.49474	1.86243	0.320356	1.66792	3.59066	0.723782	0.341626	0.25301			-0.67612		0.712108			3.48509		2.2368	0.320831	0.260931	2.47863	2.44394	1.90427	-0.48533	-0.75828	-0.82711	-1.10868	0.066591
0.086466	0.563319	-0.53457	-1.99092	-0.27987	-0.54404	1.32574	1.97091	0.143546	0.409926	0.876367	0.82579	-3.79575	2.97147	1.37649		-0.08222	1.22274	0.076163	1.24537	0.177967	1.27464	-0.00253	0.35647					0.25643	0.197169	1.12606	2.2665	0.728639	0.80067	0.446002	1.4812	-2.77176	3.91524	0.35065	0.852948	-1.89224	-2.61002	2.77738	-0.41648	-0.40809	1.9024	1.55502	0.278841	1.81407	0.863537
1.77697	1.80577	2.05346	-0.92154	-0.05685	0.261173	1.57308	1.22612	2.24539	0.311997	-0.18257	-0.33023				-0.15046	0.79054		1.73453	-0.37432	2.0534	1.8879	-0.35332	0.830691	0.819236	0.331034	1.96842	-2.63463	-3.10652	-0.94784	-1.38612			2.16347	-0.12439	1.27473	0.731492					-3.89338	2.86337	-3.93335	4.31031	1.06008	-2.09175	-0.15668	-3.03308	3.47537
-1.10823	1.28704	1.10634	-1.04788	1.43136	1.00834	2.30541	1.17356	2.10547	0.159751	0.651795	-0.85807	1.42382	0.209629	1.73367	0.180789	1.15616	1.60388	0.968517	1.65615	0.44743	-0.19379	1.2811	0.280121	-0.33479	-1.76922	0.752114	-2.19886	-0.2992	1.23651	1.29481	-0.04797	0.988198	1.4794	-0.19207	0.440026		4.48745	6.25986	0.517105	-1.16722	-3.14598	0.134252	2.52271	1.38575	-0.53245	0.488215	0.136664	0.751828	3.07021
0.538557	0.878943	1.45787	0.308942	1.45611	0.13298	-0.23995	-0.48913	2.23056	1.5636	-0.74408	0.529687	0.510573	7.76011	-0.98995	0.434042	0.117201	-1.84717	-1.70431			-1.38085	1.11801			-0.23805		0.116812	-1.34317	0.256209	3.58022	0.843357	-0.61125	-4.10232	-0.9856	0.029875	-0.93554	0.487645	0.52047	2.86628	0.729745	-1.92482	0.109043	2.70545	0.614318	-0.90274	-1.47177	-1.47192	1.08991	1.08125
-0.11349	0.961198	2.61543	-2.49962	1.59265	0.98805	1.7367	3.06422	-3.01792	-1.55204	-0.95918	0.468556	2.9242	2.47629	-3.78537		-0.75395	-4.05565	-0.00529	1.43834	2.85082	-0.75569	0.902664	1.67544		2.1018	-3.15005		-1.28789		1.62912	6.29745	3.54343	0.066106	-1.32301	-1.20163	-1.54711	3.65953	2.23385	1.21983	-2.55012	-2.09236	-1.62496	1.0661	3.76903	2.97842	0.154066	0.119712	1.12693	-0.5331
-0.41688	1.83436	1.92151	-0.0841	-0.11564	0.823308	0.940419	1.32536	2.55615	0.58608	0.649113	0.046663	-0.93363	0.725642	-4.09456	0.691839	-2.46798	0.310127		-1.6941	1.01565	2.29304	-0.35581	-0.4789		2.01236	-5.64688	0.63325	-1.25136	1.16623	2.73381	2.31587	1.49205	0.129521	-0.65046	0.114225	0.526586	3.28002	-0.77107	-0.30315	0.624584	0.077105	0.853924	0.911853	2.8166	0.319682	0.91675	0.176698	3.85474	0.759854
2.40582	1.2725	1.18966	-1.8056	-0.50026	-0.59757	2.09435	1.35171	0.948598	-0.10243	0.482199	0.619818	-1.58958	0.401364	-6.85512	-1.61412	-3.73129	2.28936	-0.244	2.99056	-1.18658	0.98021	-0.72681	-0.37092	3.11842	-1.30759	0.735132	-1.77514	-2.03205	0.324787	1.20906	1.09946	2.21451	-1.50031	0.811205	-0.68224					1.71211		0.980465	1.8435	2.64384	-1.31491	-0.70164	0.64996	1.81285	1.06708
0.183352	1.26596	3.21426	0.114786	-0.2049	1.60212	2.55842	0.178405	2.46062	1.91149	-0.1718	-0.33028	-5.82962		0.737719	3.67889		-2.99756	-1.38752	-6.49256	1.35603	0.556823	-0.60365	-0.9016		0.253805	-0.31355	3.01146	3.03404	1.93579	3.86048	1.08716	2.04961	0.331337	0.193642	0.112667	5.3674	0.422242	1.53983	-3.29837	0.093263	-1.46083	-0.36842	-1.0325	1.9193	-0.57391	0.441119	0.401817	1.81285	1.06708
1.42366	-0.15562	3.05992	-0.9822	0.588251	-1.03771	0.845184	1.14019	-1.3886	-1.33921	0.276004	0.639782	1.76793	1.92298		-0.72319	-0.42278	1.70361	-0.21006	1.92784	1.89064	-4.07594	-0.71818	2.94016				1.42649			2.10305			3.88592	3.29707	-2.23414	2.09139	1.62319	4.31463	-2.02018	-1.22133	-1.35098	1.56619	4.45812	2.0851	-1.37981	-0.91865	-0.70943	6.30466	-0.73659
1.26957	0.616474	3.19276	-0.34778	-0.29303	-0.37648	1.76248	1.12196	1.55282	1.83937	-0.38139	-0.79937	3.67957	0.731167	4.38798		-0.19186	1.19033	-0.10661	1.50685	4.10062	0.822494	-0.8128	0.607897	2.74728	1.42041	-0.40815	-1.48851	0.033576	-0.61276					0.059271	1.43329	2.83723	4.37179	1.14671	0.743853	-2.3722	0.119663	1.3559	1.39444	1.15542	1.43815	1.12321	2.71326	-0.26229	1.57143
0.497501	1.13919	2.25953	0.539393	1.77108	0.227258	1.99086	2.9918	-0.26689	-2.00821	0.603179	1.28097			-1.06511	-6.15237		-1.20143	0.980465	1.8435	2.64384	-1.31491	-0.70164	0.64996	-2.29083	-1.83521	5.00974	1.50994	0.518419	1.32107					-3.22661	-1.11624	-0.32097		0.461382				2.58823	-1.36192	0.569607	-1.37382	0.166591	2.30548	0.949237	0.660514
2.63377	1.56286	4.36525	-0.318	1.78339	0.38035	0.373717	0.685258	2.60498	-1.30818	1.12282	0.387801	0.341636	0.165658	-0.06136	1.2309	0.915024	0.833992		2.97142	8.11837	-1.78906	-4.49909	1.32473	1.16293	1.79904	0.102755	0.058231	1.43128	0.924653	0.75155	0.780887	3.54152	0.271922	0.333625	0.025656	-0.13262	-0.01443	-0.41625	2.10807	1.79013	-1.05619	-0.49073	0.519837	0.511421	-1.09574	1.00645	0.640178	1.52527	0.390409
-2.41796	0.008337	2.23584	-3.26868	1.29532	0.042836	-0.8938	3.20241	3.28972	-1.0554	0.200316	0.045553	0.348087	0.078454	-0.08351	1.28638	0.949628	0.907093	-0.60232	1.09283	0.331375	0.200915	0.745111	0.418574		7.73025	0.48062		-0.9869	3.18774	-0.25948	1.4427	1.60392	3.1302	-0.98032	1.98932	4.82533	5.38834	-2.34547	-0.60598	0.196807	0.245647	2.2343	1.51684	-0.45373		-2.81145	2.60019	2.63534	-0.42269
0.485826	0.267536	1.39251	-1.00233	0.52662	1.02256	1.3875	0.070929	0.898937	0.10973	0.478159	-0.0431		4.33336		3.89598	2.02758	2.2298	0.235091	-0.99974	-1.01721	-0.40083	-0.41839	-0.45466	5.6279	5.20635	4.09356	-0.38069	0.594234	-8.56687	1.09503	1.92282	0.936693	-0.50814	0.210739	-0.6068		2.36708	-0.61365	5.36219	0.762273	-2.49164	1.16211	0.334493	0.591443	0.336722	1.51484	1.58198	-0.48213	1.75455
												-1.11196	1.55882		0.872232	0.996761	0.393642	2.60103	1.87384	-0.56122	-3.36825	-0.2868	-0.01422	-2.6687	-0.56116			0.176479		-2.82245	-2.27611	0.534403	-1.09804	-0.80067	1.05007		-1.65228			2.36535		0.967971	0.696005	-1.05316	-1.12015	-1.09104	-0.69914	2.43193	0.964025
													3.74771		0.391037	0.905601	0.826733	2.72857			-1.05893	2.17099	1.35604	3.95006	2.13119	0.031402	-1.68122	-2.73506	-0.21718	4.19228	-0.19343	4.20212	-0.69481	0.12116	-0.06925			-2.17862	-3.70278		-1.60151	1.08079	2.67448	1.60706	-0.12753	0.283353	0.172329	1.40468	0.689068
													3.16378			-0.23306	2.05403	1.56619	4.45812	2.0851	-1.37981	-0.91865	-0.70943	1.32953	1.01521	1.89602	0.921452	1.6917	-0.07889	-2.01861	1.68872	0.961298	1.66242	1.59285	0.646887	-1.08502	0.663088	-1.76152	-2.15596	-2.80459	-1.04926	0.729565	-0.34295	2.56235	0.649963	1.72922	-1.42504	-0.39731	0.759854
													3.16378			-0.23306	2.05403	1.3559	1.39444	1.15542	1.43815	1.12321	2.71326	1.49552	0.05998	-1.30533	-0.11905	-1.17565		0.639564	-0.56395	0.911772	0.21984	0.482293	1.55272	0.861442	1.62299	1.18468	3.04155	-1.05816	-1.98489		2.41663	0.723052	1.22089		0.216799	0.384419	0.316924
												1.23273	2.70624				-0.14941	2.24041	-0.22417	-2.0783	2.14609	-0.55842	0.62842	3.85474	0.759854	-0.02002	0.236463	-0.43875	1.00089	1.04453	1.1509	0.672628	0.17166	0.446371	-0.09336		3.47193			2.11421	-0.6385		-0.44664	-3.41309		1.71211	-0.64918	1.85085	0.964025
												1.23273	2.70624				-0.14941	2.24041	-0.22417	-2.0783	2.14609	-0.55842	1.42435	-0.39731	0.759854	-0.02002	0.236463	-0.43875	1.00089	-0.0778	-1.29099	0.96721	0.600531	-0.57176	0.189968	1.40831	1.62299	1.80892	3.04155	-0.85994	-2.23427	-1.87814	-1.54617		-1.57351		0.102902	0.846891	-2.64308
												2.09139	1.62319	4.31463	-2.02018	-1.22133	-1.35098	3.07788	1.38185	4.98562	-1.93901	0.189261	0.584277		1.37302	0.919203	0.910476	3.50732	-0.56531	-0.11465	1.88234	-0.39668	0.267149	-0.8375	-0.5068				0.923999	1.59558	0.163967	2.60777	1.12597	2.30417	-2.14801	-0.17901	2.64672	3.20533	0.082977
																	1.91643	3.07788	1.38185	4.98562	-1.93901	0.189261	0.830488	4.18658		2.23575	1.98394	-3.19488	-0.37481	0.053048	1.16949	0.674331	-0.08828	-1.16712	-0.60009	2.34923	-0.46979		0.805904	0.737811	-1.54431			2.41208		2.67856	0.910757	2.43331	4.73764
												-0.082	1.74816		-1.66486	-0.11176	-2.67429	2.58823	-1.36192	0.569607	-1.37382	0.166591	2.30548	2.88066			-0.4804	0.68611	-0.68578	2.40732	-0.42449	3.5043	0.173004	0.184209	0.351843	3.32185	0.521179	1.1293	-2.17214	3.24982	-0.65429	-0.03853	1.39555	2.1679	-1.54304	-1.1073	-0.51423	0.942949	0.333899
												2.34923	-0.46979		0.805904	0.737811	-1.54431	1.00545	-1.19741	1.8797		-1.34679	-2.1346	-0.42789	0.948375	-1.81621	-1.40889	-0.47736	0.014465	-0.12584	-0.49595	1.71876	-2.53996	-0.96979	-0.99204		3.74771		0.391037	0.905601	0.826733	0.863378	-3.06059	-0.66649	1.07201	0.147684	-0.71617	1.56598	1.31441
												1.45648	2.87346	-0.98995	0.982893	-0.84137	1.22372	1.21836	0.763051	0.643182	1.44137	-2.33982	-2.09882	-3.80537		2.26417	1.02535	-3.29909	-3.49367	-2.16897	0.926432	-0.48566	-1.47397	0.331933	0.067589	2.99191	6.37988	5.77965	1.4409	-0.40411	2.62057	0.343671	-0.36593	3.88156	-4.00671	-1.42901	0.715362	3.4698	-2.4725
													3.2538		6.28688	-0.64696	-2.81742	-1.45698	-0.33968	-1.03675	1.86953	-0.42345	1.37444	0.465185	2.69004		-0.7719	6.5339	-5.39891	-0.78068	-1.75885	-3.21345	1.07941	1.18987	-0.37265		-3.55519	3.61841	2.31789	-8.13509	1.40431	2.07287	0.942081	0.554577	-0.17959	0.521241	0.240272	0.780289	0.73424
												2.77045	-1.69261		3.4265	-0.78914		-0.49073	0.519837	0.511421	-1.09574	1.00645	0.640178	3.32185	0.521179	1.1293	-2.17214	3.24982	-0.65429	2.60627	1.83601	1.87863	0.119486	1.00412	-0.0576	2.66638	3.77049		-0.42062	1.00993	-1.8186	4.22526	0.048185	4.51044	-2.26904	0.809386	1.53369	0.99251	1.28038
												0.246175	1.91594	-0.02746	-0.0613	0.846158	1.60519	0.071087	0.553486	3.05875	-0.73355	0.04632	0.413092		0.260428	2.87633	-2.17214	1.78301	-0.65429	1.22244	2.16694	0.57095	-3.12621	0.974601	2.08743	1.30386	4.60607	-1.34345	6.20685	2.43151	2.25741	-0.6917	-4.09484	2.32878	-4.75239	-2.29552	-1.52546	2.0543	1.55535
													2.80812		-1.35655	-0.94241	2.04882	1.33171	4.84096	2.02115	0.984549	0.913423	0.729685		1.79732	-1.72084	-1.56237	2.63919	2.00805	-0.45001	1.73367	2.06774	0.482633	0.818162	-1.95087		3.87658		0.61366	1.35993	1.61604	1.6817	0.172296	1.14897	-0.08989	0.407597	0.139865	1.78756	1.52532
													3.97158		1.62534	1.08962	0.89722	3.53671		-3.08212	-0.05804	-2.08017	1.16991	3.65192	1.01901	1.35391	-0.31857	2.83911	-1.92206	-2.52672	0.727408	0.95067	-0.42035	-0.10844	-1.24258	0.025911	3.28791	0.556994	0.506297	0.578124	-0.09157	2.70535	0.451614	0.384232	1.03746	-0.21001	0.531332	1.92081	1.33484
												10.8679	3.76604		-6.78682		-2.86782	2.90853	0.233086	2.75022	-0.37065	0.425808	0.573238		1.31592	2.79337	-1.3415	1.78397	-1.69585	0.594669	2.56296	1.28317	-0.49099	-2.03675	0.857187	-0.56045	-0.74847			-2.13792	-3.22489	0.225278	-0.02271	0.473008	-0.20462	0.242456	1.36433	0.780289	0.73424
												2.19494			0.000957	-0.18702	-0.20685	0.101822	0.027134	1.57959	-0.93248	0.573293	-0.32218		0.005753	1.2942	-0.34623	1.02208	1.55605	0.967828	1.84095	1.48966	0.387695	0.78597	0.295234	0.906726	2.99504	4.72336	0.441161	-1.06035	0.058357	3.22782	0.367688	2.03373	2.23443	0.628577	0.36509	0.947844	0.419162
												1.60986	3.87346	0.078768	2.76722	-0.7778	0.265521	2.10988	1.46167	-0.22794	2.85209	1.39878	1.26726	-0.18754	1.11066	3.30512	0.905515	-2.35041	-4.08715	1.31721	-0.23538	1.19424	-1.15655	-1.53892	1.03141				2.48308	-7.75631	0.515468	0.605101	2.76257	-0.75509	2.65547	0.60023	1.31957	2.0662	0.738482
												0.635918	1.49304		0.446575	-2.74987	0.311269	0.961278	0.591142	-0.88999	-0.97038	1.55974	1.0881	-0.6085	1.1673	2.77724	1.40115	-0.23635	-3.18757	0.091648	3.83919	0.502314	-0.08094	-0.95892	0.26777					1.42832		1.52214	1.58237	0.889718	1.90362	-0.23531	-1.55686	3.51356	3.29179
																-0.54487		0.98629	-1.1479	0.879163	1.53674	1.8855	0.991166	1.40831	1.62299	1.80892	3.04155	-0.85994	-2.23427	1.0049	-1.3952	1.42413	0.2466	0.763149	-0.98077	-1.78867	1.07385	0.192315	-0.44278	-0.11116	-0.3203	1.25729	0.819358	2.25456	2.59588	-4.03754	-1.34511	3.11842	-1.30759
															0.923999	1.59558	0.163967	0.346035	1.41831	2.32261	1.12631	0.198379	2.83353	0.861358		-1.40614	1.56662	-2.43344	-0.71864	-0.52552	0.151325	-0.30173	0.032461	-0.61482	1.05508	4.09307	-2.99413				-5.8971		1.54069	-0.38756		1.30309	0.315493	0.35558	0.464422
												5.38956	4.80028				1.29834	0.139117	-0.87113	1.26048	0.861474	1.6939	-0.75413	0.861358		-1.40614	1.56662	-2.43344	-0.71864	2.37752	1.84297	1.6106	0.517477	1.53548	0.101961	2.9242	2.47629	-3.78537		-0.75395	-4.05565	0.511249	0.826317	2.06169	-1.12182	-1.26138	0.164174		3.3792
													5.11174			1.98412	-2.65104		0.974487	3.63398			0.573379	0.861442	1.62299	1.18468	3.04155	-1.05816	-1.98489	0.418577	2.2163	5.82583	0.842126	-0.02259	1.23537	2.40486	5.45192	-3.47981	7.41585	-4.10255	-0.01952	-0.4986	3.33879	3.53292	0.673943	0.575509	-1.42503	-2.11735	-0.6324
												-3.83657	1.67664		-0.05814	0.607748	0.528217	1.16211	0.334493	0.591443	0.336722	1.51484	1.58198	-0.91166	5.27515	0.900838	0.936225	0.692789	0.134764	0.418577	2.2163	5.82583	0.842126	-0.02259	1.23537				0.937457	0.05676	1.23979	0.32882	-1.41036	1.62784	0.584873	0.933753	-0.37635	1.64067	1.87486
												2.6124	-0.65546	-2.61689	-3.56065	0.147815	-0.94305	-0.46982	4.06291	-1.27434	-0.09234	2.70289	-1.83321	-1.07993		0.379127		0.431971	-2.29836	2.40289	1.94724	1.97426	0.217655	1.45174	-0.03377				0.937457	0.05676	1.23979	0.607565	-0.48602	0.624266	0.644564	-1.01097	0.534349	2.19669	-1.03124
												-5.03768	-0.61769		-2.65986	-0.15954	8.09269	-3.81459	-3.23022	-0.85698	-1.30334	-1.0734	-1.13025		-0.15596	2.02638		2.97181	3.4599	-0.65605	-0.19094	-0.09042	-0.18372	0.779032	0.523822	0.89672	-2.05798	-2.20857	-0.90549	-5.45301	1.36386	0.492007	3.20029	1.12935	-1.10831	-1.70103	0.535855	1.15599	1.02929
													3.04954	5.46676	0.233903	1.56798	-0.89456	-2.66936	0.963095	0.825994	2.97762	0.486316	-0.05585	0.85235	0.73819	2.78768		0.709679	2.52578	0.611762	1.22918	1.07776	-0.41324	-1.43727	0.177491	-1.45604	3.55143	0.528438	1.32349	1.17029	0.260386	0.6563	-0.79727	1.15945	1.59748	0.456624	0.800074	1.93238	-0.15
												1.93178		3.34288	2.98676	-1.65412	-0.12257	-0.1234	0.868261	1.90972	0.509119	0.871613	1.66119	1.75896	-0.25592	0.635385		0.743075	0.29736	2.63886	-0.3477	0.470761	-0.18112	-0.61482	-0.63772		3.73403		-4.51211	-0.65579	-1.89237	1.55534	0.616375	0.95464	1.85736	0.842172	1.21887	-0.33479	-1.76922
														10.3252	-5.71025	2.45886	3.29919	3.96371	0.679115	0.873607	2.35987	-0.25941	0.266838	1.14208	-1.10521	0.751614		0.847106	1.37786	6.28113	2.60082	-0.7961	1.60329	1.23535	-0.02834	2.87628	3.2053	-1.68996	2.0775	0.299012	0.619837	-1.11934	3.47361		1.73392	1.81339	0.607641	1.79437	-1.12397
													5.11174			1.98412	-2.65104	-0.11229	1.28923	1.92439	1.08513	0.677582	1.01803	-1.74224	0.627694			-0.96294	1.48085	5.72798	1.31235	-0.78374	1.05756	0.743546	0.110806	-2.31414		4.50118	8.13292		-1.48988	2.54363	0.648458			0.754752	0.462265	3.83888	1.11104
												3.4983	1.20626			-1.151	-0.01106	1.27907	0.246598	0.753564	2.40514	0.193108	0.834811					1.42832		1.10231	2.14151	0.027329	0.857409	0.127912	0.639623	-0.55333	2.91452	0.152086	-1.46878	0.524601	1.85761	2.4406	2.28018	0.799105	1.37848	0.279247	-0.52993	-1.51959	1.92622
												2.20745	0.709009	3.85378	2.3697	-3.36973	-2.23322	0.412608	2.77318	-1.97496	4.02876	1.45874	-2.0928	2.66638	3.77049		-0.42062	1.00993	-1.8186	1.21992	0.85445	2.33545	-0.13106	0.923272	0.07824	2.13339	3.44062	3.47369	3.21468	-1.6685	-5.45146	1.08185	0.376545	-0.07754	0.435218	-0.2832	-0.27903	1.41666	0.270243
												0.447701		9.16905	4.62654	-4.05595	1.34533	-3.81459	-3.23022	5.01143	-2.4537	-1.0734	-2.40545	-0.21572	0.462767	1.27025	-2.45733	-0.53644	0.062076	-0.06388		2.37181	-2.89543			4.36949	3.25184	2.94381	4.58249	1.64523	-1.28685	1.40837	1.72538	0.648027	0.681865	0.692839	-1.2544	1.12693	2.05873
												-6.48166	2.54459	-1.01329	2.1579	2.46075	2.25061	3.08209	2.84136	-1.58623	0.696872	-0.36143	1.56963	-0.19869			-4.49916	0.577239	-0.53989	-0.03665	1.61851	2.08855	-0.30995	-1.10153	-1.19818	1.65827	-1.79748	0.862669	0.62547	0.123343	-2.73664	0.569109	2.09329	1.60794	-0.83354	0.20196	-0.66537	0.52523	0.478035
												0.408532			1.11099		-1.834	0.522746	0.609742	2.6045	2.31688	-0.43069	1.0905	-1.38358	-0.35667	5.52689		3.79728	3.03129	0.59415	1.02887	1.73132	1.28208	0.771039	0.180498	1.49552	0.05998	-1.30533	-0.11905	-1.17565		1.87733	4.35617	0.134203	0.514814	0.080477	0.413506	2.49556	2.2828
												0.994942	0.420915	0.838905	1.47202	-0.09352	-0.27635	3.32867	2.63114	2.19829	0.977172	-0.56893	0.363558	-0.7359	-2.44324			2.76954	1.8741	3.94551	0.922845		-0.23447	-2.73457	0.523079	1.66069		3.02653				-1.09274	-0.60615	3.67145	0.63433	1.02632	0.765517	2.87129	1.87686
												-3.92881	1.06911	0.135699		0.775363	1.24936	1.98376	3.14504	1.82929	0.432867	0.766594	0.65452	4.78392	2.42466			0.092988	-1.04426	5.6382	1.92812	2.07913	0.656393	0.145868	0.938545	0.005636	3.22447	0.540293	-0.42619	-0.3105	1.57602	-2.20145	-1.44269	0.223287	1.45182	-1.64179	-0.94321	2.15087	0.573027
															4.20786		-0.36538	0.804173	0.723044	5.06181	-0.03903	-0.33858	-0.05626		2.77063			0.082082	-1.53155	2.74107	3.01529	2.67936	-0.41354	0.821425	0.340802	-1.40135		0.260678	2.72649		-3.37055	1.18363	2.21453	1.68355	1.18603	1.06401	0.511171	1.25271	-1.41094
																	5.94668	0.412458	1.2557	-0.75182	0.988125	-0.68678	0.4724	0.217998	-1.33993	0.374993	-2.70646	-0.6367	1.28317	3.86321	1.70766	3.31516	0.117446	0.513679	0.798668	-0.18754	1.11066	3.30512	0.905515	-2.35041	-4.08715	-0.61484	-0.01747	-0.73503	-1.22207	0.238581	1.28826	0.819236	0.331034
													1.29075	2.94116	4.7119	2.70814	0.310951		2.41663	0.723052	1.22089		0.216799	0.186573	-1.34188	0.357294	-2.70738	-0.63186	1.28798	3.65543	2.06038	2.01005	-0.0245	0.564094	1.35116		2.23072		1.25657		2.23054	1.31484	0.608537	-1.07744	1.5692	-0.00525	0.593196	1.14481	0.948154
												0.945822	2.00063	2.29521	-0.84127	-1.51301	-0.11076	1.45587	2.29351	1.12271	0.326598	1.09497	1.2316				0.937457	0.05676	1.23979	-0.83372	0.441061	0.99972	0.031398	0.729038	2.29767	4.74245	2.5436	-3.31999	-1.71765	-0.33766	-0.09685	1.51608	1.70425	0.397991	-0.13759	0.00761	0.101754	0.724935	0.263375
													-0.51757			-0.83138	0.611964	1.93154	1.02348	-0.64746	-2.37649	1.96041	1.13579						0.81622	-1.01855	0.379704	1.05754	0.163568	0.7417	2.36889				1.01146	-0.34929	1.35082	0.703147	1.18121	1.08114	0.130635	0.478818	0.336343	-1.54688	-0.29816
												2.82389	0.485199	2.9216		-3.95039	-1.74043	-1.78224	0.814518	0.66155	-2.20989	2.65588	-1.0443	-3.17286	-1.25818	3.94182		1.19616	0.289853	-1.49785	4.3775	-1.57536	2.4265		0.44287	-0.91166	5.27515	0.900838	0.936225	0.692789	0.134764	1.80228	-0.00167	1.57334	-0.66316	-0.65263	-0.90268	1.64067	1.87486
												0.647766	2.70624				-0.5861	3.40329	2.18683	2.70815	1.27069	1.24206	0.404756	4.78392	2.42466			0.092988	-1.04426		2.28812	0.072345	-0.02424	-1.37768	-0.79896	0.295697	1.29445	-0.67612	1.74842			1.59116	0.801998	-0.36461	1.78611	0.159735	0.322211	2.05967	1.10112
												4.74245	2.5436	-3.31999	-1.71765	-0.33766	-0.09685	-1.10095	-1.80291	-0.04532	2.38356	-1.23765	-1.30605		2.77063			0.082082	-1.53155	3.93739	2.23052	1.6278	0.850437	0.718787	-0.18926	-3.73623	2.06304	-2.81643	2.0413	0.260193	-3.65971	2.7839	1.80842	2.78768	0.797652	-0.56515	0.179989	1.79574	-1.12256
												3.13479	3.10638	1.52921	2.13699	1.17576	0.837682	2.69794	3.54229	4.23887	0.853353	-0.52069	1.49056	0.217998	-1.33993	0.374993	-2.70646	-0.6367	1.28317	3.86321	1.70766	3.31516	0.117446	0.513679	0.798668	-1.00753	3.16896	0.137786	-0.38625	0.668748	-0.05845	2.48232	1.08354	2.69882	0.665625	0.19232	-0.02836		0.176684
												2.25586	1.11742	1.83834	-0.01973	0.939934	-0.75638	-0.47588	1.79519	2.24674	0.981127	1.74291	-0.39985	0.207994	-1.34544	0.361175	-2.70829	-0.62679	1.29895	3.65543	2.06038	2.01005	-0.0245	0.564094	1.35116		-0.3356					1.67898	0.870262	2.32557	1.40352	0.440591	-0.02836	-4.01799	-0.31122
												1.47696	-1.32465	1.64904	1.83346	-0.20981	-1.31573	2.00554	1.21226	4.70992	-1.88962	-0.00627	0.806113				0.937457	0.05676	1.23979	-0.70471	0.441061	0.99972	0.031398	0.729038	2.29767		4.33336		0.274128	1.00554	-2.65474	0.603224	0.963504	1.08017	0.65113	-0.10666	0.511813	3.43338	-0.40819
												5.45669		-1.97894	2.19668	0.621155	0.909977	4.22526	0.048185	4.51044	-2.26904	0.809386	1.53369						0.81622	-0.9498	0.371408	1.09318	0.139446	0.764588	2.2889	2.83571	3.33222	3.47369	-0.42062	0.218288	2.11246				-2.49634	0.388696	-1.8465	-2.38056	0.298049
												1.06849	2.79654	0.389313	-0.83257	0.732303	1.76143	-0.6917	-4.09484	2.32878	-4.75239	-2.29552	-1.52546	2.40486	5.45192	-3.47981	7.41585	-4.10255	-0.01952	-1.49785	4.3775	-1.57536	2.4265		0.44287	3.31277	0.886938	0.849128		-0.05794	2.47645	-0.89199	2.07887	1.50704	-0.22935	2.01493	-0.79591	-0.48947	-3.47701
												0.731492					-3.89338	0.876462	0.656701	0.56613	-0.70676	-0.25238	-0.63864	4.1311	0.842057	-1.44923	-1.08379	1.87514	2.05922		2.28812	0.072345	-0.02424	-1.37768	-0.79896							2.7235	2.07887	1.50704	0.919964	0.517361	-0.14678	-1.3912	-4.46364
												0.928846	2.87346		0.488799	2.38268	0.694169	1.6817	0.172296	1.14897	-0.08989	0.407597	0.139865	-1.54711	3.65953	2.23385	1.21983	-2.55012	-2.09236	2.47863	2.44394	1.90427	-0.48533	-0.75828	-0.82711	-0.22633	3.0494	0.096548	-0.55372	0.478044	0.918168	0.11251	-1.93849	-0.37119	-0.55773	-0.42348	3.00789	-1.3912	-4.46364
												2.74651	-1.05639	4.96079	-0.42097	-2.29143	-0.3614	3.36023	-0.65527	0.154443	1.05886	0.873883	0.208402	-1.50899	0.205343	-0.35222		1.77922	-0.24375	1.30819	0.532947	1.52092	0.35671	0.534732	1.83193	-1.32889	1.06334			-0.53105	1.25159	0.535029	0.471947	2.54958	0.8206	-0.17916	1.17297	-1.40545	-3.50406
													3.63979		0.492271	1.42005	-0.82232	3.22782	0.367688	2.03373	2.23443	0.628577	0.36509						1.23979	2.77738	-0.41648	-0.40809	1.9024	1.55502	0.278841			0.298479		2.67741	-0.72788	0.165564	-1.67516	-0.42824	-5.40452	-0.34717	0.445596	-1.40545	-3.50406
													0.810577	1.22906	-0.03608	1.77577	-0.35297	0.605101	2.76257	-0.75509	2.65547	0.60023	1.31957	-1.33399	1.92141	4.58685	-0.76301	0.263342	-0.88044	2.86337	-3.93335	4.31031	1.06008	-2.09175	-0.15668	3.95006	2.13119	0.031402	-1.68122	-2.73506	-0.21718	1.45532	0.480403	0.356367	0.312748	0.414049	-0.00807	-1.96264	0.429551
												-3.24497	3.15042		0.150228	0.182688	-1.67772	0.889171	0.920927	3.33765	0.703447	1.37041	0.303038	-0.48213	1.75455	2.79278	-0.68756	0.280036	-0.59954	1.82092	0.63831	0.047146	-0.20186	-0.2879	0.1976		1.31577	0.772747	-0.87068	1.74053	-0.18236	3.46136	0.32357	-5.0626	-1.5185	1.38231	0.707679	-0.47522	-4.43631
												1.01329	0.721451	2.06742	-1.38497	-0.44828	0.97671	0.32882	-1.41036	1.62784	0.584873	0.933753	-0.37635	-1.96264	0.429551		-0.17652	0.87367	0.517071	1.79303	0.48788	0.048296	-0.09999	-0.2703	0.234783				2.60669	1.04585	-0.55853	0.539718	0.213268	3.60546	-0.49082	2.28987	1.85531	-0.47522	-4.43631
												1.49726	1.49621	1.91197	0.408044	-0.34752	0.942021		1.93188	0.046344		0.712108	0.891394	4.52975	4.25391	-5.11353	0.259929	0.581191	0.111993	1.29594	0.749635	1.71816	-0.83958	0.344376	-0.52052	1.50535	2.70966		3.14422	-0.01427	-1.20984	1.75713	-0.58516	2.96044	-0.49082	0.422699	1.93869	-0.47522	-4.43631
													1.90543	0.238989	1.47071	1.77577	0.748528	0.452013	0.750233	0.790933	1.43313	1.50497	-0.20357	4.46943	0.005753	1.63108	-0.54372	-3.30027	-0.15824	0.134252	2.52271	1.38575	-0.53245	0.488215	0.136664	-0.42789	0.948375	-1.81621	-1.40889	-0.47736	0.014465	3.78021	-3.44194	-0.30473	0.513438	1.71903	0.4141	1.11899	-0.39881
												-3.92881	1.12651	6.16197	0.505629	2.37245	0.380494	3.34231	1.89964	0.922709	0.824982	0.130472	-0.23535	3.46819	-0.09624	-0.21079	-3.01591	-0.07994	-2.21717	0.109043	2.70545	0.614318	-0.90274	-1.47177	-1.47192		-0.91273	2.31345	-0.08213	-4.44394	-4.77053	0.90755	0.682688	0.296391	0.033342	-0.53515	1.04706
													4.16378		0.861711	-0.58238	2.72954	-0.03284	0.093126	-4.26161	0.163031	-0.97109	2.0143	-4.62825	-2.90742	-3.13377	-2.51131	-3.68229	-1.37308	2.18066	2.5881	3.40853	-2.1499	-1.68932	-1.63867		0.260428	2.87633	-2.17214	1.78301	-0.65429	-1.88641	2.59902	5.48179	-0.52155	0.307529	-1.09239
												-5.10554				2.50488	0.385158	0.6563	-0.79727	1.15945	1.59748	0.456624	0.800074	0.130911	2.67065	-1.2838	-0.62896	0.995218	2.36934		-1.66553	-2.73879	-3.41327	-3.88035	-2.0891	4.02266	-2.0097	1.82336	0.348402	-2.02685	-0.63369	0.551312	1.93746	2.12837	-0.46309	1.29331	0.467992
																	-1.0616	-0.08957	2.47877	1.68343	-0.18918	0.942385	0.441668	-1.70761	1.80864	3.49726	2.53145	-0.62492	1.31293	-1.62496	1.0661	3.76903	2.97842	0.154066	0.119712						1.08779	-1.02393	3.51417	1.67378	-0.53648	-0.02463	-1.35654
													0.019851			0.792597	-4.20393	2.43921	0.682243	0.478029	0.464696	0.056583	1.02918	3.14921	1.88682	3.44934	2.06923	0.497772	2.3605	-0.81797	0.050399	1.95857	0.793218	-0.61894	0.651671		3.73164		-4.48939	-0.5103	-2.45232	1.5897	2.66269	1.87349	-1.56717	0.554255	-0.59189
													4.08261			1.08079	0.599283	2.01493	1.72142	3.83826	0.806555	1.23148	-0.86929				-0.03468	0.837637	2.18813	-0.72527	0.184778	2.45246	0.983944	-1.17457	0.61051	3.13479	3.10638	1.52921	2.13699	1.17576	0.837682	2.11239	-0.48688	2.42119	0.300974	-2.18003	-1.17851
												3.48847			3.34761	3.57115	-1.12017	2.24745	1.09995	-0.15408	1.05468	-0.89748	1.0568	0.914856	1.71228	1.1091	-0.71024	0.0227	0.223466	-1.43272	3.24502	0.475527	-1.40791	-1.10649	-0.19237		-0.418	0.299459	-0.99441	1.95022		-1.80004	0.132104	2.66653	-1.2163	-0.8559	1.00145
														4.31298	2.41733	2.29519	-5.64636	4.98806	0.392077	1.32735	1.43537	0.597573	0.005231	4.95105		0.512911	-2.28046	0.475066	-1.65642	0.853924	0.911853	2.8166	0.319682	0.91675	0.176698	2.00691	1.42981	2.73341	-1.65785	0.44943	-0.43313	3.49469	2.18405	3.35753	0.736257	0.346812	-0.6053
												0.488758	4.56228	4.37742	-1.8402	-0.95908	0.566467	2.13239	1.28297	5.26189	0.707063	0.606808	-0.49627	0.884675	0.765266	2.88029	1.41583	1.46591	-0.03968	-2.16897	0.78158	-0.31901	-3.05002	0.14989	0.087463		4.1537	-0.73502		-0.24852		0.413471	2.02728	1.02058	0.152782	0.599823	-0.92034
													3.63836			0.585021	0.535817	-1.99786	-2.47705	-0.67514	-1.7226	-0.90093	-0.96023	0.088542	-0.87263	0.060532	-0.243	-1.36685	0.813706	-0.36842	-1.0325	1.9193	-0.57391	0.441119	0.401817	1.66069		3.02653			3.8264	-0.1174	-0.24381	2.75732		-0.35828	-0.57027
													-0.21229		-1.62255	0.476595	-4.19441	2.50355	0.210033	-1.23281	1.10288	0.958457	0.501215	-0.04487	0.698526	0.08447	0.775154	0.492606	0.581397	0.451053	-0.40383	-2.50051	0.429546	0.336698	0.450876	4.1943	-1.51248	6.70788	0.007098	0.12926	-1.04635	1.45273	2.30658	2.28384	-0.08253	-0.40726	0.929996
												5.20767	2.89279		-0.46479	-2.45962	0.439487	-0.6273	2.5157	3.48296	-1.57605	0.565426	0.269843	0.005776	0.619881	0.158866	0.615579	0.349106	0.340383	0.637325	0.577466	1.36599	1.07708	0.299071	0.701835		4.1537	-0.73502		-0.24852		1.32574	1.97091	0.143546	0.409926	0.876367	0.82579
												-0.15597	2.9529		-1.49199	-0.74758	-0.59631	1.46562	-1.3436	1.22632	-0.24907	0.266695	0.973852	0.415021	0.532992	-0.00661	0.640392	0.567374	0.720063	0.644557	0.02123	0.57363	0.387123	0.194038	0.411922		4.1537	-0.73502		-0.24852		1.46563			2.42651		-1.17229
												2.19494	-1.46332		-0.09096	0.514097	-0.21461	-1.11934	3.47361		1.73392	1.81339	0.607641		0.990768	1.77333	-1.16735		2.11886	0.64408	-0.10277	0.26851	0.489222	0.206455	0.492414	3.29674	-3.02582			-2.97869		1.46563			2.42651		-1.86483
														4.3158	2.42649	2.29707		1.15783	1.85249	1.28456	-0.07467	1.82659	1.06119	-1.66545	-3.59435	-1.75109	-1.05226	-1.45767	-1.86259	2.89396	-0.46986	2.24722	-1.81054	-2.78051	0.920796			-1.41309		-0.92204		-3.89094	2.1831	1.32056	3.27123	0.637754	-1.74239
												11.1307	4.02173		-6.67395		-2.83964	-0.08868	0.89357	1.56638	1.93044	1.39161	2.09606	1.82569	0.777248	5.2664			2.17009		5.56192	-0.19742	0.327847	0.484476		1.62403		-0.85171	-1.04	0.324034	0.423855	1.57308	1.22612	2.24539	0.311997	-0.18257	-0.33023
													-5.23805					0.438585	1.38005	2.13145	-0.05416	0.955977	0.710771	1.68629	-0.91602			0.35828	1.63694	3.37036	2.67296	0.124567			-0.31409	3.06357	3.2706			1.25406	2.14324	4.31665	0.214635	1.56519	1.54556	-0.26921	-1.41217
												0.528968	-0.31676	3.28525	-0.36972	0.510554	1.67268	0.752007	0.082679	2.28816	-0.31766	-1.19292	1.68124	-3.83657	4.63703	4.11047	0.04394	0.139643	-1.43112	1.52326	-2.72481	3.15354	0.313393	0.247972	2.29337	1.42366	-0.15562	3.05992	-0.9822	0.588251	-1.03771	0.048469	1.74486	1.71588	-0.48499	-0.62654	-0.39403
															1.01146	-1.28789	0.865398	1.4626	-1.36577	0.56532	0.631378	1.64935	0.366379	-0.24713	-0.67836	-0.60175	-0.25091	-1.05091	-0.5515	1.20154	0.820206	3.27934	0.716389	0.862818	3.80012	4.02266	0.462767	2.67614	-1.03905	0.418514	-0.76041	1.02377	2.22516	2.10453	-1.62583	-0.24689	-0.13247
												0.488758	4.25466	3.97406	-0.88652	-2.35278	1.67717	0.63932	0.641257	1.22632	0.249467	-0.01871	0.681551		1.7425	1.67438	-0.10401	-0.69588	-0.36665	-0.1567	-2.22545	6.41185	-1.33132	-1.07374	3.42766		-0.29182			-1.89697	3.14695	-1.86613	0.795846	0.44723	-0.25636	0.695834	0.466703
													-0.29519			-2.68021	1.28867	-0.1107	2.36503	0.67686	-1.02451	2.81331	0.39804	0.57219	0.284293	0.308186	1.73135	0.547477	1.15818	1.67421	2.41427	1.0594	-0.05894	0.034034	-1.69357		4.1537	-0.73502		0.953113			-1.91766		1.35036	1.14035	0.80095
													-3.7365	-3.1448	-2.86629		-1.04606	1.5158	1.0531	0.583432	-0.78685	0.819026	0.774569	2.49556	2.2828	0.695811	-0.46544	0.076681	0.361845	0.1992	-0.85076	-1.19903	0.154413	0.890719	0.974949			2.34133	1.41687	-1.86644	-8.82424	0.828418	3.82409	1.3109	-1.06512	-1.33119	-1.06882
												2.73978	1.92298		0.515635	-3.92996	0.367996	1.05982	2.83509	0.470893	0.347059	-0.0708	0.571985	1.72866			1.16346	1.51946	0.350822	3.00103	0.63692	0.485691	1.14971	1.1914	0.248453			-3.49617		1.97264		2.30541	1.17356	2.10547	0.159751	0.651795	-0.85807
													-0.11654			1.85947	-1.87397	0.658267			1.30097		-0.45653			-2.41309			-1.8191	0.165417	2.19249	1.26917	1.90437	1.20795	0.959809		0.401343	3.68751	-0.93005	-0.1939	0.355568	-3.58331	0.156659	2.81642	-2.59537	0.705784	1.04652
												2.12853	1.01031	4.31463	0.579556	-1.05064	-0.95643	2.54363	0.648458			0.754752	0.462265	1.87597	2.87346		-1.35	0.288123	1.33898	1.08486	-0.26768	-0.12581	0.138367	-0.89498	-0.3058	2.44146	2.36484		-2.22024	-0.36739	-1.3288	2.75424	-2.18907	1.53216	-0.54572	-0.30562	0.093183
												0.664191	-0.58902	2.51669	-1.379	-0.02836	-1.77954	1.70163	0.400214	1.9557	0.845128	0.77379	-0.00276		0.057406				-0.75198		2.2538	0.908844	-1.21094	-0.77332	0.350824							-0.93594	0.714212		1.89122	-1.8646	0.934683
													-3.80508	0.7313		-3.11232	-1.70807	-5.71413	-3.54768	-5.13313	-1.737	-0.44755	-1.40406	0.52523	0.478035	0.465081	-2.02976	1.31223	0.732983				1.01146		0.562331						-2.5367	0.771138	0.664895	-0.45664	0.791335	0.674411	1.18711
												1.6654		3.81698		-2.3683	0.269526	3.44133	1.50239	2.19765	1.04414	-0.51004	1.05442	-0.37717	-0.03642	1.49065	5.90064	2.37436	2.47715					-1.28789		-0.11349	0.961198	2.61543	-2.49962	1.59265	0.98805	0.552351	-1.06721	0.35666	-1.45675	0.595984	0.419194
													1.74816			-4.77233	-4.24262	-0.71	1.77896	0.767929	2.13996	0.949395	1.94984	0.295697	1.29445	-0.67612	1.74842			-0.42357	-2.13654	-2.21239	0.108804	3.39629	0.19795		6.52583		1.63764	0.946166	0.954397	0.255635	-1.06721	0.35666	-1.99053	0.605685	0.419194
													1.50347		-0.6698	-3.71717	1.46005	2.4406	2.28018	0.799105	1.37848	0.279247	-0.52993	0.556531	6.74275	3.11439	1.91159	2.42226	-0.7076	-1.32087	-0.85433	4.68192	-1.56216	-1.37295	0.329946							-1.47887	1.33653		-2.52538	-4.85153	-1.19493
												1.60006	2.87346	0.010053	3.86865	0.935306	0.700075	0.569109	2.09329	1.60794	-0.83354	0.20196	-0.66537				-0.15847						-0.89543	0.560106		-2.29083	-1.83521	5.00974	1.50994	0.518419	1.32107	2.21897	1.1139	0.914313	0.265062	-0.28251	-0.01388
												-3.92881	1.22147	0.716174	2.55578	3.54632	1.06477	-2.79876	6.02334		-1.28338	0.511078	0.219949	-4.25339	-3.77601	-4.30603	-2.17665	-2.94677	-1.61826	0.365473	0.182161	1.01203	-0.33336	-0.08214	-0.99502	0.884675	0.765266	2.88029	1.41583	1.46591	-0.03968	-0.32646	-0.46094	1.65818	-1.43565	0.88901	-0.8318
												-4.92153	-2.11119				1.03533	1.87733	4.35617	0.134203	0.514814	0.080477	0.413506		0.326198	-2.22948	-0.91517	-0.20855	-0.57489		0.709488	-2.63548	-2.25158		0.251292		-1.45146	2.84994	2.68877	1.17352	-0.02481	-0.50499	-0.04221	1.61245	-1.81818	1.40627	-2.35036
													0.401343	3.68751	-0.93005	-0.1939	0.355568	-3.14082	1.15414	2.00984	-1.20211	-1.74747	-1.48513	0.99251	1.28038	0.797403	0.083765	-0.12398	-0.00052	0.61708	0.551043	1.12205	1.20854	4.59119	1.39712	-1.50899	0.205343	-0.35222		1.77922	-0.24375	-0.28935	0.804935	2.97492	-0.77635	-1.49851	0.365093
												0.936629	2.22166	1.31128	2.21345	-0.81476	0.777466	-2.19729	-0.22959	2.90923	-1.3306	2.38835	2.77442	1.52527	0.390409	-0.47056	1.00896	-0.30958	0.439709	2.2343	1.51684	-0.45373		-2.81145	2.60019	2.21484	0.184172	4.31463	-0.55163	-1.2176	-2.71826	2.3529	1.77022	2.0246		-2.24221	-0.42411
												1.61521	0.234742	5.64581		-1.34982	0.393558	0.712772	0.838793	1.85899	0.610878	0.805347	-0.42554	0.35558	0.464422	0.558754	0.092418	-0.49921	-0.04207	0.920194	0.469564	2.46968	2.82353	-0.16437	0.204863	2.52825	0.830649	5.12175	0.973017	-1.29037	-1.2146	2.54754	2.38763	2.94566	-0.84718	-0.55664	2.12757
												1.61521	0.234742	5.64581		1.03415	0.393558	0.893598	3.10183	2.0524	0.940828	0.061564	-0.03069	1.41666	0.270243	0.029409	1.74147	0.285249	0.585957	-1.38237	3.93187			2.29707	-0.15168		3.91441	-0.73502		-0.46287		1.71769	0.235855	0.385822	2.23996	2.02337	-0.56044
												1.17545	3.8139	2.08682	0.068145	-1.6086	0.840046	4.90082	4.50819	2.36533	0.917108	0.802283	1.45698	0.947844	0.419162	0.489863	-0.0579	-0.15025	0.103226	-0.83813	-3.13667	-1.06812	-0.72515	0.274824	0.161704	1.61521	0.234742	5.64581		-1.34982	0.393558	-0.90173	1.09971	2.62237	1.69437	-1.21096	1.36982
													0.309993	1.67438	0.274499	1.08142	-0.92749	1.80228	-0.00167	1.57334	-0.66316	-0.65263	-0.90268	-0.08658	-11.2109	8.16905	-4.9234	-5.29833	0.969077	0.967971	0.696005	-1.05316	-1.12015	-1.09104	-0.69914	0.485826	0.267536	1.39251	-1.00233	0.52662	1.02256	-3.15489	1.27723	3.43163	-0.20135	-2.42864	0.184107
												0.096664	-0.16069	-0.35086	-0.26954	0.454476	0.210256	2.7839	1.80842	2.78768	0.797652	-0.56515	0.179989	0.949237	0.660514	1.12944	0.125914	-0.05746	0.016347	1.05327	0.579553	1.1118	0.243018	0.365538	0.455177	2.40582	1.2725	1.18966	-1.8056	-0.50026	-0.59757	0.376068	3.14331	3.26927	-0.18386	0.929651	0.906894
												0.132986	0.00966	-0.27866	1.40522	1.09544	0.990229	-0.89199	2.07887	1.50704	-0.22935	2.01493	-0.79591	1.3887	1.37396	0.169097	-1.18364	-0.0749	0.476512	0.029513	0.071204	0.125465	-0.10816	0.415409	-0.21344	1.6654		3.81698		-2.3683	0.269526	0.673219	0.796954	1.34292	0.231814	-0.09409	0.096496
												0.519444	1.12121	0.726441	-0.16339	-1.05913	-0.62356	2.7235	2.07887	1.50704	0.919964	0.517361	-0.14678	1.40468	0.689068	-0.21554	-0.39165	-0.65046	0.297381	0.487645	0.300153	-0.01419	-0.05466	0.806386	-0.06109	1.61521	0.234742	5.64581		1.03415	0.393558	-0.62211	2.0889	2.29631	1.44664	-1.36321	0.542568
												0.133093	-0.18647	-0.52724	1.77906	1.09416	0.906348	2.26464	0.128883	2.13859	-0.47224	0.763484	0.504968		-0.94753			1.45638		0.198116	0.392421	-0.03278	-0.656	-0.00196	0.2025	1.01329	0.721451	2.06742	-1.38497	-0.44828	0.97671	-0.23995	-0.48913	2.23056	1.5636	-0.74408	0.529687
												0.093694	-0.22803	-0.46835	-0.28437	0.490709	0.208289	1.56347	1.46778	-0.10085	0.856059	1.48535	0.824409	1.59525		3.35245	3.26077			0.049972	0.156539	1.45181	0.51668	0.106946	0.368928							2.54364	-1.87429	-4.21846	-0.75494	-0.22737	0.877894
												-0.01219	-0.20712	-0.46912	-0.30825	0.521533	0.201246	-0.19657	-0.30568	-0.38543	-0.19352	0.347995	0.006181					1.19885	-1.17969		-0.9788	-1.48644	-1.08091	-1.19669	-1.67384	2.63377	1.56286	4.36525	-0.318	1.78339	0.38035	1.43681	-0.35775	2.74946	0.154053	0.78647	-0.06568
												0.125342	-0.07216	-0.36548	-0.23905	0.516334	0.279065	0.12765	1.2288	0.685918	0.649759	0.153949	0.310864	0.278294	0.702219	1.68903	-0.6831	0.911525	-0.1198	1.12365	0.511952	0.7772	0.774304	0.252548	0.234957	2.10079	0.331476	2.81703	0.127126	0.888831	-0.10695	1.7367	3.06422	-3.01792	-1.55204	-0.95918	0.468556
												0.151108	-0.01403	-0.32203	1.5312	1.18349	1.03518		-0.06812				-0.3007		0.08388	1.53177		1.15904	3.84648	1.70865	0.433096	0.698293	0.562448	0.171419	1.06499	0.086466	0.563319	-0.53457	-1.99092	-0.27987	-0.54404	-0.49525	-1.47874	2.0653	1.61514	-0.22466	-0.02396
												0.498245	0.705684	0.206207	0.617779	0.562768	0.531361	3.05963	0.858923	-0.94935	0.783098	0.410602	0.7581						1.93579	1.04827	0.434352	0.767782	-1.45273	-0.29674	0.473092	0.130911	2.67065	-1.2838	-0.62896	0.995218	2.36934	0.940419	1.32536	2.55615	0.58608	0.649113	0.046663
												0.236757	0.148737	0.505523	-0.0941	-0.43601	-0.31623	-0.07826	-0.50057	-0.5724	-0.35732	0.388627	-0.04893						2.93579	2.28525	0.243757	2.14457	0.835225	-0.49444	0.13512	3.68967	-0.21782	0.14631	-1.62559	2.57817	-0.502	-0.13528	4.7039	3.85199	-0.93119	-0.89295	-1.41262
													1.22138				0.683897	1.02789	0.147966	-0.12114	0.466629	-0.01824	0.262769	0.345276	7.48401	-0.21539		-0.71921	-1.37216	3.17251	-2.03101	3.0809	3.2026	2.35406	1.09624	0.936629	2.22166	1.31128	2.21345	-0.81476	0.777466	0.047207	-0.21977	3.80396	-0.30077	1.64233	0.620115
												-0.04972	0.142587	-0.23221	0.106851	0.386471	0.222082	-0.18963	-0.4076	-0.49659	-0.3515	0.435976	-0.01945		2.48896	-0.77126	-0.4614	1.24656	1.34341	-2.30893	2.37822	-0.31134	-0.22357	0.356398	1.79987	2.12853	1.01031	4.31463	0.579556	-1.05064	-0.95643	2.65827	1.20941	-1.62068	-0.25872	-2.25419	0.206312
												0.089956	0.051357	-0.23447	0.999379	0.581432	0.499229	4.43787	2.72786	-0.66567	5.77903	1.45504	1.71584	1.43172	1.19227	2.29046	3.92923	2.30334	-3.67348	1.08079	2.67448	1.60706	-0.12753	0.283353	0.172329	1.32953	1.01521	1.89602	0.921452	1.6917	-0.07889	2.65827	1.20941	-1.62068	-0.25872	-2.25419	0.206312
												-0.17301	0.021662	-0.21371	-0.17323	0.121914	0.023466	0.321293	0.348701	0.216232	0.535181	0.251933	0.364598	2.0662	0.738482	-0.63407	-0.02144	0.500923	-0.19289	1.46903	2.61436	4.06753	-0.87212	-2.41624	0.164193	1.82006	4.34756	7.38258	-3.51255	0.846958	-1.74761	2.65827	0.725425	-1.62068	0.455487	-2.25419	-0.02752
												0.017806	0.775538	0.306041	1.84186	1.33857	1.41162	-0.54923	0.515803	0.998468	0.457579	0.086266	0.406467			6.37241	1.40086	-1.67047	-6.15199	-3.38879	1.79437	-0.82812	2.01146	2.29707	0.903363	0.538557	0.878943	1.45787	0.308942	1.45611	0.13298	2.97216	0.66269	-0.66649	-1.12662	-1.96357	0.666035
												0.173998	-0.00884	-0.29586	1.3602	1.02322	0.898768	-0.905	-1.54631	-0.03869	1.27449	0.914601	0.861939	1.12693	-0.5331	0.04374	-2.91272		1.89358	-6.35966	2.81311	0.406344	-0.30531	-0.94464	-0.26288	1.45375	0.980295	0.845134	-0.81502	0.20914	0.945935	0.946065	1.72229	0.864704	1.92289	0.180933	1.05194
												5.15007	1.82503	4.67603	-1.19901	-1.39881	-1.25254	0.435072	-0.07443	-0.34284	0.088592	0.283545	0.248409	1.12693	2.05873	0.04374	-2.91272		1.76787		-0.07195	-2.98013		0.318473	-0.4942	0.548051	0.607569	1.66641	-0.2774	-0.09998	0.112674	2.09435	1.35171	0.948598	-0.10243	0.482199	0.619818
													1.32567	-0.71714	5.36219	-3.54269	-4.80503	-0.37881	-0.16593	0.707994	-0.02151	-0.37882	-0.11068	-0.26229	1.57143	0.917296	0.082646	0.422576	-1.78173	0.729565	-0.34295	2.56235	0.649963	1.72922	-1.42504	0.183352	1.26596	3.21426	0.114786	-0.2049	1.60212						1.17633
												-0.08214	0.254907	0.245827	0.272824	0.07589	0.204523	-0.18335	0.077086	-0.04644	-0.26849	0.102609	-0.01585	1.05539		-4.9651	0.192898	-2.09138		1.39997	1.05509	-0.68491	-0.72066	-1.35411	-1.3153	3.14113	0.879719	0.284238	-0.35882	1.08661	-0.14185		-1.01378	3.07602	1.48539	-0.27775	-1.53234
												0.185455	-0.44742	-0.30732	-0.04751	-0.43825	0.092415	2.24139	-1.48777	0.464576	0.316017	0.03586	0.189367	0.037275	-0.70356	0.20329	-0.54769	0.41621	-0.01878	2.46661	3.32382	2.01787	-0.18417	-2.05624	2.4456	3.67957	0.731167	4.38798		-0.19186	1.19033	1.61763		-0.92766		-1.74732	0.972318
												0.147071	-0.24964	-0.53919	-0.42798	0.574402	0.402556	0.632615	0.061612	0.316194	0.444405	0.235839	0.159537				0.734616	1.68121	-0.8124	1.11174	0.490483	1.46491	0.545084	0.171666	0.538995	0.278294	0.702219	1.68903	-0.6831	0.911525	-0.1198	0.641471	0.355087	-0.93619	1.13699	0.834095	0.686504
																	-0.17755	-0.36608	0.630128	4.11518	-0.28151	-1.33221	3.7946		-9.57344	0.637361	2.10017	0.272646	1.6835	0.329436	4.07642	-1.5006	-0.59402	-0.2522	1.15821	0.04552	3.52051	7.03094	-1.17415	2.37131	-0.32938	-0.74083	1.59556		1.27449	1.95311	1.45407
												-0.54728	-0.77208	-2.35256	1.09235	0.462547	-2.95929	2.01126	-0.07354	0.500367	-2.90278	-0.08473	1.35081	2.43193	0.964025	0.042683	-0.30543	0.141311	0.251361	0.855616	-0.27278	3.63001	0.049567	-1.73681	0.728195	1.16293	1.79904	0.102755	0.058231	1.43128	0.924653	2.55842	0.178405	2.46062	1.91149	-0.1718	-0.33028
												1.45375	0.980295	0.845134	-0.81502	0.20914	0.945935	-0.06977	0.713888	0.635698	0.409546	0.053017	0.275485	1.85085	0.964025	0.473121	-0.30543	0.141311	0.32618	-0.80424	-0.25261	1.94403	-0.43814	-1.57766	-0.00365	3.08983	0.422593			-0.53105	1.62423	0.845184	1.14019	-1.3886	-1.33921	0.276004	0.639782
												1.06735		-3.09978	-0.01166	-0.7198	1.49865	-0.35423	-0.3848	-0.25692	0.013373	0.296969	0.410747						1.83626	-0.53066	3.18785	0.039905	1.50102	-0.15168	-0.79953	4.52975	4.25391	-5.11353	0.259929	0.581191	0.111993	-0.19904	0.907575	1.5968	0.088773	-0.00684	1.33568
														-5.87252	2.20066	-2.0675		-0.50352	-0.65267	-0.75441	-0.47121	0.532346	-0.02159	-0.26821		-0.54182	-3.6179	-4.04278	-1.21992	-1.59829	3.91197	2.43587	-0.87375	-0.24678	-2.98494	-0.55042	0.159177	-4.97676	2.40816	-0.78443	-2.79045	3.14434	-0.72678	0.48355	-2.57134	-0.43788	-0.0318
												1.84238	0.513105	9.26216	2.56199	2.03682	-0.02145	0.253259	1.71873	1.01987	1.91192	0.557985	-0.16057	0.292049	0.080195	-0.06064	1.40533	1.04214	0.969166	0.482991	-0.32675	-1.04945	0.866001	2.56168	0.430818	1.41178	0.305928	1.58002	0.076829	-0.28171	-0.12276	1.76248	1.12196	1.55282	1.83937	-0.38139	-0.79937
												1.92081	1.33484	0.163293	-0.43981	0.859763	-0.3876	1.39059	4.24251	-0.11921	0.625907		0.511948	-0.26176	1.00845	0.432962	0.436496	0.539066	0.443293		-0.44664	-3.41309		1.71211	-0.64918	2.74651	-1.05639	4.96079	-0.42097	-2.29143	-0.3614	1.24863	0.472563	0.281109	0.51005	-0.27228	0.352997
												2.21484	0.184172	4.31463	-0.55163	-1.2176	-2.71826	-1.88641	2.59902	5.48179	-0.52155	0.307529	-1.09239	-0.6608	5.64861	-3.68795	2.35424	-1.05547	0.736858	-1.52408	1.26106	2.60794	-0.16977	-1.09078	-1.73992	3.58255	0.086955	4.02351	1.0642	-1.10788	0.474941	3.43212	0.938023	2.9616	1.24085	-1.54502
												2.12534	2.05651	0.611736	0.711349	-0.79405	0.999136	1.41294	2.88427	1.98668	0.117947	-0.08543	1.13529	-2.4519		3.39235	-3.20816	3.24349	1.35145	-1.87814	-1.54617		-1.57351		0.102902	-1.11196	1.55882		0.872232	0.996761	0.393642	1.4717	3.67523	3.5784	-0.1744	0.575164	-1.26744
												3.58255	0.086955	4.02351	1.0642	-1.10788	0.474941	-1.7043	1.03142		1.89898	-1.64466	-1.77328		-1.1217			0.712108	-4.98009	-0.91278	0.810775	0.864963	0.279119	0.029514	0.36076	0.914856	1.71228	1.1091	-0.71024	0.0227	0.223466	-0.38237	1.68991	0.820498	0.950382	-0.31469	-2.34261
												2.43917				0.650436		0.557902	0.240086	1.15465	2.70802	0.374982	0.946783	2.22429	2.68198	-2.18146	-1.75819	-4.59427	-0.85775	-1.05917	0.812735	1.25818	0.442901	0.011038	0.235526	-0.25323	0.681914	1.14162	-1.45786	0.751309	-0.29925	0.903943	-0.06515	1.86853	1.55873	-0.60543	1.76103
															2.60669	1.04585	-0.55853	1.06558	-0.26245	1.17984	0.708141	0.219281	0.921897		2.84164		-1.00057	-6.43265	-0.48008		-2.39005		-0.74343	2.03404	0.765862	1.26957	0.616474	3.19276	-0.34778	-0.29303	-0.37648	-2.88132	3.20531	-2.05768	-1.08177	0.772737	0.017301
												0.962465		4.25934	2.34125		0.72862	3.49469	2.18405	3.35753	0.736257	0.346812	-0.6053	4.95706	1.66872	0.978564	0.096464	3.47675	-2.34152	-1.51722	0.104713	-0.23338	-3.22559	-1.8967	-1.62174	-0.38178	1.77524	3.99229	-3.69559	1.49066	-1.53342	1.5803	0.715622	0.897223	-0.04944	0.102949	0.381382
												-0.15597	-1.22422		-1.9316	-0.06996	1.28533	1.90858	1.70739	2.63857	0.592913	1.48778	0.755188	3.7607	5.53207	-0.72242	1.6551	1.77046	-1.9067	-2.38352	2.05741		0.426497	1.61355	0.354261	-0.25323	0.681914	3.5512	-0.05527	0.273504	0.083267	2.23985	-0.66199	-0.32485	0.392039	0.674416	0.695649
												1.92258		3.35245	3.26077		-0.01668	0.413471	2.02728	1.02058	0.152782	0.599823	-0.92034	2.61679	3.87679	-1.41702	2.11257	-2.3601	0.157245	0.3397	0.221333	-0.92479	0.631715	-0.05511	0.274674	-2.41796	0.008337	2.23584	-3.26868	1.29532	0.042836	-0.7289	0.953072	1.95385	-0.42303	-0.49125	-0.73338
												-0.42419				0.032858	1.5603	1.11516	0.917026	1.26378	-1.27916	-0.27236	0.047515	6.52988	2.32177	4.54498	-0.70147	1.68848	-0.09364	2.60777	1.12597	2.30417	-2.14801	-0.17901	2.64672	-0.41688	1.83436	1.92151	-0.0841	-0.11564	0.823308	4.4213	-3.74922			-0.45781
																-1.40878		-0.1174	-0.24381	2.75732		-0.35828	-0.57027		0.012806	3.94383				2.69356	-0.28899	1.56229	-1.97414	-0.74844	-0.07235							1.54872	1.00919	0.194857	0.275116	0.272933	0.341611
												5.22155	6.77348	-6.73362		-2.21812	1.66162	1.46302	2.68298	2.81842	1.6151	-0.15698	0.197317		-4.42389	1.89073		-0.32396	0.895756	-1.79812	-4.87043			-1.2127	2.24741	-1.10823	1.28704	1.10634	-1.04788	1.43136	1.00834	1.46571	0.288188	0.23267	-0.41708	1.84703	0.793328
												2.56739	-1.14829			1.15571		1.86843	0.464316	-0.22157	2.03969	1.30503	1.40768					-5.76238	1.90206	2.11313	0.314777	0.673251	-0.87571	1.18421	0.455075	1.09651	0.756398	1.40236	0.878674	-0.7471	-0.07171	3.90695	-0.59116	0.459065	1.04494	-1.24372	-0.21344
												-5.48566				0.959115		0.950192	0.139419	1.55982	2.67379	0.551609	1.29635		-0.29182			-1.89697	3.14695		-1.21528	-0.45358	-0.92626	1.57131	0.913936	1.42176	0.504815	1.15337	1.72338	-0.73763	0.727049	1.72078	0.948938	0.753932	-0.01695	0.15745	0.222763
												-1.08457	-3.37533	-2.63424	-3.37016	-3.40383	-3.29068	1.44403	1.52527	0.111861	1.37937	0.389417	0.762014	2.04703	1.04994	0.637883	-0.75535	-2.31773	-2.18987	-0.01089	-2.21553	-0.81418	1.88272	-0.48099	0.66121	1.77697	1.80577	2.05346	-0.92154	-0.05685	0.261173	1.34655	3.21716	3.37709	0.151011	0.116361	-0.19146
												1.93178	0.0097		-0.47988	-2.77222	0.452682	0.372441	-0.98131	2.6949	0.388577	2.5815	3.2774		3.91441	-0.73502		-0.46287		-0.32382	2.23386	3.48588	-1.58344	-0.38797	1.3413	2.8564	2.56247	1.16247	1.589	-1.30848	-0.41434	1.44959	1.47106	0.5889	2.22369	-0.16604	-0.37769
												2.68885	2.87346		-1.87719	1.22033	-1.14624	-0.95354	1.31756	1.92503	-0.4203	0.606826	2.06131				1.42649			2.73817	2.30027	2.374	-1.53375	-0.51692	1.291	2.46711	3.07373	4.95022		-1.32461	1.06323	2.2916	-1.1092	0.461892	1.11179	0.145671	-0.35873
												2.68885	2.87346		-1.87719	1.22033	-1.14624		-3.50915	-3.2976	-2.11368	-2.57165	0.049101			-0.92766			2.61405	1.95055	0.806418	0.99376	1.85985	-1.13325	0.34991							0.96524	1.00028	2.55654	0.71188	0.352698	-0.6539
													0.83681	0.733917	2.24224	1.89913	-0.06418		0.280128	0.031229	-1.17786	1.24197	1.22196		3.54445	1.51291		1.69008		-2.37173	2.31527	0.923197	-1.36445	1.70266	-1.22502	1.06849	2.79654	0.389313	-0.83257	0.732303	1.76143	0.469823	0.805993	2.8204	0.448824	1.48653	-0.75352
														4.3158	2.42649	2.03404		-2.2893	-2.59193	-2.51115	-1.92121	-2.03519	-2.03526	1.25271	-1.41094	0.165841	-0.59538	0.086468	0.188	-1.8898	-0.24413	-2.15178	3.46334	-3.75649	-3.35076	0.497501	1.13919	2.25953	0.539393	1.77108	0.227258				-0.30491	3.7255	0.446023
												2.43917			-2.16716	0.668513		1.72969	1.80175	0.567307	1.84129	0.583585	0.440281		-1.21298	0.620003	-0.57188	0.270585				2.41208		2.67856	0.910757	1.47696	-1.32465	1.64904	1.83346	-0.20981	-1.31573	2.83811	0.222711	2.07259	-0.84019	0.919514	-0.37361
														10.017	-7.63875	2.1929	6.54462	1.40434	1.99812	2.87827	-0.96718	3.56475	0.275411			0.298479		2.67741	-0.72788	-0.24702	-2.27611	0.605687	-0.26898	-1.48528	-0.19369	0.157615	-1.67326	1.64213		-1.26146	-0.00645	-0.6811	3.83439	-1.31069	0.147491	-1.6989	-0.56026
												2.10547	3.16754		0.126102	-1.1155	-0.11521	1.40434	1.99812	2.87827	-0.96718	1.62723	0.275411	1.41178	0.305928	1.58002	0.076829	-0.28171	-0.12276	-0.03853	1.39555	2.1679	-1.54304	-1.1073	-0.51423	0.664191	-0.58902	2.51669	-1.379	-0.02836	-1.77954	1.99086	2.9918	-0.26689	-2.00821	0.603179	1.28097
														4.3158	2.42649			1.51617	2.76356	2.12282	1.31855	-0.06851	-0.59305	3.10699	5.49423		3.31	3.50792	0.558737	0.031511	2.07801	0.890842	0.775175	1.25551	1.39393							5.80296	2.62504	2.82492	-1.93869	-4.62443	0.934448
															1.56669	-2.79392		2.65834	1.62326	0.604837	-0.9074	-0.25687	1.89563	6.37395	4.43772	-4.19783	2.69403	-0.35828	4.57451	0.863378	-3.06059	-0.66649	1.07201	0.147684	-0.71617	0.695328	-1.86796	-0.87749	3.64672	0.017332	0.621732	-0.18943	0.367375	2.12441	1.6803	0.345334	-0.74607
													1.12779	1.67438	-0.10401	0.589524	-0.92749	-1.64822	0.932981	2.50304	-3.59765	-1.00408	-1.69137					-0.87285						0.059271	1.43329							0.823023	-1.37469	1.2503	-0.14955	-0.84062	-0.27087
															-3.12641	-0.25506	0.553882	3.29687	3.27765	-1.97496	3.47808	2.14806	-1.76029				-0.22558			-0.6392	-0.93639	-0.43956		-2.12181	3.23053	-0.93363	0.725642	-4.09456	0.691839	-2.46798	0.310127	0.373717	0.685258	2.60498	-1.30818	1.12282	0.387801
																0.748932	1.42556		1.49797	-0.36676	1.19267	1.04933	1.84672		6.67168	-4.72883		-0.9869	0.963238	0.863378	0.460254	-1.55475	1.41668	-1.97425	-0.89185	-2.51165		-1.27816	1.4265	-0.68478	2.12844	1.29224	1.04982	0.576548	0.424735	0.889287	0.7185
														4.30017			-0.45653	0.63932	-1.3436	1.22632	-0.24907	-0.01871	0.973852		8.14625	2.1926		-4.64164	3.00477					-0.48171	1.43329		0.806345	-0.70259	-0.57351	-1.87285	0.765865	1.34916	0.557361	3.64369	1.46491	-0.43856	1.94294
													4.16378		1.38573	-0.51496	1.37416	-3.89094	2.1831	1.32056	3.27123	0.637754	-1.74239		3.3792	3.66614		-2.61556	-0.71909					-0.48171	1.43329	-1.31526			-1.64985	-0.34608	-0.77621	-0.8938	3.20241	3.28972	-1.0554	0.200316	0.045553
												2.76796		2.98709	1.20082	-0.23837	-2.14011	3.10944	2.8106	0.253649	1.25364	1.31266	0.391968			0.894485			-1.5824	0.806801	0.092555	1.46235	0.52552	-0.04282	-0.14214		-9.57344	0.637361	2.10017	0.272646	1.6835				3.59642
														-1.52308				1.12169	-1.4399	1.48605	2.09781	1.09244	2.16018	2.05967	1.10112	1.99879	-0.48742	1.00706	-0.66067	2.20224	1.19013	1.42164	-1.62415	-0.2336	-0.18709		0.326198	-2.22948	-0.91517	-0.20855	-0.57489	2.47004	-0.24194	0.530379	2.34572	-1.40734	-2.13421
												0.493903	0.752407	1.17501	-0.73889	-0.7318	-0.13656	2.69247	1.10722	2.62571	-2.52093	0.888289	0.502591	4.65703	0.226572	4.12062	1.33246	-0.14161	0.159521	0.343671	-0.36593	3.88156	-4.00671	-1.42901	0.715362							0.636979	1.30004	0.230802	1.38665	-0.20641	1.06134
												1.14481	0.948154	6.26978	-0.81723	-2.16657	-0.29607		3.14559	-0.01193	0.873958	0.404619	2.98201	2.19669	-1.03124	2.07195	1.0184	-0.03092	0.36916	2.07287	0.942081	0.554577	-0.17959	0.521241	0.240272	0.488758	4.25466	3.97406	-0.88652	-2.35278	1.67717	1.3875	0.070929	0.898937	0.10973	0.478159	-0.0431
												0.282092	0.059746	-0.19003	0.733908	0.630037	0.547126	0.309042	1.48758	-0.75426	-0.92818	0.930012	1.21168				2.05453		0.881943	2.03328	0.450503	1.50025	0.775508	2.36565	1.49574	0.638086	1.05653	-0.40416	1.14365	0.614781	-0.20182	3.85028	0.642371	2.19971	1.38751	-0.48667	-0.23384
												0.244563	0.013452	-0.16326	0.831559	0.815968	0.740316	0.716299	0.817869	0.142087	1.72994	-0.95721	1.35705	0.949303				-3.37131	1.23744	1.31577	0.663717	0.164024	3.24337	0.828841	2.39993	0.488758	4.12621	1.73356	-1.8402	-0.09994	0.566467	1.08229		0.30938	0.885932	1.79957	0.128433
																	-1.9711	2.26532	0.725423		3.46639	1.13003	-1.37362	-1.31526			-1.64985	-0.34608	-0.77621		-0.09484	-0.53897	0.36543	-0.0079	-0.34961	0.488758	4.56228	4.37742	-1.8402	-0.95908	0.566467	2.42352	2.01227	0.745039	1.7431	-0.74932	1.35559
												0.157615	-1.67326	1.64213		-1.26146	-0.00645	1.32686	0.466	1.16334	-0.10412	0.227242	0.126872	2.8564	2.56247	1.16247	1.589	-1.30848	-0.41434	0.250609	-0.70273			-0.42509	-1.36538	0.97581	0.128271	1.19137	-0.52525	0.653211	0.705492
												4.55873			-2.84652	0.475066	-1.39304	1.27176	0.648245	0.910905	-0.74106	0.438502	-0.8094	0.751828	3.07021	-0.21456	-0.64131	0.385805	1.31875	1.62061	-5.38937	0.860524	-0.41675	1.25307	-0.49029
												2.44146	2.36484		-2.22024	-0.36739	-1.3288						2.52075		3.73164		-4.48939	-0.5103	-2.45232	1.73512	1.50061	1.68201	-1.97159	-1.25919	0.35629
												1.82006	4.34756	7.38258	-3.51255	0.846958	-1.74761	0.683451	0.117891	0.153514	-0.39857	0.044544	0.035554		3.73403		-4.51211	-0.65579	-1.89237	1.00324	0.585203	2.60855	-2.78884	0.826915	-0.0243
												1.2461	-0.85248		2.03576	-0.55291	-0.14185	0.000732	-0.56254	-0.65947	-0.2463	0.185615	0.040749				0.872215	-0.73855	0.231504	0.917697	1.81122	2.70608	-0.18079	0.595216	-1.46851
													-0.06812		1.64889		-0.23413				2.39407	5.9736	1.70604				1.01146	-0.34929	1.35082	-0.68471	0.76591	0.300302	-0.15838	-0.42604	-0.48217
												2.00666	-0.63894	3.87282	1.23391	-1.91388	-1.9272	-0.90173	1.09971	2.62237	1.69437	-1.21096	1.36982	2.13339	3.44062	3.47369	3.21468	-1.6685	-5.45146	0.65616	1.1796	-0.01963	0.270038	-0.22024	-0.13991
																0.712108	1.35082	-0.94037	1.11653	-4.66943	0.735583	-1.52588	0.964063		3.44062	1.27025	-2.26938	-0.95071	-5.34905	-0.04861	0.418637	0.738554	-0.00817	0.021266	0.069047
												1.46991	4.61926		0.777825	0.393794	1.46128	0.376068	3.14331	3.26927	-0.18386	0.929651	0.906894	1.42176	0.504815	1.15337	1.72338	-0.73763	0.727049		-0.72443	2.63355	0.8341	-0.51358	0.576918
												-0.56367	2.53151	1.12053	-0.0432	0.523937	-0.9501	-0.62211	2.0889	2.29631	1.44664	-1.36321	0.542568	3.14113	0.879719	0.284238	-0.35882	1.08661	-0.14185	0.733445	0.785081	0.254141	0.898323	0.512465	0.578683
												2.76796	-0.3829	2.98709	2.149	0.337899	-1.22597	-0.13528	4.7039	3.85199	-0.93119	-0.89295	-1.41262		-4.82302			-0.22777		2.70535	0.451614	0.384232	1.03746	-0.21001	0.531332
																	-0.4447	3.03986		0.657298	-1.5735	1.03404	1.93579	-0.93554	0.487645	0.52047	2.86628	0.729745	-1.92482	0.225278	-0.02271	0.473008	-0.20462	0.242456	1.36433
												0.698684	3.17377	4.21212	0.239163	-4.0564	-0.18161	1.30688	-0.01486	1.40402	2.29919	-1.12318	0.14823		1.02499					0.79468	1.34803	0.957022	0.129243	-0.30207	0.412324
																-4.48152	-1.42648		0.294451		-0.57351	0.449075	-0.20717	-2.11735	-0.6324	3.03849	-1.31884	-3.01504	-0.27361	1.52214	1.58237	0.889718	1.90362	-0.23531	-1.55686
															-1.15847			0.283127	0.921273	2.32863	1.07645	3.54139	2.66278	3.20533	0.082977	0.73798	-0.41653	0.256734	0.498623	1.25729	0.819358	2.25456	2.59588	-4.03754	-1.34511
												1.93178	2.27291	4.25934	1.58624	-1.92593	0.550743	0.622787	0.562736	3.70325	0.283632	0.787839	1.2538	0.97581	0.128271	1.19137	-0.52525	0.653211	0.705492	2.95467	2.9396	1.9665	2.28586	0.703628	1.17545
												0.659778	0.285512		0.475476	-6.53407	0.557392	0.946065	1.72229	0.864704	1.92289	0.180933	1.05194		5.11174			-0.79513	-4.56853		1.54069	-0.38756		1.30309	0.315493
												1.96982	1.39285	3.15661	0.649652	-1.56641	1.77832	3.15303	0.083882	-3.56509	-3.38771	-1.82252	0.576587	3.4698	-2.4725	-1.12697	-2.33205	-1.45204	0.295125		1.06312			0.993628	-0.22104
												1.1667	-0.3301	11.1691	0.081174	-7.70284	-0.157	1.46452	0.398245	1.59798	1.61384	0.305029	-0.00608	3.12277	1.90678	0.184194	0.665628	-0.46686	1.0108	0.511249	0.826317	2.06169	-1.12182	-1.26138	0.164174
												2.56901	2.87346	0.944468	2.25116		2.1097	-7.07494	-3.48333	0.569948	-0.13704	-2.15929	-0.71509					1.26995	2.30376	-0.13241	2.18799	1.76789	-0.96449	-0.43596	1.2358
												-0.15597	-0.18617	-3.93392	-1.58712	-0.04339	-1.17116	1.55233	1.00224	0.511766	2.51281	0.64776	0.901069	-4.51166	-5.97021	-4.71299	-2.63763	-2.01371	-3.03287	-0.4986	3.33879	3.53292	0.673943	0.575509	-1.42503
													7.41295			3.87855	-2.19558	1.72969	1.39024	2.24942	1.57529	-0.3922	1.0822		-0.29519			-2.68021	1.28867	0.607565	-0.48602	0.624266	0.644564	-1.01097	0.534349
													1.12779	1.67438	-0.10401	0.589524	-0.92749		-0.34387	-0.24194	1.88142	1.6528	1.45021				-0.45452	1.32003	1.38732	-1.34405	3.27765	2.75684	0.46397	1.64016	-2.09936
												-0.27312	3.54008	-3.35713	-4.31047	0.538839	1.15465	0.444577	0.7735	2.03776	1.51007	-0.17299	1.07995		0.931873					0.492007	3.20029	1.12935	-1.10831	-1.70103	0.535855
														1.9468			3.96722	0.483328			1.93606	0.679682			0.62376		2.01146	-0.45782	0.557272	-7.33001	3.66755	-0.01435	-1.38729	-1.12661	-0.17556
												-0.27312	1.67664	-3.35713	-0.64562	-0.37187	0.159694	-0.57501	-1.19741	1.72442		1.56011	0.845341	2.5081	3.61043	1.07877	-0.7511		-0.08697	0.736744	-0.52516	0.269912	-1.46001	0.76184	-0.87843
												0.488758	4.12621	1.73356	-1.8402	-0.09994	0.566467	-0.9563	-2.79054	1.15868	1.30844	3.5187	0.63766				1.01146	0.712108	0.93579					2.29707	0.350825
														4.3158	2.42649	2.29707	2.61387	2.04664	0.402822	2.73981	0.856092	-0.26934	2.2847	-0.24713	-0.67836	-0.60175	-0.25091	-1.05091	-0.5515	-0.32774	0.430813	-0.27418	0.588464	-0.53989	0.479909
																-3.2619	-3.36342	1.16791	1.28747	0.694409	0.731255	2.36463	1.04967	-0.11594	-1.13471	2.32352	2.35696	0.303208	0.163475	-2.23481	1.19491	-1.56509		1.83764
												-1.92079			-11.3784	-3.07957	-3.29545	2.93186	2.7929	0.124753	1.25364	0.614347	0.532405	0.204271	0.346919	-0.30617	-0.21094	-0.69597	0.046492	1.55534	0.616375	0.95464	1.85736	0.842172	1.21887
												-0.27312	3.51622	-3.35713	-4.4148	-0.21791	0.630881	0.763207	-0.31994	0.964433	0.884727	-0.4004	1.03905	-3.54081	-0.23805	4.07877	0.426487	0.297073	-1.15167			-2.41309
												-0.41421	1.56761		-1.02333	0.452785	-0.01646	1.56872	1.56992	-0.54983	0.693018	3.31437	2.62338	-0.72915	-0.01852	0.908883	5.94093	5.84537	5.94943	-3.14082	0.454517	0.128137	-0.60556	-0.2147	-1.76769
														0.7313	-0.75408	-0.60982	-1.59403	2.7062	-0.09756	2.04803	0.62878	1.70719	1.59732		2.1018	-3.15005		-1.28789					1.23385
												0.559386		3.31767	1.82778	-5.45222	-4.06921	-0.74083	1.59556		1.27449	1.95311	1.45407	-0.28926	-0.29052				0.087533	1.74873	-0.14854	-1.616	0.436232	-0.64942	-0.95016
												1.42366	-0.15562	3.05992	-0.9822	0.588251	-1.03771	0.63932	0.406426	1.22632	-1.15713	0.459337	0.51513					0.712108		0.662011	1.94075	2.62263	0.052187	0.184692	0.223091
												5.22155	1.54743		-0.66239	-0.08308	0.960624		-2.65309			-2.11232		-0.24713	-0.67836	-0.60175	-0.25091	-1.05091	-0.63031	0.931872	0.447968	-0.29569	1.29777	-0.47127	1.48241
												1.97829	1.62216	0.412402	0.064108	0.065909	0.110524	0.908673	2.58417	-0.31355	-0.08426	0.732987	0.450459		0.583951		-1.7959		-1.23414	-2.77576	-2.05019	-2.46322	-2.87539	-2.06048	-0.86886
												1.91831	-0.8415		0.477069	-1.22832	0.359427	5.11084	0.678405	1.09951	1.8165	-0.86539	1.18876		-1.65308			-1.60982	1.93579	1.70163	0.400214	1.9557	0.845128	0.77379	-0.00276
												0.647766	2.70624				-0.41709	2.18004	0.844092	0.712432	0.768663	-0.64375	0.941155	-0.96304	1.54086	-0.0329	0.959797	2.15298	-0.13184	1.42671	0.464107	2.07222	0.375942	-0.19205	1.32161
												-1.50499								4.45728	0.68953	1.03834	-0.08619	0.403493	-0.28205	1.01122	4.22426	1.29429	2.39606			2.83484		1.39018	1.93579
												0.228028	0.060493	-0.07616	0.777687	0.675646	0.603554	-0.30573	3.61139	-0.20664	-2.0878	-1.71771	-0.15045			13.754	-10.5918	1.71211	2.98164	1.46562	-2.87548	0.294732	0.689521	0.923616	0.467644
												0.190265	0.031622	-0.13166	0.736675	0.632395	0.571203	0.225199	0.274876	4.00034	0.974448	0.323188	2.37239	0.601692			-0.20751	0.316394	0.696352	0.337841	3.22414	1.5091	0.277702	0.501245	0.234976
																1.29707		0.845184	1.14019	-1.3886	-1.33921	0.276004	0.639782	-0.11934	2.64808	-2.82812	-0.57351	1.01167	-0.15167		1.93188
												0.032662	-0.30517	-0.62783	1.11837	0.953123	0.810258	2.02716	1.18685	0.357215	-1.80458	-0.45521	1.43026				0.011464	0.162422	-1.09848	0.1992	-0.85076	-1.19903	0.154413	0.890719	0.974949
												0.264107	0.105908	-0.04959	1.31996	1.01041	0.912204	1.89995	1.61594	1.14443	0.891058	0.356105	0.626572	1.09651	0.756398	1.40236	0.878674	-0.7471	-0.07171	0.868528	1.42119	1.01915	-1.15413	-0.5008	-0.22133
												4.09307	-2.99413				-5.8971	3.50495	-0.91488	-0.27921	1.95127	0.925394	0.351243	2.46711	3.07373	4.95022		-1.32461	1.06323	0.59194	0.641095	1.66783	-0.0837	-0.57477	-0.94874
													3.47193			2.11421	-0.6385	2.70063	1.21226	4.91674	-1.63367	0.194567	0.474112	0.493754	1.03417	1.52493	0.297918	-1.08332	0.252242	-1.91375	2.40318	-0.27558	-0.96582	-0.43085	0.628361
												2.63377	1.56286	4.36525	-0.318	1.78339	0.38035	0.523121	-0.1577	0.452876	-0.07738	0.135983	0.061105	1.06283	1.30092	1.22868	0.667269	-0.34105	0.467989	2.94148	0.244336	1.03395	2.86275	1.257	2.45172
												-3.79575	0.312994	5.45904	2.41876	2.35176	0.468271	0.633399	-0.12656	0.229804	-0.07862	0.090055	0.040271	1.66069		3.02653			3.8264	2.73381	2.31587	1.49205	0.665013	-0.65046	0.568015
												-0.56924	2.89825	1.03812	1.01804	0.880783	0.155323		3.66884	1.53444		0.712108	-2.36277	1.66069		3.02653							2.47803	0.933767	-1.75486
												0.429229				-2.73004	0.359048	4.4213	-3.74922			-0.45781		1.79437	-1.12397	2.79603	1.83775	-5.99106	0.155893	-3.57877	0.382534	3.3595		-0.51028	1.91625
													6.76581		-1.88702	-1.70732	2.32161	-0.57393	-0.89343	0.611436	-0.19847	0.388983	0.225194	1.79574	-1.12256	2.78523	-1.77358	-4.36964	-3.4018	0.1992	-0.85076	-1.19903	0.154413	0.890719	0.974949
												0.767214	5.29403	0.595016	-1.76359	-1.30314	-0.15093				-0.30491	3.7255	0.446023	1.93238	-0.15	0.923066	-0.32743	0.11493	-0.14569	0.188782	1.93188		-0.57351	-1.70293
												1.0027	0.72299	3.42431	-0.96978	1.07796	2.29844	-0.18943	0.367375	2.12441	1.6803	0.345334	-0.74607				0.379187	1.18058	-0.98478	0.993818	0.356375	0.498263	1.6702	0.672218	0.669979
												1.36217			1.66766	0.850825		0.373717	0.685258	2.60498	-1.30818	1.12282	0.387801	-0.38178	1.77524	3.99229	-3.69559	1.49066	-1.53342	0.616268	0.497203	-0.14022	1.08018	7.41235	3.58869
												2.83353	2.99272	-0.05553	6.8005		0.724988	1.6777	1.54807	1.78149	1.06302	0.823037	0.236746	-0.24713	-0.67836	-0.60175	-0.25091	-1.05091	-0.5515	0.411174	2.77318	-2.63548	2.92574	2.05311	-0.28614
												2.83353	2.99272	-0.05553	2.11813		0.724988	1.82893	-1.59232	0.732573	0.926653	1.50438	1.16297	1.64067	1.87486	1.97997	1.80149	3.1672	1.22979	-0.20522	1.12326	0.301023	1.20778	1.25781	-1.0861
												0.469021	-0.31676	1.42713	0.160097	0.887497	2.14199	-1.04057	0.332968	0.907779	0.575617	-0.87728	-0.12254	1.64067	1.87486	1.97997	1.14663	3.82366	1.17388	2.71073	-2.33661	1.69544	-0.33904	-1.02486	0.655682
												-2.51165		-1.27816	1.4265	-0.68478	2.12844	1.07268	1.89371	0.784776	1.48875	0.661672	2.00087		0.325136	0.253787			1.71105			2.80414	-1.02957	0.157141	-0.47515
													3.48509		3.25403	0.959257	1.02123	-1.12782	-1.82878	1.932	1.17362	1.41908	0.259173	-0.4927				1.1249	-1.58003	1.08185	0.376545	-0.07754	0.435218	-0.2832	-0.27903
												0.048915	2.86862	1.2952	-1.15863	-1.51301	-0.17595	2.66273	1.26019	-0.49175	1.00374	1.30687	0.52907		2.08388	0.724411				1.40837	1.72538	0.648027	0.681865	0.692839	-1.2544
												6.48552			-0.2952	-1.10876	-4.09476	1.38784	0.494258	2.08413	4.24624	-0.98692	1.25542	-2.14196	1.42981	0.976338	-1.40867	0.972099	0.15789	1.2739	1.13451	0.584203	0.61557	0.157028	-0.22991
												-1.44004	-0.6855		-4.84185	-1.21229	2.21108	3.47727	1.03097	4.20721	1.9559	1.11262	0.983422	2.00691	1.42981	2.73341	-1.65785	0.44943	-0.43313	2.80738	2.0394	1.09867	0.597483	0.719682	1.18863
													3.48509		2.2368	0.320831	0.260931	0.951014	1.03097	2.38822	1.9559	0.092288	-1.51141	-0.19869	6.98961		-1.336	-1.95403	-0.08687	-1.09274	-0.60615	3.67145	0.63433	1.02632	0.765517
												0.485826	0.267536	1.39251	-1.00233	0.52662	1.02256	0.03656	1.96156	0.255402	-0.07751	0.486217	0.807796	7.41388	0.000563	3.70348	0.761917	0.261308	1.55167	-2.20145	-1.44269	0.223287	1.45182	-1.64179	-0.94321
														-1.41309		-0.92204					3.59642			3.68967	-0.21782	0.14631	-1.62559	2.57817	-0.502	-0.65992	1.09236	0.598141	0.983742	0.632782	0.347217
													3.98632		2.22297		1.65626	-0.45605	-0.56685	-1.30884	-0.36337	-0.19009	2.34756			0.949486				0.213258	1.02154	1.47803	-0.70652	-0.66029	-1.29517
												2.76796	-0.3829	2.98709	2.17302	0.337899	-0.39815	2.47004	-0.24194	0.530379	2.34572	-1.40734	-2.13421	2.10079	0.331476	2.81703	0.127126	0.888831	-0.10695	0.722799	0.76998	0.711472	0.175493	-0.28474	0.191444
													-0.29519			-2.68021	1.28867	-2.24494	-1.08895	0.397941	-2.05993	-2.7341	-0.176	0.384419	0.316924	-0.23482	-0.51004	-0.3318	0.164356	1.12225	4.43593	0.348201	2.20282	1.76619	-2.24893
															6.02379	-1.30106	1.77352	1.34045	0.329409	2.08737	1.31735	-0.40724	0.99868	0.768003	2.84869			2.42031	-2.82305	1.18363	2.21453	1.68355	1.18603	1.06401	0.511171
												1.82809	1.61056		-0.26986		1.20119	0.636979	1.30004	0.230802	1.38665	-0.20641	1.06134		-0.2748	-0.1218	1.26028	1.05225	0.768979	0.1992	-0.85076	-1.19903	0.080635	0.890719	0.974949
													1.76957	-3.35713	-1.83598	-0.54514	0.338753	1.3875	0.070929	0.898937	0.10973	0.478159	-0.0431	0.548051	0.607569	1.66641	-0.2774	-0.09998	0.112674	1.0658	0.789606	1.24702	0.33279	1.05234	-0.45272
												1.4217			1.07611	-2.41278	-0.06378	3.85028	0.642371	2.19971	1.38751	-0.48667	-0.23384		3.63836			0.110807	0.211194	1.26308	0.73906	1.24702	0.33279	0.739228	-0.35449
												0.527992	-1.75966		1.27394	-1.12767	0.38101	-0.92669	0.906523	2.69675	1.9793		-1.80369	-0.25323	0.681914	1.14162	-1.45786	0.751309	-0.29925	0.442831	0.13173	-0.45705	1.65312	0.268814	1.45052
												11.4523	4.3327		-7.48726		-3.18439	1.20261	1.58474	0.492992	1.94817	0.727205	0.1877	-0.25323	0.681914	3.5512	-0.05527	0.273504	0.083267	3.07056	0.846388	1.56841	1.33399	-1.21506	-0.31317
														4.3158	2.42649			1.70163	0.400214	1.9557	0.845128	0.77379	-0.00276					1.29707		-2.57391	2.10181	-2.35169	0.356104	1.28712	-0.4752
												-0.27312		-3.35713	-1.67822	0.334202	-0.38012	1.41853	0.899279	-0.44153	1.15381	0.663916	2.34048	3.43338	-0.40819	1.1639	1.88893	-0.70746	1.4969	-0.48815	2.53809	1.63715	-1.82383	0.223651	1.30148
												2.92157	-0.32057		0.276852	-0.37176	-0.0739	1.19918	0.877381	1.13526	0.749937	0.604657	1.89319	0.04552	3.52051	7.03094	-1.17415	2.37131	-0.32938	-0.61484	-0.01747	-0.73503	-1.22207	0.238581	1.28826
												2.92157	-0.32057		0.276852	-0.37176	-0.0739	-3.45192	0.046444	1.14281	-0.06917	-0.04062	1.99981		3.68861	-0.87137	-0.07164	1.81363	1.57807	3.56274	2.07989	3.34623	1.12011	-2.69696	0.649116
												1.86794	2.23925	4.07877	1.69233	-0.45522	1.01347	-1.16866	0.287195	4.69623	-1.48761	2.537	-1.27176	2.78118	0.658825		-0.98854	-1.97941	-6.03888	1.31484	0.608537	-1.07744	1.5692	-0.00525	0.593196
																		0.893072	0.540108	1.92533	3.06048	-0.29645	1.81222	-0.36222	3.90408	0.907869	-1.31466		-3.81619	1.51608	1.70425	0.397991	-0.13759	0.00761	0.101754
																		0.94598	-0.97956	1.36631	3.70893	1.01947	0.944023		-0.418	0.299459	-0.99441	1.95022		-1.92937	-2.76497	0.665329	-0.02486	-0.69307	0.313759
																		1.62482	0.326256	1.22632	-0.24907	-0.01871	0.973852	3.61552	0.343902			5.3092		0.703147	1.18121	1.08114	0.130635	0.478818	0.336343
																		0.483121	3.71505	1.48053	0.564834	-0.43948	1.55922	0.695328	-1.86796	-0.87749	3.64672	0.017332	0.621732	0.847096	0.35816	0.923055	-1.03408	-0.33726	-0.34499
																		2.42352	2.01227	0.745039	1.7431	-0.74932	1.35559		-1.94259	0.979229		1.29707		0.979697	2.12013	-1.44958	-0.2702	-1.72192	-2.06123
																		2.42352	2.01227	0.745039	1.7431	-0.74932	1.35559	5.04547		-2.41685	-0.19633	-1.91227	-0.16702	0.787961	2.07128	0.209797	-0.60352	3.38379	-0.67505
																		0.615659	-0.73151	2.38405	-1.32764	1.60604	0.583517	1.38316	-2.78846		-4.86973	-1.91239	-2.51199	1.59116	0.801998	-0.36461	1.78611	0.159735	0.322211
																								-2.31414		4.50118	8.13292		-1.48988	2.29368	0.66922	0.631004	0.485846	-0.90179	0.79911
																								0.312025	-0.21829	-0.44815	1.48015	1.42322	1.04193	2.48232	1.08354	2.69882	0.665625	0.19232	-0.02836
																								0.112978	-0.41867	-0.83004	0.126181	0.11898	0.363231	1.67898	0.870262	2.32557	1.40352	0.440591	-0.02836
																								0.047132	-0.16915	-0.30785	0.829828	0.547314	0.385624			-1.45491			-0.62318
																								0.139777	-0.06959	-0.35201	0.72119	0.933332	0.722431	0.686122	0.698272	0.817075	-0.61544	-1.06797	0.17821
																								1.40997	-0.00228	0.03541	1.27473	0.771551	0.751511	0.603224	0.963504	1.08017	0.65113	-0.10666	0.511813
																								0.164215	-0.07947	-0.56386	0.468912	1.055	0.640222	0.694358	1.12734	-2.44434	0.233429	-1.97161	0.009823
																								-0.01596	-0.39693	-0.65626	-0.38752	0.639347	0.53547				-2.49634	0.388696	-1.8465
																								0.120856	-0.10298	-0.40321	0.719503	0.940632	0.705726	-2.53685	-0.37277	2.51948	1.38775	2.23694	-0.14962
																								0.146064	-0.24318	-0.49307	-0.39355	0.616614	0.224799	1.72258	3.69091	0.224283	-2.53585	0.0599	-0.80833
																								0.126078	-0.24755	-0.43393	-0.30135	0.618915	0.285901	0.11251	-1.93849	-0.37119	-0.55773	-0.42348	3.00789
																								0.130045	-0.24755	-0.43393	-0.30135	0.618915	0.285901	3.99748	5.56034	-1.80168	-2.0374	-3.06458	-1.52476
																								0.039194	0.861903	-0.19288	-0.13166	0.859094	0.652892	0.535029	0.471947	2.54958	0.8206	-0.17916	1.17297
																									-1.78948	4.48234	-0.61054	2.29069	-2.38572			-1.56509	-0.15846		1.9358
																									-2.17497	-3.80717	2.50374	1.66329	-0.49636	2.3326	-0.75503	3.48156	2.50602	-1.47333	1.08092
																								2.87628	3.2053	-1.68996	2.0775	0.299012	0.619837	4.03744				-1.87285	-5.87799
																								-0.0511	0.113227	-0.42495	-0.08343	-0.30393	-0.28313	0.165564	-1.67516	-0.42824	-5.40452	-0.34717	0.445596
																								0.015667	-0.15524	-0.41854	-0.19526	0.543698	0.3102	3.0496	3.56563	-0.50044	3.74842	0.453795	-0.63008
																								0.540312	0.375744	0.480493	1.24061	0.853693	0.780337	0.527739	-0.14347	-0.6108	0.089253	-0.09051	0.197752
																								-0.36048	-0.18137	0.059266	1.06904	1.49341	1.01691	0.698793	-0.12058	1.14845	-0.0192	-0.26759	0.025778
																								2.38316	1.82496	0.17187	0.706607	1.28341	0.852375	-0.17718	-0.4788	-0.57163	-0.36296	0.519915	0.012614
																								-0.04647	0.721224	0.234063	0.620132	0.476377	0.555683	3.665	0.120294	0.703227	1.12012	1.10451	0.581948
																								-0.52627	-0.53604	-0.46106	-0.01037	-0.0335	-0.14489	0.453389	-0.39296	-0.5424	0.061747	0.166663	-0.08603
																								2.38316	1.82496	0.17187	0.706607	1.28341	0.852375	-0.14591	-0.54208	-0.05484	-0.32568	0.552967	0.031377
																								0.138399	-0.08591	-0.38333	0.723816	0.942629	0.711335	-3.88053	-3.7309	-1.48602	-3.80417	-1.3405	-0.4988
																								0.096664	-0.16069	-0.35086	-0.26954	0.454476	0.210256	0.143999	-0.49619	-0.63335	-0.57395	0.416886	-0.03956
																								-0.29234	0.400076	0.135844	0.162457	0.298128	0.52196	-0.18197	-0.56182	-0.60105	-0.32568	0.552967	0.030439
																								0.096664	-0.16069	-0.35086	-0.26954	0.454476	0.210256	-0.18197	-0.56182	-0.60105	-0.32568	0.552967	0.030439
																								0.096664	-0.16069	-0.35086	-0.26954	0.454476	0.210256	-0.75619	-2.73963	2.70545	-2.89952	-1.22597	-1.85781
																								0.099099	-0.25179	-0.56448	-0.3742	0.582172	0.213048	-0.22833	0.30303	1.73594	-0.34571	1.25752	-0.20204
																								0.095563	-0.25316	-0.56448	-0.3742	0.582172	0.217648	2.18155	-1.45564	2.26749	0.623811	-0.08811	-0.58682
																								0.096664	-0.16069	-0.35086	-0.26954	0.454476	0.210256	1.45532	0.480403	0.356367	0.312748	0.414049	-0.00807
																								0.100509	-0.274	-0.56293	-0.43132	0.589742	0.201665	-0.28441	0.295027	0.575867	0.350714	-0.02873	-0.03863
																								0.096664	-0.16069	-0.35086	-0.26907	0.454476	0.210256	0.50345	-0.36219	-0.85822	-0.31864	0.589574	0.016433
																								0.095563	-0.25316	-0.56448	-0.3742	0.582172	0.217648	0.873406	0.014992	0.952691	0.949106	1.11512	0.718841
																								0.096664	-0.16069	-0.35086	-0.26954	0.454476	0.210256				3.55578	0.390182
																								0.043946	-0.15753	-0.36731	-0.25038	0.559583	0.293111	0.510174	0.019337	0.649124	0.534106	0.226668	0.47862
																								0.096664	-0.16069	-0.35086	-0.26954	0.454476	0.210256	-0.9396	-0.89517	-0.84298	0.400215	-0.52337	-0.20922
																								0.096664	-0.16069	-0.35086	-0.26954	0.454476	0.210256	-0.25425	-0.72087	-0.81369	-0.57947	0.455678	-0.11104
																								0.095563	-0.25316	-0.56448	-0.3742	0.582172	0.217648	-0.19657	-0.30568	-0.38543	-0.19352	0.347995	0.006181
																								0.096664	-0.16069	-0.35086	-0.26954	0.454476	0.210256	0.434119	1.10687	1.04481	0.502637	0.070406	0.312212
																								0.095563	-0.25316	-0.56448	-0.3742	0.582172	0.217648	-0.19657	-0.30568	-0.38543	-0.19352	0.347995	0.006181
																								0.096664	-0.16069	-0.35086	-0.26954	0.454476	0.210256	-0.19657	-0.30568	-0.38543	-0.19352	0.347995	0.006181
																								0.095563	-0.25316	-0.56448	-0.3742	0.582172	0.217648	-0.28673	-0.76452	-0.83643	-0.60831	0.450758	-0.10723
																								0.095563	-0.25316	-0.56448	-0.3742	0.582172	0.217648	-0.28501	-0.76834	-0.80756	-0.60831	0.454133	-0.10945
																								0.096664	-0.16069	-0.35086	-0.26954	0.454476	0.210256	-0.19657	-0.30568	-0.38543	-0.19352	0.347995	0.006181
																								-0.19193	-0.05103	-0.28649	-0.08099	0.515147	0.332289	-0.28501	-0.77166	-0.80756	-0.60831	0.454133	-0.11771
																								0.498245	0.705684	0.206207	0.617779	0.562768	0.533318	-0.19657	-0.30615	-0.38939	-0.19352	0.347995	0.006436
																								0.09912	0.035671	-0.28011	1.35232	1.02863	0.93684	-0.28501	-0.76834	-0.80756	-0.60831	0.454133	-0.10945
																								-0.19193	-0.05444	-0.2782	-0.08029	0.514893	0.334003	-0.19657	-0.30568	-0.38543	-0.19352	0.347995	0.006181
																								-0.03212	-0.46765	-0.34653	0.891322	1.56095	0.930249	-0.14947	-0.43854	-0.55326	-0.34186	0.467263	-0.0105
																								0.378773	-0.09027	-0.35577	-0.13683	0.567164	0.371089	-0.19657	-0.30568	-0.38543	-0.19352	0.347995	0.006181
																								-2.81557	-1.46326	-2.17149	-0.31697	0.09486	0.915052	-0.19657	-0.30568	-0.38543	-0.19352	0.347995	0.006181
																								0.132299	-0.06225	-0.34519	0.708151	0.902565	0.712897	-0.28501	-0.76834	-0.80756	-0.60831	0.454133	-0.10945
																								-0.03891	0.252595	-0.66122	1.41509	-0.02486	0.952676	-0.19657	-0.30568	-0.38543	-0.19352	0.347995	0.006181
																								0.104671	-0.67985	-1.06379	0.315131	0.56589	0.415447	-0.28501	-0.76834	-0.80756	-0.60831	0.454133	-0.10945
																								2.33672	1.90151	-1.75412	-0.45862		0.138771	-0.19657	-0.30568	-0.38543	-0.19352	0.347995	0.006181
																								0.130474	0.010149	-0.28605	1.38417	1.06666	0.96213	-0.28501	-0.76834	-0.80756	-0.60831	0.454133	-0.10945
																								0.105447	-0.00369	-0.30678	0.701363	0.858481	0.690364	-0.28501	-0.76834	-0.80756	-0.60831	0.454133	-0.10945
																								-2.81557	-1.47012	-2.89484	-0.30633	0.076869	0.751409	-0.19657	-0.30568	-0.38543	-0.19352	0.347995	0.006181
																								0.137058	-0.12581	-0.35532	0.736124	0.952917	0.73376	-0.00229	-0.27343	-0.33204	-0.09937	0.435355	0.140332
																								-2.93965	0.706245	0.401334	-0.16125	0.558859	0.890769	0.372748	0.28808	0.252455	0.507419	0.237382	0.383574
																								0.109365	-0.02071	-0.35265	0.71318	0.872314	0.680953	0.11239	0.58176	-0.50345	0.484703	-0.08094	0.109527
																								0.129134	-0.05712	-0.35041	0.709246	0.892073	0.702675	0.005112	-0.26253	-0.3338	-0.08176	0.442784	0.142633
																								0.111725	0.102388	-0.21129	1.29195	0.949136	0.937672	1.61763	1.01847	-6.0085	-0.31583	2.9713	7.026
																								0.186523	-0.23707	-0.51277	-0.40471	0.574155	0.316161	-0.16985	-0.48294	-0.60015	-0.30106	0.443103	0.002937
																								0.050167	-0.09123	-0.33036	0.596293	0.64652	0.5535	-0.1714	-0.41096	-0.57857	-0.3101	0.458325	0.00358
																								0.14427	-0.0816	-0.36574	0.726586	0.945056	0.716595		0.515007				1.16239
																								0.109365	-0.02071	-0.35265	0.71318	0.872314	0.680953	-0.19396	-0.2429	-0.57804	-0.33032	0.493518	-0.01194
														-3.02696			2.87473							0.129134	-0.05712	-0.35041	0.709246	0.892073	0.702675			3.78659			2.81752
																								0.098541	0.078726	-0.24869	1.29148	0.976562	0.89613	0.115684	1.2192	0.494294	0.771379	0.209005	0.495135
																								0.098541	0.078726	-0.24869	1.29148	0.976562	0.89613	0.014428	-0.24232	-0.33666	-0.07609	0.472413	0.152658
																								0.186523	-0.23707	-0.51277	-0.40471	0.574155	0.316161	-0.21117	-0.55951	-0.72606	-0.43051	0.515306	-0.02391
																								0.050167	-0.09123	-0.33036	0.596293	0.64652	0.5535	0.465623
																								-0.32433	0.196018	-0.11043	0.321831	-0.28177	0.015587	0.253167	0.132526	0.122929	0.49183	0.21644	0.513128
																								-0.02609	-0.25387	-0.44139	-0.25327	0.381461	0.176985	-0.16934	-0.28974	-0.57766	-0.31534	0.444584	-0.00563
																		2.61763	-2.64526	1.7704		0.890886	3.33687	0.130832	0.014463	-0.28603	1.38078	1.05819	0.969408	0.695355	0.222183	0.547458	0.624634	0.427519	0.464117
																								0.105447	-0.00369	-0.30766	0.700039	0.858257	0.688656	0.104701	-0.68598	-0.75314	-0.56338	0.459796	-0.09382
																								0.104491	0.076212	-0.43885	-0.34835	0.477715	0.324032	-0.38481	-0.4613	-0.43566	-0.36499	0.261307	-0.10604
																								-0.02825	-0.25935	-0.43598	-0.2469	0.37855	0.174501	0.08222	-0.6242	-0.68694	-0.54562	0.448976	-0.01868
																								0.153091	-0.01403	-0.31396	1.51342	1.1899	1.04136	0.253167	0.132526	0.122929	0.49183	0.21644	0.513128
																								0.156641	-0.2297	-0.5355	1.99835	1.28669	1.11932	-0.16934	-0.28974	-0.57766	-0.31534	0.444584	-0.00563
																								0.138171	-0.06269	-0.38962	0.725963	0.904856	0.707203	0.702152	0.28808	0.252455	0.532126	0.237382	0.391876
																								0.137446	0.584575	-0.78969	1.02531	-0.67385	0.216042	0.702152	0.28808	0.252455	0.532126	0.237382	0.391876
																								0.132986	0.00966	-0.27866	1.40099	1.09544	0.990229	0.104701	-0.68598	-0.75314	-0.56338	0.459796	-0.09382
																								0.138171	-0.06269	-0.38962	0.725963	0.904856	0.707203	-0.38219	-0.4613	-0.1643	-0.36499	0.261307	-0.10604
																								0.138171	-0.06269	-0.38962	0.725963	0.904856	0.707203	0.991271	-0.07235	-0.22381	0.679787	-0.23448	-0.25865
																								0.137446	0.584575	-0.78969	1.02531	-0.67385	0.216042	-0.18085	-0.42047	-0.58685	-0.17451	0.340274	0.048902
																								0.132986	0.00966	-0.27866	1.40099	1.09544	0.990229	0.224226	0.753923	0.222131	0.649287	0.068343	0.425498
																								0.138171	-0.06269	-0.38962	0.725963	0.904856	0.707203	-0.0092	-0.25888	-0.32635	-0.08626	0.428361	0.142927
																								0.137446	0.584575	-0.78969	1.02531	-0.67385	0.216042	-0.43912	-0.91625	-0.81287	-0.54994	0.348909	-0.14861
																								0.132309	-0.067	-0.3897	-0.19114	0.536494	0.26492	-0.1787	-0.41244	-0.58931	-0.16059	0.335509	0.050436
																								0.084712	-0.15728	-0.41906	-0.21728	0.550768	0.295953	-0.30598	-0.76699	0.505522	-0.78483	1.45504	1.10169
																								0.137446	0.584575	-0.78969	1.02531	-0.67385	0.216042	0.256281	2.88179	-0.50044	6.33987	0.78539	0.930048
																								0.133093	-0.1924	-0.52724	1.77906	1.09416	1.00951	-0.12273	-0.43079	-0.58705	-0.32312	0.491996	0.060102
																								0.132309	-0.067	-0.3897	-0.19114	0.536494	0.26492						0.583529
																								0.078845	-0.14658	-0.41728	-0.21979	0.561593	0.300606	0.067994	1.2288	0.685918	0.667647	0.153949	0.316252
																								0.148644	-0.0131	-0.30125	1.5145	1.18679	1.04962	-0.12273	-0.43079	-0.58705	-0.32312	0.491996	0.060102
																								0.104671	-0.67985	-1.06379	0.315131	0.56589	0.415447	-0.12273	-0.43079	-0.58705	-0.32312	0.491996	0.060102
																								2.33672	1.90151	-1.75412	-0.45862		0.138771						0.583529
																								0.095563	-0.25316	-0.56448	-0.3742	0.582172	0.217648	0.067994	1.2288	0.685918	0.667647	0.153949	0.316252
													3.63836			0.876249	0.676643							0.096664	-0.16069	-0.35086	-0.26954	0.454476	0.210256	-0.12273	-0.43079	-0.58705	-0.32312	0.491996	0.060102
																								0.095563	-0.25316	-0.56448	-0.3742	0.582172	0.217648						0.583529
																								-0.03891	0.252595	-0.66122	1.41509	-0.02486	0.952676	-0.08169	-0.43598	-0.5723	-0.2312	0.415246	0.084236
																								0.113644	-0.15199	-0.35831	-0.2304	0.531065	0.284155	-0.1364	-0.45159	-0.59192	-0.29567	0.488042	0.039607
																								0.095563	-0.25316	-0.56448	-0.3742	0.582172	0.217648						0.583529
																								0.099099	-0.25179	-0.56448	-0.3742	0.582172	0.213048	0.156495	0.858923	-0.94935	1.16237	0.410602	0.963546
																								-0.24303	0.130283	-0.85844	0.610747	0.190562	0.941819	-0.08169	-0.43598	-0.5723	-0.2312	0.415246	0.084236
																		2.65871	-0.50321	0.48384	1.14752	-0.61868	0.311702	0.096664	-0.16069	-0.35086	-0.26954	0.454476	0.210256	-0.1364	-0.45159	-0.59192	-0.29567	0.488042	0.039607
																								0.099099	-0.25179	-0.56448	-0.3742	0.582172	0.213048	-0.13666	-0.76699	1.52876	3.15977	3.05086	1.10169
																								-1.91957			-1.89544	0.712107	0.76586	-0.19396	-0.2429	-0.57804	-0.33032	0.493518	-0.01194
																								-1.32169	-1.09664	-0.97682	-1.47044	-0.83304	-0.59487			3.78659			2.81752
																								0.095563	-0.25316	-0.56448	-0.3742	0.582172	0.217648	-0.28501	-0.76834	-0.80756	-0.60831	0.454133	-0.10945
																								0.095563	-0.25316	-0.56448	-0.3742	0.582172	0.217648	-0.19657	-0.30568	-0.38543	-0.19352	0.347995	0.006181
																								0.096664	-0.16069	-0.35086	-0.26954	0.454476	0.210256	-0.28501	-0.76834	-0.80756	-0.60831	0.454133	-0.10945
																								2.38316	1.82496	0.17187	0.666948	1.56061	0.735671		0.515007				1.16239
																								-0.36048	-0.18137	0.059266	1.06904	1.49341	1.01691	-0.20128	-0.4498	-0.46937	-0.2431	0.411569	0.008695
																								0.227779	0.598131	0.886498	1.43365	0.871923	0.809126	-0.28501	-0.76834	-0.80756	-0.60831	0.454133	-0.10945
																								0.009718	-0.15091	-0.389	-0.28126	0.548885	0.272394	-0.28673	-0.76452	-0.83643	-0.60831	0.450758	-0.10723
																								0.057852	-0.15411	-0.39545	-0.28029	0.53958	0.264359	0.714199	-2.1698	0.882369		-0.48291	0.245019
																								0.095563	-0.25316	-0.56448	-0.3742	0.582172	0.217648	-0.19657	-0.30568	-0.38543	-0.19352	0.347995	0.006181
																								0.114449	-0.16189	-0.34328	-0.25899	0.470619	0.224413	-0.28673	-0.76452	-0.83643	-0.60831	0.450758	-0.10723
																								0.099099	-0.25891	-0.55046	-0.3742	0.575602	0.209599	-4.09316	-3.30104	0.882369		-0.48291	-0.6325
																								-0.5603	0.138563	-0.17051	0.008589	-0.27099	0.026643	-0.77849	2.08746	0.668405	-0.66366	-0.5083	0.040067
																								0.063624	-0.03452	-0.16933	1.31033	0.998611	0.959021	-0.28501	-0.76834	-0.80756	-0.60831	0.454133	-0.10945
																								-0.25559	0.050543	0.016803	0.296774	0.885296	0.714609	-0.28501	-0.76834	-0.80756	-0.60831	0.454133	-0.10945
																								0.125229	-0.07112	-0.3631	-0.23772	0.515803	0.278256	-0.19657	-0.30568	-0.38543	-0.19352	0.347995	0.006181
																								0.494734	-0.79375	0.461784	0.662997	0.60451	0.356806				3.55578	0.390182
												0.126957	-2.77854	1.43491	-1.08447	-4.60117	0.772377							0.015663	0.064217	-0.00214	-0.10747	-0.34674	-0.20682	0.721835	0.946886	1.86967	1.32145	2.46231	0.948813
																								0.114554	-0.23084	-0.48331	-0.39898	0.636227	0.292621	-0.15839	-0.52212	-0.71028	-0.36009	0.462206	-0.01867
																								0.109365	-0.02071	-0.35265	0.71318	0.872314	0.680953	-0.22141	-0.42042	-0.54463	-0.39117	0.463799	-0.07539
																								0.129134	-0.05712	-0.35041	0.709246	0.892073	0.702675	-0.28501	-0.76834	-0.80756	-0.60831	0.454133	-0.10945
																								0.098541	0.078726	-0.24869	1.29148	0.976562	0.89613	-0.21307	-0.28257	-0.40214	-0.19448	0.386824	0.033632
																								0.230428	-0.00624	-0.29474	1.32403	0.967207	0.876971	-0.28673	-0.73783	-0.78367	-0.59093	0.460422	-0.10912
																								-0.22485	0.648866	0.244888	0.252521	0.071928	0.134413	-0.43188	1.63447	0.543969	-0.30281	-0.52679	0.499534
																		0.213441	0.781262	2.21445	2.58758	-0.97422	-0.46524	0.125279	0.231492	0.193915	0.225185	-0.06278	0.020509	-0.02166	0.377743	0.514908	1.05855	0.090374	0.306178
																								0.092643	-0.14908	-0.36907	-0.22595	0.449529	0.217673	-0.39134	0.817632	-0.17049	0.819211	-0.25829	-0.36605
																								0.134559	-0.13095	-0.40349	0.673995	0.840717	0.624553	-0.18244	-0.42292	-0.51394	-0.35141	0.424772	-0.0215
																								-0.26328	0.917463	0.290448	0.586614	0.41087	0.526505			0.121248	2.74843	1.63811
																								2.38316	1.82496	0.17187	0.706607	1.28341	0.852375	-1.27334	0.300534	0.472876	0.273285	-0.05229	0.129978
																								-0.52627	-0.53604	-0.46106	-0.01037	-0.0335	-0.14489	0.110312	-0.66226	-0.69909	-0.57231	0.445195	-0.024
																								-0.26328	0.917463	0.290448	0.586614	0.41087	0.526505	0.253167	0.132526	0.122929	0.49183	0.21644	0.513128
																								2.38316	1.82496	0.17187	0.666948	1.56061	0.735671	-0.16934	-0.28974	-0.57766	-0.31534	0.444584	-0.00563
																								0.096242	-0.16131	-0.35702	-0.26907	0.454476	0.208513	0.702152	0.28808	0.252455	0.532126	0.237382	0.391876
																								0.058455	0.303992	0.447205	0.276123	0.13657	0.261872	-0.17719	0.577786	1.5835	0.20176	0.113469	0.220455
																								0.125342	-0.07216	-0.36548	-0.23905	0.516334	0.279065	0.179941	0.170584	0.67034	0.495183	0.250983	0.370141
																								0.099099	-0.25179	-0.56448	-0.3742	0.582172	0.213048	0.131569	0.440288	0.489006	0.110089	0.097024	-0.0866
																								0.061077	-0.15679	-0.37174	-0.2588	0.454423	0.207351	-0.19717	-0.30498	-0.39002	-0.19305	0.338469	0.009883
																								0.144211	-0.00144	-0.31446	1.49052	1.08122	1.04785	-0.23341	-1.11598	-0.85223	-0.09756	0.476767	-0.09561
																								0.096242	-0.16131	-0.35702	-0.26907	0.454476	0.208513	0.411052	0.223235	0.791359	0.589468	0.357292	0.481169
																								0.095563	-0.25316	-0.56448	-0.3742	0.582172	0.217648	-0.9396	-0.89517	-0.84298	0.400215	-0.52337	-0.20922
																								0.00666	0.25862	0.381067	0.101982	-0.01447	0.088957	0.411052	0.223235	0.791359	0.589468	0.357292	0.481169
																								0.099099	-0.25179	-0.56448	-0.3742	0.582172	0.213048	-0.19717	-0.30501	-0.39652	-0.19004	0.34891	-0.01396
																								0.061077	-0.15679	-0.37174	-0.2588	0.454423	0.207351	-0.02655	0.697155	0.800528	0.468618	0.092731	0.411944
																								-0.17103	0.643835	-0.28904	0.596841	-1.51819	1.13598	-0.18963	-0.4076	-0.49776	-0.3515	0.435976	-0.01945
																								0.057852	-0.15411	-0.39545	-0.28029	0.53958	0.264359	-0.28673	-0.76452	-0.48259	-0.60831	0.450758	-0.10723
																								0.095563	-0.25316	-0.56448	-0.3742	0.582172	0.217648	-0.19047	-0.31816	-0.39867	-0.19282	0.338286	0.004642
																								0.114449	-0.16189	-0.34328	-0.25899	0.470619	0.224413	0.097659	1.20987	-2.51456	1.78356	-0.21924	1.51316
																								0.099099	-0.25891	-0.55046	-0.3742	0.575602	0.209599	-0.19717	-0.30501	-0.39652	-0.19004	0.34891	-0.01396
																								-2.81557	-1.47012	-2.89484	-0.30633	0.076869	0.751409	-0.28501	-0.76834	-0.80756	-0.60831	0.454133	-0.10825
																								0.137058	-0.12581	-0.35532	0.736124	0.952917	0.73376	-0.06946	0.608521	0.712766	0.379491	0.00873	0.130419
																								-2.93965	0.706245	0.401334	-0.16125	0.558859	0.890769	-0.28673	-0.76452	-0.48259	-0.60831	0.450758	-0.10723
																								0.151538	-0.22393	-0.53319	1.91573	1.25114	1.11352	-0.19047	-0.31816	-0.39867	-0.19282	0.338286	0.004642
																								-2.81557	-1.46326	-2.17149	-0.31697	0.09486	0.915052		0.583961			-0.44543	1.57491
																								0.118847	-0.78183	-1.19087	0.289938	0.57225	0.371138	-0.22141	-0.42042	-0.54463	-0.39117	0.463799	-0.07539
																								0.130474	0.010149	-0.28605	1.38417	1.06666	0.96213	-0.28501	-0.76834	-0.80756	-0.60831	0.454133	-0.10945
																								0.105447	-0.00369	-0.30678	0.701363	0.858481	0.690364	-0.21307	-0.28257	-0.40214	-0.19448	0.386824	0.033632
																								-2.81557	-1.47012	-2.89484	-0.30633	0.076869	0.751409	-0.28673	-0.73783	-0.78367	-0.59093	0.460422	-0.10912
																								-2.93965	0.706245	0.401334	-0.16125	0.558859	0.890769	-0.21117	-0.55951	-0.72606	-0.43051	0.515306	-0.02391
																								0.151538	-0.22393	-0.53319	1.91573	1.25114	1.11352	0.465623
																								-2.81557	-1.46326	-2.17149	-0.31697	0.09486	0.915052	0.587933	2.88179	-0.50044	4.69483	0.78539	-0.26655
																								0.104671	-0.67985	-1.06379	0.315131	0.56589	0.415447	-0.41854	-0.45202	-1.00644	-0.64781	0.49371	-0.15224
																								2.33672	1.90151	-1.75412	-0.45862		0.138771	0.115684	1.2192	0.494294	0.771379	0.209005	0.495135
																								0.136962	0.654113	0.455237	0.610293	0.645661	0.602647	0.014428	-0.24232	-0.33666	-0.07609	0.472413	0.152658
																								-2.81557	-1.46326	-2.17149	-0.31697	0.09486	0.915052	0.465623
																								-0.01522	0.726222	0.377646	0.666967	0.575695	0.568979	0.587933	2.88179	-0.50044	4.69483	0.78539	-0.26655
																								1.7648	2.35656	1.97461	0.471872	1.46931	1.13295	-0.19396	-0.2429	-0.57804	-0.33032	0.493518	-0.01194
																								-2.91801	-1.49716	-3.04846	-0.31558	0.146514	0.670984			3.78659			2.81752
																								0.110398	-0.25746	-0.33058	1.14923	1.45481	0.957564	0.134889	0.27699	-0.50921	1.09225	0.66831	0.584567
																								0.35845	-0.42565	-0.40843	-0.25409	0.482227	0.298504	0.334385	0.314008	0.336608	0.67855	0.396954	0.515261
																								0.148084	0.021385	-0.25279	1.4027	1.10787	1.00555	-0.11934	-0.61747	-0.07606	1.31101	1.44907	0.899132
																								0.09912	0.035671	-0.28011	1.35232	1.02863	0.93743				-0.89543
																								0.09912	0.035671	-0.28011	1.35232	1.02863	0.93743	1.3557	1.11676	-1.00174	-0.32181	-0.33132	1.35967
																								-0.17657	-0.216	-0.41652	-0.19062	0.529587	0.303977	-0.24814	-0.6959	-0.87018	-0.53549	0.293416	-0.13933
																								0.09912	0.035671	-0.28011	1.35232	1.02863	0.93743	-0.05506	0.999771	0.26414	0.626838	0.381306	0.206441
																								0.09912	0.035671	-0.28011	1.35232	1.02863	0.93743	0.268398	0.571076	-0.57628	0.484703	-0.08094	0.11995
																								-0.17657	-0.216	-0.41652	-0.19062	0.529587	0.303977	0.279227	0.571076	-0.57628	0.484703	-0.08094	0.11995
																								0.09912	0.035671	-0.28011	1.35232	1.02863	0.93743	-0.14175	-0.42801	-0.58642	-0.31591	0.454308	0.011589
																								-0.17657	-0.216	-0.41652	-0.19062	0.529587	0.303977	0.268398	0.571076	-0.57628	0.484703	-0.08094	0.11995
																								0.09912	0.035671	-0.28011	1.35232	1.02863	0.93743	0.279227	0.571076	-0.57628	0.484703	-0.08094	0.11995
																								-0.19193	-0.05103	-0.28649	-0.08099	0.515147	0.332289	-0.14175	-0.42801	-0.58642	-0.31591	0.454308	0.011589
																								0.498245	0.705684	0.206207	0.617779	0.562768	0.533318	0.279227	0.571076	-0.57628	0.484703	-0.08094	0.11995
																								0.043946	-0.15753	-0.36731	-0.25038	0.559583	0.293111	-0.14175	-0.42801	-0.58642	-0.31591	0.454308	0.011589
																								0.096664	-0.16069	-0.35086	-0.26954	0.454476	0.210256	0.279227	0.571076	-0.57628	0.484703	-0.08094	0.11995
																								0.043946	-0.15753	-0.36731	-0.25038	0.559583	0.293111	-0.00229	-0.27343	-0.33204	-0.09937	0.435355	0.140332
																								0.096664	-0.16069	-0.35086	-0.26954	0.454476	0.210256	0.372748	0.28808	0.252455	0.507419	0.237382	0.383574
																								0.105587	-0.19134	-0.42544	-0.25826	0.599288	0.310149	-0.14947	-0.43854	-0.55326	-0.34186	0.467263	-0.0105
																								0.113644	-0.15199	-0.35831	-0.2304	0.531065	0.284155	-0.19657	-0.30568	-0.38543	-0.19352	0.347995	0.006181
																								0.043946	-0.15753	-0.36731	-0.25038	0.559583	0.293111	-0.14947	-0.43854	-0.55326	-0.34186	0.467263	-0.0105
																								0.169026	-0.20074	-0.50091	-0.05662	0.633501	0.279839	-0.19657	-0.30568	-0.38543	-0.19352	0.347995	0.006181
																								0.105587	-0.19134	-0.42544	-0.25826	0.599288	0.310149	-0.17291	-0.49072	-0.58192	-0.36066	0.523951	0.01703
																								0.096242	-0.16131	-0.35702	-0.26907	0.454476	0.208513	-0.20128	-0.4498	-0.46937	-0.2431	0.411569	0.008695
																								0.063624	-0.03452	-0.16933	1.31033	0.998611	0.959021	-0.14947	-0.43854	-0.55326	-0.34186	0.467263	-0.0105
																								-0.25559	0.050543	0.016803	0.296774	0.885296	0.714609	-0.19359	-0.53887	-0.8653	-0.6118	0.345217	0.102012
																								0.125229	-0.07112	-0.3631	-0.23772	0.515803	0.278256	-0.17291	-0.49072	-0.58192	-0.36066	0.523951	0.01703
																								0.08624	-0.38873	-0.03375	0.247014	-0.25381	-0.1101	-0.19717	-0.30501	-0.39652	-0.19004	0.34891	-0.01396
																								0.125342	-0.07216	-0.36548	-0.23905	0.516334	0.279065	-0.02166	0.377743	0.514908	1.05855	0.090374	0.306178
																								0.494734	-0.79375	0.461784	0.662997	0.60451	0.356806	-0.39134	0.817632	-0.17049	0.819211	-0.25829	-0.36605
																								0.105375	0.65872	0.151097	0.223619	0.815703	0.446357	-0.18244	-0.42292	-0.51394	-0.35141	0.424772	-0.0215
																								0.494734	-0.79375	2.42147	0.662997	0.60451	-0.21305	-0.16517	-0.02276	0.347992	0.303248	0.143712	-0.03545
																								0.11763	-0.16372	-0.35093	-0.24601	0.484014	0.236649	-0.18963	-0.4076	-0.49776	-0.3515	0.435976	-0.01945
																								-0.78652	-0.79856	-1.09061	-0.13066	-0.12829	0.021391			0.121248	2.05655	1.25108
																								0.230428	-0.00624	-0.29474	1.32403	0.967207	0.876971	-0.53889	0.399192	0.544427	0.098141	0.227528	0.395958
																								-0.22485	0.648866	0.244888	0.252521	0.071928	0.134413			0.121248	2.74843	1.47305
																								0.125279	0.231492	0.193915	0.225185	-0.06278	0.020509	-0.19432	-0.3026	-0.41149	-0.19656	0.398222	0.041148
																								0.092643	-0.14908	-0.36907	-0.22595	0.449529	0.217673	0.252647	-0.11172	-1.22595	0.383148	0.735305	0.4818
																								0.134559	-0.13095	-0.40349	0.673995	0.840717	0.624553	-0.17719	0.577786	1.5835	0.20176	0.113469	0.220455
																								-0.26328	0.917463	0.290448	0.586614	0.41087	0.526505	0.179941	0.170584	0.67034	0.495183	0.250983	0.370141
																								2.38316	1.82496	0.17187	0.706607	1.28341	0.852375	0.131569	0.440288	0.489006	0.110089	0.097024	-0.0866
																								-0.40552	0.091097	-0.1298	0.243509	0.333593	0.326845	-0.19717	-0.30498	-0.39002	-0.19305	0.338469	0.009883
																													-2.5367	-0.23341	-1.11598	-0.85223	-0.09756	0.476767	-0.09561
																								0.152954	0.010483	-0.29816	1.30235	0.959471	0.84285	0.411052	0.223235	0.791359	0.589468	0.357292	0.481169
																								0.151862	-0.01373	-0.04654	1.33465	1.19397	1.02113	0.213974	-0.26834	-0.29732	0.344053	0.217354	0.386998
																								-0.02649	0.060644	-0.273	-0.00051	0.321824	0.120505	3.46136	0.32357	-5.0626	-1.5185	1.38231	0.707679
																								0.200413	0.176577	-0.2482	0.048407	0.433425	0.249057	-0.01572	0.809854	0.428004	0.204578	0.024839	0.119131
																								0.068027	-0.10433	-0.30222	-0.08101	0.621629	0.313628	1.1664	-0.19702	0.514116	0.464906	0.370464	2.22231
																								-0.03849	-0.12451	-0.32035	-0.12602	0.389431	0.228554	0.26201	-0.18246	-0.42203	0.03727	0.319223	0.086173
																								0.100035	-0.27317	-0.50664	-0.46252	0.557954	0.223754	0.382735	0.198995	-0.27952	0.106173	0.271072	0.26339
																								0.312312	-0.59968	-0.70151	0.640654	0.790234	0.684797	0.066608	-0.36342	-0.40477	-0.00646	0.60471	0.134689
																								-0.03396	0.075218	-0.15858	0.046861	0.219365	0.132922	-0.08535	-0.2762	-0.46363	-0.0425	0.344949	0.099765
																								0.008694	0.736463	0.2756	1.446	0.973143	1.03592	-0.43308	-0.75816	-0.9772	-0.6517	0.428622	0.033587
																								-0.04342	-0.09209	-0.29931	-0.11802	0.415685	0.237745	0.074144	-0.418	0.522679	0.171835	-0.17812	0.210543
																								-0.32149	0.164289	-0.02694	0.193617	0.188854	0.221344	-0.05662	-0.17675	-0.03237	-0.03628	0.105491	0.1578
																								-0.36719	-0.50319	-0.56964	-0.08436	-0.16711	-0.09908	1.03943	0.316129	0.789636	0.127713	-0.46086	-0.43044
																								0.085935	-0.06637	-0.35754	1.36037	1.05238	0.936335	-0.02699	-0.30474	-0.3832	-0.02767	0.293687	0.13503
																								0.13908	-0.08342	-0.38897	0.72842	0.942337	0.715638	0.145884	-0.15796	-0.19676	0.339584	0.126167	0.292613
																								-1.14474	0.232835	0.818206	0.291387	0.21721	0.204181	0.076743	-0.45622	-0.63279	0.12106	0.113321	0.097742
																								0.68933	0.852509	-0.4007	-0.41916	-0.03616	-0.78137	-0.10047	-0.55149	-1.27855	0.011046	0.296758	0.232194
																								0.68933	0.852509	-0.4007	-0.41916	-0.03616	-0.78137	-0.2757	-0.73627	-0.83507	-0.53003	0.444908	-0.12635
																								0.130024	-0.02838	-0.29691	1.40111	1.04604	0.92613	-0.11632	0.562481	0.821986	0.452968	0.080802	0.124266
																								0.126428	-0.03785	-0.33954	0.723153	0.895562	0.696597	-0.11315	1.37558	-1.83257	0.035635	-0.75772	-0.36516
																								0.68933	0.852509	-0.4007	-0.41916	-0.03616	-0.78137	-0.11315	1.37558	0.298181	0.035635	-0.75772	-0.36516
																								0.126428	-0.03785	-0.33954	0.723153	0.895562	0.696597	-0.01922	0.631266	0.19827	0.206371	0.775892	-0.93114
																								0.144414	-0.0099	-0.29188	1.4279	1.09579	0.946962	-0.06674	-0.46817	-0.50456	-0.27665	0.496039	0.016917
																								0.201569	0.597646	0.287079	0.265145	0.492993	0.623299	-0.11315	1.37558	0.298181	0.035635	-0.75772	-0.36516
																								-0.04342	-0.09209	-0.29931	-0.11802	0.415685	0.237745	-0.06674	-0.46817	-0.50456	-0.27665	0.496039	0.016917
																								-0.10362	0.78273	0.159513	2.32931	1.88308	1.76194	-0.09575	0.746223	0.545349	0.094132	-0.82957	-0.67852
																								0.063675	-0.08809	-0.38041	-0.27135	0.453975	0.184417	0.435902	0.386606	0.468133	0.401715	0.237475	0.542786
																								0.008694	0.736463	0.2756	1.446	0.973143	1.03592	-0.02699	-0.30474	-0.3832	-0.02767	0.293687	0.13503
																								-0.04342	-0.09209	-0.29931	-0.11802	0.415685	0.237745	6.12718			-0.89543	0.347641
																								-0.32149	0.164289	-0.02694	0.193617	0.188854	0.221344	-0.17555	-0.33475	-0.25044	-0.20998	0.371051	0.020461
																								-0.36719	-0.50319	-0.60863	-0.08436	-0.17798	-0.11574	1.03943	0.316129	0.789636	0.127713	-0.46086	-0.43044
																								-0.32149	0.164289	-0.02694	0.193617	0.188854	0.221344	-0.02699	-0.30474	-0.3832	-0.02767	0.293687	0.13503
																								0.100938	-0.23214	-0.57867	-0.31319	0.582517	0.235432	0.145884	-0.15796	-0.19676	0.339584	0.126167	0.292613
																								-0.7945	2.28128	1.52371	1.04134	0.013757	0.395164	0.070815	-0.38302	-0.79191	0.12106	0.113321	0.114863
																								0.02357	0.537684	0.159945	0.493469	0.440125	0.496611	0.145884	-0.15796	-0.19676	0.339584	0.126167	0.292613
																								-0.06737	0.739531	0.170552	1.78561	1.36162	1.31286	-0.18177	-0.71235	-0.87345	-0.46054	0.418926	-0.10036
																								0.150259	-0.01437	-0.31703	1.44393	1.09795	0.946675	3.19211	-1.48777	2.25179	-0.70549	0.845189	0.189367
																								0.172372	0.217471	0.310596	0.146328	0.031996	-0.19236	0.517435	0.039149	0.274799	0.495908	0.291617	0.5321
																								-0.04059	-0.25611	-0.44242	-0.24966	0.401576	0.183267	1.36753	1.1142	1.0298	-0.16204	0.032168	-0.55822
																								-1.666	2.79718	2.24585	0.456477	-0.30011	-0.51984	0.420192	0.823481	0.191204	0.229913	-0.85407	-0.49872
																								0.150259	-0.01437	-0.31703	1.44393	1.09795	0.946675	0.079643	0.103036	0.27809	0.4898	0.113797	0.168264
																								0.098242	0.018254	-0.25406	1.35527	1.02329	0.910535	-0.17238	-0.38246	-0.59504	-0.16311	0.30587	0.043615
																								0.103443	-0.17223	-0.36111	-0.23715	0.497311	0.240942	2.28074	1.1142	1.0298	-0.16204	0.211429	-0.55822
																								0.008694	0.736463	0.2756	1.446	0.973143	1.03592	0.420192	0.823481	0.191204	0.229913	-0.85407	-0.49872
																								-0.12093	0.09258	-0.18197	0.111896	0.317874	0.197489	0.565952	-0.09962	0.349904	0.397347	0.224132	0.140329
																								0.213171	0.331129	-0.16421	1.03238	0.658631	0.738547	-0.18804	-0.31538	-0.42531	-0.20171	0.39809	0.03974
																								0.063675	-0.08809	-0.38041	-0.27135	0.453975	0.184417	1.03943	0.316129	0.789636	0.127713	-0.46086	-0.43044
																								0.007539	0.742826	0.286437	1.47157	0.988502	1.04025	0.068289	-0.20457	-0.15907	0.117667	0.204822	0.244451
																								0.02357	0.537684	0.159945	0.493469	0.440125	0.496611	0.709144	0.046659	-0.91866	1.14858	0.001304	0.137667
																								-0.06737	0.739531	0.170552	1.78561	1.36162	1.31286	-0.17555	-0.33475	-0.25044	-0.20998	0.371051	0.020461
																								0.150259	-0.01437	-0.31703	1.44393	1.09795	0.946675	1.03943	-0.75215	0.79556	0.127713	-0.44247	-0.48996
																								0.201569	0.597646	0.287079	0.265145	0.492993	0.623299	0.517435	0.039149	0.274799	0.495908	0.291617	0.5321
																								-0.04342	-0.09209	-0.29931	-0.11802	0.415685	0.237745	1.36753	1.1142	1.0298	-0.16204	0.032168	-0.55822
																								0.144414	-0.0099	-0.29188	1.4279	1.09579	0.946962	0.420192	0.823481	0.191204	0.229913	-0.85407	-0.49872
																								0.68933	0.852509	-0.4007	-0.41916	-0.03616	-0.78137	0.435902	0.386606	0.468133	0.401715	0.237475	0.542786
																								0.133309	0.059946	-0.25875	1.386	1.08306	0.967988	-0.02699	-0.30474	-0.3832	-0.02767	0.293687	0.13503
																								0.153899	-0.08593	-0.36569	0.692766	0.940104	0.701135	-0.09575	0.746223	0.545349	0.094132	-0.82957	-0.67852
																								0.144608	-0.0106	-0.29355	1.42034	1.09106	0.945913	-0.11315	1.37558	-1.83257	0.035635	-0.75772	-0.36516
																								0.133251	0.043639	-0.28221	1.40802	1.08053	0.976513	0.52491	0.055109	0.672667	0.55076	0.244953	0.494492
																								-0.15119	0.141676	0.990214	-1.10043	-1.05467	-1.03981	-0.15061	-0.64052	-0.7927	-0.57267	0.448715	-0.0302
																													-0.2721	-0.09575	0.532266	0.179197	0.094132	-0.85143	-0.69442
																								-0.07323	4.70937	0.350159	2.90484	-0.57179	4.40868	0.69578	0.759545	0.929329	0.954911	0.729981	0.581841
																								0.537763	2.37586	0.323704	2.83183		-4.29576	-0.75146	0.095229	0.775316	-0.12364	-0.96018	-0.82244
																								1.08991	1.08125	3.39368	0.288589	-1.42087	0.226461		1.50173				-0.39209
																								-1.32889	1.06334			-0.53105	1.25159	1.76468	-1.22085	2.35681	0.264097	-0.10306	-0.74766
																								3.08983	0.422593			-0.53105	1.62423	-0.92501	0.628707	-0.81308	1.04089	-2.26188	-0.1046
																									2.36708	-0.61365	5.36219	0.762273	-2.49164	0.786224	-0.73837	-0.1673	-0.59901	-1.18844	-0.40238
																								-0.45638	-1.08761	-0.08842	5.07896	1.64824	-0.7033	0.539718	0.213268	3.60546	-0.49082	2.28987	1.85531
																								0.104277	-0.27811	-0.54799	-0.42821	0.583072	0.193445	1.75713	-0.58516	2.96044	-0.49082	0.422699	1.93869
																								0.119373	-0.06226	-0.2887	0.669	0.830594	0.657742	3.78021	-3.44194	-0.30473	0.513438	1.71903	0.4141
																								0.1083	-0.20658	-0.40821	-0.30638	0.606224	0.304589	3.83651	4.06934	-0.00048	-0.11556	-1.79642	0.283706
																								0.048927	-0.15576	-0.20763	-0.26619	0.450014	0.220386	-0.2846	-0.74109	-0.7943	-0.59439	0.460422	-0.12083
																								0.133646	-0.07792	-0.38935	0.730035	0.956139	0.705347	-0.17771	-0.2795	-0.36498	-0.17062	0.364117	0.038642
																								0.194653	-0.03804	-0.30669	0.68272	0.744322	0.611203	-0.16997	-0.51817	-0.5479	-0.36094	0.513551	0.008569
																								0.057698	-0.17953	-0.28777	-0.28509	0.520974	0.252107	-0.19214	-0.32483	-0.36232	-0.18587	0.387137	0.052207
																								0.141191	0.004685	-0.28265	1.27353	0.958761	0.87228	1.32862	-0.51912	0.22579	-0.40436	0.486538	-0.11105
																								-0.12824	-0.30025	-0.51042	-0.25137	0.134433	0.032746	-0.04352	-0.11664	-0.39822	0.018829	0.332701	0.039554
																								0.105658	-0.29585	-0.49843	-0.47187	0.566542	0.182858	-0.12767	-0.43782	-0.45984	-0.2534	0.440136	0.013075
																								0.104277	-0.27811	-0.54799	-0.4288	0.583072	0.193445	-0.15982	0.867482	0.382486	0.277338	0.009268	0.11387
																								0.139799	-0.06151	-0.32739	0.67569	0.841944	0.660359	-0.17678	-0.3509	-0.57165	-0.10897	0.221691	0.071835
																								-2.2669	-0.23002	-0.32171	-0.89459	-0.53443	-0.39125	-0.43308	-0.78502	-0.95819	-0.64625	0.403392	-0.17355
																								0.105862	-0.27067	-0.54464	-0.41907	0.58072	0.193494	-0.2846	-0.76704	-0.75058	-0.59439	0.460422	-0.12123
																								0.617621	-2.80594	-1.56509		7.03404	1.9313	-0.18613	-0.25779	-0.4009	-0.18293	0.374861	0.037877
																								-0.03118	-0.24671	-0.42807	-0.25796	0.370442	0.181025		-1.52885			0.122093	-0.06422
																								-0.26122	-0.36877	-0.60081	-0.1397	-0.37212	-0.04285	-0.28501	-0.78586	-0.80837	-0.60831	0.454977	-0.12723
																								0.105658	-0.29585	-0.49843	-0.47187	0.566542	0.182858			1.25501		-0.28788	2.79829
																								0.124109	-0.26093	-0.4737	-0.39395	0.602335	0.240966	-0.17667	-0.38386	-0.55566	-0.16731	0.325697	0.040859
																								0.15214	-0.00713	-0.33339	1.52853	1.15561	1.0361	-0.16654	-0.28282	-0.46226	0.213163	0.005904	0.110545
																								0.144683	0.014596	-0.25963	1.30147	0.963951	0.901327	-0.43308	-0.78502	-0.95819	-0.64625	0.403392	-0.17355
																								0.102554	-0.15669	-0.35378	-0.25991	0.461601	0.21113	0.156253	-0.61289	-0.51859	-0.54991	0.458813	-0.06428
																								0.048503	-0.15639	-0.21327	-0.26619	0.405944	0.218638	0.46258	-0.56427	-2.02256	2.77124	-3.27713	1.3893
																								0.102554	-0.15669	-0.35378	-0.25991	0.461601	0.21113	0.036861	0.477043	0.2367	0.471315	0.219596	0.151802
																								0.048927	-0.15576	-0.20763	-0.26619	0.450014	0.220386	-0.18728	-0.48745	-0.37041	-0.18938	0.368371	0.017172
																								0.124109	-0.26093	-0.4737	-0.39395	0.602335	0.240966	-0.20699	-0.32415	-0.37237	-0.18507	0.361095	0.052207
																								0.105862	-0.27067	-0.54464	-0.41907	0.58072	0.193494	-0.34039	-0.32972	-0.37041	-0.18938	0.368371	0.017172
																								0.105862	-0.27067	-0.54464	-0.41907	0.58072	0.193494	-0.19214	-0.32483	-0.36232	-0.18587	0.387137	0.052207
																								-1.94311	-3.11722	1.05321	2.14467	-1.91492	-1.18651	0.156253	-0.61289	-0.51859	-0.54991	0.458813	-0.06428
																								0.104139	-0.27147	-0.54534	-0.42744	0.582545	0.188181	-0.28501	-0.78586	-0.80837	-0.60831	0.454977	-0.12723
																								0.140065	-0.06206	-0.32663	0.676392	0.841563	0.661415	-0.28501	-0.78586	-0.80837	-0.60831	0.454977	-0.12723
																								0.102554	-0.15669	-0.35378	-0.25991	0.461601	0.21113	-0.2758	-0.79101	-0.77389	-0.59586	0.454567	-0.09529
																								0.145011	0.013823	-0.2588	1.30214	0.963307	0.902705	-0.19348	-0.25779	-0.4009	-0.1799	0.379903	0.038585
																								0.15251	-0.00798	-0.33228	1.52914	1.1547	1.03767	-0.34039	-0.32972	-0.37041	-0.18938	0.368371	0.017172
																								-0.38972	-0.34759	-0.57299	-0.09028	-0.31857	-0.11088	0.014116	0.477043	0.2367	0.478686	0.221037	0.153741
																								-0.38972	-0.34759	-0.57299	-0.09028	-0.31857	-0.11088	0.117963	-0.56427	-2.02256	2.82825	-3.13102	1.4018
																								-0.26122	-0.36877	-0.60081	-0.1397	-0.37212	-0.04285	-0.68587	-0.4084	-0.51123	0.250741	0.050466	0.211674
																								-0.04355	-0.21425	-0.41924	-0.25838	0.313863	0.161053	-0.68587	-0.4084	-0.51123	0.250741	0.050466	0.211674
																								0.13426	-0.06258	-0.3327	0.668962	0.832206	0.648204	-0.16654	-0.28282	-0.46226	0.213163	0.005904	0.110545
																								0.060763	-0.15808	-0.37993	-0.25644	0.454424	0.200521	-0.17713	-0.3882	-0.73418	-0.19001	0.303137	0.040064
																								0.31862	-0.10801	-0.2339	-0.05062	0.746927	0.629063	-0.17612	-0.29075	-0.30606	-0.17637	0.335478	0.003026
																								0.134228	-0.06194	-0.332	0.669059	0.83159	0.648365	-0.19717	-0.30687	-0.39002	-0.19004	0.408685	0.005039
																								0.15189	0.128528	-0.3301	1.2265	1.18886	0.942747	-0.50352	-0.65267	-0.75441	-0.47121	0.532346	-0.02159
																								0.295834	0.258084	0.355315	0.201997	0.198643	0.674192	-0.17256	-0.30312	-0.40469	-0.17435	0.340645	0.008841
																								0.070359	-0.04894	-0.31932	1.14205	0.845886	0.778512	-0.81916	1.01575	-0.3712	-0.00036	0.036287	0.223127
																								0.15189	0.128528	-0.3301	1.2265	1.18886	0.942747	0.097423	0.660881	1.03413	0.491865	0.343355	0.197368
																								0.164301	-0.2252	-0.37006	-0.23253	0.459888	0.260055	0.494803	-0.02029	-0.52989	0.140423	0.013831	0.10221
																								0.070359	-0.04894	-0.31932	1.14205	0.845886	0.778512	-0.81916	1.01575	-0.3712	-0.00036	0.036287	0.223127
																								0.13426	-0.06258	-0.3327	0.668657	0.831848	0.648026	-0.19753	-0.30257	-0.22116	-0.21448	0.365631	0.012571
																								-0.0556	0.19491	0.271754	0.615906	0.041365	0.497749	0.494803	-0.02029	-0.52989	0.140423	0.013831	0.10221
																								-0.76081	0.807547	0.49491	0.690047	0.425836	0.536283	-0.17862	-0.2861	-0.40283	-0.17637	0.336235	0.003549
																								0.114368	0.07218	-0.26907	1.40076	1.08167	0.9711	0.037888	0.598789	0.365681	0.412306	0.094482	0.001149
																								0.147071	-0.24964	-0.53919	-0.35228	0.574402	0.645029	1.2506	0.597591	1.35448	0.682356	0.508523	0.596808
																								0.13426	-0.06258	-0.3327	0.668962	0.832206	0.648204	0.506207	0.321031	0.608681	0.650743	0.409859	0.5127
																								0.13426	-0.06228	-0.3327	0.667961	0.831593	0.648513	-0.50352	-0.65267	-0.75441	-0.47121	0.532346	-0.02159
																								0.112755	-0.03741	-0.27007	0.777076	1.00042	0.734927	-0.17612	-0.29075	-0.30606	-0.17637	0.335478	0.003026
																								0.142006	-0.04689	-0.30444	1.30942	0.956957	0.861366	-0.17862	-0.28127	-0.40283	-0.17511	0.348846	0.008887
																								0.13426	-0.06258	-0.3327	0.668962	0.832206	0.648204	-0.50525	-0.65267	-0.5188	-0.47177	0.532346	-0.02226
																								0.060763	-0.15808	-0.37993	-0.25644	0.454424	0.203984	-0.22937	0.274893	0.435252	0.262839	-0.07959	0.030189
																								0.142006	-0.04689	-0.30444	1.30942	0.956957	0.861366	-0.17612	-0.29075	-0.30606	-0.17637	0.335478	0.003026
																								0.13426	-0.06258	-0.3327	0.668962	0.832206	0.648204	-0.19717	-0.30687	-0.39002	-0.19004	0.347558	0.005039
																								0.13426	-0.06258	-0.3327	0.668657	0.832206	0.648204	-0.20412	0.259242	1.87801	0.250822	-0.08511	-0.12823
																								0.088605	-0.10839	-0.377	0.668544	0.876081	0.683997	-0.17612	-0.29075	-0.30606	-0.17637	0.335478	0.003026
																								0.139701	-0.09235	-0.39282	0.712514	0.930816	0.69902	-0.17862	-0.29711	-0.31392	-0.17637	0.337891	0.004224
																													4.35083	-0.11166	-0.41696	-0.76939	-0.2244	0.484845	0.11733
																								3.0799					0.521753	-0.37794	-0.7004	-1.01327	-0.60961	0.42518	-0.16294
																									1.50593	-0.2985	-0.97039	1.55709	-1.0946	4.69324	2.43274	-3.61028	1.22298	1.95111	0.547529
																								-0.38237		0.490862	-1.73469	1.18398	-1.1134	0.733046	1.67399	1.08984	1.18599	0.861306	2.2928
																										6.70979		4.75055	-7.27753	0.90755	0.682688	0.296391	0.033342	-0.53515	1.04706
																											-5.05979	-2.1218	-2.69455	3.71067	3.66049	1.13091	-2.30099	-0.6688	-2.44879
																									1.31577	0.772747	-0.87068	1.74053	-0.18236	-1.90672	-0.17845	0.841101	-2.83134	-5.24945	-1.38048
																								-4.31626	1.89816	2.43997	2.80762	-1.61058	0.94447	1.96392	0.179431	2.93948	-0.67483	1.18516	0.504265
																								1.81407	0.863537	0.796495	-0.04623	0.434347	-0.05666	-2.19734	-2.06812	4.56419	-0.03293	-1.60982	-0.45653
																								1.56598	1.31441	1.59945	-0.09305	0.30915	0.250514	0.551312	1.93746	2.12837	-0.46309	1.29331	0.467992
																									-1.65228			2.36535		-1.13462	1.98445	2.14123	3.5644	1.0114	0.877416
																									-0.91273	2.31345	-0.08213	-4.44394	-4.77053	-0.3152	0.557871	1.17984	0.177989	-0.07125	0.438774
																								1.65827	-1.79748	0.862669	0.62547	0.123343	-2.73664	0.737625	0.995307	1.11342	0.487387	0.081946	0.667341
																								4.36949	3.25184	2.94381	4.58249	1.64523	-1.28685	-1.02393	3.51417	1.67378	-0.53648	-0.02463	-1.35654
																								1.56452	1.10143	1.62214	-2.88542	0.406487	-2.50624	1.5897	2.66269	1.87349	-1.56717	0.554255	-0.59189
																									-3.55355			4.5601		2.11239	-0.48688	2.42119	0.300974	-2.18003	-1.17851
																								7.33208	4.64693	5.48904	-1.27021		-1.41631	-1.80004	0.132104	2.66653	-1.2163	-0.8559	1.00145
																													3.93579	0.533542	2.27169	-0.50596	1.21344	0.480669	-0.48292
																								6.34007	0.961407	2.17963	2.93591	-1.61809	0.196018			1.36511		-0.28789	-0.54044
																								0.086466	0.563319	-0.53457	-1.99092	-0.27987	-0.54404	-0.77254	3.72341	2.39601	1.81928	-1.29468	-0.77919
																								-2.38056	0.298049	2.23141	-0.8063	-1.98851	0.126052	-5.02623	1.2538	-1.22044		3.29707	1.87278
																								3.75513	5.1018	-0.2687	-0.08807	-0.6664	-1.8191	1.45273	2.30658	2.28384	-0.08253	-0.40726	0.929996
																											1.42649		3.84387	1.32574	1.97091	0.143546	0.409926	0.876367	0.82579
																											1.42649		3.84387	1.26346	0.774558	-0.48877	-1.14659	-1.1999	0.354579
																								2.07779	-5.38708		-0.539	1.17109	-1.41113		1.4173	-0.5062	0.078577	0.271538	-0.48567
																								1.82546	3.95612	-0.98995	-0.29167	-0.94418	-0.93647					-0.78873	1.43329
																								1.34753	-0.54019	-0.2976	1.08361	0.049145	-0.47699	1.46563			2.42651		-1.17229
																								-0.23471	-1.53125	-3.02166	-0.2811	-3.67594	-1.64074					-0.78873	1.43329
																								6.30466	-0.73659	8.08882	-0.11316	-1.8978	-3.56388	1.46563			2.42651		-1.86483
																								4.67682	-0.40026	-1.04221	-2.02472	-1.3832	-1.4032	1.87166	0.454221	2.55093	1.31389	-0.24147	2.4015
																									0.516842		-1.50085	0.331332	-0.95604	1.21836	0.763051	0.643182	1.85392	1.54564	-1.90471
																								-4.51166	-5.97021	-4.71299	-2.63763	-2.01371	-3.03287	1.16606	0.479838	3.31171	0.860004	2.43637	-0.72503
																								-0.24713	-0.67836	-0.60175	-0.25091	-1.05091	-0.5515	1.84219	0.366279	1.92189	1.03947	-0.67491	0.896259
																									1.12779	1.67438		0.589524	-0.92749	0.781541	0.087681	0.731775	0.628138	-1.80214	-0.08064
																											1.42649			1.63217	1.03809	-0.28409	-2.23276	-0.22884	-0.61949
																									0.053698	1.51291		-1.33967	2.77758	2.76461	2.74198	0.140959	0.553198	1.7139	0.297635
																											1.42649			1.91628	3.32653	0.448628	-0.69068	2.81848	-0.01765
																								1.73821	0.71615	-1.05842	-0.15847	0.398949	-0.26977	-2.77576	-2.05019	-2.46322	-2.87539	-2.06048	-0.86886
																								1.25167	0.612949	-0.21707	0.220043	0.243956	-0.81703	0.591152		-0.11763	3.74842		-0.34961
																								-0.24713	-0.67836	-0.60175	-0.25091	-1.05091	-0.5515	0.1992	-0.85076	-1.19903	0.154413	0.890719	0.974949
																											0.911927	-1.49175	1.61101	2.15357	1.66922	2.00859	1.38668	1.21712	0.541189
																													0.916507					0.059271	1.43329
																										-1.65702		4.95604	0.457026	0.678158	4.07978	1.8813	0.591576	-1.36317	-1.05675
																								-3.1064	-0.50522		-8.14217	0.19546	-2.10495					0.059271	1.43329
																								-0.24713	-0.67836	-0.60175	-0.25091	-1.05091	-0.5515	-1.60185	-0.68386	-0.90267	-1.15847	0.304161	0.053648
																								-3.03308	3.47537	-1.8617	3.00222	0.188985	-2.84482	0.412253	1.05482	0.047027	-0.43744	0.438432	0.427564
																									0.15427					0.1992	-0.85076	-1.19903	0.154413	0.890719	0.974949
																								0.996138	-2.0454	-0.44961	0.928996	0.832404	1.20881		5.2574		0.15578	-0.50223
																								1.77697	1.80577	2.05346	-0.92154	-0.05685	0.261173		1.05927	-0.43956		-1.20719	-2.29303
																								2.52825	0.830649	5.12175	0.973017	-1.29037	-1.2146	-1.87423	1.69713		4.10488	0.340479	1.68184
																								0.780289	0.73424	1.66934	0.26077	0.135864	-0.01629	0.395231	-0.63145	-4.55641	0.884445	0.879842	-0.13363
																								0.780289	0.73424	0.855588	0.26077	0.255909	0.123959	0.1992	-0.85076	-1.19903	0.154413	0.890719	0.974949
																											2.09892			1.0565	2.06195	-0.3718	-0.65205	-1.23988	-0.5766
																									0.696184	0.738879	0.497686	1.52793	-1.8642						5.10572
																									0.791121	0.028183	-0.2966	1.77151	-2.41788	0.807593	-1.71449	1.1517	1.33338	1.82239	0.456095
																								1.78756	1.52532	0.587658	-0.34215	0.12313	0.530042	1.57308	1.22612	2.24539	0.311997	-0.18257	-0.33023
																								-1.51959	1.92622	2.32519	-0.84622	-1.39433	0.833847	4.31665	0.214635	1.56519	1.54556	-0.26921	-1.41217
																								3.06357	3.2706			1.25406	2.14324	1.11403	-0.3006	0.849434	0.345222	0.666074	0.15737
																										-2.17862	-3.70278		-1.60151	0.956157	-0.3006	0.849434	0.110294	0.255824	0.136323
																											0.872215	1.83763	-0.20799	2.25644	1.32188	1.39884	-1.65368	-0.99517	-2.0218
																											0.872215	1.83763	-0.20799	0.048469	1.74486	1.71588	-0.48499	-0.62654	-0.39403
																								3.51356	3.29179	2.63244	-0.92431	-2.8363	0.140399	1.02377	2.22516	2.10453	-1.62583	-0.24689	-0.13247
																								1.15599	1.02929	2.63244	-0.92431	-1.44213	0.140399				3.4265		3.67275
																								-0.7043	-1.65309		-3.5308	0.542182	0.561043	0.083104	0.188403	1.09217	0.193948	0.488355	-0.0308
																								3.31277	0.886938	0.849128		-0.05794	2.47645	-0.52801	-0.61391	0.020931	-0.86098	-0.25598	-0.60144
																								-0.55994	-0.43411	0.128422	1.51067	-1.16475	-1.95396	-1.86613	0.795846	0.44723	-0.25636	0.695834	0.466703
																								-1.10823	1.28704	1.10634	-1.04788	1.43136	1.00834		-1.91766		1.35036	1.14035	0.80095
																								2.80066	2.0326	7.29264	0.118833	-2.1492	-2.80327	0.305289	3.75205	0.459853	-1.97337	-0.4392	0.370996
																								-4.77238	-2.43025	-4.21223	-1.37618	0.568662	-0.20566	2.3874	1.06325	1.08842	0.069645	-2.84554	1.59111
																								0.846891	-2.64308	-1.64896	0.18278	0.568662	-2.3867	2.3874	1.06325	1.08842	0.569514	-1.71414	0.31458
																								0.526586	3.28002	-0.77107	-0.30315	0.624584	0.077105	1.13643	0.196129	0.481017	0.202826	-0.10076	1.10703
																								0.266871	0.080312	-0.0923	1.14532	0.829477	0.862772	-0.32007	0.543718	0.481017	0.202826	-0.39597	0.771003
																								0.235611	0.022021	-0.15113	0.785784	0.751464	0.667391				-1.3429	-0.85673	-0.64917
																								-0.07311	-0.15562	-0.45914	-0.17486	0.485702	0.186006	0.828418	3.82409	1.3109	-1.06512	-1.33119	-1.06882
																									-2.96546	1.56696	-2.10351	0.780303	1.75872	1.95559	3.75697	1.2528	0.729435	-0.82736	-0.61501
																									-1.45146	2.84994	2.68877	1.17352	-0.02481	2.30541	1.17356	2.10547	0.159751	0.651795	-0.85807
																								2.43331	4.73764	0.253717	-1.64701	-2.20466	0.853954	-3.58331	0.156659	2.81642	-2.59537	0.705784	1.04652
																									-0.94961	1.8583	5.78722	0.367194	1.9497	2.4454	0.472151	2.52792	0.6138	0.623628	-0.59627
																								1.50031	1.89758	-0.25037	-0.61382	-0.78824	-0.42204	1.55398	-0.10711	3.08719	0.995552	0.215492	-0.63032
																								2.1058	-0.43351	-1.15334	-3.98709	0.397256	0.438579	2.75424	-2.18907	1.53216	-0.54572	-0.30562	0.093183
																								2.1058	-0.57307	-1.15334	-3.93428	-0.17249	0.438579	0.214314	-0.57874	-0.56248	0.078376	-0.00301	0.075964
																									-3.43601	0.909128	-3.41449	-0.14704	-1.36876	0.001921	-0.409	-0.4738	-0.11275	0.173828	0.035108
																										-3.49617		1.97264		-0.05973	-0.5395	-0.60387	-0.18973	0.324937	0.138882
																								2.0543	1.55535	0.427902	-0.12558	0.023813	0.000721	2.64111	2.15673	-0.03279	1.66579	0.939585	-0.0016
																								2.15087	0.573027	0.449964	-0.11743	0.113682	0.000721	-0.93594	0.714212		1.89122	-1.8646	0.934683
																								3.26213	4.31746	-2.0193	0.020962		-1.43841	0.625539	2.24186	2.88417	0.895333	0.365919	1.32649
																								3.26213	4.31746	-2.0193	2.25928		-1.43841	2.43937	-2.97786	2.13269	-0.23009	-0.0373	-0.16939
																								3.91233	1.77981	3.58886	-3.20375	1.43019	-2.86661	0.771138	0.664895	-0.45664	0.791335	0.674411	1.18711
																								0.078109	0.414592	2.53717	1.79136			0.552351	-1.06721	0.35666	-1.45675	0.595984	0.419194
																									-3.55519	3.61841	2.31789	-8.13509	1.40431	0.255635	-1.06721	0.35666	-1.99053	0.605685	0.419194
																											2.31102		2.62545	0.557664	0.748245	0.160813	0.161325	0.09465	-0.30889
																											2.48308	-7.75631	0.515468	-1.47887	1.33653		-2.52538	-4.85153	-1.19493
																									1.44569	2.30427	-2.34617	0.037973	-2.09178	1.74883	1.01708	1.21565	0.594014	0.403165	-0.16424
																								-0.21572	3.44062	1.27025	-2.45733	-0.53644	-0.30367	0.0522	0.845583	0.394271	0.602194	0.527692	0.344494
																								2.83571	3.33222	3.47369	-0.42062	0.218288	2.11246	-1.26857	3.17108	2.38807	1.5918	0.712088	-0.51358
																									6.52583		1.63764	0.946166	0.954397	-1.26857	3.4811	2.38807	1.5918	0.834249	0.040414
																								2.61679	-1.22997	-0.55924	-0.34608	-1.32242	-3.15445	2.21897	1.1139	0.914313	0.265062	-0.28251	-0.01388
																								-2.77176	3.91524	0.35065	0.852948	-1.89224	-2.61002						2.67275
																								0.077387	4.07978	-0.98761		-0.56566	-1.75657		-2.15559	1.34434			1.27729
																									0.616293	3.66893	-0.15936	-1.63182	-2.22123	0.378903	-0.27074	1.51209	0.971831	1.63318	1.6562
																								-1.51951	3.90426	-0.13933	1.00147	-0.67671	-1.80074	-0.32646	-0.46094	1.65818	-1.43565	0.88901	-0.8318
																								2.99191	6.37988	5.77965	1.4409	-0.40411	2.62057	-0.50499	-2.4509		-1.77513	0.896581
																								5.16596	-0.13873	0.761907	-1.6793	1.17944	-0.66123	-0.50499	-0.04221	1.61245	-1.81818	1.40627	-2.35036
																								4.02266	-2.0097	1.82336	0.348402	-2.02685	-0.63369	-0.32705	0.810921	2.49039	3.0522	0.156805	-1.63304
																									2.78707	-0.3608	2.59312	1.14359	-4.71807	-0.01831	1.69995	1.50228	-1.17636	0.792122	0.762325
																								0.744725		0.908837	3.02402			-0.28935	0.804935	2.97492	-0.77635	-1.49851	0.365093
																								-1.51368	0.869909	0.818766		-2.05686		2.3529	1.77022	2.0246		-2.24221	-0.42411
																								4.02266	0.462767	2.67614	-1.03905	0.418514	-0.76041	1.12278	1.30303	3.93965	-0.26235	0.565679	0.240419
																								-0.01542				-2.74106	0.107234	2.54754	2.38763	2.94566	-0.84718	-0.55664	2.12757
																												1.29707			2.94405	-1.29441
																								2.99261	0.699252	-2.49133	-0.64291	0.531244	-3.60809	2.45966	3.24802	0.954132	-0.14501	-3.11615	-0.80102
																								0.323524	2.00216	2.10271	-0.18183	0.312193	-1.34369	2.42592	0.811656	2.38353	0.673877	-0.73038	-0.28429
																								0.538557	0.878943	1.45787	0.308942	1.45611	0.13298	2.74683	0.910554	3.2399	-1.56371	0.116859	0.063672
																								-0.71194	-0.64487	0.084306		-3.57444	0.298626	1.71769	0.235855	0.385822	2.23996	2.02337	-0.56044
																									-1.87038	0.533412	-1.4439	1.40931	-1.29179	1.34002	1.54714	-0.8947	-2.0258	-1.64726	0.578007
																								-3.22308	-0.72271	0.347475	2.0101	-1.13606	-1.05848	-3.15489	1.27723	3.43163	-0.20135	-2.42864	0.184107
																								6.48479	2.00218	2.19477	0.875259	0.324566	-2.57064	2.76155	0.807568	1.79148	-1.98257	0.07391	-0.5634
																								-0.11349	0.961198	2.61543	-2.49962	1.59265	0.98805	1.46797	-0.11016	-0.45954	-3.55679	0.08647	-1.35358
																								1.94744	1.0452	2.09709	-0.12387	-1.16485	-0.87189	3.34558	3.65262	-0.24199	0.658379	-2.78246	0.333981
																								1.11899	-0.39881	0.311887	-0.80307	-3.16084	0.174308	0.673219	0.796954	1.34292	0.231814	-0.09409	0.096496
																								1.50535	2.70966		3.14422	-0.01427	-1.20984	-0.80334	1.05872	0.86232	2.29713	-0.98818	0.970695
																								-1.10868	0.066591	-0.50888	0.810479	-1.33548	-0.33296	2.99163	0.506242			-0.0826	-0.56133
																								-0.41688	1.83436	1.92151	-0.0841	-0.11564	0.823308	1.20486	-0.5094	1.19019	1.27261	0.036787	0.332142
																											-4.15846			1.32277	1.82085	1.97834	1.15841	-0.73745	-0.70414
																										-1.35864				-0.23995	-0.48913	2.23056	1.5636	-0.74408	0.529687
																												-1.93175	-1.1231	2.05948	2.11092	2.49589	0.581965	-0.74238	0.499462
																								3.29674	-3.02582			-2.97869		1.72743	1.45627	2.48935	1.13088	-0.59672	0.70064
																											-4.44122		2.99435	2.54364	-1.87429	-4.21846	-0.75494	-0.22737	0.877894
																								0.942949	0.333899	-0.30703	-0.05891	0.00343	-0.16459	2.15819	1.29987	3.63257	-1.24909	-0.33654	-0.35419
																									4.1537	-0.73502		-0.24852		1.43681	-0.35775	2.74946	0.154053	0.78647	-0.06568
																									4.1537	-0.73502		-0.24852		1.7367	3.06422	-3.01792	-1.55204	-0.95918	0.468556
																											1.42649			0.463279	1.40848	0.174322	0.110355	-0.71341	0.391794
																									4.1537	-0.73502		-0.24852		1.1983	0.275439	-0.69147	-1.03081	-0.56029	-1.52438
																											1.42649			-0.49525	-1.47874	2.0653	1.61514	-0.22466	-0.02396
																									4.1537	-0.73502		0.953113		2.69427	2.37074	1.20473	-0.76582	-0.46234	0.266188
																								1.64551	1.90678	-0.79306	0.665628	-0.36262	0.087015	0.940419	1.32536	2.55615	0.58608	0.649113	0.046663
																											0.84153	0.68611	-0.36555	-1.17963	1.05904		1.38854
																								2.76796	-0.3829	2.98709	2.149	2.01581	2.32405	-1.4867	-1.5827	-1.06334		-1.12078	-1.13746
																								2.40582	1.2725	1.18966	-1.8056	-0.50026	-0.59757	0.944788			-0.3871	0.54149	-0.71162
																										1.9468			1.78156	0.047207	-0.21977	3.80396	-0.30077	1.64233	0.620115
																								0.505866	1.11238	3.3512	1.28016	0.177125	0.681	-0.91323	-2.52756	1.84172	-1.6182	-0.19624	0.600573
																								0.396624			2.68953	1.71211	0.990933	1.38842	0.778631	-0.01954	-0.97909	0.688892	-0.50317
																								-0.24713	-0.67836	-0.60175	-0.25091	-1.05091	-0.5515	2.65827	1.20941	-1.62068	-0.25872	-2.25419	0.206312
																								-0.24713	-0.67836	-0.60175	-0.25091	-1.05091	-0.5515	2.65827	1.20941	-1.62068	-0.25872	-2.25419	0.206312
																								3.83888	1.11104	-0.11813	-0.94643	1.36096	0.234966					0.059271	1.43329
																									1.65036		1.84645		-0.8451	2.65827	0.725425	-1.62068	0.455487	-2.25419	-0.02752
																									2.23072		1.25657		2.23054					0.059271	1.43329
																								-0.32097		0.461382				2.97216	0.66269	-0.66649	-1.12662	-1.96357	0.666035
																								-0.06687	1.95493	5.84713	-5.5135	-3.57701	-0.50428	0.388721	1.90572	2.95069	-0.55988	0.536927	-0.2905
																													3.07953	-4.57643	1.48207	-4.17862	-1.72654	0.588908	-3.32279
																								-0.24713	-0.67836	-0.60175	-1.13385	-1.05091	-0.5515	-2.90594	-2.95077		-0.83404	0.88002	-1.02364
																								0.284888	-0.73109	-0.6087	-0.26865	-0.94501	-0.6246	2.27337	2.87982	1.25474	-0.33152	-0.93417	1.45747
																								3.12277	1.51247	-0.79306	1.13801	-1.01289	0.562298	2.09435	1.35171	0.948598	-0.10243	0.482199	0.619818
																								-2.02623		-0.26109			-1.31214		-1.39005	-2.39283	1.09242	1.3918	0.621854
																								-4.75306	1.19491	-1.88702		-1.26058	0.39985	0.087693	0.558061	2.38196	1.12655	-0.05631	1.05632
																								0.638086	1.05653	-0.40416	1.14365	0.614781	-0.20182				3.59643		3.05127
																									-0.91612			-1.28789	1.76586	0.1992	-0.85076	-1.19903	0.154413	0.890719	0.974949
																										6.34179		-0.02485	-0.92219	0.1992	-0.85076	-1.19903	0.080635	0.890719	0.974949
																								1.05906	2.87346		0.488799	-0.27856	-1.40408	1.659	1.83163	1.62269	-0.78075	0.195383	-0.05815
																									0.516835		1.4265	0.712108	0.350825						1.17633
																								-0.24713	-0.67836	-0.60175	-0.25091	-1.05091	-0.5515	0.523627	-1.26684	1.86524	0.456308	0.38268	-2.39709
																									2.51763			0.374289	1.74314		-1.01378	3.07602	1.48539	-0.27775	-1.53234
																											0.757758	0.472879				-1.99805		0.406668
																													-0.4447	1.61763		-0.92766		-1.74732	0.972318
																								-0.90593	-4.59169	-1.24317	-1.5246	-1.568	-1.31755		2.4253	0.36699	1.29794	-1.93562	-0.66041
																								-4.51166	-5.97021	-4.71299	-2.63763	-2.01371	-3.03287	-0.77556	2.00227	1.4938		2.41255	-0.1231
																								-0.24713	-0.67836	-0.60175	-0.25091	-1.05091	-0.5515				2.74842	2.03404	2.35083
																								1.10305	1.23444	0.171877	0.121642	0.975144	0.765869	0.1992	-0.85076	-1.19903	0.154413	0.890719	0.974949
																									0.08388	-3.41309	-2.89544	0.034038	0.350827	0.132711	-0.84252	-1.20522	0.029156	0.850929	1.0222
																										-1.63548		2.71211		1.408	2.06979	2.30633	0.427354	1.20959	-0.13558
																								-1.49785				-1.79691	-3.72599		-1.37334	1.88868	1.44787	-0.24297	0.450087
																											-0.59296	-6.67686	-6.05149	0.641471	0.355087	-0.93619	1.13699	0.834095	0.686504
																								0.183352	1.26596	3.21426	0.114786	-0.2049	1.60212				-0.38086		3.08779
																								1.25721	8.6228	0.595016	1.16396	-1.24155	-1.47532	-8.14761	3.75943		0.182484	-1.1602	0.969831
																								-0.96734	-0.19741		0.907122	0.297068	-0.18523	-0.09261	0.572628	1.32194	-0.36126	0.89887	1.24203
																								1.14315	3.54108	0.010053	0.79079	-1.00757	0.3893	0.1992	-0.85076	-1.19903	0.154413	0.890719	0.974949
																								0.845113	-0.09876	2.90725	-0.01811	-0.76174	-0.12454	4.20327	1.20265	1.95286	1.63649	0.690351	-0.71669
																								0.845113	1.4395	2.45047	-0.14191	-0.83783	0.354319	1.30264	0.28101	0.330009	0.467058	0.820157	0.904409
																											0.157042			1.44701	2.11068	0.208403	1.84445	-0.64534	-0.35547
																									3.87658		0.61366	1.35993	1.61604	-1.35066		-2.59366	-1.15847	-0.35828	-0.07801
																								1.97003	1.07792	0.253077	-0.01608	0.161025	0.143353	-2.77576	-2.05019	-2.46322	-2.87539	-2.06048	-0.86886
																								1.81285	1.06708	0.171825	0.019484	0.179011	0.152162	0.1992	-0.85076	-1.19903	0.154413	0.890719	0.974949
																								1.81285	1.06708	0.171825	0.019484	0.179011	0.14617	1.7331	0.160149	1.27497	1.22486	1.89653	1.3152
																								2.3176	1.07589	0.359231	-0.0758	0.238776	0.182172			-0.82813	0.426494	0.29707	-0.52364
																								2.62934			-5.40712	-8.36354	-4.63317	1.61763			2.54197	1.17154	-3.34962
																								-3.45919						-0.9224	-4.76856	-1.32408	0.01146	-2.75277	0.703128
																								-1.40135		0.260678	2.72649		-3.37055	-11.5451	2.59484	1.95615	-0.57462		-0.23473
																								1.26957	0.616474	3.19276	-0.34778	-0.29303	-0.37648	1.5158	2.75241	0.860729	-1.31317	1.41766	0.26389
																								-0.70431	-2.52756			-0.87285	1.35082	2.55842	0.178405	2.46062	1.91149	-0.1718	-0.33028
																								-2.48857	0.673999	-1.95365	-0.62714	-3.87285	2.35835	-1.61546	-1.30649	-1.75026	-0.02106	1.00092	-0.80747
																									0.176684	-0.48226	-2.43416	1.10928	-3.76046	0.006191		1.21918	2.47279	0.753926	1.01114
																								2.63534	-0.42269	0.22711	-0.18803	0.553609	0.058544	0.597605	0.69071	1.37059	-0.98794	0.892659	1.19845
																								0.267553	0.064824	-0.11364	0.843181	0.812914	0.70947	1.04771	0.270095	0.955819	0.047068	-0.36808	-0.28605
																								0.249745	0.089742	-0.0743	0.812099	0.713857	0.629412	1.09966	0.216515	0.1731	-0.23314	-0.44685	-0.30694
																								0.239219	0.108116	-0.07669	0.905143	0.769145	0.687432	1.55591	-0.02253	1.18288		-3.42538	-2.5145
																								0.333399	0.114187	-0.136	1.1836	0.883906	0.861194	-0.19904	0.907575	1.5968	0.088773	-0.00684	1.33568
																								0.320549	0.129363	-0.10414	1.16677	1.02113	0.856025	1.43163	1.25395	0.984376	0.910172	0.213998	0.552928
																								0.490498	0.335187	0.653936	0.898335	0.598432	0.57009	1.4216	1.02873	0.75724	0.819176	0.368147	0.583322
																								0.13908	-0.08532	-0.38427	0.719958	0.9431	0.707945	1.4216	1.02873	0.829302	0.819176	0.368147	0.583322
																								0.398364	0.049295	0.027195	1.39033	1.03399	0.963834	1.4388	1.07149	0.855557	0.911318	0.381907	0.54195
																								0.105809	0.020352	2.66207	1.9154	0.161638	-0.41716		0.684301	-0.02577	-2.95433	0.854303
																								1.62498	0.401914	-0.07341	0.933157	0.592413	1.33779			-2.2106	-0.64675	0.360504
																								-0.55333	2.91452	0.152086	-1.46878	0.524601	1.85761	3.14434	-0.72678	0.48355	-2.57134	-0.43788	-0.0318
																								0.724935	0.263375	0.722867	-0.60455	-1.21701	0.040999	1.76248	1.12196	1.55282	1.83937	-0.38139	-0.79937
																										1.06009		1.89798	0.115377			1.17187	0.426491	0.489717	-1.33367
																								-2.19256	1.97052	-1.97107	3.15681	-0.11332	-0.87955	1.95647	1.7838	1.85306	2.08937	0.47215	-1.40333
																								4.82533	5.38834	-2.34547	-0.60598	0.196807	0.245647	0.217139	1.40219	2.01099	-1.40317	-0.98126	-0.2412
																									-0.3356					-0.0578	0.677507	0.54035	0.495896	0.449754	-0.25242
																								1.30386	4.60607	-1.34345	6.20685	2.43151	2.25741	0.005895	-0.55207	-0.03383	-0.1629	0.197592	0.032332
																								-0.56045	-0.74847			-2.13792	-3.22489	0.366227	-0.23102	0.475064	-0.0259	0.111258	0.021726
																								-0.22633	3.0494	0.096548	-0.55372	0.478044	0.918168	0.362609	0.068736	0.264412	0.090139	0.087255	0.12456
																								0.025911	3.28791	0.556994	0.506297	0.578124	-0.09157	-0.15364	0.150421	-1.72871	1.13904	-0.95088	-0.23986
																								-1.53676	-0.29816	-0.25866	-0.53346	-1.47741	0.200589	0.081245	0.505499	0.284537	-0.25888	0.909919	0.015683
																								-1.54688	-0.29816	0.712237	-0.35332	-0.59653	0.451829	1.42005	0.793376	3.27941	0.632039	0.97863	1.0877
																								4.1943	-1.51248	6.70788	0.007098	0.12926	-1.04635	-0.24292	-0.7063	-0.83597	-0.58577	0.549199	-0.10614
																								1.9041	-1.26766	1.27025	0.481389	-0.06495	-3.43492	-0.42391	0.830002	-0.46336	-0.09403	-0.58694	0.128763
																								-3.00708	0.826696	-2.58301	0.333391	-0.58556	-4.29525		-4.83684		1.92739	2.21666	1.23535
																								-2.21888	0.455441	-2.58301	0.333391	0.29708	-4.23413			-2.73502	0.578494		0.051268
																									2.75662	1.94788	-6.27874	-1.75846	1.90546	1.24863	0.472563	0.281109	0.51005	-0.27228	0.352997
																								0.005636	3.22447	0.540293	-0.42619	-0.3105	1.57602	1.73733	-0.44579	-0.27726	-0.97719	1.33313	-0.46546
																								-1.78867	1.07385	0.192315	-0.44278	-0.11116	-0.3203	3.43212	0.938023	2.9616	1.24085	-1.54502
																								-0.13262	-0.01443	-0.41625	2.10807	1.79013	-1.05619	2.30304	1.71601	3.33804	3.53251	0.507683	-1.79874
																								-1.00753	3.16896	0.137786	-0.38625	0.668748	-0.05845	1.4717	3.67523	3.5784	-0.1744	0.575164	-1.26744
																								-2.00395	1.66239	0.765008	2.66765	4.71582	-3.25915	-0.38237	1.68991	0.820498	0.950382	-0.31469	-2.34261
																								5.67967	-1.9934	5.32883	3.51007	-1.76345	-2.11053	0.903943	-0.06515	1.86853	1.55873	-0.60543	1.76103
																												2.29707		-2.88132	3.20531	-2.05768	-1.08177	0.772737	0.017301
																								2.06836	1.02186	5.50831	0.35573	0.978826	1.68292	1.5803	0.715622	0.897223	-0.04944	0.102949	0.381382
																									4.48745	6.25986	0.517105	-1.16722	-3.14598	2.23985	-0.66199	-0.32485	0.392039	0.674416	0.695649
																								-3.73623	2.06304	-2.81643	2.0413	0.260193	-3.65971	1.90803	1.0926	0.453719	0.579104	-0.55999	-0.56933
																								2.6418	1.83924	1.89783	-1.24108	-0.71463	1.34207	1.92304	0.633632	0.705673	0.651754	-0.42189	-0.76698
																								1.68396	1.69534	1.87612	-1.80439	-0.8655	1.23084	-0.7289	0.953072	1.95385	-0.42303	-0.49125	-0.73338
																										6.23796		-0.02485	-1.65517	-0.17531	2.01625	2.54285	-1.55357	0.634172	-0.46261
																								4.23649		0.601499		-0.11936	-4.31457	-3.14488	-1.55998	-1.01255	0.4265	0.904757
																										-4.55193	5.60879	-0.62561	-0.4626	-3.14488	-0.23805	-1.01255	0.4265	0.904757
																								-1.08502	0.663088	-1.76152	-2.15596	-2.80459	-1.04926	3.39018	1.09998	3.39586	0.229937	-2.04361	-0.80151
																								-3.41723	-2.96293			-3.07378	0.849686	1.54872	1.00919	0.194857	0.275116	0.272933	0.341611
																								-0.55042	0.159177	-4.97676	2.40816	-0.78443	-2.79045	1.46571	0.288188	0.23267	-0.41708	1.84703	0.793328
																								-4.01799	-0.31122	0.457029	-3.02409	-2.20309	0.182833	3.90695	-0.59116	0.459065	1.04494	-1.24372	-0.21344
																								1.62403		-0.85171	-1.04	0.324034	0.423855	1.72078	0.948938	0.753932	-0.01695	0.15745	0.222763
																								0.49791	0.665821	-1.26506	3.12069	1.77989	-2.3037	1.36871	0.059487	0.543401	0.55561	0.622688	2.14529
																								2.83723	4.37179	1.14671	0.743853	-2.3722	0.119663	1.34655	3.21716	3.37709	0.151011	0.116361	-0.19146
																									0.08388	3.24226		-0.52091	1.22695	0.3134		-1.47024		1.19754	-1.06422
																								0.497501	1.13919	2.25953	0.539393	1.77108	0.227258	-0.67582	1.43972	1.45404	-2.47864	0.000188	-1.06838
																								-1.7917	4.45874	0.691608	2.18814		-0.00741	1.44959	1.47106	0.5889	2.22369	-0.16604	-0.37769
																								-2.81001	0.067614	3.54678	1.7751	-4.18969	0.065951	2.2916	-1.1092	0.461892	1.11179	0.145671	-0.35873
																								1.77743	4.21007		2.90826	-1.2583	-0.61906	2.23911	0.005612	1.37566	0.71548	0.533193	0.015508
																								0.89672	-2.05798	-2.20857	-0.90549	-5.45301	1.36386	1.21222	-0.29066	1.34808	-0.44003	-1.07306	0.290531
																								2.87129	1.87686	0.322325	-0.06196	-0.21694	-0.02032	-3.20096	3.38693		0.102225	-0.60509	1.33453
																								0.110202	0.270242	0.328775	1.31089	0.815369	0.780953	0.066689	2.15806	1.64368	-1.20073	-0.49575	-0.2672
																								0.319577	0.072688	-0.08606	1.25803	0.893854	0.858007	3.64626	3.69673	3.57819	-0.48864	0.494905	2.07012
																								0.334137	0.061714	-0.09705	1.33703	0.970483	0.915092	0.96524	1.00028	2.55654	0.71188	0.352698	-0.6539
																								-0.85406	-0.61049	-1.52068	-1.56647	-1.14942	-0.81237	3.19614	-0.72295	-2.38452	-1.51446	-1.73669	-0.8492
																								0.292849	0.078693	-0.06496	1.37897	1.01236	0.944833	0.469823	0.805993	2.8204	0.448824	1.48653	-0.75352
																								0.304682	0.044071	-0.11361	1.3104	0.963859	0.92608	-1.54062	0.541451	1.22577	-2.24045	-2.53047	0.730366
																								0.335288	0.06685	-0.09679	1.34502	0.976023	0.89741	-2.30589	0.442201	0.586908	1.27449	1.14084	1.51191
																								0.093899	-0.29739	-0.54534	-0.42879	0.58149	0.191453	2.83811	0.222711	2.07259	-0.84019	0.919514	-0.37361
																								0.346772	0.088979	-0.07619	1.404	0.994672	0.959409	2.71184	0.814753	1.13677	1.0991	0.867019	-0.69512
																								0.070524	-0.047	-0.3289	1.15998	0.853251	0.786133	-0.6811	3.83439	-1.31069	0.147491	-1.6989	-0.56026
																								0.334137	0.061714	-0.09705	1.33703	0.970483	0.915092	-1.35809	5.88548	-1.03657	4.69857	-0.02436	1.24228
																								-0.59943	-0.37552	-1.53739	0.960059	-1.14248	-0.8285	1.99086	2.9918	-0.26689	-2.00821	0.603179	1.28097
																								0.343527	0.082848	-0.08846	1.38433	1.01858	0.953539	0.640965	0.148672	2.62146	2.10168	1.19585	0.078721
																								0.293829	0.059935	-0.11529	1.29785	0.970215	0.914396	1.43345	2.35022	0.431966	-1.21239	0.051406	1.62782
																								-0.72536	-2.09029		-1.54978	-1.83378	-2.856	2.99147	3.6393	3.76088	-0.96846	-1.14689	1.02621
																								0.334137	0.061714	-0.09705	1.33703	0.970483	0.915092	5.80296	2.62504	2.82492	-1.93869	-4.62443	0.934448
																								1.25547	-1.11429	0.14458	-0.14334	-0.12857	-0.07409	0.215962	0.712097	0.966246	0.768363	0.503294	0.492472
																								-1.42634	1.08509	-0.48659	0.880962	0.015526	0.053572	0.570677	0.734192	1.18958	-0.02566	0.654967	-0.16766
																								0.31164	0.118255	-0.09989	1.36666	0.96703	0.919224	0.095065	-0.45131	-0.29622	0.00772	-0.20711	-0.18941
																								0.23777	-0.10313	-0.38786	-0.10411	0.567625	0.315055	0.180705	-0.97666	-0.96028	-0.65069	-0.59739	-0.37242
																								-0.04822	-0.22819	-0.48213	-0.29406	0.4527	0.237519	1.0631	-1.24147	-3.7542	-0.05415	0.911809	0.560057
																								0.289211	0.014228	-0.14957	0.836706	0.808794	0.708459	0.588623	-0.65744	-0.57512	-0.60263	0.227337	-0.40282
																								0.082804	0.277815	0.457946	0.09582	-0.16421	-0.03597	0.031577	-0.37644	-0.9291	-0.10663	0.173685	-0.09388
																								0.289211	0.014228	-0.14957	0.836706	0.808794	0.708459	0.231029	-0.97807	-0.93556	-0.54997	-0.47752	-0.62056
																								0.278307	0.025081	-0.16142	0.863625	0.846164	0.738276	-0.26941	-0.75498	-0.81337	-0.57185	0.418992	-0.11215
																								0.281872	0.028586	-0.13154	1.23386	0.89946	0.856577	0.475598	-0.55473	-0.6989	-0.10028	-0.1232	-0.28443
																								0.080848	-0.23441	-0.3946	-0.31704	0.373541	0.151683	-0.12179	-0.2001	-0.63757	0.148456	0.073378	0.088062
																								0.31211	0.134939	-0.0718	1.18715	1.04557	0.918528	0.180705	-0.97666	-1.0415	-0.65069	-0.59739	-0.64733
																								0.311125	0.116573	-0.10323	1.36934	0.967783	0.919316	0.594552	-1.13518	-3.84606	1.22349	0.714573	0.326973
																								0.23777	-0.10313	-0.38786	-0.10411	0.567625	0.315055	0.556055	-0.68016	-0.67588	-0.25935	-0.27631	-0.40923
																								-0.04822	-0.16398	-0.48213	-0.29406	0.4527	0.237519	0.043123	-0.43805	-0.94677	-0.08777	0.098787	0.015417
																								0.289211	0.014228	-0.14957	0.836706	0.808794	0.708459		-4.34381		-1.96582		-1.41144
																								0.280929	0.096153	-0.0477	1.27962	0.927673	0.884701	0.180705	-0.97666	-1.0415	-0.65069	-0.59739	-0.64733
																								0.289211	0.014228	-0.14957	0.836706	0.808794	0.708459	-0.80732	-0.56037	-1.63235	-1.25049	-1.17854	-1.12805
																								0.278307	0.025081	-0.16142	0.863625	0.846164	0.738276				0.929734	2.86834
																								0.281872	0.028586	-0.13154	1.23386	0.89946	0.856577	0.581573	-0.25596	-0.73923	0.490207	0.319174	0.4008
																								0.105191	-0.21676	-0.37794	-0.27201	0.433075	0.185742	-0.20315	-0.31114	-0.40597	-0.20642	0.388085	0.036904
																								0.31211	0.134939	-0.0718	1.18715	1.04557	0.918528	-0.08823	-0.31751	-0.74335	-0.24836	0.427513	0.073515
																								0.28999	0.013918	-0.15094	0.841325	0.813946	0.712309	-0.11417	-0.4667	-0.53414	-0.28947	0.1959	-0.09382
																								0.062468	-0.25551	-0.45846	-0.36581	0.474555	0.224833	-0.26319	0.793012	0.411642	0.216636	-0.00162	0.09857
																								0.331761	-0.3495	-0.29596	-0.25238	0.432408	0.200429	-0.11417	-0.4667	-0.53414	-0.28947	0.1959	-0.09382
																								0.295998	0.025749	-0.13987	0.880327	0.854862	0.741965	-0.04644	-0.52024	-0.78976	-0.38494	0.235292	-0.11743
																								0.209798	0.028116	-0.27299	-0.14294	0.421743	0.185629	0.032485	-0.81084	-1.21723	-0.33606	-0.22031	-0.23245
																								0.299777	-0.00059	-0.17865	0.880073	0.863319	0.733522	-0.25459	-0.44714	-0.53723	-0.29918	0.271336	-0.03503
																								0.423132	-0.16188	0.243643	-0.31639	-0.4821	-0.11746	-0.68365	0.37352	-0.44439	-0.47076	-0.00947	-0.32701
																								0.040865	-0.14988	-0.52352	-0.21182	0.670576	0.327323	0.581573	-0.20676	-0.73923	0.483282	0.293596	0.405221
																								-0.47788	-0.27232	-0.4846	-0.19122	-0.28892	0.011936	-0.20315	-0.31114	-0.40597	-0.20642	0.388085	0.036904
																								0.25936	-0.03131	-0.20102	0.830782	0.806205	0.707042	-0.08823	-0.31751	-0.74335	-0.24836	0.427513	0.073515
																								0.062157	-0.12467	-0.26347	-0.12073	0.435686	0.317557	-0.11417	-0.4667	-0.53414	-0.28947	0.1959	-0.09382
																								0.043346	-0.16517	-0.53009	-0.23537	0.602117	0.322229	0.225065	0.450839	0.133645	-0.04134	0.174766	-0.00117
																								-0.36526	0.766673	-0.4842	1.05241	0.133939	0.342515	-0.11417	-0.4667	-0.53414	-0.28947	0.1959	-0.09382
																								0.334137	0.061714	-0.09705	1.33703	0.970483	0.915092	-0.04644	-0.52024	-0.78976	-0.38494	0.235292	-0.11743
																								-0.85406	-0.61049	-1.52068	-1.56647	-1.14942	-0.81237	0.032485	-0.81084	-1.21723	-0.33606	-0.22031	-0.23245
																								0.319127	0.082034	-0.03324	1.27336	0.906395	0.832309	-0.21604	-0.3326	-0.41783	-0.24086	0.345809	0.015018
																								0.334137	0.061714	-0.09705	1.33703	0.970483	0.915092	-0.68365	0.37352	-0.44439	-0.47076	-0.00947	-0.32701
																								-0.85406	-0.61049	-1.52068	-1.56647	-1.14942	-0.81237	-0.11089	-0.46784	-0.54367	-0.29255	0.198197	-0.09053
																								0.292849	0.078693	-0.06496	1.37897	1.01236	0.944833	-0.21432	-0.62647	-0.70092	-0.44907	0.337644	-0.03786
																								0.304682	0.044071	-0.11361	1.3104	0.963859	0.92608	-0.25684	-0.40043	-0.53251	-0.30244	0.246395	-0.05941
																								0.335288	0.06685	-0.09679	1.34502	0.976023	0.89741	-0.50517	0.02581	-0.39868	-0.13329	0.413968	0.023894
																								0.093899	-0.29739	-0.54534	-0.42879	0.58149	0.191453	0.068635	0.127846	-0.29941	-0.20532	0.19127	0.060218
																								0.346772	0.088979	-0.07619	1.404	0.994672	0.959409	0.017404	-1.09242	-0.84137	-0.56187	0.121067	-0.23628
																								0.070524	-0.047	-0.3289	1.15998	0.853251	0.786133	-0.4715	0.266286	0.24718	0.329668	0.177932	0.468554
																								0.334137	0.061714	-0.09705	1.33703	0.970483	0.915092	-0.17473	-0.45275	-0.55841	-0.33707	0.48339	0.032591
																								-0.59943	-0.37552	-1.53739	0.960059	-1.14248	-0.8285	-0.13358	-0.3748	-0.69828	0.178023	0.029964	0.175673
																								0.343527	0.082848	-0.08846	1.38433	1.01858	0.953539	-0.23111	-0.8917	-1.09944	-0.70382	0.012309	-0.37609
																								0.293829	0.059935	-0.11529	1.29785	0.970215	0.914396	-0.21695	-0.33015	-0.38656	-0.21325	0.383881	0.031547
																								-0.72536	-2.09029		-1.54978	-1.83378	-2.856	-0.18585	-0.39076	-0.60088	-0.37156	0.4804	-0.00366
																								0.334137	0.061714	-0.09705	1.33703	0.970483	0.915092	0.563018	0.13564	-0.85248	1.12889	0.846508	1.09056
																								0.334137	0.061714	-0.09705	1.33703	0.970483	0.915092	0.180705	-0.97666	-0.96028	-0.65069	-0.59739	-0.37242
																								1.25547	-1.11429	0.14458	-0.14334	-0.12857	-0.07409	1.0631	-1.24147	-3.7542	-0.05415	0.911809	0.560057
																								-1.42634	1.08509	-0.48659	0.880962	0.015526	0.053572	0.06506	0.511463	0.088189	-0.02493	0.093256	-0.17369
																								0.31164	0.118255	-0.09989	1.36666	0.96703	0.919224	0.180705	-0.97666	-0.96028	-0.65069	-0.59739	-0.37242
																								0.23777	-0.10313	-0.38786	-0.10411	0.567625	0.315055	1.0631	-1.24147	-3.7542	-0.05415	0.911809	0.560057
																								-0.04822	-0.22819	-0.48213	-0.29406	0.4527	0.237519	0.588623	-0.65744	-0.57512	-0.60263	0.227337	-0.40282
																								0.289211	0.014228	-0.14957	0.836706	0.808794	0.708459	0.031577	-0.37644	-0.9291	-0.10663	0.173685	-0.09388
																								0.082804	0.277815	0.457946	0.09582	-0.16421	-0.03597	0.231029	-0.97807	-0.93556	-0.54997	-0.47752	-0.62056
																								0.289211	0.014228	-0.14957	0.836706	0.808794	0.708459	-0.26941	-0.75498	-0.81337	-0.57185	0.418992	-0.11215
																								0.278307	0.025081	-0.16142	0.863625	0.846164	0.738276	0.475598	-0.55473	-0.6989	-0.10028	-0.1232	-0.28443
																								0.281872	0.028586	-0.13154	1.23386	0.89946	0.856577	-0.12179	-0.2001	-0.63757	0.148456	0.073378	0.088062
																								0.105191	-0.21676	-0.37794	-0.27201	0.433075	0.185742	0.180705	-0.97666	-1.0415	-0.65069	-0.59739	-0.64733
																								0.31211	0.119989	-0.0718	1.17073	1.00796	0.908263	0.594552	-1.13518	-3.84606	1.22349	0.714573	0.326973
																								0.311125	0.116573	-0.10323	1.36934	0.967783	0.919316	0.556055	-0.68016	-0.67588	-0.25935	-0.27631	-0.40923
																								0.23777	-0.10313	-0.38786	-0.10411	0.567625	0.315055	0.043123	-0.43805	-0.94677	-0.08777	0.098787	0.015417
																								-0.04822	-0.16398	-0.48213	-0.29406	0.4527	0.237519		-4.34381		-1.96582		-1.41144
																								0.289211	0.014228	-0.14957	0.836706	0.808794	0.708459	0.180705	-0.97666	-1.0415	-0.65069	-0.59739	-0.64733
																								0.280929	0.096153	-0.0477	1.27962	0.927673	0.884701	0.180705	-0.97666	-1.0415	-0.65069	-0.59739	-0.64733
																								0.289211	0.014228	-0.14957	0.836706	0.808794	0.708459	-0.80732	-0.56037	-1.63235	-1.25049	-1.17854	-1.12805
																								0.278307	0.025081	-0.16142	0.863625	0.846164	0.738276				0.929734	2.86834
																								0.281872	0.028586	-0.13154	1.23386	0.89946	0.856577	0.581573	-0.25596	-0.73923	0.490207	0.319174	0.4008
																								0.080848	-0.23441	-0.3946	-0.31704	0.373541	0.151683	-0.20315	-0.31114	-0.40597	-0.20642	0.388085	0.036904
																								0.31211	0.119989	-0.0718	1.17073	1.00796	0.908263	-0.08823	-0.31751	-0.74335	-0.24836	0.427513	0.073515
																								0.28999	0.013918	-0.15094	0.841325	0.813946	0.712309	-0.11417	-0.4667	-0.53414	-0.28947	0.1959	-0.09382
																								0.062468	-0.25551	-0.45846	-0.36581	0.474555	0.224833	-0.26319	0.793012	0.411642	0.216636	-0.00162	0.09857
																								0.331761	-0.3495	-0.29596	-0.25238	0.432408	0.200429	-0.11417	-0.4667	-0.53414	-0.28947	0.1959	-0.09382
																								0.295998	0.025749	-0.13987	0.880327	0.854862	0.741965	-0.04644	-0.52024	-0.78976	-0.38494	0.235292	-0.11743
																								0.209798	0.028116	-0.27299	-0.14294	0.421743	0.185629	0.032485	-0.81084	-1.21723	-0.33606	-0.22031	-0.23245
																								0.299777	-0.00059	-0.17865	0.880073	0.863319	0.733522	-0.21604	-0.3326	-0.41783	-0.24086	0.345809	0.015018
																								0.423132	-0.16188	0.243643	-0.31639	-0.4821	-0.11746	-0.74193	0.37352	-0.56353	-0.47076	-0.00947	-0.38043
																								0.040865	-0.14988	-0.52352	-0.21182	0.670576	0.327323	0.581573	-0.20676	-0.73923	0.483282	0.293596	0.405221
																								-0.47788	-0.43058	-0.4846	-0.27554	-0.46325	-0.0462	-0.20315	-0.31114	-0.40597	-0.20642	0.388085	0.036904
																								0.25936	-0.03131	-0.20102	0.830782	0.806205	0.707042	-0.08823	-0.31751	-0.74335	-0.24836	0.427513	0.073515
																								0.062157	-0.12467	-0.26347	-0.12073	0.435686	0.317557	-0.11417	-0.4667	-0.53414	-0.28947	0.1959	-0.09382
																								0.043346	-0.16517	-0.53009	-0.23537	0.602117	0.322229	0.225065	0.450839	0.133645	-0.04134	0.174766	-0.00117
																								0.906726	2.99504	4.72336	0.441161	-1.06035	0.058357	-0.11417	-0.4667	-0.53414	-0.28947	0.1959	-0.09382
																									0.058524	2.16671	5.96639	-1.44807	-0.37692	-0.04644	-0.52024	-0.78976	-0.38494	0.235292	-0.11743
																								-1.45604	3.55143	0.528438	1.32349	1.17029	0.260386	0.032485	-0.81084	-1.21723	-0.33606	-0.22031	-0.23245
																								5.3674	0.422242	1.53983	-3.29837	0.093263	-1.46083	-0.25459	-0.44714	-0.53723	-0.29918	0.271336	-0.03503
																								-2.41796	0.008337	2.23584	-3.26868	1.29532	0.042836	-0.74193	0.37352	-0.56353	-0.47076	-0.00947	-0.38043
																									4.26142		0.600897	-1.76662	-2.28169	-0.11089	-0.46784	-0.54367	-0.29255	0.198197	-0.09053
																									0.931879		-1.89544	3.03404	1.06132	-0.21432	-0.62647	-0.70092	-0.44907	0.337644	-0.03786
																								-0.34555	-0.16465	0.881036	-0.22086	-1.91811	-0.0852	-0.25684	-0.40043	-0.53251	-0.30244	0.246395	-0.05941
																								3.85629	2.87346		0.796767	-0.25875	1.26453	-0.50517	0.02581	-0.39868	-0.13329	0.413968	0.023894
																									2.16174	1.3418	1.0479		1.21798	0.068635	0.127846	-0.29941	-0.20532	0.19127	0.060218
																											4.45204		-0.3099	0.017404	-1.09242	-0.84137	-0.56187	0.121067	-0.23628
																								-3.34816				2.36884		-0.4715	0.266286	0.24718	0.329668	0.177932	0.468554
																								0.439256	0.840485	-0.05319	0.787423	1.10659	3.51477	-0.17473	-0.45275	-0.55841	-0.33707	0.48339	0.032591
																								-3.34816				2.36884		-0.21223	-0.3748	-0.82102	0.178023	0.029964	0.115949
																								2.74728	3.07609	-0.11227	-1.79396	2.74559	1.72608	-0.23111	-0.8917	-1.09944	-0.70382	0.012309	-0.37609
																											3.74843	0.712108	1.35083	-0.21695	-0.33015	-0.38656	-0.21325	0.383881	0.031547
																											3.74843	0.712108	1.35083	-0.18585	-0.39076	-0.60088	-0.37156	0.4804	-0.00366
																								-2.44127		1.17187		1.7121	0.910248	0.823023	-1.37469	1.2503	-0.14955	-0.84062	-0.27087
																											1.42649		3.84387	-2.61412	1.57855	0.911592	0.902967	1.48771	-2.36837
																										0.5198				1.29224	1.04982	0.576548	0.424735	0.889287	0.7185
																								-0.29781	-0.07948	0.716695	3.53078	1.58127	2.57766	1.34916	0.557361	3.64369	1.46491	-0.43856	1.94294
																									0.806345	-0.70259	-0.57351	-1.87285	0.765865	-0.8938	3.20241	3.28972	-1.0554	0.200316	0.045553
																											2.50178		1.57322	0.046993	0.729238	0.437158	-0.15293	0.29244	2.00097
																								2.74728	1.42041	-0.3265	-1.44455	1.18449	0.346503	0.51809	1.2538	1.58691	-2.15847	0.011677	0.272821
																									-0.23805	2.75684	2.16346			1.4199	0.393847	1.26783	0.002078	3.91704	0.117937
																										-2.24316				1.97988	-2.81802	2.26454	-0.24073	1.89882	-1.04618
																								-1.2699	3.01934	-0.75412	0.426495	1.54219	0.623848	0.033922	0.286928	2.57558	-0.37956	1.67052	0.464265
																										4.3158	2.42649	2.03404		3.00667	-1.14162	2.27926	0.063926
																									1.74816			-1.37851	-4.48453	-0.66683	-1.62756	-1.07749	-1.05899	-0.01706	-0.09315
																								-1.94134	1.76077	3.7162	0.528135	0.404683	0.318978	5.00921	0.132546	3.45008	2.28326	1.12404	-0.07688
																														-0.21029	1.6196	-0.26722	0.495292	0.37764	0.391325
																														5.00921	0.132546	3.45008	2.28326	1.12404	-0.07688
																																			1.43329
																														3.25012	1.19851	2.84756	-1.97538	-0.01162	2.21114
																														-5.48041	-3.96966	-3.52857	-2.15847		-4.1483
																														0.11881	1.17067	2.30937	-0.95202	1.44907	1.44394
																														0.11881	1.17067	2.30937	-0.95202	1.44907	1.44394
																														2.88066	-0.7004	-2.99805	0.326968	0.127145	-0.5967
																																		-0.78873	1.43329
																															-2.65309	1.58691	0.426496	2.12715	0.935785
																														0.429862	0.372678	1.36295	1.86166	4.13521	3.17502
																														1.08229		0.30938	0.885932	1.79957	0.128433
																														2.68343	0.668842	1.58691	1.52603	-0.55711	1.06354
																														0.693672	-0.3667	3.21903	0.1364	0.467176	-0.04728
																														-1.1541	-1.02232	-1.10115		1.12715
																														-0.84181	-0.33943		1.16346	0.331839	1.40427
																														1.91461			2.23385
																														-0.74552	0.864765	0.238986	-0.15847	0.35596	0.836256
																														2.65834	1.62326	0.604837	-0.9074	-0.25687	1.89563
																														-3.14082	0.766454	0.569948	1.24252	1.48078	-1.37042
																														1.8521	0.271363	-1.06259	0.882178	0.049145	0.827871
[truncated: 10 more columns]

## Sheet: Figure 3c
PSD_22_SC-derived	PSD_22_VN-derived	PSD_24_SC-derived	PSD_24_VN-derived	HST_22_SC-derived	HST_22_VN-derived	HST_24_SC-derived	HST_24_VN-derived
-0.52648	-1.69605	0.748671	-0.03722	-1.63994	1.59113	-1.63994	0.738466
-2.48441	-0.83707	0.737981	2.6647	-0.65153	0.959184	-0.65153	1.9478
0.58407	-0.17519	1.46822	0.697849	0.719972	1.75077	0.719972	1.15186
0.411064	-1.043	-0.38808	1.09372	0.648912	1.9959	0.648912	1.17294
-0.63768	-1.07765	4.36359	2.4401	-0.79517	2.96463	-0.79517	3.0908
-0.32336	0.458301	1.21903	1.50925	0.498942	1.23062	0.498942	0.932189
0.476352	-0.77658	1.45197	-0.28463	-1.50541	0.601963	-1.50541	1.16312
4.92412	10.9555	4.19475		2.49116	12.583	2.49116
5.10414	0.082199	4.67607	1.12615	4.96997	1.54477	4.96997	-0.27801
5.31632	0.244153	4.21051	0.480395	4.95918	2.12297	4.95918	0.349787
5.08248	0.999987	4.32107	0.07638	5.32062	1.38798	5.32062	-0.25505
5.31632	-0.46869	4.21051	0.918181	4.80938	0.85086	4.80938	0.75641
5.08248	1.39003	4.32107	-2.0693	5.32062	1.7077	5.32062
5.31632	-1.21711	4.21051	0.031812	4.80938	0.618449	4.80938	-0.13363
5.10414	-3.42301	4.67607	-1.01493	5.32062	-0.70039	5.32062	0.159261
0.004972	-1.96563	-0.7013	-0.70999	4.95918	-0.56941	4.95918	-0.77375
-1.01185	0.049347	0.524457	0.564147	-0.58911	1.48167	-0.58911	-0.0783
-0.1818	-1.8316	-1.37031	0.083049	0.031649	0.72217	0.031649	0.599397
	0.515666	-0.18485	-0.7001	-1.61481	1.33041	-1.61481	0.467967
0.169444	-1.79683	-0.31642	-0.64614	3.76229	0.199457	3.76229	-0.36631
-0.48914	0.531562	-0.02798	1.14297	-0.22892	0.689761	-0.22892	-1.72106
-0.66702	-1.40439	1.63539	1.6664	-1.48019	1.01986	-1.48019	0.895429
-0.66702	0.693616	1.63539	0.040656	-1.13518	1.71444	-1.13518	-2.18601
-0.93416	-1.47359	-0.31103	0.583071	-1.13518	0.12878	-1.13518	0.233343
-1.36274	-1.06865	-2.13891	0.329431	-0.62874	3.06977	-0.62874	-0.92853
-0.52633	-0.06937	-0.45898	-0.65437	0.647143	-1.04719	0.647143	0.274738
-0.31398	-0.77861	0.255313	-0.62371	-1.23314	0.727064	-1.23314	-0.92407
0.866086	-0.37591	-3.06937	0.718089	-1.52623	0.21856	-1.52623	-0.06271
	-0.03005		0.779317	-0.64101	-1.73526	-0.64101	0.334228
-0.6679	1.27259	-0.01875	1.36912	-0.46223	1.69536	-0.46223	-0.21504
	-0.51314	-0.89945	0.013542	0.719553	0.510035	0.719553	0.303947
0.767662	-0.75154	-0.50763	-0.7384		0.808369		-0.09682
-0.33448	-0.70459		-0.69408	2.10916	1.62074	2.10916	1.02289
0.445046	-1.39405	-0.55058	1.3016		0.240592		1.21405
0.869176	-0.78297	1.25013	0.343279	-2.64545	0.368525	-2.64545	0.289837
-0.26481	-0.34674		-1.24744	2.03027	0.988909	2.03027	-0.25387
-0.26368	-1.50346	-0.44893	-0.67044	1.61579	-0.83119	1.61579	-0.5083
1.49806	-1.66205	0.244221	0.054495	0.297974	0.592144	0.297974	-1.40271
-0.36694	-1.11374	0.097911	0.259433	0.789307	0.253937	0.789307	-0.65207
-0.88337	-0.88297	-0.74283	-0.68403	1.45533	0.960639	1.45533	-1.07769
5.25585	-0.52399	-2.48441	0.349903	-0.41564	0.470497	-0.41564	0.141278
-0.90011	-0.77614	1.98542	0.747551	1.22786	0.38057	1.22786	0.643291
2.24832	-0.96669	1.4591	3.06439	4.27041	1.74862	4.27041	3.05553
-0.11326	-0.07712	-0.49224	-0.98163	-0.17272	1.62484	-0.17272	-0.75015
2.59718	-0.82388	2.34653	0.274328	1.47407	0.553415	1.47407	0.334322
-0.32284	-1.82884	-1.75963	-0.1748	1.6677	-0.07322	1.6677	0.378288
0.380327	-3.51476	0.075844	0.618984	5.10692	-0.29158	5.10692	-1.53656
-1.46575	-0.46835	0.515589	0.736837	-2.13073	0.170575	-2.13073	0.579892
-1.48441	-0.62483	-1.06937	0.011211	-1.52712	0.508174	-1.52712	0.273966
-0.61659	-0.46743	-0.47737	2.19797	-2.55899	1.04594	-2.55899	2.62306
-0.30021	-1.4863	0.046723	0.303266	-2.87727	-0.23022	-2.87727	0.50169
-0.43763	-1.39809	-0.33798	0.489704	-0.31079	-0.29749	-0.31079	-0.55964
0.081394	-0.64143	-0.78113	-0.17515	-0.93511	-0.04781	-0.93511	-0.49995
	-0.77143		-0.52264	-1.03809	1.1046	-1.03809	-0.13223
	-0.68955		0.595319	-0.88382	1.62912	-0.88382	0.200533
0.27079	-0.48825	0.026132	0.431847	-1.36047	0.986101	-1.36047	0.606154
-0.37971	-0.42756	0.622004	-0.13078		0.616992		0.193217
-0.51428	-0.73149	0.244143	-4.32711		-0.51666		-1.37476
1.39006	-0.29308	0.100551	0.368041	-1.17109	-0.1992	-1.17109	-0.41916
-1.13731	-1.46331	-0.83801	0.121326	-0.00808	-0.01581	-0.00808	0.445123
	-0.68361	-0.12182	-0.38803	-1.23449	0.357994	-1.23449	0.109294
0.318122	-1.95986	-0.84708	-1.15529	4.06133	0.582289	4.06133	-0.08428
-0.47927	-0.37155	-0.2181	0.093558	0.861127	1.97346	0.861127	0.370434
-0.43783	-1.56625	-0.67884	1.38832		-0.9713		0.688941
0.962162	-0.74696	-0.63962	0.242045	-0.24008	0.35079	-0.24008	0.717458
-0.92181	-1.0027	0.322444	0.38442	-0.81194	-0.65301	-0.81194	-1.67688
2.26386	-0.07854	-0.0893	0.904413	0.626247	0.625405	0.626247	0.536711
-0.02239	-0.46829	0.491336	0.070476	-0.72945	0.951423	-0.72945	0.101084
0.330384	-1.56625	-0.0521	1.38832	1.52451	1.78079	1.52451	0.338948
0.517265	-0.74696	-0.32038	0.242045	0.152142	-0.9713	0.152142	0.688941
-1.10058	-1.0027	-0.08231	0.38442	3.54228	0.35079	3.54228	0.717458
-0.10391	-0.54501		0.288887	-0.98803	-0.65301	-0.98803	-1.67688
0.39957	-2.68854	-0.66208	-0.57265	-0.97642	0.625405	-0.97642	0.536711
-1.49962	-2.88212	-0.69105	1.78804	-0.46521	0.466407	-0.46521	-0.32439
-0.45564	-0.72963	-7.09405	0.281256	-2.0469	-1.68625	-2.0469	-1.42702
-0.52131	-1.26752	-0.45874	0.560647	-0.92133	-1.04003	-0.92133	2.19998
-0.8547	-0.50792	-0.23026	0.290473	-0.1902	0.662071	-0.1902	0.716149
-0.75706	-0.77363	-0.83724	-0.76455	-0.01136	-0.10988	-0.01136	0.055909
-0.05111	-1.60559	0.130089	-1.52608	0.015028	0.876804	0.015028	0.772125
0.423074	-2.32853	1.45265	0.066925	-1.60726	1.1171	-1.60726	-0.20753
-0.38699	-1.21201	2.42195	0.037107	-0.41474	-0.1579	-0.41474	-0.51169
0.608698	-1.21201	0.727243	1.44868	-1.35752	-0.97407	-1.35752	-1.77849
0.806019	-1.93514	1.10055	0.176337	-0.44387	-0.11284	-0.44387	-0.32795
	-0.94088	0.103688	-1.14645	-0.35818	0.269454	-0.35818	2.04046
-0.00889	-1.66647		1.44868	0.780063	-0.73545	0.780063	-1.89008
-1.25788	-1.62255	-1.11021	-0.46138	0.537772	-0.66533	0.537772	-2.60628
-0.48441	-1.2618	-0.45954	0.970861	0.054891	0.269454	0.054891	2.04046
-0.1693	-1.32008	-2.48441	-0.56295		-0.10139		-0.33962
-2.57404	0.047156	0.368585	0.345853	-2.43851	0.275266	-2.43851	1.08281
-1.22132	-1.43769		-0.15052	-1.14936	-0.03338	-1.14936	-0.2799
-2.6355	-1.26323	-1.00288	1.8713		0.211001		0.823753
	-5.45407	-1.22139	0.428063	0.803982	0.090797	0.803982	-0.51821
-0.33444	-2.97463	1.36662	-0.66895		0.60847		0.071854
0.684327	-0.43212	3.21616	-0.21682	-0.59886	-0.31706	-0.59886	-0.39864
2.82511	-2.97463	1.1254	0.281137	1.30335	-0.38837	1.30335	-0.37539
0.342518	-0.41896	-0.13973	-1.19598	0.314128	0.416708	0.314128	0.018628
0.108303	-0.81316		-1.19598	1.85979	0.405857	1.85979	-0.11723
0.132046	-1.21761	0.034123	-0.67639	0.665789	-1.65843	0.665789	-1.32581
0.311351	-1.31937	-0.49248	0.228281	-0.17537	2.21939	-0.17537	0.696693
-0.3182	-0.69991	-1.46288	-0.33293	2.38269	-1.65843	2.38269	-1.32581
-0.04771	-0.15799	2.6156	0.585116	-0.19056	2.32221	-0.19056	0.568621
	-0.56541	0.084922	1.09631	1.24308	0.723798	1.24308	-0.37573
-1.10748	0.059475	-1.39652	0.569163	0.860748	0.716419	0.860748	-0.08607
0.669169	0.611877		1.58611	0.012617	0.506963	0.012617	-0.14645
0.423158	-1.52356	-0.0981		-0.5856	0.234718	-0.5856	0.010369
0.778626	-1.03815	-1.70473	0.323253	-0.91025	1.08245	-0.91025	0.354541
0.783089	-1.02909	0.432023	0.359296		-0.14794		1.27724
2.97502	-0.47162	0.683347	0.373481	-0.54595	-0.45878	-0.54595	1.37015
-0.43347	-0.90113	0.717876	0.678721	1.65001	-0.57093	1.65001
2.83043	-0.03264	0.515589	0.282282		-0.16378		0.109257
1.1197	-0.46198	3.51559	0.891661	0.127459	0.541748	0.127459	-0.30966
2.21241	-0.53193	0.546655	0.303112	-0.19634	-0.92714	-0.19634	-0.81382
0.930571	-0.77722	1.24155	1.47881	-0.77751	-0.59993	-0.77751	-0.25287
-1.93213	-1.21934	0.674004	-1.05774		0.302901		-0.54224
0.290189	-0.59791	1.00521	-1.05774	2.34513	-0.0724	2.34513	-0.60586
0.472903	-2.42288	0.513681	0.50961	-0.70329	0.311181	-0.70329	0.334929
1.05532	-1.49046	0.148416	0.088373	-0.73545	0.421652	-0.73545	1.28054
-1.22141	-0.49672	0.049386	-4.16097	2.05216	1.10105	2.05216	-1.3646
-0.44806	-1.98926	0.603052	0.654183	1.12292	1.54336	1.12292	-1.3646
0.500587	-0.8826	-3.00814	0.789955	1.62558	0.253768	1.62558	0.760622
0.180452	0.36543	3.3735	1.76625	-2.0469	-0.61852	-2.0469	-0.0558
0.479288	-1.45628	0.499984	1.57456	0.599094	0.172505	0.599094	-0.05572
0.737981	1.19977	-0.4194	0.283178	-0.43523	0.339237	-0.43523	0.222398
-0.08517	-0.59843	0.329836	2.07387	2.59251	-0.27057	2.59251	1.84914
-0.9577	-0.38272	0.00384	1.59873	1.30329	0.770521	1.30329	0.820636
-0.67315	-3.48925	0.515589	0.438709	-1.39585	-1.07717	-1.39585	-0.33497
-0.42553	-0.57224	-0.08672	0.033437	-1.11069	-0.52628	-1.11069	1.7067
-0.31681	-1.30189	-0.35716	-0.65448	-1.11042	3.59932	-1.11042	2.56943
0.101249	-0.7936	-0.07531	-0.03162	-1.60653	0.668194	-1.60653	1.25497
-1.35982	-0.62881	-0.18542	-0.10589	-0.46223	0.773318	-0.46223	0.223873
-1.31699	0.322944	-0.2038	-0.58394	-1.0217	-0.39429	-1.0217	-0.22864
-4.116	-0.48779	-0.51983	-0.19491	-1.01928	-0.60428	-1.01928	1.67318
-0.63307	-1.67475	-0.02406	1.01659	0.242794	-0.02857	0.242794	-0.07212
2.27359	-0.4876	-0.16003	0.3636	-0.90779	-0.53823	-0.90779	0.385827
0.05112	-2.82195	0.343758	0.005911	1.00053	0.588398	1.00053	1.46377
0.749332	0.211965	1.33446	1.14194	-1.11046	1.43662	-1.11046	-0.94765
0.066971	-0.33765	0.246668	1.15995	-0.2768	1.1027	-0.2768	0.422293
-0.23957	-2.44789	0.73615	0.733561	-1.08055	0.796742	-1.08055	0.608176
-0.67441	-1.39674	-0.31348	4.37024	-0.73433	0.806181	-0.73433	-0.36889
1.76648	1.06114	-0.71184	0.277393	-1.14578	0.450787	-1.14578	0.732147
-0.22475	-0.83034	-0.20285	0.789843	-2.77634	1.26148	-2.77634	1.01481
-0.58663	-0.61493		0.425374	-0.79825	1.32018	-0.79825	-0.22282
	-1.0222	-0.00331	0.063124	-1.21467	-1.6987	-1.21467	3.27472
0.409999	-1.44033		0.043729	0.095847	0.937943	0.095847	-0.22158
0.920629	-1.98688	0.073036	0.095137	0.981536	1.77412	0.981536	-2.8458
-0.55357	-0.05562	-2.3775	-0.30079	-1.70014	0.9519	-1.70014	-0.29719
1.08886	-0.96065	-0.60977	1.73737	2.64367	0.648318	2.64367	0.215834
1.29644	-1.53341	1.66338	0.12341	-1.48223	-0.47544	-1.48223	-1.12521
0.09458	0.888074	1.6811	0.521934		-0.26192		1.0165
1.10055	-2.52873	-0.55367	0.612771	-0.93212	1.59243	-0.93212	0.767983
1.22535	0.159987	2.2886	-0.53994		1.34258		1.62504
0.259616	-0.03089		0.317568	0.333349	0.573261	0.333349	-0.15116
-0.80548	-0.49867	2.03843	1.54499	-0.08787	0.721728	-0.08787	1.14196
-0.88621	-0.48378	0.039966	0.377337	-0.43139	2.04494	-0.43139	0.350002
0.187561	-0.01208	-0.57792	0.536685	1.4093	0.64781	1.4093	-0.19687
0.899629	-0.77521	-0.7096	0.617467	2.2022	1.82797	2.2022	0.995727
1.50957	-1.65547	-0.00265	-0.63933	-0.32631	1.20623	-0.32631	0.967932
1.49257	-1.11989	0.173206	0.602475	1.61579	-1.11084	1.61579	-0.86086
1.53679	-0.53269	0.97085	0.13571	1.12119	0.289486	1.12119	0.48201
-0.31468	-0.80951	0.980729	0.846701	3.30203	1.31094	3.30203	0.164241
	-2.41101	0.956981	0.476943	-0.09306	0.167488	-0.09306	0.177968
-1.41367	-1.34783	-0.28477	2.50318	-0.51082	0.416531	-0.51082	0.915947
	-1.66973	0.016075	1.43891	0.054712	0.291045	0.054712	-0.56358
-0.14825	-0.80791		-1.18096	-0.30791	1.49341	-0.30791	1.07133
-3.97872	-2.40045	0.176088	0.364464	-1.23324	0.998904	-1.23324	0.498986
0.025004	-0.79933	1.63112	1.89884	-1.15547	0.736337	-1.15547	2.177
-0.89945	-1.51329	-0.65954	-0.03792	-1.19268	-1.36834	-1.19268	-0.28678
-1.52886	-1.82364	0.002701	-1.02447	1.41356	0.743544	1.41356	-3.0404
-1.10909	-0.35711	-1.38172	-0.38196		0.995881		-0.16005
-0.6696	0.321198	-0.48441	1.26986	1.46576	-2.0362	1.46576	-0.10794
-1.02715	-1.36196	-1.08534	2.14052		0.215801		-0.99812
0.099384	-0.53786	-1.04486	-1.82207	-1.41697	-1.62099	-1.41697	-1.33946
-0.35375	-1.89669	-1.62369	-0.75796	1.55169	-0.51151	1.55169	-1.28244
0.36328	-1.74745		0.993051	-1.02025	0.901376	-1.02025	0.157041
-0.89897	0.258551	-0.54504	-1.26202	3.90285	1.94677	3.90285	1.8768
-0.86728	-0.03535	-0.4553	0.496763		0.437902		0.620375
-0.43334	0.876752	0.357129	1.37267	0.120772	0.013223	0.120772	0.086366
-0.59737	1.49153		1.08568		-0.28955		1.13468
0.453939	2.30889	-0.2766	1.92576	-0.67293	-1.15967	-0.67293	-0.46223
2.1007	-1.65304	2.49577	0.858145	-0.48914	2.46576	-0.48914	0.548276
0.428412	-0.00825		1.41537	-1.6404	0.196297	-1.6404	-0.26365
	-0.15888	0.88854	-1.01454		-0.66623		-0.46223
	-0.22476	-0.38679	1.88761	-0.08662	-0.14522	-0.08662	-0.46223
	-0.9289		1.22341	-1.97641	1.97494	-1.97641	1.3657
	-0.94652	1.41348	-1.01369	-1.89172	0.52908	-1.89172	0.452001
	-2.24197		-0.13621		-0.11154		-1.53798
	-1.3312		4.5845	0.417484	0.078495	0.417484	-0.39436
	-0.37639		0.261562	1.69108	0.691814	1.69108	-0.32472
	-0.55634		0.036105	0.034555	1.54492	0.034555	-0.46534
	-2.22091		-1.75002	1.84775	0.419245	1.84775	-0.62416
	-0.18065		-1.20247	0.315155	-2.40102	0.315155	-2.56752
	0.16629		0.65883		0.512296		0.782845
	-0.80543		3.94306	-0.02378	0.667674	-0.02378	-0.65839
	-0.64433		-0.39779		1.959		-1.23103
	-0.24174		-1.28953		0.205299		-0.95376
	-1.58532		0.423915		-0.64038		-1.76131
	-0.24934		0.16899		-1.3075		1.50469
	-0.91027		2.33478		0.271927		0.332822
	-1.72004		0.963742		-0.38453		-1.38516
	-1.35463		2.02221		1.39204		0.485331
	0.421071		-1.67701		1.12463		-1.19257
	0.956892		0.235747		0.742141		0.897451
	1.265		1.56149		0.251614		0.060815
	-2.13275		-0.07544		0.456234		0.744236
	-0.05231		0.290527		0.547088		0.142206
	0.930918		2.36152		2.7478		1.19893
	3.53143		-2.4042		0.303122		0.89506
	0.06166		4.68343		2.78233		-0.41917
	-0.10253		0.178365		-3.43297		-2.28166
	-1.26901		1.01858		1.82691		0.851198
	-1.87263		-0.65999		1.46964		-1.24108
	-1.18536		0.631135		3.46811		0.26242
	-0.84147		-0.08434		1.83871		1.38073
	0.061298		0.00417		0.632838		0.108271
	0.344049		-0.14464		0.19506		-0.34491
	-1.25075		0.372044		0.247799		-0.55479
	-0.60762		-0.28448		-0.28772		-0.0006
	-1.08477		0.646362		0.167609		-0.93548
	1.13257		0.736441		0.330423		-0.67926
	-0.36102		0.953769		1.64703		0.802216
	-0.55021		1.04122		0.387257		-0.71087
	0.066619		0.234247		0.909232		0.198323
	0.175329		-0.60685		0.253687		0.714889
	-1.69107		-0.79514		1.63954		-0.69975
	-1.08096		0.111191		0.082331		1.23091
	-1.3757		0.404709		0.126236		-0.16607
	-3.25814		0.436236		0.332671		0.575922
	-0.57171		-1.26769		1.01481		0.363677
			0.978648		0.74317		0.192095
	-1.6591				-0.34427		0.338843
	-0.46982		0.593243		-0.19343		0.26242
	-2.82897		-0.57154		-0.42533		-1.12112
	-1.96367		0.197842		-0.27378		-0.51898
	1.37666		0.298859				-0.46223
	-1.24942		1.22111		-0.37771		0.47335
	-2.5071		0.219228		1.8679		-2.09295
	-0.47594		0.489804		-0.35666		0.567543
	0.01084		-0.25558		-0.08229		-0.09672
	0.115691		-1.2307		0.471272		0.657263
	-0.29347		0.295969		0.515229		0.605371
	-0.38697		-0.9664		-0.08103		-0.13402
	-0.10382		1.33738		0.771547		-1.82879
	0.20173		0.261937		1.04873		-0.75797
	-0.50298		1.85944		0.936896		0.12861
	0.027867		0.94481		-0.45504		-0.36642
	0.797394		-0.89397		0.724792		0.274069
	0.611048		-0.47401		0.963064		0.000683
	-0.6204		0.462896		1.2379		0.472689
	-0.96432		0.821214		1.14695		0.572392
	-1.59555		-0.56733		0.483333		-0.17785
	-1.29203		-1.09891		0.738107		-0.17785
	-1.04716		0.001093		1.06661		-0.33746
	-2.95112		0.044203		0.24648		0.121646
	0.293197		-1.48441		0.024569		-0.08365
	-0.47738		1.21963		-0.09894		-0.82903
	-1.93898		0.703725		-0.43365		0.050705
	-2.14181		-0.48441		0.042678		0.189737
	0.529068		0.841697		-2.37639		-2.04719
	-1.1268		1.14402		3.52349		-0.18208
	-1.12276		1.17925		-0.19365		0.998262
	-0.53213		-0.53796		-3.52484		1.04027
	0.333552		-0.82086		-0.91049		0.302955
	-0.8898		0.14644		0.961148		0.732428
	0.109287		0.171499		-0.68142		2.26141
	0.018864		2.03532		0.397923		-0.27621
	-0.02351		0.86455		1.17043		-0.49445
	-0.08094		1.03583		0.110159		1.01845
	-0.72954		0.447636		0.440232		0.495831
	-0.85379		0.541754		0.153983		0.996177
	-0.29039		0.709306		0.348738		-0.07709
	0.093238		-0.52593		0.685164		1.34609
	-1.93573		-0.05978		0.797635		-0.09554
	-0.32308		0.703059		0.282084		-0.22586
	-0.64827		1.2481		0.728243		0.454465
	0.218376		1.00788		2.12698		-0.72457
	-1.48441		0.869213		0.812543		1.81822
	-1.48441		-0.26204		0.382211		0.47788
	-2.80634		-0.67706		0.421003		1.77846
	-0.43482		0.515589		0.402669		1.20156
	0.573697		0.919281		1.34949		1.76016
	0.030226		0.177353		-1.40336		0.122735
	-1.10061		0.580385		0.345127		-0.0028
	-0.1552		-0.65448		-3.78416
	-1.01824		-0.46271		1.06619		0.471759
	-0.7459		1.24186		3.35163		0.187598
	-0.37169		0.342899		-0.82314		0.022979
	-1.82761		1.65403		-0.35235		1.67318
	-0.05145		-0.11215		-1.75858		-1.02565
	-0.9457		1.64678		0.79543		2.21803
	-1.21785		1.6186		1.94397		0.70763
	-1.38488		0.201119		2.54179		1.30712
	-2.08118		-0.33757		0.609954		0.671834
	-1.26726		0.111485		1.56489		0.823211
	0.255293		0.111485		0.964442		1.4413
	-0.28075		1.38913		0.698887		0.068425
	-0.82528		-0.05516		0.588398		0.052345
	0.652398		1.06344		-0.43304		0.55194
	-3.55947				0.380876		0.55194
	-0.03158		2.0407		0.878999		0.599643
	-0.57224		-0.10854		0.907434		-0.4721
	-0.60559		-0.65448		1.15419		1.26644
	-0.54118		-0.12126		0.161254
	-0.54118		0.430501		-0.44007		1.1663
	-0.13562		0.430501		-0.12275		0.517651
	-0.33196		0.880589		-0.05589		1.67318
	0.085023		1.01649		-1.87546		-0.09959
	-0.42777		0.71211		2.40022		1.16301
	0.502845		-0.30471		2.40022		1.16301
	0.479102		1.58187		0.820378		0.4833
	0.823617		1.89491		0.982398		0.82775
	0.508238		2.92974		1.42688		0.729975
	0.386063		2.63564		2.01791		0.628094
	2.83123		2.83187		1.85393		1.34918
	0.666998		5.60346		1.02283		1.83118
	1.24316		0.406951		1.91264		2.25421
	-0.95027		2.71985		0.612513		1.57603
	-0.82542		-0.36033		2.35779		2.52991
	-0.83753		-0.31449		-0.64925		4.04583
	-0.62464		0.575451		2.33501		-0.21792
	-1.4517		0.677251		1.35505		3.11447
	-1.7307		1.06263		0.161723		-0.64061
	0.36063		-0.36116		1.04476		0.200752
	0.669721		1.52473		0.504601		0.04566
	-1.27882		3.9361		1.32848		0.156123
	-0.8434		0.609694		0.434073		0.491784
	-2.36819		-1.32958		-0.73237		-0.54856
	-1.55333		1.26719		1.74388		1.12068
	-1.2148		1.52244		3.16077		4.07385
	0.159386		0.692937		-0.52769		0.472895
	-0.83912		0.519348		2.23744		-0.83911
	-1.43575		0.518503		-2.25508		0.880432
	-0.94106		-1.52704		-1.53314		0.54156
	0.223989		1.1843		0.278625		0.229887
	-0.4833		0.625495		2.35976		0.243941
	1.50448		0.797107		0.804721		-0.31569
	-0.1706		0.537445		0.292477		-0.14734
	0.482128		0.760423		1.95854		2.19154
	-2.61921		3.24909		1.46245		0.782313
	1.4725		-0.44846		0.336007		0.465938
	-0.96409		1.42963		1.87636		0.932263
	1.51463		0.668005		1.74151		2.70051
	-0.44123		3.37469		1.69921		3.30081
	-0.78349		0.6454		-1.40543		-0.62707
	-0.87639		-0.4153		0.846299		0.457804
	-0.34868		-0.67901		0.325943		0.41524
	1.42241		0.711657		1.79371		3.83583
	-0.67902				0.876715		0.531337
	-0.84279		1.71297		0.631191		0.318801
	1.5269		-0.12613		0.506116		0.491098
	-0.57		0.695046		0.723275		0.556907
	-1.72879		0.384712		2.44459
	0.103668		1.38078		0.254702		1.46843
	-1.22985		-0.88318		1.14086		-0.45703
	-0.28296		0.432709		0.292259		0.161874
	-0.61321		0.617551		-0.54311		1.32369
	-0.95356		0.618394		-1.06815		1.85162
	-0.64703		0.296166		1.77981		-0.26069
	-2.20073		0.682249		-0.26069		1.34699
	0.517765		-1.86405		0.768001		0.072144
	-0.40151		1.46871		0.538178		0.219783
	1.56934		0.769132		-0.69694		1.98634
	-0.52279		2.05358		-0.17435		0.750491
	-0.85582		0.473634		0.611758		-0.0024
	0.35464		0.494049		-0.25634		-0.64315
	-0.94703		1.3682		1.60172		1.464
	-0.73824		1.99074		0.796197		0.61209
	-0.85489		1.31599		1.04267		1.86414
	-0.83921		0.708234		0.205447		0.617202
	-0.84846		0.521624		0.357275		0.565212
	-0.31991		0.521624		1.05517		0.017641
	-0.17529		1.62053		0.413878		0.790433
	-0.66818		0.876774		0.676779		-0.90711
	0.447778		0.512519		0.676779		-0.90711
	0.024204		1.09965		0.95743		-0.39989
	-0.43177		0.191068		0.884579		-0.42853
	0.509168		0.464397		1.78466		1.73642
	-0.28796		0.208085		1.08217		0.905772
	-0.52931		0.354033		0.86171		-0.29708
	0.204687		0.056987		1.68273		1.10385
	-0.82793		0.705616		0.822959		-1.23615
	0.590848		1.15001		0.403831		0.333109
	-0.35865		-0.26082		1.3834		-0.02755
	-0.67266		0.712179		1.44429		0.292884
	0.505419		-0.23493		0.381392		0.52131
	0.284997		-1.33578		0.695256		-0.55902
	-0.3745		-0.06244		-0.05174		0.496684
	-0.67798		0.476297		1.56294		0.866801
	0.216953		0.716421		0.611771		1.4614
	-0.03094		2.22054		-0.66278		-0.20705
	-1.93549		0.945617		0.953667		-0.00788
	-0.74511		0.317637		1.8673		1.1883
	-0.84501		0.395293		1.10385		0.480519
	-0.92045		2.94557		0.801179		0.911848
	-1.45202		0.18689		0.33657		-0.7332
	-0.48037		0.687017		1.36706		0.41488
	-1.45202		0.318571		0.846322		0.476607
	-0.48037		0.175936		0.309854		0.162592
	-1.98442		0.318571		0.975905		1.81079
	3.9856		0.175936		0.395674		-0.31079
			-0.26468		1.17411		0.553843
	-0.08503		2.64274		0.282253		0.564654
	-0.65838		2.65332		0.436365		0.095447
	0.129378		0.729688		0.282253		0.564654
	-0.97552		0.331774		0.436365		0.095447
	-0.87186		0.446929		-0.03704		-1.46122
	0.037943		0.150489		1.48623		3.02464
	0.116174		0.440592				1.80073
	-1.51309		1.33321		1.57071		0.109474
			0.465977		0.015156		-0.25281
	-5.26832		0.195801		0.899046		0.185841
	0.488552		1.09031		0.132842		-0.27061
	-0.7392		2.10055		0.307012		-0.16576
	0.628511		1.61515		1.99552		1.3879
	1.5181		-0.65102		0.992635		0.571197
	-0.38319		-1.13151		-0.06871		0.695131
	-0.69755		1.59309				0.089578
	0.267896		0.205818		0.973921
	-1.3441		0.655342		1.04822		1.73584
	-0.69552		0.817101		-0.6742		-2.58024
	-0.4511		-0.00451		2.34178		-0.95387
	-0.61581		0.203679		2.75481		2.22131
	1.77552		0.034954		0.894136		0.14759
	-0.38627		0.110519		0.31786		-0.33231
	0.380528		-0.52705		2.23203		0.400478
	-0.94325		1.51956		-0.69335		0.249826
	-1.48441		0.086145		1.53572		0.49328
	-1.18485		-0.00748		1.35788		0.451762
	-0.29788				0.74358		0.027007
	-0.24572		1.51559		0.469222		-1.2873
	1.51741		0.72405		1.72054		0.1153
	-1.06024		0.625857		2.15543		-0.17751
	0.090512		1.48421		0.362543		0.303979
	0.201658		0.85115		0.997204
	-0.67987		1.53802		-0.70324		0.707697
	-0.25698		2.34891		0.806866		0.724108
	-1.63641		0.355839		0.950947		0.796418
	-0.6377		-0.66575		2.63004		1.80339
	0.593591		-0.85638		0.530701		1.21229
	1.45049		0.011637		1.16723		1.62263
	0.275735		2.63036		1.05663		1.69468
	-0.14701		1.56626		0.914518		0.431968
	-0.6964		1.37749		0.7887		0.09839
	-1.05068		0.147114		-0.08372		-2.1143
	-0.70042		1.88459		2.29138		-0.48732
	-0.58802		1.61933		2.29653		1.34945
	-1.25188		-0.16125		1.72191		1.57262
	-3.67844		1.18963		1.39372		1.58765
	-1.42884		0.555193		1.83333		0.826329
	-1.59261		-0.60686		0.126917		0.009192
	-0.47532		-0.90507		-0.26733		0.521383
	-0.21582		-0.34253		0.324397		-0.17865
	-0.26738		0.216372		1.95224		1.79162
	-0.35107		0.715577		1.4457		1.17305
	-1.01149		0.227575		0.158848		-1.00206
	-0.66312		0.110029		-0.34754		-0.58276
	-0.7893		1.39817		0.873175		0.49188
	0.093587		1.17984		1.06043		0.38807
	0.252555		1.72909		0.774924		0.502355
	-1.30719		-3.84707		1.06623		0.233445
	-1.70469		2.21603		0.961911		0.495994
	-2.15986		-0.5308		0.252401		0.527437
	-1.46779		0.953604		-0.38808		0.676322
	-2.25949		0.805968		0.388368		2.68805
	-3.4032		3.26667		2.05498		-0.48277
	-1.73348		0.292344		1.51148		2.34513
	-1.62001		1.09955		0.111521		0.079448
	-0.37798		-0.51795		0.482205		-0.26725
	0.905951		0.329623		-3.17452
	-0.79159		0.568806		-0.51025		2.77387
	-4.79987		1.37449		-0.55064		0.29185
	-1.11123		0.378714		0.118907		0.199506
	2.74347		0.402384		0.471028		-0.21455
	-0.37802		0.262189		0.057461		0.003809
	-1.53153		-1.09342		0.873391		0.446604
	-0.99706		0.085253		2.28807		0.820703
	-0.38392		1.83613		1.00197		0.89268
	-0.93773		-2.17		-1.36493		1.78026
	-1.56748		-2.12427		-0.83646		0.071699
	-1.65909		-0.48514		1.32481		-0.96615
	-1.08873		0.408723		2.12193		-0.55421
	-1.31886		-0.17741		0.073836		-0.42527
	-0.95914		0.537026		0.731833		1.08518
	-0.94819		-0.51282		0.9624		-0.4462
	-3.20385		-0.50118		-0.57444		-2.20775
	-3.33645		-2.03848		-0.02667		-0.7222
	0.678236		1.88715		-0.27378		1.18223
	-1.47173		-0.39701		0.543361		-0.1053
	-1.16965		-0.38923		-0.74842		0.644225
	-0.70097		1.26486		0.510902		-0.39364
	-0.95993		1.01958		0.522198		-0.44451
	0.734979		-0.75878		-1.45835		-2.61872
	-1.80199		0.703764		0.077876		0.179474
	-0.58507		-0.12784		0.47727		-0.36848
	-0.76595		-0.15869		-0.09737		-0.60078
	-2.91298		2.58895		0.774578		1.27379
	-0.36504		-0.6999		0.719401		1.31075
	-1.2279		-0.12509		-0.30179		-1.9026
	-0.66751		-0.50416		0.373365		-0.57627
	-1.39978		0.419533		-2.86331		-0.16499
	-1.97253		-0.70743		0.599065		-0.72668
	-2.77347		-0.79704		0.484552		-0.97967
	-1.75079		0.153312		-0.42056		2.19001
	-1.87298		-1.06314		0.913341		-1.06564
	-1.53724		-1.06563		-0.27936		-0.00808
	-1.17108		-0.18487		0.584684		0.459733
	-1.06952		-2.06909		0.177551		0.069791
	-1.04631		-0.07333		-0.44799		-0.58085
	0.582862		2.39525		-0.38492		-0.53418
	-1.16918		0.108645		0.137021		-0.37195
	-1.1917		0.912035		0.003184		-0.60683
	-1.70754		-0.10874		-0.29583		-0.20663
	-0.23751		0.931465		-0.47289		-0.72563
	-1.46572		0.000131		1.7077
	-0.46813		0.283547		0.11586		0.036736
	-1.40667		0.882167		0.832481		2.1833
	-1.34757		0.000599		-0.61267		-0.03594
	-5.30226		-1.18485		0.182536		-0.69337
	-1.16013		-0.43003		0.509927		-0.0029
	-0.42677		-2.59309		1.4053		0.359391
	-1.95196		-0.37193		-0.16734		-0.11091
	-1.0809		0.124047		0.616075		-0.12839
	-2.29282		-1.15721		0.63047		0.022744
	0.658143		-0.70028		0.490646		0.647173
	0.031818		1.43297		-0.3142		-2.88718
	-1.43073		-1.17443		0.177387		0.108462
	-0.35974		0.151038		2.18293		-3.05679
	-1.94817		0.562822		0.056051		-0.32439
	-0.53539		-0.51175		0.477108		0.896484
	-0.32967		1.54949		0.984671		-0.65525
	-0.57968		0.847283		0.390249		0.152848
	0.854208		-4.01949		0.357741		0.883194
	-1.24413		-0.47445		1.46234		0.105797
	-1.35818		0.728698		-0.1014		1.03434
	-0.71828		1.09018		-0.24954		0.834399
	1.01239		1.72766		0.819805		-1.30036
	1.08054		2.05996		0.817832		0.934035
	-0.39774		0.207473		0.431528		0.419383
	-0.06005		-0.09017		3.82975		-2.69652
	0.279283		1.42033		-0.61415		0.248175
	-4.54023		-0.16793		2.21331		-0.49628
	-2.86661		-1.35514		0.2545		1.06194
	-0.34142		-0.13656		1.01033		-0.20896
	-2.11001				0.834918		0.478284
	-0.88793		-0.77846		1.70459		-1.40932
	-1.56483		-0.39032		0.954731		0.08693
	-0.96238		1.17429		-0.23299		0.545548
	-0.89444		0.650963		-1.44348		0.383135
	-0.23503		0.956175		0.146204		1.25818
	1.3925		1.83697		0.517238		-0.12075
	0.058917		0.796201		0.942936
	-1.92498		-0.29175		1.52529		0.545595
	-1.03945		0.231753		0.177292		0.269461
	-1.5413		0.610021		0.505826		2.91775
	-0.96984		0.631066		0.424729		0.025692
	1.39298		-1.0368		2.22773		0.730429
	-1.3896		0.438001		2.95328		1.05289
	-1.3896		0.438001		0.961152		0.338781
	-1.38423		0.438001		0.562868		0.266483
	-1.4453		-0.03978		-0.17449		0.495755
	-0.90847		0.813333		0.495553		-0.33725
	-0.73357		1.07037		1.85018		1.51759
	-0.50036		0.716638		1.42225		-1.38826
	-0.44835		1.04527		0.067916		-0.07479
	0.011546		0.233818		0.067916		-0.07479
	-0.7274				-0.21504		-0.11371
	-1.76022		0.242584		-0.24837		-0.63964
	-0.08848		-0.9619		1.23911		0.879783
	-0.5853		0.593527		1.11803		0.684273
	-1.11402		0.937164		0.519999		0.538381
	-1.22968		1.16983		1.48189		1.65449
	-0.18247		-0.067		1.77007		0.172824
			-3.71707				-1.70852
	-0.1552				0.838283		0.009887
	-1.04848		-0.46271		-0.30718		0.285016
	0.539376		-0.65448		0.851252		0.615711
	-0.04221		1.34958		-0.0129		0.181066
	-1.04848		0.326271		1.06551		1.75228
	-0.1552		-0.65448		0.230063		-0.98747
	-0.37073		-0.46271		-0.62495		-2.10993
	1.83994		0.119997
	-0.49668		0.387226		-1.75858		-1.02565
	-1.17344		1.14118		-0.53214		1.67318
	-0.74553		1.24824		-0.04121		0.440475
	-1.76194		0.371863		-1.46829		0.383058
	-1.75147		-0.73234		-0.53214		1.67318
	-2.12827		1.59273		-1.75858		-1.02565
	-0.26769		0.115502		1.94199		0.639518
	0.099838		0.730508		2.54834		0.226399
	-0.88526		-0.89473		1.09312		0.098585
	-0.239		-0.38405		-0.33777		0.949699
	-0.87001		1.35178		0.577345		0.531132
	-1.60222		-0.46231		-0.49875		-2.0663
	-0.62868		-0.83683		0.817387		1.71191
	-1.43938		-0.36884		0.267369		-3.46223
	-1.43938		-0.25321		0.59021		0.562064
	-0.88305		-0.25321		1.43425		0.802209
	1.66057		-0.50654		-0.05931		-1.13266
	-1.14156		1.6951		1.2413		1.1455
	0.005198		1.32236		0.42133		-0.03888
	-0.74703		1.04507		0.643602		-0.38001
	0.65873		0.59313		1.13594		-0.21671
	0.738263		4.92711		0.425071		0.11015
	-0.15212		0.882884		0.425071		0.11015
	-2.56318		1.16359		0.612396		-0.11644
	-0.40417		0.0922		1.41552		0.008702
	-0.35321		0.888214		-0.26963		0.440426
	-1.22968		-1.46156		0.897906		0.707069
	-0.99763		-0.40431		0.355242		0.766339
	-2.98979		-0.68546		0.433871		2.67903
	-1.20328		-1.89657		1.23313		-1.12184
	-2.57304		0.03681		1.95124		0.177776
	-1.97132		0.01149		0.116237		0.467428
	-2.22973		0.334361		0.639742		0.47166
	-1.42635		0.607666		0.630283		-0.68912
	-1.24389		-0.4891		2.51087		0.576061
	-2.1544		-1.33032		0.599049		0.813364
	-0.91823		1.06049		-0.20937		-0.18294
	-0.72278		0.434669		0.346819		-2.35142
	0.741438		0.55046		0.035241		-0.43678
	-1.43178		0.532036		-0.04901		-0.85699
	-0.76159		1.06024		-0.33173		-0.58684
	-1.19262		0.654555		0.934295		0.522746
	-1.33197		0.037928		-0.57555		-1.93115
	-0.63365		-1.77291		-0.77014		-1.78115
	-1.65856		0.671034		-1.49003		-0.61744
	-2.10747		0.725462		-0.17562		0.1186
	-0.69415		-0.41679		1.43111		-1.66199
	2.55517		-2.8623		0.841226		0.596559
	-0.72199		-1.29648		-0.94607		0.252112
	-1.33098		-0.17805		-0.79286		-0.57372
	-0.60432		-0.11994		0.530156		-0.19185
	-0.97554		0.218819		-0.38968		-1.02315
	-1.12011		-0.11831		0.924963		0.656628
	-1.18433		-0.72974		0.435454		1.00632
	-1.34611		0.079623		-0.62841		-2.11283
	-0.93598		0.418559		-1.45387		-1.61188
	-1.85495		-0.38631		2.58507		-1.13525
	-1.01846		-0.65921		0.117901		-0.36848
	-0.99942		-0.34986		0.317003		-0.79444
	-2.7856		-0.34986		1.89025		2.73122
	-1.34068		-0.73579		0.561088		-0.46378
	-1.03754		0.015948		-1.48164		-1.63611
	-0.89266		-0.02262		-0.00965		-0.69481
	-1.09556		0.340269		0.047482		-0.02669
	-1.12706		-0.38234		-1.33689		-1.49926
	-0.91589		-0.17722		1.29598		-1.15169
	-2.13423		-0.79449		0.658565		-0.05194
	-0.48121		-0.54457		0.299121		0.658381
	0.095691		-0.08228		0.027568		0.658381
	-1.24144		2.64117		-1.6289		-0.40842
	-0.82813		0.128227		0.368634		-0.38047
	-0.48923		0.433773		0.474484		-0.58422
	-0.143		0.176472		0.324732		0.19058
	-1.94464		0.353211		0.402722		0.113555
	-1.41307		-0.67173		0.632104		-0.35798
	-1.97346		-2.34796		-0.04994		-0.77731
	-0.36953		-0.10489		-0.80332		-0.32304
	-0.36189		0.236586		0.917505		-0.15088
	-1.55685		0.963852		0.768445		0.814541
	-2.10719		-0.69353		0.283255		-0.46075
	-3.02003		2.98304		0.482315		0.290744
	0.296763		0.945864		0.808265		-0.52412
	-0.41806		0.541904		1.52403		-0.11297
	-2.29669		0.032534		-0.66861		0.354894
	-1.48206		0.288186		0.281941		1.42919
	-1.45583		1.9175		-0.93021		0.501368
	-0.93384		-0.00791		0.827072		0.126602
	-0.19576		0.392889		0.714065		0.489966
	-1.47497		-0.17025		0.840684		-0.78477
	-0.87563		0.916473		-0.48038		-0.73668
	-2.13152		1.60054		0.161365		1.72582
	-1.62999		1.16823		0.311908		0.617317
	-2.48961		0.295802		0.30446		-0.17584
	1.16819		-1.56017		-0.87223		0.484081
	0.95272		-0.17497		-0.46223		-3.93505
	-0.72875		0.51191		-0.03606		-0.19616
	-0.84671		-0.33302		-0.4432		-1.04654
	0.993763		0.131769		-0.00181		-0.25592
	-1.97185		2.20636		2.3586		0.648524
	-1.89023		-0.8219		0.572825		-0.22392
	1.58456		1.38712		0.62431		0.747035
	0.574843		-0.21884		0.069143		2.1478
	-1.61963		0.338544		-0.92932		0.928747
	-2.03454		0.514609		-1.36797		-0.03743
	-1.84363		0.27934		0.679918
	-1.30752		-0.34863		2.88284		-0.06438
	-1.54618		1.40754		0.268555		0.628597
	-0.40321		1.01745		-0.2216		-0.41852
	-3.74432		5.02907		1.80939		-1.70731
	-2.81912		0.429249		0.083986		1.20905
	-1.03335		2.62293		0.040848		-0.21054
	-0.99294		-0.14917		1.61405		-0.33115
	0.329031		0.837323		-0.25454		1.83811
	-0.83151		0.365665		-0.47514		0.604351
	-1.18242		-0.44743		-0.43059		0.909288
	0.594455		0.50242		-0.43305		0.288164
	-1.16399		-0.29585		0.473382		-0.17848
	0.007249		0.867622		-0.08335		0.206753
	-1.39191		-0.47404		0.630869		0.317909
	-0.74457		0.298267		-1.08519		3.37207
	-0.85283		-0.85548		-1.09206		-0.46223
	0.349343		0.018003		0.455417		3.27636
	-1.72469		0.555491		0.094998		-0.54933
	-0.18816		1.3539		0.24132		1.00284
	1.03963		2.05031		1.05335		0.704898
	-1.68656		-1.62788		-0.42779		-0.10294
	-0.69798		0.249405		0.730046		-0.08693
	-1.62002		2.73082		-0.15877		-0.86819
	-0.58554		-1.31132		0.737587		-0.43563
	-0.94908		0.460628		0.872681		-0.11321
	-1.95041		1.83315		-0.7723		-1.10896
	-0.62588		-1.11131		-0.12697		-0.10437
	-0.16249		-0.1671		2.26183		0.784974
	-0.9792		0.216029		-0.23539		-0.4914
	-0.22142		1.81659		1.03385		2.08935
	0.737961		-1.26198		3.23815		2.55042
	-0.76116		1.13908		0.927332		-1.06176
	-0.73234		0.773624		1.14599		0.1644
	-1.12386		1.94028		-0.07705		1.67344
	-1.49566		-1.3491		1.32453		0.468992
	-1.87673		0.469785		0.719665		2.2405
	-2.00989		1.51998		0.673302		0.831835
	1.6977		1.35143		1.3438		0.492186
	-0.15843		1.37171		1.59956		-0.57858
	-1.55683		-0.55684		0.436563		0.122735
	-2.23689		0.71015		1.33681		1.43071
	-1.08438		0.503405		0.997204		-0.87727
	0.321956		0.202308		1.21054		1.12799
					0.474451		0.690881
					-0.41505		1.68263
					-1.61435		-2.39163
					-0.04719		-0.37476
					0.752517		1.90881
					3.89977		0.439078
					1.46368		1.0158
					1.64196		0.218981
					-0.3383		1.27841
					1.50152		0.903951
					1.52716		0.057855

## Sheet: Figure 3d
	psd-13 SC	hst-6 SC
ATCOPIA41	2.91992	1.41943
ATCOPIA36	-0.45573	-0.69431
TAT1_ATH	-0.45883	1.65235
ATLANTYS3	-0.70692	0.933583
ATLANTYS2	-0.95055	0.370373
ATLANTYS1	-1.1118	0.46047
ATHILA8B	-1.00213	0.632566
ATHILA8A	-1.03887	1.08099
ATHILA7A	-0.01756	1.45557
ATHILA7	-0.28121	1.43281
ATHILA6B	-0.86046	0.710288
ATHILA6A	-0.74402	0.782503
ATHILA5	-0.21735	1.03882
ATHILA4D_LTR	-0.68951	1.43684
ATHILA4C	-0.20989	0.867903
ATHILA4B_LTR	-1.07153	1.0762
ATHILA4A	-0.73607	0.93205
ATHILA4	-0.81283	0.893536
ATHILA3	-0.49542	0.892428
ATHILA2	-0.65035	0.951428
ATHILA0_I	-0.47141	1.29739
ATHILA	-0.93053	0.305225
ATGP9B	-3.02126	-0.17118
ATGP8	-0.09579	2.06041
ATGP7	-0.34936	1.57882
ATGP6	1.02482	2.96314
ATGP5	-0.32111	1.78164
ATGP3	-0.56394	1.39539
ATGP2N	-0.21361	-0.49974
ATGP2	0.160335	-0.36937
ATGP10	-0.56509	1.4607
ATGP1	0.10214	0.861335

## Sheet: Figure 3e
	psd-13 SC	hst-6 SC
ATCOPIA41	3.2259	1.36941
ATCOPIA36	-1.11847	-1.35334
TAT1_ATH	0.157466	0.595906
ATLANTYS3	-0.02408	0.635499
ATLANTYS2	-0.03525	0.047857
ATLANTYS1	-0.03438	0.210864
ATHILA8B	0.757678	0.848398
ATHILA8A	0.345723	0.86647
ATHILA7A	0.696288	0.929072
ATHILA7	0.375592	0.603216
ATHILA6B	-0.01726	-0.03621
ATHILA6A	0.091938	0.00266
ATHILA5	0.012835	0.202967
ATHILA4D_LTR	0.163159	0.572384
ATHILA4C	0.581705	0.52334
ATHILA4B_LTR	0.547053	0.811334
ATHILA4A	0.196633	0.18184
ATHILA4	0.33922	0.544096
ATHILA3	0.196527	0.228756
ATHILA2	0.187121	0.083114
ATHILA0_I	0.211674	0.44579
ATHILA	-0.15511	-0.14627
ATGP9B	-1.05845	-0.15411
ATGP8	0.084398	0.649002
ATGP7	0.732851	0.969224
ATGP6	0.345397	1.22456
ATGP5	-0.16697	0.81025
ATGP3	0.296928	0.647848
ATGP2N	-0.21555	-0.89721
ATGP2	-0.07495	-0.46945
ATGP10	0.139898	0.68781
ATGP1	0.956435	0.591639

## Sheet: Figure 3f
	psd-13 SC	hst-6 SC
miR5642a/b	-1.97494	0.27389
miR858a	-0.11585	2.02097
miR319c	0.05254	0.929936
miR173-5p	0.31062	-0.82147
miR858b	0.353189	2.18222
miR396a-5p	0.469741	1.05199
miR394a/b-5p	0.510572	-1.36111
miR319a/b	0.528444	1.01715
miR166a/b/c/d/e/f/g-3p	0.58151	0.102063
miR159a	0.645118	0.1082
miR396b-5p	0.686985	1.14231
miR159b-3p	0.729774	-0.0341
miR163	0.968655	1.44275
miR447a/b.2-3p	1.1619	0.658495
miR868-5p	0.481926	-3.45087
miR866-3p	-3.40895	-4.826
miR859	0.602016	-5.49611
miR845b	0.541311	-4.13485
miR845a	0.410444	-3.73573
miR839-5p	1.03807	-1.00844
miR829-5p	-2.69895	-2.73749
miR824-5p	-0.06106	0.422178
miR823	1.42876	-0.43688
miR8183	-1.97696	-5.87944
miR781a/b	-0.41799	-0.62164
miR5029	-3.70339	-0.58907
miR5028	-1.08844	-5.80248
miR5020b	-1.86803	-4.7705
miR472-5p	-1.58792	-2.68304
miR447a-3p	0.453772	-0.50779
miR408-5p	-0.00296	-0.37819
miR403-5p	0.835764	-3.12045
miR403-3p	0.237585	-2.41835
miR390a/b-5p	0.057671	0.857914
miR2936	-3.12634	-4.02882
miR172e-3p	0.582007	1.14985
miR172c/d-3p	-0.09349	-1.1862
miR172a/b-3p	0.858631	1.06526
miR168a/b-5p	1.10737	-1.12216
miR167a/b-5p	0.286551	0.9379
miR165a/b-3p	0.532432	-0.7889
miR164a/b-5p	0.669723	-0.94694
miR162a/b-3p	0.4365	-0.14115
miR161.2	0.901467	-3.31309
miR161.1	0.434833	-0.4783
miR160a/b/c-5p	0.446352	-0.5697
miR158b	0.657048	-4.09897
miR158a-5p	0.743758	-4.98072
miR158a-3p	0.446149	-1.57453
miR157a/b/c-5p	0.854153	-0.12147
miR156j	-0.61064	-3.29072
miR156b-3p	-0.27264	-2.68304
miR156a/b/c/d/e/f-5p	0.028757	-3.15733

## Sheet: Figure 3g
All miRNA psd	All miRNA hst	Terminal psi psd	No-terminal psi psd	Terminal psi hst	No-terminal psi hst
0.028757	-3.15733		0.028757		-3.15733
-0.27264	-2.68304		-0.27264		-2.68304
-0.4669	-4.42001		-0.4669		-4.42001
-0.61064	-3.29072		-0.61064		-3.29072
0.854153	-0.12147		0.854153		-0.12147
0.649121	-3.90543		0.649121		-3.90543
0.940461	-1.38348		0.940461		-1.38348
0.446149	-1.57453		0.446149		-1.57453
0.743758	-4.98072		0.743758		-4.98072
0.657048	-4.09897		0.657048		-4.09897
0.446352	-0.5697		0.446352		-0.5697
0.219437	-2.68304		0.219437		-2.68304
0.434833	-0.4783		0.434833		-0.4783
0.901467	-3.31309		0.901467		-3.31309
0.4365	-0.14115		0.4365		-0.14115
-0.89604	-1.79852		-0.89604		-1.79852
0.669723	-0.94694		0.669723		-0.94694
0.532432	-0.7889		0.532432		-0.7889
-1.22535	0.553998		-1.22535		0.553998
-0.44353	1.43535		-0.44353		1.43535
0.286551	0.9379		0.286551		0.9379
1.10737	-1.12216		1.10737		-1.12216
1.45648	-0.29072		1.45648		-0.29072
1.17637	-0.32756		1.17637		-0.32756
0.997045	-0.446		0.997045		-0.446
0.858631	1.06526		0.858631		1.06526
0.820167	-0.47659		0.820167		-0.47659
-0.09349	-1.1862		-0.09349		-1.1862
0.582007	1.14985		0.582007		1.14985
0.997045			0.997045
-0.41799	-2.09808		-0.41799		-2.09808
0.675117	-0.83504		0.675117		-0.83504
0.134548	-2.09808		0.134548		-2.09808
0.72141	-2.03668		0.72141		-2.03668
-3.12634	-4.02882		-3.12634		-4.02882
0.057671	0.857914		0.057671		0.857914
-0.3149	-0.09808		-0.3149		-0.09808
1.41208	2.68619		1.41208		2.68619
0.444504	2.93434		0.444504		2.93434
-1.48838	-1.09808		-1.48838		-1.09808
0.901467	1.24588		0.901467		1.24588
-0.21241	0.736862		-0.21241		0.736862
-0.38998	-1.27865		-0.38998		-1.27865
-1.14046	-0.09808		-1.14046		-0.09808
-1.49772			-1.49772
0.065757	-4.45563		0.065757		-4.45563
0.237585	-2.41835		0.237585		-2.41835
0.835764	-3.12045		0.835764		-3.12045
0.340999	0.201481		0.340999		0.201481
-0.00296	-0.37819		-0.00296		-0.37819
1.31897	-3.42001		1.31897		-3.42001
0.453772	-0.50779		0.453772		-0.50779
0.602766	-1.09808		0.602766		-1.09808
-1.58792	-2.68304		-1.58792		-2.68304
2.06743	-1.00497		2.06743		-1.00497
-0.10729	-5.52434		-0.10729		-5.52434
0.582007	-2.68304		0.582007		-2.68304
0.267134	-4.18554		0.267134		-4.18554
-1.86803	-4.7705		-1.86803		-4.7705
-0.00296	-2.37819		-0.00296		-2.37819
0.238053	-0.85707		0.238053		-0.85707
-1.08844	-5.80248		-1.08844		-5.80248
-3.70339	-0.58907		-3.70339		-0.58907
-0.00296	0.053924		-0.00296		0.053924
0.582007	-2.68304		0.582007		-2.68304
-3.17288	-0.46065		-3.17288		-0.46065
-0.35088			-0.35088
1.14	-1.09808		1.14		-1.09808
0.787591	0.901921		0.787591		0.901921
-0.41799	-0.62164		-0.41799		-0.62164
-1.26599	-0.68304		-1.26599		-0.68304
-1.97696	-5.87944		-1.97696		-5.87944
0.149048	1.19143		0.149048		1.19143
1.42876	-0.43688		1.42876		-0.43688
-0.86969	-2.05228		-0.86969		-2.05228
-0.06106	0.422178		-0.06106		0.422178
2.50204	-1.18554		2.50204		-1.18554
0.980925	-4.58993		0.980925		-4.58993
-2.69895	-2.73749		-2.69895		-2.73749
-1.00296	-2.36111		-1.00296		-2.36111
1.03807	-1.00844		1.03807		-1.00844
0.562642	0.615617		0.562642		0.615617
-0.17983	0.901921		-0.17983		0.901921
-0.35088	-1.90543		-0.35088		-1.90543
0.410444	-3.73573		0.410444		-3.73573
0.541311	-4.13485		0.541311		-4.13485
0.071045	-3.02408		0.071045		-3.02408
0.774652	-2.90543		0.774652		-2.90543
-0.10249	-0.19761		-0.10249		-0.19761
-0.00296	-3.55751		-0.00296		-3.55751
-3.32488	-3.42001		-3.32488		-3.42001
0.602016	-5.49611		0.602016		-5.49611
0.18969	-0.09808		0.18969		-0.09808
-3.40895	-4.826		-3.40895		-4.826
0.143886	-4.90543		0.143886		-4.90543
0.625076	-0.97255		0.625076		-0.97255
0.481926	-3.45087		0.481926		-3.45087
	-4.00497				-4.00497
2.09102	0.693335	2.09102		0.693335
1.1619	0.658495	1.1619		0.658495
0.968655	1.44275	0.968655		1.44275
0.762579		0.762579
0.729774	-0.0341	0.729774		-0.0341
0.686985	1.14231	0.686985		1.14231
0.645118	0.1082	0.645118		0.1082
0.58151	0.102063	0.58151		0.102063
0.528444	1.01715	0.528444		1.01715
0.510572	-1.36111	0.510572		-1.36111
0.469741	1.05199	0.469741		1.05199
0.353189	2.18222	0.353189		2.18222
0.31062	-0.82147	0.31062		-0.82147
0.05254	0.929936	0.05254		0.929936
-0.11585	2.02097	-0.11585		2.02097
-0.28306	-0.4851	-0.28306		-0.4851
-1.97494	0.27389	-1.97494		0.27389

## Sheet: Figure 3h
	Wt pollen			psd-13
	L2FC	lfcSE	n	L2FC	lfcSE	n
ath-miR159a	1.85827	0.166557	3	0.286823	0.383821	3
ath-miR159b-3p	3.56674	0.281087	3	1.35078	0.521245	3
ath-miR161.1	2.04691	0.24121	3	0.36381	0.38961	3
ath-miR829-3p.1	6.04475	1.54129	3	-0.00067	1.20731	3
ath-miR839-5p	5.91714	1.62913	3	0.160105	0.997518	3
