# Supplementary material for: Pseudouridine guides germline small RNA transport and epigenetic inheritance
Source: Nat Struct Mol Biol. 2024 Sep 6;32(2):277–86. doi: 10.1038/s41594-024-01392-6 (PMC11832342; doi:10.1038/s41594-024-01392-6)
Supplement: Supplementary file 7 — Statistical source data. [file 41594_2024_1392_MOESM7_ESM.xlsx]

## Sheet: Figure 4a
	Wt 20-22			psd-13 20-22			Wt 23-25			psd-13 23-25
2.5kb Upstream	0.987997	0.787229	0.819724	0.0936	-0.01094	0.199631	1.1761	1.09432	1.19184	0.486411	0.437759	0.658885
CDS	0.209598	0.110066	0.18718	-0.01318	-0.13251	-0.02234	0.250266	0.449483	0.453629	0.01851	0.052964	0.013782
2.5kb Downstream	0.894876	0.427437	0.282289	0.047339	-0.35127	-0.24046	1.15382	0.847307	1.07602	0.229157	0.47398	0.587891

## Sheet: Figure 4b
	Wt_SC_22	Wt_SC_24
-2500	0.103712	0.160247
-2450	0.109046	0.163114
-2400	0.115442	0.163439
-2350	0.115001	0.167218
-2300	0.115052	0.171057
-2250	0.114825	0.174042
-2200	0.115	0.175829
-2150	0.11786	0.178943
-2100	0.119671	0.18515
-2050	0.120814	0.193068
-2000	0.123614	0.199541
-1950	0.130549	0.203462
-1900	0.134972	0.207513
-1850	0.137176	0.210144
-1800	0.136237	0.213099
-1750	0.133962	0.215234
-1700	0.134169	0.214974
-1650	0.135125	0.215921
-1600	0.137221	0.218485
-1550	0.139826	0.21954
-1500	0.140162	0.22362
-1450	0.143047	0.223939
-1400	0.148458	0.224014
-1350	0.153687	0.228929
-1300	0.155727	0.233008
-1250	0.158551	0.241126
-1200	0.162017	0.253018
-1150	0.165851	0.258309
-1100	0.1685	0.263019
-1050	0.174044	0.269816
-1000	0.18176	0.278427
-950	0.187266	0.285458
-900	0.189332	0.291634
-850	0.195153	0.301441
-800	0.198565	0.305407
-750	0.196488	0.304518
-700	0.191571	0.299111
-650	0.185439	0.295816
-600	0.179869	0.286462
-550	0.171232	0.267105
-500	0.161987	0.251869
-450	0.154154	0.238403
-400	0.143878	0.222359
-350	0.131528	0.203546
-300	0.124387	0.189325
-250	0.121953	0.178559
-200	0.116758	0.160285
-150	0.114577	0.147262
-100	0.11275	0.143597
-50	0.109893	0.134659
0	0.109543	0.1279
50	0.109669	0.12383
100	0.111983	0.121575
150	0.114878	0.120957
200	0.116625	0.120582
250	0.120002	0.119907
300	0.122418	0.118339
350	0.118839	0.112226
400	0.116113	0.107025
450	0.112264	0.10153
500	0.105359	0.097521
550	0.102957	0.088346
600	0.106418	0.085864
650	0.09966	0.079086
700	0.094993	0.071684
750	0.091542	0.06832
800	0.087655	0.065514
850	0.084774	0.063965
900	0.081849	0.062451
950	0.080408	0.061926
1000	0.081191	0.061441
1050	0.078233	0.059216
1100	0.076522	0.058058
1150	0.074725	0.056521
1200	0.070149	0.054993

## Sheet: Figure 4c
	PSD_SC_22	PSD_SC_24
-2500	0.073047	0.207784
-2450	0.077086	0.208568
-2400	0.079156	0.21116
-2350	0.080658	0.211314
-2300	0.082717	0.213088
-2250	0.084829	0.2151
-2200	0.085554	0.217709
-2150	0.089897	0.219943
-2100	0.092091	0.22452
-2050	0.094796	0.229581
-2000	0.095173	0.234616
-1950	0.099445	0.237727
-1900	0.100909	0.239953
-1850	0.102065	0.240367
-1800	0.100751	0.24281
-1750	0.100154	0.243324
-1700	0.099315	0.244272
-1650	0.098648	0.246701
-1600	0.09817	0.248784
-1550	0.099662	0.249292
-1500	0.098379	0.252768
-1450	0.099712	0.255775
-1400	0.100901	0.259232
-1350	0.105371	0.265647
-1300	0.108	0.271667
-1250	0.111331	0.280484
-1200	0.115468	0.292201
-1150	0.117083	0.299647
-1100	0.11823	0.308138
-1050	0.120132	0.316532
-1000	0.12286	0.323472
-950	0.125034	0.330259
-900	0.125327	0.336928
-850	0.127528	0.346162
-800	0.128772	0.350518
-750	0.127815	0.3499
-700	0.123876	0.345323
-650	0.118393	0.340488
-600	0.112936	0.325535
-550	0.104303	0.305689
-500	0.099136	0.286717
-450	0.0956	0.266576
-400	0.090787	0.246945
-350	0.085905	0.226543
-300	0.086786	0.212545
-250	0.091932	0.20198
-200	0.090009	0.181613
-150	0.091466	0.164337
-100	0.092037	0.152466
-50	0.091258	0.138475
0	0.091962	0.124591
50	0.095836	0.116408
100	0.101833	0.114174
150	0.105976	0.112779
200	0.108531	0.111214
250	0.11268	0.111034
300	0.115246	0.109182
350	0.110448	0.100979
400	0.102964	0.090707
450	0.101864	0.085823
500	0.098526	0.082234
550	0.096555	0.07785
600	0.09785	0.075586
650	0.097503	0.074862
700	0.093488	0.071198
750	0.088366	0.066595
800	0.084226	0.064026
850	0.080955	0.062201
900	0.076844	0.059559
950	0.074914	0.059245
1000	0.074526	0.058819
1050	0.07327	0.057557
1100	0.071542	0.057021
1150	0.068532	0.054819
1200	0.066237	0.051662

## Sheet: Figure 4h
	Collapsed%	Normal%	Collapsed	Normal
Col-0	93.3	6.7	125	9
psd-13-/-	7.3	92.7	18	229
psd-13+/-	51	49	203	195
nrpd1a-1	2.2	97.8	7	307

## Sheet: Figure 4k
wt_20_vn	psd_20_vn	wt_24_vn	psd_24_vn	wt_20_SC	psd_20_sc	wt_24_sc	psd_24_sc
-2.70296	0.899116	0.065327	-0.26238			1.95469
-2.61762	0.899116	0.065327	-0.26238			1.95469
-2.75775	0.963483	-0.7577	2.45003	-1.55577		-1.66165	0.082002
-0.84415	-1.56186	0.128933	0.191301	-2.08142	3.32996	-0.42918	-0.53667
-2.99739	0.833052	0.669655	-0.16819	-6.30656	-8.19908	-0.23158	0.743911
-2.71553	1.57124	0.749531	1.01778			0.997034
-2.58157	-2.96345	0.466611	-0.73282	-0.92792	-1.12624	1.48847
-3.44783	-2.13858	0.302339	-1.11376		0.843153		-0.59174
-3.83245	-1.48616	-1.04848	-0.05221			1.37972	2.46923
-1.84912	-1.88363	0.291229	-0.83319
-3.03983	-0.24993	-0.3799	-0.94526		1.55413	2.11196	2.95649
-3.45412	-0.25143	-0.41625	-0.30063		0.211016	-0.84169	0.083263
-3.78604	0.203869	-0.71913	1.47958	0.068423	0.924076	2.61971	2.33174
-2.66153	0.766779	-0.28554	-0.67797			1.05891
-2.35421	-3.09738	-0.17141	-0.55703			2.03199
-2.0627	-1.83232	-0.19372	0.141054
-2.77787	-1.60879	-0.50472	-1.45425
-2.94983	-0.98232	-0.72947	-0.03333			2.59242
-3.65283	-3.22124	-0.66593	-1.37491			3.70499
-2.93929	-1.64893	-0.4522	-0.08615	-1.41674	-0.39854	1.23239	2.36113
-2.57236	-1.25341	-0.34595	-1.04619	-3.0925	1.26751	0.003132	0.684207
-3.61969	0.048614	-0.8272	0.023098	-0.14011	-9.61078	0.882656	1.47984
-3.04815	0.386434	-0.84935	0.346117		4.62451	-0.54148
-4.83213	-1.46471	0.882961	-0.9028			3.25922
-3.05742	-0.95427	-0.50636	-0.16777			1.51666	3.31917
-2.18106	3.6743	-0.12053	-2.15224		3.62451	2.17963	2.47252
-1.1054	-0.85872	-0.28796	-0.83164			0.158953
-2.85872	0.105379	-0.37279	-0.27589		5.10515	-0.50521
-3.834	1.58521	-1.19502	-2.51563			0.820584
-0.793	-1.33026	-0.07646	0.433915			2.50352	0.916698
-3.12465	1.14855	-0.16839	2.69372		1.19262	0.492302
-2.33705	2.63092	1.03173	-0.68194			-0.40827
-0.66352	-1.26645	1.07044	1.16762			-0.11287	-0.33625
0.310005	-2.33806	1.28144	1.01478	-1.21141	0.624516	0.930539	-0.85353
-2.47488		-1.19642	0.429822	0.576585		1.57794	3.02227
-2.63262	0.210357	-0.4354	1.2059			2.53816
-4.09458	0.496236	0.684869	1.65373			-1.04755	-3.2344
-3.09127	-0.50252	-0.19268	0.378237	-1.56557	0.004642	1.18866	2.14459
-2.38837	0.622354	0.213335	-1.19036
-2.55264	-0.43805	0.137493	0.18849		5.53141	2.5713	4.20948
-2.94332	-1.22618	-0.62883	-2.38981			0.916228	0.755401
-2.34802	-1.22904	-0.03849	-0.60679			-0.09327	5.62452
-2.66344	-1.53514	-0.45035	0.061616	-1.1889		-0.28748
-1.40513	-1.33026	-0.14041	0.536665		0.868541	-0.29371
-3.17298	-0.38654	-0.68216	-0.66618			2.19232	3.20948
-2.69862	-1.93832	0.988122	0.383533			2.65339
-3.20017	-1.52996	0.250628	-0.12973			2.42735	1.03955
-3.26764	-0.63547	-0.06529	-0.23293			2.57533
-3.42943	-0.37058	0.032786	1.55894	-2.04411	-0.26074	0.619362	-0.4941
-3.20072	-0.46978	0.433959	-1.4733			2.20948	0.449748
-3.12023	-0.05043	-0.10351	0.535872			1.50416
-2.94319		-1.00009	-1.45089		0.731431	-0.06677
-3.79494		0.298485	-3.25042				0.204072
-5.32919	1.15163	1.08809	-2.66656			4.85516
-3.77257	-0.26828	0.000332	-0.06018			0.452782	-2.44158
-2.99039	-0.08458	-0.32344	0.037735			2.51522
-2.16745	-3.71247	-0.63517	0.225025
-2.50692	-1.6068	-0.58031	-0.25864				1.88424
		0.040909	-1.6041	-2.20911	-2.73394	1.31314	-0.12215
-4.21661	-0.9769	0.430316	-1.0109			1.16951
-3.2748	-0.48699	0.415423	-1.4913			1.99423	4.20948
-2.18705	-2.2166	1.2634	1.46773			-0.53095
-2.23573	-1.16769	0.09218	0.329524			1.29162
-2.00567	-1.32423	0.250284	-1.72679			3.25562
-3.6558	1.10741	-0.31622	0.077971
-1.54957	-0.1648	0.322814	-1.77154	-2.26104		1.31384
	-1.23036	0.58771	1.22761			-0.00322
-3.42664	-0.68852	-0.36368	-0.93038	-1.33017	-1.32477	1.26397	-0.90627
-2.80161	0.705757	0.715164	-0.66801			1.83514
-2.65085	-1.62031	-0.00693	-1.53408			3.00975
-4.19816	0.407783	-1.0285	0.953284			1.59821
-3.21062		1.1671	-1.10013			1.65901
-1.06854	-0.61451	0.601517	0.037021			1.39663	0.284722
	0.624522	-0.07712	-2.01933			1.5561	4.15886
-1.74897	-1.87366	0.387652	-1.10393	-1.32466	-3.7391	1.40707	-0.97685
-2.55977		-1.64888	0.61243			2.28284
-2.08305	2.91269	0.04858	-0.16377	-2.67593	-1.82701	1.51332	0.311425
-3.06495	-1.17323	-0.03705	-0.13852			4.6681
-2.51805	-1.01164	1.24576	1.11778	0.091551		3.05877	0.387479
-2.50661	-0.71035	-0.16745	-0.74623			1.8336
-3.0343	0.092272	-0.29024	-3.05718		1.21437	3.7792
-2.56029	-0.9719	0.197454	0.905614	-0.48059	-1.39661	1.38973	0.235541
-3.54498	-2.80468	-1.27633	-0.9308			1.66269
	-1.64777	0.123916	1.07235			2.75339
-1.00741	2.52166	-1.48041	0.304427	-2.11236	-3.55605	2.15905	0.75369
-2.58157	-1.56354	-0.96666	0.453047				0.715325
-3.47802	-2.96249	0.684119	1.98025			2.19591
-2.32252		-0.61341	0.19247
-3.22128	-0.82065	-0.7861	2.41522	-1.82192	-1.98803	1.10246	-0.71241
-2.71804	1.01901	-1.46925	1.31922	-1.69166		2.31865	-0.27993
-2.66586	-0.908	-0.00017	0.564878		-0.07592	1.22059
-2.37119	2.86368	-0.13047	3.42402	-1.31013	-1.66484	2.52678	-1.07639
-2.27532	-1.46156	-0.01729	0.111016		0.924076	2.98459
-2.59959	-1.42869	1.24399	1.30425				0.078188
-3.92968		-2.4576	-0.94181	-1.55445	-0.88308	1.67644	0.263811
		-2.37533		-0.99419	-3.29584	2.02311	-1.59971
0.540114	-3.43353	-0.14935	-2.21421	-1.93268		2.42254	-0.64161
-1.95639	2.05637	-0.30399	-1.77297	-1.7807	-2.1731	1.73978	-0.41473
-3.58293	1.84155	-0.47539	0.113784			1.78376	-0.10586
-3.57596	-1.22892	0.881606	-1.55429	-2.98972	-1.48133	2.18588	4.23751
-1.22292	0.766218	-0.57639	-1.12278	-2.08551	-4.33432	1.35652	-2.62427
		-0.32475	-1.6041	0.109724		2.42603	1.56577
-2.17673	-1.07174	0.192942	0.289939	-1.31828	-3.22695	0.976559	0.369043
-5.07866	-1.41408	-0.12357	-1.0974		0.049607	2.93308	2.44979
-5.14337	0.547142	-0.76154	-1.52088			-0.1079	0.682898
-2.81342	-0.72869	-0.68274	0.141242	0.077571	0.958742	1.45973	-0.82447
-3.21976	-0.08875	0.343546	1.41214	-1.00331	-3.29584	2.01271	-1.59971
-1.92351	-2.3781	0.786006	0.810864	-0.99231	-3.29584	2.03396	-1.55535
-2.30094	0.041667	0.337242	-0.01417			2.91436
-4.14839		-0.36864	-0.79177	-1.87886	-3.84298	1.82417	1.25778
-2.62944	-2.69712	-0.31238	1.70715			3.15991
-3.14855	0.675085	-0.12267	-1.1631			1.91588
-3.37918	-1.01941	-0.44653	-0.19265	-0.7968	-0.79041	2.20095	-0.62403
-4.05397	-3.02569	-0.95364	0.350196	-1.10609	-3.65431	1.14613	0.962839
-3.22138	-3.70294	-0.16054	-0.99355	-0.92248	-1.39447	2.07577	0.676335
-5.09924	-1.52406	0.138301	-0.35115	-1.65672	-3.4335	2.34287	0.890232
-2.78117	-1.18151	-0.58554	0.450751	-0.7713	-1.64296	1.6199	-1.1324
	-1.37345	-0.05275	-4.15827			2.00501
-2.79684	-1.94229	-0.38398	-0.69887	-0.01386	-3.30503	2.41126	1.60309
-4.47193	-1.40852	-0.71568	-1.05395	-0.52647	-2.64618	2.20185	1.5705
		-0.85959	2.10715	-1.68394	-1.81548	1.91113	0.311951
-3.05226	-1.44851	-0.67123	-0.09094	-0.33735	-1.10294	2.06605	-0.2463
-4.04316		-1.42003	0.275792	-3.5311	1.672	2.12797	1.33834
-2.6688	-0.00835	-0.00913	-2.45985
-4.0733		-1.39516	1.90972			4.64705
-3.13641	-2.66726	-0.81126	-1.35009	-1.86198		1.14171
-2.53976	-0.20454	-0.54059	1.27637	1.31148	-1.70794	2.24939	-1.54862
-3.61498	-0.01698	-1.14541	-0.59932	-1.89664	-2.62324	1.6861	0.423253
-5.14283	0.406924	-0.36042	-6.82058	-0.60976	-1.93273	2.35268	-2.35643
	-1.31575	0.00626	-3.60795	-1.14659	-3.02526	2.1732	-0.81904
	-2.62513	-3.58912		-0.94859	-2.26971	1.92919	-0.45069
-2.46326	-1.83743	-0.36874	-0.31255	-0.72088	-2.44917	2.27912	-1.29407
	-0.6549	0.852597	2.17234	-1.2955	-3.1721	0.994772	-1.71451
-3.19257	-3.72394	-0.34651	-1.28849	-0.41952	-1.36606	2.00425	1.04773
-1.25457	-2.855	1.48951	0.234214	-3.08956	2.70877	2.00897	0.354329
-4.61538	-3.22765	-0.03502	-2.00343	-1.66997	-3.21351	2.21077	-0.41447
-2.69514		0.065552	0.393409			1.51482
-2.9636		-2.16362	-0.5432	-0.80229	-2.26971	2.37531	-1.14679
-3.13768		1.28816	-3.53207			1.76271	1.62834
-3.01886	-2.16002	-0.85053	-0.59947	-1.15465	-1.65867	1.74495	-0.09758
-3.01886	-2.16002	-0.85053	-0.59947	-1.04928	-1.09548	2.23696	-0.50695
-2.7552	-1.83138	-0.33164	-1.92364	-1.49269	1.72403	0.490358	1.59282
-2.26543	-0.99334	1.27432	0.838086	-2.81008		0.99991
		0.276169		-1.12518	-1.77011	2.08859	2.04776
-1.32411	0.746213	-0.05429	-2.96743	-2.0124	-1.02213	2.33217	-3.8785
-2.46706	-1.90034	-0.25027	-0.83857	-2.99986	-2.03333	2.09907	0.774454
-4.63602	-3.78886	0.269503	-0.33699	-3.94265	-1.18298	0.768073	1.61482
-3.24856	1.51726	1.35404	-0.06871	-1.21284	-2.26928	2.11313	0.245585
-1.65022	-2.0971	-0.46475	-0.5239	-1.04335	-0.56833	2.408	0.801419
-1.65022	-2.0971	-0.46475	-0.5239	-1.21609	-1.99402	1.9556	-1.05039
-2.28899	-2.40664	-0.44541		-3.37199		1.37445
-5.23371	0.781603	-0.2308	0.713933	-2.41893	-4.67036	0.932046	-0.27846
-0.81876	-0.13212	-0.3631	0.560584	-3.25998	-4.63768	2.19806	-4.3695
		1.78787		0.186231	0.115805	2.11247	1.21625
-2.86545	1.85989	0.352885	-0.72373	-0.51496	-1.77554	2.29509	0.905061
-3.68228	-4.23318	0.42233	-1.44924	0.815537	-2.46775	2.07868	2.58177
	-2.26328	-0.9768	-0.53958	-1.01744	-2.15429	2.03129	1.05082
-3.08993	0.315173	-0.12895	-1.48888	-4.82057		0.84068
-3.14682		-0.37779	0.634789	-1.40789		1.85187	1.40932
-2.91341	-1.57901	-0.32909	-0.2336			3.42203
	0.531065	0.528974	-1.13619	-0.83172	-2.93687	2.2018	-0.79107
-2.72037	-0.30848	-0.73781		-1.22771	-1.97261	2.20121	-0.34076
-3.71474	-2.01764	-0.11442	-1.54862	-1.93816	-4.10902	1.80513	0.694788
	2.6372	-1.23445	0.717548	-2.60455	2.67426	1.93682	0.179874
-2.32459	-0.92961	-0.38079	0.4416	-3.38593	2.2763	2.01746	0.453477
-2.66694	-1.30298	0.195988	0.313526	-0.98906	-3.36543	2.47827	1.2059
	0.740452	-0.70161	-2.99215
-3.63753	-0.19194	-0.03444	-1.32403	-2.82547	-1.67885	1.21351	0.101166
-2.26951		-0.36782	-1.44224	-2.82657		2.17002	0.936617
-1.98718	4.76519	-1.12356	-2.67481			3.67579	2.6188
-1.53743	-1.71868	0.293106	-0.31552	-0.99576	-2.90843	2.41785	0.358804
		1.40444				3.97131	1.99947
-1.00631		0.051668	1.2517	0.250895	-2.99165	1.9404	0.589521
	-1.48124	-1.46675	-2.36018	-3.72997		1.5278	0.060127
-1.99783	-0.62368	-0.83446	-0.18227
-2.19606	-1.17668	-0.26051	-0.46809	-1.80624	0.066397	1.4787	0.652778
-3.19918	1.42081	0.147717	0.543104			2.06609	0.719545
-3.6797	0.992681	-0.17444	-3.60498
-2.39855	-2.15203	-0.11374	-0.53835			1.8703
-4.07371	0.315173	-0.18635	-0.59206	-0.50539	-2.2842	2.89947	0.292389
-2.92359	2.46924	-3.01301	-0.94829		2.53313		-0.12896
-3.52533	2.14382	-0.0187	-0.32928		0.385099	1.56763	0.667262
-3.96308	-0.86267	-0.13192	0.460436		0.385099	1.56763	0.667262
-3.74907	0.555399	-1.02385	0.485756		0.86349	0.929407	1.05768
	-2.42296	-0.44214	-1.61539		0.86349	0.929407	1.05768
-2.53917	-1.06793	0.374646	-0.8312	-0.70885	-2.65497	1.94805	2.315
-2.85973		-0.05543	2.88491		2.23851		0.317251
-4.18406	-0.0697	-0.30522	-0.17452		2.23851		0.317251
	-0.80334	0.073959	0.088463		2.23851		0.317251
-1.00538	-0.96229	0.735417	-0.05196
-2.0313	-0.33915	-0.48233	0.116829			4.87885
-5.2008	-2.69866	-1.18337	-1.44642	-0.99032		3.07601	-0.13642
-2.22474	-1.30641	0.016529	-1.77091
-7.09487	-4.13727	-0.60047	0.638661
-2.08522	-1.95754	1.541	1.59866
-2.28169	-2.39673	-0.22362	-0.60451
	-0.43456	-0.22412
-2.81228	0.606491	-0.73961	0.938387
-4.21089	-0.0242	0.496282	-1.8939
-1.82945	2.07133	-0.73269	-2.70307
-2.56834	0.243343	0.344163	1.56925
-0.91067		0.684837	-0.68285
	0.302594	-1.82053
-3.68372	5.00521	1.0247	-2.70435
-4.56581	-1.01081	-0.94214	-1.71309
-4.11855	-0.21456	-0.34461	-1.16076
	-1.31721	-0.92623	-0.90491
-3.56578	-0.28047	0.258603	-0.79785
	0.391026	-0.35162	-1.44134
-3.17697	1.0468	-0.04197	-0.8472
-3.01663	-1.6292	-0.88673	0.078755
-3.30495	1.12251	0.643281	-0.23488
-2.73016	2.60516	0.196133	0.845626
		0.367172	-1.54585
	0.432416	-0.42032	-1.70068
-1.44796		-0.47542	-0.28237
-4.0377	0.587057	0.721563	-0.57403
-2.75061	-1.64283	-0.25499	-0.51337
		0.121019	2.20948
		-1.23917
-5.84004	-1.29846	-0.43174	0.865819
-0.73087	0.88755	0.149736	-3.23346
-2.08831	1.50864	-0.54267	0.484332
-2.96401	2.80178	-0.62282	-3.5534
-5.57891		-0.5981
-2.18885	-2.25253	0.146633	-0.35472
	-1.1843	0.10802	-1.01183
		0.658734	0.331736
-3.44118	-3.29937	0.560026	4.29072
-0.46817	-2.08084	-0.1344
	0.453854	-0.06639	-1.04045
		-1.44506	-0.21787
		-0.27015
-2.07625	4.97023	1.00625
	-0.91379	0.454484	-2.0485
		0.200772	0.98194
-1.27638	-1.86316	0.025759	0.559532
-2.69915		-1.04008	-4.08015
-3.43427	-3.65494	0.441077	0.233562
		0.045598
0.40852		-0.68404	1.92189
-2.9975	0.261361	0.373005	-0.55851
-4.58671		-0.45847	0.107755
-4.26551	0.105394	-0.86473	0.929839
	3.0665	-0.52774	-1.44032
-4.2678	-0.20414	0.236081	0.234348
	-0.58478	-0.33571
-1.8321	-3.33282	-0.09704	-0.93171
-2.64873	1.3589	0.537702	-1.23702
-2.46392		0.083708	-0.08449
-3.21959	-2.12884	-1.59849
-0.85009		1.11799	-0.6485
	-3.1	0.156665
-2.19356	-2.40853	-0.20619	-0.53225
-3.25423	-4.12682	-0.86421	-1.92853
		-2.15767	0.439624
-1.52645	-0.04935	1.37776	-2.76877
-2.26074	4.90972	-0.49909	-0.95769
-1.63599	1.38638	0.620369	-0.02597
	-2.23625	-0.41153	-3.77055
	1.04631	0.289772	0.908338
-3.53904	-3.0302	-1.22894	-2.90853
	1.28801	-1.4047	-0.10546
	-0.18283	-0.84025
-3.08622	-4.57805	0.090211	-3.13797
-3.77052	-1.67436	0.009843	-3.49667
	-3.85722	-0.39916	-0.54359
		0.552868	-0.57085
-2.2251	-2.68095	-0.04928	-1.51182
-2.2251	-2.68095	-0.04928	-1.51182
-3.17029	2.5631	0.508828	-2.27075
-2.24715	-1.33147	-0.20885	-2.20098
	-2.90532		-4.01419
		-0.79974
-3.31481	-0.73593	0.642518	0.325386
-4.64981	0.109386	-0.44233	-1.48873
	3.26494	-0.97427	-1.49551
	1.18111	-2.62077	-2.56311
	0.940362	-1.43709
-3.03894	-0.36505	0.036138	1.63434
-2.40348	-2.92306	-0.82228	-3.95595
		-0.12356
-2.14661	4.95992	0.528493	-2.16385
-2.07301	-1.27366	-0.1382	-0.43974
-3.01387	-0.67457	-0.06496	0.5401
		0.563817	1.14048
-4.83282	-1.83019	-0.62374	-3.4039
		-0.92672	3.11637
-4.07776	-0.92899	0.613644	0.122913
-2.21625	-0.37824	1.36645	-4.44491
	2.90441	-0.44315	0.29426
		-0.64776	1.28321
-2.52211		0.419349
	4.44422	-0.38442
-4.15085	-0.12109	-1.03427	-1.39428
-3.59592	1.19514	0.489365	0.691952
	-5.12924	-1.36037	-1.23158
-3.24191	-0.73593	0.642518	0.325386
	2.48701	-0.13239	1.00785
-1.3245	-1.02094	0.718247	-0.93339
-3.50655		-0.89728	-5.20249
-2.75876	3.72197	0.961642	-2.83184
-2.44189	-1.92544	-1.08993	1.26658
-2.46804	-0.22067	0.510812	-1.56976
-3.43711	-1.62463	-0.50832	-1.21375
-2.6844	0.544731	-0.68432	4.35775
-0.99303	3.47251	-1.70335	1.08377
-3.85878	0.927005	-0.69338	-2.7669
-3.98752	2.14604	-0.6065	-1.12026
-1.7283		-0.18692	-0.38241
-1.7283		-0.18692	-0.38241
		0.522935
	0.401454	0.079565	-2.78148
-4.05741	-1.57878	-0.40068	0.248434
-2.55994	0.084189	-0.14337	1.79511
-2.55994	0.084189	-0.14337	1.79511
		-1.02311	-2.77047
	-1.67723	1.00192
		-1.20663	-0.43309
-0.01762		-2.43028	-3.49044
	-0.92158	-0.68618	1.06066
-3.4241	0.135545	0.728654	1.2595
		-0.0513
-3.41854	-2.16735	0.199634	1.66293
-1.05456		-0.47752	-0.39709
-3.57098		-1.76071	0.628865
-3.27791	-1.94199	-0.52792	-1.74582
-4.82307	-1.82734	0.156809	3.31595
-1.90673	0.539343	0.258192
-3.96014		-0.40363	2.71612
-3.41837		-1.53805	-3.24578
-2.36243	-1.62077	-0.04473	-0.09486
-4.73832	-2.08975	1.39322	-0.46322
	0.054947	-1.46862
-2.89828	-1.20667	-0.50197	-0.95549
	1.50895	-2.21433
-1.90527	-0.51808	-0.22259	-2.91743
-2.10369	0.017936	0.147683	-1.5003
-3.35371	-2.46591	0.032277	-1.48176
	4.14645	-0.66202
	1.79777	-0.85063	2.55309
	1.30045	-1.01435	0.804822
		-0.91908
-2.61161	-0.36505	-0.62985	1.63434
-3.3143	1.04372	0.122303	-0.10847
	1.01602	-0.48316	4.30051
-1.97968	4.90972	-0.21945	0.869053
-1.7288	1.04687	-1.2385	-5.73703
		-0.90482
-1.35588	-0.48395	-0.31516	-2.36716
-4.11892	0.317073	0.36223	-1.992
-4.11892	0.317073	0.36223	-1.992
		-0.09208
-4.60171	2.31513	-0.28685	1.16623
-1.71829	-0.16919	-1.57524	-2.99019
-3.53484		-1.14144
	-2.40694	-0.89149	3.35566
-1.40485	-1.25088	-0.50583	-2.70704
	-0.02453	-1.86075	3.91546
-2.36605	-2.25429	-0.28806	0.207935
-4.01425	0.298417	-0.22078	0.229633
	1.24993	-0.36218	0.065593
	1.81716
-2.69227	-0.84911	-0.14099	-0.14371
		0.181427	2.40212
-2.77991	3.29108	-0.70947	2.85416
		-0.18884	1.81644
	-1.46767	0.017176	-1.23656
-3.05194		-1.27965	0.011763
-4.19807	-1.10089	-1.3193	-0.98698
		0.975625	-0.91322
-0.05816	2.18783	-1.27511	1.40824
-2.78555	-1.67436	-0.14434	-1.32601
-2.06641	-0.03211	-0.33048	-0.03681
-3.11028	1.67504	0.086966	-0.49105
-4.57523	0.252017	0.235761	2.07724
		-1.29767
-3.12904	-0.82514	0.55459	-1.41922
	-0.06849	-0.04535	-0.24933
	0.648961	-0.76191	-1.9894
	1.78229	0.466046	1.45174
		-1.06075
		0.303517	-0.91322
		0.303517	-0.91322
-3.93828	2.93272	-0.07785	1.62004
	-0.94784	-2.7804
		0.112395
	-3.5761	-2.15995
-0.12382	1.20228		-1.99019
-3.9178	-1.36278	-1.8333
-3.98707	0.399657	-1.95931	2.74061
	-0.47442	-1.47689	0.94052
-0.21732		0.228441	-2.20314
-2.72931	-2.73358	-0.3387	-3.5727
-4.20105	-0.72148	-1.07381	2.47445
-3.18445		-0.12615	0.144811
-3.58241	2.07478	-0.32285	-0.38459
-2.20817	-1.83855	0.718459	-0.28759
-2.07341	-2.51321	-1.05856	-0.33624
-2.56364	3.17006	-0.63985	0.056965
		-3.8182	2.0099
			-1.62341
-3.46753	-0.45575	-1.24162	-3.58522
-4.30394	0.554851	0.003527	-3.44317
		-3.25163	-3.56527
-0.33487	0.385188	0.396612
-2.91364	2.73263	0.49057	-1.16175
-2.3698	0.134971	-0.55916	-0.3941
-4.93766	-1.94423	0.415373	-0.31904
-2.09422	-0.98675	-1.13158
-3.74231		-0.0293	0.688428
	-0.10883	0.047884
-2.08273	-0.55595	0.547296	1.50019
-2.48663	-1.46278	2.15492	1.23453
		-1.65518
		-1.65518
	0.88755	0.28702
		0.200661
	0.461698	-1.19596	-2.48903
		-1.0134	-1.00338
-2.99215	-0.2656	0.915125	-0.55107
		0.011376
		0.586361	-0.80494
-3.59027	-2.10313	0.494804
-2.61479	0.8678	-1.46623	-0.68679
		-1.5969
-2.13321	-0.82039	-0.82606	-3.27376
		-2.00233	-4.68353
-2.72553		-1.12993	-3.93668
	-2.04951	-0.14168	-3.67229
		0.196004	-0.70575
		0.484109	1.92556
		-0.28208	-0.15079
-2.45682	1.12251	-0.07857	-0.23488
