# Supplementary material for: Pseudouridine guides germline small RNA transport and epigenetic inheritance
Source: Nat Struct Mol Biol. 2024 Sep 6;32(2):277–86. doi: 10.1038/s41594-024-01392-6 (PMC11832342; doi:10.1038/s41594-024-01392-6)
Supplement: Supplementary file 8 — Statistical source data. [file 41594_2024_1392_MOESM8_ESM.xlsx]

## Sheet: Extended Figure 1a
	HA IP			Psi-IP
Total	0	0	0	36.037	38.129	34.658
0	0	0	0	0	0	0
20	0	0	0	72.586	72.477	69.792
100	1.075	1.038	0.485	283.039	283.776	266.365

## Sheet: Extended Figure 1c
	log2FoldChange	log10padj	padj<0.01
mmu-miR-30c-1-3p	0.509291	1.1897
mmu-miR-16-5p	0.795135	1.93482
mmu-miR-16-5p	0.793756	1.94859
mmu-miR-20a-5p	0.757765	3.19366	3.19366
mmu-miR-342-3p	0.956173	3.48512	3.48512
mmu-let-7a-1-3p	-0.14579	0.176873
mmu-let-7a-2-3p	-1.56746	1.76309
mmu-let-7a-5p	1.72678	19.3512	19.3512
mmu-let-7a-5p	1.70996	18.9317	18.9317
mmu-let-7b-3p	1.86781	12.1995	12.1995
mmu-let-7b-5p	1.66111	19.8343	19.8343
mmu-let-7c-1-3p	-0.24122	0.154738
mmu-let-7c-2-3p	-0.14851	0.183573
mmu-let-7c-5p	0.952887	3.94292	3.94292
mmu-let-7c-5p	0.946314	3.91329	3.91329
mmu-let-7d-3p	2.52528	26.783	26.783
mmu-let-7d-5p	1.23848	8.10586	8.10586
mmu-let-7e-3p	0.723042	2.69077	2.69077
mmu-let-7e-5p	2.43284	63.9179	63.9179
mmu-let-7f-1-3p	0.606797	1.497
mmu-let-7f-2-3p	-3.70255	22.7674	22.7674
mmu-let-7f-5p	1.26747	15.3756	15.3756
mmu-let-7f-5p	1.27408	15.3739	15.3739
mmu-let-7g-3p	-4.95803	2.28492	2.28492
mmu-let-7g-5p	1.33387	14.7328	14.7328
mmu-let-7i-3p	-6.20091	19.6266	19.6266
mmu-let-7i-5p	0.295465	0.978318
mmu-let-7j	0.245565	0.936327
mmu-let-7k	1.80846	3.56466	3.56466
mmu-miR-100-3p	-1.19428	0.882271
mmu-miR-100-5p	0.052138	0.093466
mmu-miR-101a-3p	-5.77446	247.312	247.312
mmu-miR-101a-5p	-2.42925
mmu-miR-101b-3p	-4.56385	147.262	147.262
mmu-miR-101b-5p	-0.921
mmu-miR-101c	-5.13393	6.79772	6.79772
mmu-miR-103-2-5p	-0.95026
mmu-miR-103-3p	-2.14218	82.4306	82.4306
mmu-miR-103-3p	-2.15475	80.8646	80.8646
mmu-miR-106a-5p	-3.14966	2.58994	2.58994
mmu-miR-106b-3p	-0.69646	4.68021	4.68021
mmu-miR-106b-5p	-4.50739	38.7166	38.7166
mmu-miR-107-3p	-2.44358	23.5946	23.5946
mmu-miR-107-5p	-0.92103
mmu-miR-10a-3p	-0.09534	0.047744
mmu-miR-10a-5p	1.89589	21.563	21.563
mmu-miR-10b-3p	-0.35537	0.60939
mmu-miR-10b-5p	1.36556	16.8017	16.8017
mmu-miR-1187	2.76494	0.553678
mmu-miR-1191a	-1.54541	2.01395	2.01395
mmu-miR-1191b-3p	0.923469
mmu-miR-1191b-5p	-6.01863	4.77422	4.77422
mmu-miR-1193-3p	1.34819	5.56477	5.56477
mmu-miR-1193-5p	0.508099	0.467063
mmu-miR-1197-3p	-6.73257	5.85699	5.85699
mmu-miR-1198-3p	-2.94279
mmu-miR-1198-5p	2.21783	21.1069	21.1069
mmu-miR-122-3p	0.923446
mmu-miR-1224-3p	-1.35493
mmu-miR-1224-5p	2.45862	5.91012	5.91012
mmu-miR-122-5p	1.5994	8.04629	8.04629
mmu-miR-1231-3p	3.96225	0.700564
mmu-miR-1231-5p	0.972215	0.314808
mmu-miR-124-3p	-0.03831
mmu-miR-124-3p	-0.03831
mmu-miR-124-3p	-0.03831
mmu-miR-124-5p	-0.03825
mmu-miR-124-5p	-0.03825
mmu-miR-124-5p	-0.03825
mmu-miR-1247-3p	0.923427
mmu-miR-1249-3p	2.47629	18.037	18.037
mmu-miR-1249-5p	0.423358	0.052855
mmu-miR-1258-3p	-1.4532	0.680955
mmu-miR-1258-5p	-0.21461	0.028688
mmu-miR-125a-3p	1.12819	8.56597	8.56597
mmu-miR-125a-5p	1.84313	20.7058	20.7058
mmu-miR-125b-1-3p	-0.48376	2.52274	2.52274
mmu-miR-125b-2-3p	-4.53749	63.5988	63.5988
mmu-miR-125b-5p	0.092866	0.109596
mmu-miR-125b-5p	0.027283	0.032435
mmu-miR-1264-5p	0.923448
mmu-miR-126a-3p	0.139737	0.032435
mmu-miR-126a-5p	-0.77491
mmu-miR-127-3p	-1.57661	1.09837
mmu-miR-127-5p	-1.57181
mmu-miR-128-1-5p	-3.58023	1.77874
mmu-miR-128-3p	1.08376	3.89145	3.89145
mmu-miR-128-3p	0.602173	1.45601
mmu-miR-1291	-1.81771	0.714579
mmu-miR-129-1-3p	0.92347
mmu-miR-129-2-3p	0.712616	0.83759
mmu-miR-129-5p	1.01781	3.09241	3.09241
mmu-miR-129-5p	1.00037	3.05843	3.05843
mmu-miR-1298-3p	0.923459
mmu-miR-1298-5p	-4.97285	2.99224	2.99224
mmu-miR-1306-3p	1.86299	8.80317	8.80317
mmu-miR-1306-5p	0.529619	1.17571
mmu-miR-130a-3p	-4.22777	23.1961	23.1961
mmu-miR-130a-5p	-4.48477	10.9752	10.9752
mmu-miR-130b-3p	-1.8342	4.27306	4.27306
mmu-miR-130b-5p	0.658611	2.08152	2.08152
mmu-miR-132-3p	0.060101	0.064876
mmu-miR-132-5p	-0.6506	0.620302
mmu-miR-133a-3p	0.923613
mmu-miR-133a-3p	0.923613
mmu-miR-134-3p	-2.95561	0.706023
mmu-miR-134-5p	0.763495	9.3024	9.3024
mmu-miR-135b-3p	-2.42265
mmu-miR-135b-5p	0.050268	0.023284
mmu-miR-136-3p	-1.77451
mmu-miR-136-5p	-1.57242
mmu-miR-138-2-3p	1.49353
mmu-miR-138-5p	-5.50901	2.82742	2.82742
mmu-miR-138-5p	-4.35692	1.68075
mmu-miR-139-3p	1.97604	0.59519
mmu-miR-139-5p	1.66151	2.47099	2.47099
mmu-miR-140-3p	-3.74028	71.0287	71.0287
mmu-miR-140-5p	-1.39776	11.6698	11.6698
mmu-miR-141-3p	0.923647	0.052855
mmu-miR-142a-3p	1.88526
mmu-miR-142a-5p	0.923432
mmu-miR-143-3p	-2.82119	65.7463	65.7463
mmu-miR-143-5p	-2.60803	13.8763	13.8763
mmu-miR-144-3p	0.923317
mmu-miR-144-5p	0.923432
mmu-miR-145a-3p	-0.394	0.757732
mmu-miR-145a-5p	-0.79838	5.04078	5.04078
mmu-miR-145b	-0.1457
mmu-miR-146a-5p	0.329963	0.136472
mmu-miR-146b-3p	-2.2509	2.27405	2.27405
mmu-miR-146b-5p	0.547486	2.12679	2.12679
mmu-miR-147-3p	-2.87598	3.36591	3.36591
mmu-miR-147-5p	-4.06428	0.923727
mmu-miR-148a-3p	-4.16207	39.6327	39.6327
mmu-miR-148a-5p	-4.14265	1.1796
mmu-miR-148b-3p	-3.58095	81.2056	81.2056
mmu-miR-148b-5p	-2.97989	11.9419	11.9419
mmu-miR-149-3p	1.05219	0.43057
mmu-miR-149-5p	-0.13468	0.291413
mmu-miR-150-3p	0.923499
mmu-miR-150-5p	1.46514	0.308964
mmu-miR-151-3p	0.575423	3.43922	3.43922
mmu-miR-151-5p	-0.27891	0.109596
mmu-miR-152-3p	-3.15138	44.8282	44.8282
mmu-miR-152-5p	-4.37205	45.197	45.197
mmu-miR-154-3p	-5.75609	4.26889	4.26889
mmu-miR-154-5p	-3.70638	6.56836	6.56836
mmu-miR-155-3p	-2.87322	6.17674	6.17674
mmu-miR-155-5p	2.40324	36.239	36.239
mmu-miR-15a-3p	-4.08961	1.64959
mmu-miR-15a-5p	-3.26474	5.96968	5.96968
mmu-miR-15b-3p	0.101026	0.127903
mmu-miR-15b-5p	-1.72267	9.47799	9.47799
mmu-miR-16-1-3p	-5.3459	34.8939	34.8939
mmu-miR-16-2-3p	0.588732	0.505154
mmu-miR-1668	2.75429
mmu-miR-17-3p	-5.26734	19.0075	19.0075
mmu-miR-17-5p	-3.50487	35.7133	35.7133
mmu-miR-181a-1-3p	-4.86461	38.454	38.454
mmu-miR-181a-2-3p	0.405229	0.999925
mmu-miR-181a-5p	-2.65517	22.1806	22.1806
mmu-miR-181a-5p	-2.65517	22.1806	22.1806
mmu-miR-181b-1-3p	-7.09558	7.08768	7.08768
mmu-miR-181b-2-3p	-1.84853	0.313707
mmu-miR-181b-5p	-0.99752	8.1569	8.1569
mmu-miR-181b-5p	-1.09449	6.77748	6.77748
mmu-miR-181c-3p	-5.17707	79.873	79.873
mmu-miR-181c-5p	-5.90153	9.78986	9.78986
mmu-miR-181d-3p	0.967922	0.207897
mmu-miR-181d-5p	-0.7268	1.56585
mmu-miR-182-3p	-4.58419	1.84685
mmu-miR-182-5p	-0.33345	1.17228
mmu-miR-183-3p	-2.03408	1.9464
mmu-miR-183-5p	1.07818	7.18466	7.18466
mmu-miR-1839-3p	-3.20316	3.4663	3.4663
mmu-miR-1839-5p	-1.11228	9.09686	9.09686
mmu-miR-1843a-3p	0.662718	0.716174
mmu-miR-1843a-5p	-1.16906	9.41158	9.41158
mmu-miR-1843b-3p	1.71943	10.2476	10.2476
mmu-miR-1843b-5p	-2.22744	19.9021	19.9021
mmu-miR-184-3p	1.65216	12.7822	12.7822
mmu-miR-184-5p	0.923468
mmu-miR-185-3p	-2.17395	6.20052	6.20052
mmu-miR-185-5p	-2.25749	34.6478	34.6478
mmu-miR-186-3p	-0.89123	0.207034
mmu-miR-186-5p	-2.30233	67.1728	67.1728
mmu-miR-187-3p	-1.05498	4.1185	4.1185
mmu-miR-187-5p	1.14913	0.697445
mmu-miR-188-3p	-3.40239
mmu-miR-188-5p	-5.8451	9.18176	9.18176
mmu-miR-18a-3p	0.702927	1.16314
mmu-miR-18a-5p	-6.6285	30.2539	30.2539
mmu-miR-18b-3p	0.923499
mmu-miR-1903	-0.03815
mmu-miR-190a-3p	-0.03833
mmu-miR-190a-5p	0.543498	0.396483
mmu-miR-190b-3p	-0.03833
mmu-miR-190b-5p	0.834118	2.75695	2.75695
mmu-miR-191-3p	-1.12208	0.869172
mmu-miR-191-5p	0.542102	1.75963
mmu-miR-192-3p	0.923484
mmu-miR-192-5p	-4.03785	91.152	91.152
mmu-miR-1927	-0.51058	0.055923
mmu-miR-1929-3p	0.923468
mmu-miR-1929-5p	0.532267	0.100078
mmu-miR-1930-3p	-1.23285	0.24831
mmu-miR-1930-5p	-3.66483	1.51245
mmu-miR-1932	0.256664	0.055923
mmu-miR-1933-3p	-2.15065	0.735821
mmu-miR-1933-5p	2.10947	0.710102
mmu-miR-1934-3p	1.88815	6.97176	6.97176
mmu-miR-1934-5p	2.19979	9.93858	9.93858
mmu-miR-1936	-3.79237	0.674866
mmu-miR-1938	-0.28141	0.046608
mmu-miR-193a-3p	-6.74747	6.3967	6.3967
mmu-miR-193a-5p	0.595814	2.39349	2.39349
mmu-miR-193b-3p	-1.18645	2.76303	2.76303
mmu-miR-193b-5p	2.2177	12.1995	12.1995
mmu-miR-1941-3p	-2.89369	2.39252	2.39252
mmu-miR-1941-5p	2.35928	2.22002	2.22002
mmu-miR-194-2-3p	2.0179	1.64959
mmu-miR-1943-3p	-2.73738	0.799064
mmu-miR-1943-5p	1.2405	3.41108	3.41108
mmu-miR-1945	-0.44858	0.493596
mmu-miR-194-5p	-4.80521	5.93296	5.93296
mmu-miR-194-5p	-3.87722	4.33954	4.33954
mmu-miR-1947-3p	-0.77497
mmu-miR-1947-5p	-2.09934	4.9818	4.9818
mmu-miR-1948-3p	0.448764	0.155017
mmu-miR-1948-5p	1.33006	2.64485	2.64485
mmu-miR-1949	0.594916	0.51767
mmu-miR-1950	-3.9416	0.784904
mmu-miR-1951	-0.75185	0.103704
mmu-miR-1953	-0.69839	0.423482
mmu-miR-1954	0.923484
mmu-miR-1955-3p	-2.42628	0.957459
mmu-miR-1955-5p	0.906952	0.151909
mmu-miR-1956	0.923468
mmu-miR-1957a	-0.03815
mmu-miR-1958	2.29062	0.495702
mmu-miR-195a-3p	0.424555	0.829178
mmu-miR-195a-5p	0.113454	0.093466
mmu-miR-1960	-4.75375	2.32913	2.32913
mmu-miR-1961	-0.03812
mmu-miR-1964-3p	1.72738	6.98799	6.98799
mmu-miR-1966-3p	2.53593	1.73815
mmu-miR-1966-5p	1.88534
mmu-miR-1967	1.34471
mmu-miR-1969	1.47226	0.419286
mmu-miR-196a-1-3p	-1.1483	0.810004
mmu-miR-196a-5p	0.548221	0.300813
mmu-miR-196a-5p	0.487445	0.276523
mmu-miR-196b-3p	-0.03829
mmu-miR-196b-5p	0.414347	0.455127
mmu-miR-1970	1.88526
mmu-miR-1981-3p	0.367313	0.50578
mmu-miR-1981-5p	0.123176	0.129011
mmu-miR-1982-3p	1.33153	0.925625
mmu-miR-1982-5p	2.80809
mmu-miR-1983	0.128343	0.087068
mmu-miR-199a-3p	-0.85262	6.47941	6.47941
mmu-miR-199a-3p	-0.84363	6.37745	6.37745
mmu-miR-199a-5p	-4.06765	87.1376	87.1376
mmu-miR-199a-5p	-4.06779	87.0541	87.0541
mmu-miR-199b-3p	-0.85266	6.47941	6.47941
mmu-miR-199b-5p	-4.94924	130.251	130.251
mmu-miR-19a-3p	-0.9449	1.51059
mmu-miR-19a-5p	-0.03832
mmu-miR-19b-1-5p	-0.86024
mmu-miR-19b-3p	-5.35995	50.8385	50.8385
mmu-miR-19b-3p	-5.37767	48.8481	48.8481
mmu-miR-1a-3p	0.90808	0.606943
mmu-miR-1a-3p	0.90808	0.606943
mmu-miR-1b-3p	-1.3552
mmu-miR-1b-5p	3.33729
mmu-miR-200a-3p	-3.63996
mmu-miR-200a-5p	-3.27938
mmu-miR-200b-3p	1.16078	0.639441
mmu-miR-200b-5p	0.923571
mmu-miR-200c-3p	0.976611	0.516437
mmu-miR-201-5p	1.92338
mmu-miR-202-3p	-0.03815
mmu-miR-202-5p	0.923337
mmu-miR-203-3p	0.92361
mmu-miR-204-5p	0.061097
mmu-miR-205-5p	-1.7452	0.811055
mmu-miR-206-3p	1.66827	20.5375	20.5375
mmu-miR-206-5p	-0.03818
mmu-miR-207	1.88531
mmu-miR-208b-3p	0.923499
mmu-miR-20a-3p	-4.59974	2.20575	2.20575
mmu-miR-20b-5p	0.613697	0.501874
mmu-miR-210-3p	-5.00807	232.452	232.452
mmu-miR-210-5p	-0.76354	0.881463
mmu-miR-211-5p	3.82827
mmu-miR-212-3p	-1.82798	0.64301
mmu-miR-212-5p	-0.52402	0.335267
mmu-miR-2137	0.824801	0.223733
mmu-miR-214-3p	-2.46496	55.5825	55.5825
mmu-miR-214-5p	-3.45976	45.2647	45.2647
mmu-miR-215-3p	-1.9708
mmu-miR-215-5p	-2.19205	0.758754
mmu-miR-216a-3p	-4.50102	1.66587
mmu-miR-216a-5p	-1.46647	0.155997
mmu-miR-216b-3p	-1.98662	0.316362
mmu-miR-216b-5p	-0.04468	0.013458
mmu-miR-216c-3p	0.683505	0.190744
mmu-miR-216c-5p	-0.64845	0.139845
mmu-miR-217-3p	1.88526
mmu-miR-217-5p	-2.41207	2.71302	2.71302
mmu-miR-218-1-3p	-1.09498	0.362635
mmu-miR-218-2-3p	0.923389
mmu-miR-218-5p	-1.72947	14.8222	14.8222
mmu-miR-218-5p	-1.67689	13.1702	13.1702
mmu-miR-219a-1-3p	-0.79479	1.27194
mmu-miR-219a-2-3p	-0.03812
mmu-miR-219a-5p	-4.0995	1.17341
mmu-miR-219a-5p	0.923351
mmu-miR-219b-3p	-0.77506
mmu-miR-219b-5p	0.923344
mmu-miR-219c-3p	-1.8994
mmu-miR-219c-5p	-0.80811	0.248321
mmu-miR-21a-3p	-9.58969	12.9978	12.9978
mmu-miR-21a-5p	-2.41141	22.2223	22.2223
mmu-miR-21b	-1.95053	1.52181
mmu-miR-21c	-3.65846	1.61579
mmu-miR-221-3p	-0.39218	1.13634
mmu-miR-221-5p	0.676291	3.80778	3.80778
mmu-miR-222-3p	0.773493	3.82402	3.82402
mmu-miR-222-5p	-1.10548	6.28992	6.28992
mmu-miR-223-3p	0.923522
mmu-miR-22-3p	-3.62208	46.0094	46.0094
mmu-miR-224-5p	0.045441	0.008
mmu-miR-22-5p	-1.61349	8.1969	8.1969
mmu-miR-23a-3p	-1.19362	5.55683	5.55683
mmu-miR-23a-5p	2.78166	9.64377	9.64377
mmu-miR-23b-3p	-0.90592	4.32871	4.32871
mmu-miR-23b-5p	2.13603	3.37829	3.37829
mmu-miR-24-1-5p	-3.51358	4.81747	4.81747
mmu-miR-24-2-5p	-4.05054	45.5835	45.5835
mmu-miR-24-3p	-2.0303	30.2896	30.2896
mmu-miR-24-3p	-2.03031	30.2896	30.2896
mmu-miR-25-3p	-0.16772	0.451186
mmu-miR-25-5p	1.23882	7.85543	7.85543
mmu-miR-26a-1-3p	-0.38247	0.0723
mmu-miR-26a-2-3p	-0.4325	1.21571
mmu-miR-26a-5p	1.0172	5.78202	5.78202
mmu-miR-26a-5p	1.01717	5.77704	5.77704
mmu-miR-26b-3p	-1.49042	1.15479
mmu-miR-26b-5p	1.40166	5.10017	5.10017
mmu-miR-27a-3p	-3.12036	90.901	90.901
mmu-miR-27a-5p	-1.87004	22.7697	22.7697
mmu-miR-27b-3p	-2.13228	54.195	54.195
mmu-miR-27b-5p	-0.72162	0.647924
mmu-miR-28a-3p	0.010198	0.016173
mmu-miR-28a-5p	-0.84762	2.47944	2.47944
mmu-miR-28b	0.412021
mmu-miR-28c	-1.11722	2.38092	2.38092
mmu-miR-292a-3p	3.14398
mmu-miR-292a-5p	0.923508
mmu-miR-293-3p	-2.06914
mmu-miR-294-3p	0.9236
mmu-miR-296-3p	-0.23719	0.886487
mmu-miR-296-5p	-0.22894	0.183573
mmu-miR-297a-3p	0.066314	0.046608
mmu-miR-297a-3p	0.066314	0.046608
mmu-miR-297a-5p	0.923499
mmu-miR-297a-5p	0.923499
mmu-miR-297a-5p	0.923499
mmu-miR-297b-3p	0.066314	0.046608
mmu-miR-297b-5p	-3.4259	2.57213	2.57213
mmu-miR-297c-3p	0.066314	0.046608
mmu-miR-297c-5p	0.923484
mmu-miR-298-3p	-2.03184	0.474015
mmu-miR-298-5p	0.060771	0.11903
mmu-miR-299a-3p	-3.47288	50.603	50.603
mmu-miR-299a-5p	-1.6139	6.54876	6.54876
mmu-miR-299b-3p	-2.31931	2.19083	2.19083
mmu-miR-299b-5p	-3.22331	1.25317
mmu-miR-29a-3p	-1.9974	18.3969	18.3969
mmu-miR-29a-5p	-1.98466	4.502	4.502
mmu-miR-29b-1-5p	2.08719	14.4649	14.4649
mmu-miR-29b-2-5p	-4.71977	2.90487	2.90487
mmu-miR-29b-3p	-2.66151	2.35488	2.35488
mmu-miR-29b-3p	-2.6659	2.3436	2.3436
mmu-miR-29c-3p	-2.1336	5.17897	5.17897
mmu-miR-29c-5p	0.349964	0.322367
mmu-miR-300-3p	-5.0154	174.075	174.075
mmu-miR-300-5p	-1.63378	0.692865
mmu-miR-301a-3p	-0.34096	0.138434
mmu-miR-301a-5p	-1.79999	8.39437	8.39437
mmu-miR-301b-3p	-0.1288	0.02473
mmu-miR-301b-5p	-0.17322	0.053402
mmu-miR-302a-3p	-0.03815
mmu-miR-302a-5p	-0.03815
mmu-miR-3057-3p	1.94367	0.421193
mmu-miR-3057-5p	1.82881	9.41158	9.41158
mmu-miR-3058-3p	-1.48922	0.417538
mmu-miR-3058-5p	-3.34349
mmu-miR-3060-3p	-0.98181	0.700788
mmu-miR-3060-5p	0.92345
mmu-miR-3061-3p	-0.20723	0.053819
mmu-miR-3061-5p	-1.65801	0.527759
mmu-miR-3062-5p	-0.70492	0.172082
mmu-miR-3063-3p	-3.35869
mmu-miR-3063-5p	-1.97131
mmu-miR-3064-3p	-0.94362
mmu-miR-3064-5p	0.384766	0.263468
mmu-miR-3066-3p	-1.96623	0.60898
mmu-miR-3066-5p	1.24331	5.08841	5.08841
mmu-miR-3068-3p	-2.4423	19.3494	19.3494
mmu-miR-3068-5p	-5.223	17.7218	17.7218
mmu-miR-3069-3p	-4.24079	2.64051	2.64051
mmu-miR-3072-3p	-0.13666	0.075228
mmu-miR-3072-5p	1.79226	0.419286
mmu-miR-3074-1-3p	2.26786	4.55374	4.55374
mmu-miR-3074-2-3p	0.923424
mmu-miR-3074-5p	-0.13722	0.079765
mmu-miR-3074-5p	-0.13319	0.079765
mmu-miR-3075-5p	-2.43696
mmu-miR-3076-3p	-0.43946	0.055923
mmu-miR-3076-5p	1.88517
mmu-miR-3077-3p	1.45127	0.9992
mmu-miR-3077-5p	3.03267
mmu-miR-3079-3p	-1.69857
mmu-miR-3079-5p	-0.78875	0.609266
mmu-miR-3081-3p	0.111759	0.047526
mmu-miR-3082-3p	-3.94978	6.78165	6.78165
mmu-miR-3082-5p	-0.1976	0.055923
mmu-miR-3083-5p	0.9234
mmu-miR-3084-3p	-2.6956	0.707449
mmu-miR-3084-3p	-2.6956	0.707449
mmu-miR-3084-5p	2.12766	3.96364	3.96364
mmu-miR-3084-5p	2.12766	3.96364	3.96364
mmu-miR-3086-3p	-0.03815
mmu-miR-3086-5p	1.4809	8.3596	8.3596
mmu-miR-3087-3p	-2.44077	0.66351
mmu-miR-3087-5p	0.923596
mmu-miR-3088-3p	0.923499
mmu-miR-3089-3p	-2.2583	1.71297
mmu-miR-3091-3p	-3.9201	2.52068	2.52068
mmu-miR-3091-5p	-2.63982
mmu-miR-3092-3p	-3.39107
mmu-miR-3093-3p	0.92345
mmu-miR-3094-3p	0.167197	0.032187
mmu-miR-3094-5p	0.923554	0.087068
mmu-miR-3095-3p	1.8572	14.7707	14.7707
mmu-miR-3095-5p	-0.64384	0.264557
mmu-miR-3097-3p	0.679364	0.189083
mmu-miR-3097-5p	2.11208
mmu-miR-3098-3p	0.74863	0.488872
mmu-miR-3098-5p	-1.35508
mmu-miR-3099-3p	2.0278	3.26558	3.26558
mmu-miR-30a-3p	0.18595	0.819192
mmu-miR-30a-5p	-4.87917
mmu-miR-30b-3p	-0.01164	0.00918
mmu-miR-30b-5p	-4.30732	45.2894	45.2894
mmu-miR-30c-2-3p	0.676587	3.67543	3.67543
mmu-miR-30c-5p	-1.60286	14.2592	14.2592
mmu-miR-30c-5p	-1.60259	14.2189	14.2189
mmu-miR-30d-3p	-0.82925	1.95555
mmu-miR-30d-5p	1.06532	6.6614	6.6614
mmu-miR-30e-3p	-0.05198	0.100078
mmu-miR-30e-5p	-5.50455	195.77	195.77
mmu-miR-30f	-0.03815
mmu-miR-3100-3p	0.923574
mmu-miR-3100-5p	1.88519
mmu-miR-3101-3p	4.47776
mmu-miR-3102-3p	1.79986	3.29066	3.29066
mmu-miR-3102-3p	0.219215	0.150369
mmu-miR-3102-5p	1.41026	2.61787	2.61787
mmu-miR-3102-5p	2.26405	0.326502
mmu-miR-3103-3p	0.948981	0.556637
mmu-miR-3103-5p	3.27593
mmu-miR-3105-3p	-2.32867	1.00333
mmu-miR-3105-5p	-2.26659
mmu-miR-3108-3p	-3.30119
mmu-miR-3108-5p	-1.01576
mmu-miR-3109-3p	-2.12643	1.54709
mmu-miR-3109-5p	-2.75414
mmu-miR-3110-3p	-1.76753
mmu-miR-3110-5p	-5.77661	3.5173	3.5173
mmu-miR-3112-3p	-2.35066	0.326502
mmu-miR-3112-5p	-0.03835
mmu-miR-31-3p	-3.29443	21.5017	21.5017
mmu-miR-3154	2.35575	0.719413
mmu-miR-31-5p	-3.22261	35.7505	35.7505
mmu-miR-320-3p	1.24621	13.3792	13.3792
mmu-miR-320-5p	3.81759	0.815247
mmu-miR-322-3p	-2.46114	33.2797	33.2797
mmu-miR-322-5p	-3.60482	48.4522	48.4522
mmu-miR-323-3p	-0.72984	2.46393	2.46393
mmu-miR-323-5p	1.79803	0.345704
mmu-miR-32-3p	0.679458	0.996058
mmu-miR-324-3p	-0.35225	0.435936
mmu-miR-324-5p	-4.68898	14.2569	14.2569
mmu-miR-32-5p	-1.16022	3.71353	3.71353
mmu-miR-326-3p	-1.9811
mmu-miR-328-3p	1.98044	19.8119	19.8119
mmu-miR-328-5p	2.34005	0.538651
mmu-miR-329-3p	0.611389	3.08531	3.08531
mmu-miR-329-5p	-1.16499	4.43807	4.43807
mmu-miR-330-3p	0.940507	0.604462
mmu-miR-330-5p	-0.00887	0.005042
mmu-miR-331-3p	-2.12455	9.47375	9.47375
mmu-miR-331-5p	-2.08966	2.40898	2.40898
mmu-miR-33-3p	-5.04456	3.22588	3.22588
mmu-miR-33-5p	-6.03698	5.2023	5.2023
mmu-miR-337-5p	1.88515
mmu-miR-339-3p	-3.91391	6.12039	6.12039
mmu-miR-339-5p	-2.37223	11.6022	11.6022
mmu-miR-340-3p	0.907503	2.62501	2.62501
mmu-miR-340-5p	0.276079	0.954723
mmu-miR-341-3p	-3.5203	0.894127
mmu-miR-342-5p	2.34004	29.5921	29.5921
mmu-miR-344-3p	-6.0693	9.91459	9.91459
mmu-miR-344-3p	-6.0693	9.91459	9.91459
mmu-miR-344b-3p	-5.34392	52.4403	52.4403
mmu-miR-344c-3p	-4.82468	1.92548
mmu-miR-344c-5p	0.923598
mmu-miR-344d-3-5p	-2.95152
mmu-miR-344d-3p	0.943984	0.757732
mmu-miR-344d-3p	0.943984	0.757732
mmu-miR-344d-3p	0.909827	0.700788
mmu-miR-344e-3p	0.923566
mmu-miR-345-3p	-1.91045	21.3165	21.3165
mmu-miR-345-5p	-3.54418	14.0703	14.0703
mmu-miR-3473c	0.923468
mmu-miR-3473d	-0.92596	0.107946
mmu-miR-3473f	3.76281	0.267669
mmu-miR-3473g	1.83463	1.72603
mmu-miR-3474	2.10952	10.4415	10.4415
mmu-miR-3475-3p	0.236425	0.037968
mmu-miR-34a-3p	-2.92566
mmu-miR-34a-5p	-0.69315	2.18544	2.18544
mmu-miR-34b-3p	0.104482	0.168631
mmu-miR-34b-5p	-1.02255	10.2089	10.2089
mmu-miR-34c-3p	-0.2018	0.286654
mmu-miR-34c-5p	-0.82826	11.6572	11.6572
mmu-miR-350-3p	-1.2506	5.07542	5.07542
mmu-miR-350-5p	-3.78324	21.1221	21.1221
mmu-miR-351-3p	1.83055	10.5269	10.5269
mmu-miR-351-5p	0.165651	0.390651
mmu-miR-3535	-0.71443	1.62257
mmu-miR-3544-5p	0.923541
mmu-miR-3547-3p	0.500864
mmu-miR-3569-3p	-1.00288
mmu-miR-3572-3p	2.48296	2.10445	2.10445
mmu-miR-3572-5p	1.04411	0.308789
mmu-miR-361-3p	1.31364	7.4256	7.4256
mmu-miR-361-5p	-1.93716	11.9432	11.9432
mmu-miR-3620-3p	1.29333	0.419286
mmu-miR-3620-5p	0.875326	1.15539
mmu-miR-362-3p	-7.26799	10.2764	10.2764
mmu-miR-362-5p	-2.72845	17.386	17.386
mmu-miR-365-1-5p	1.80513	8.9142	8.9142
mmu-miR-365-2-5p	1.63241	31.3466	31.3466
mmu-miR-365-3p	2.45322	37.7313	37.7313
mmu-miR-365-3p	2.45399	37.6198	37.6198
mmu-miR-369-3p	1.08142	1.91883
mmu-miR-369-5p	0.078589	0.079765
mmu-miR-370-3p	-1.13484	0.354429
mmu-miR-370-5p	0.923434
mmu-miR-374b-3p	-0.30927	0.452171
mmu-miR-374b-5p	0.053042	0.069104
mmu-miR-374c-5p	-0.08666	0.013458
mmu-miR-375-3p	2.73568	3.5347	3.5347
mmu-miR-376a-3p	-6.61762	4.06951	4.06951
mmu-miR-376a-5p	-1.24699	0.545191
mmu-miR-376b-3p	-6.61513	6.33865	6.33865
mmu-miR-376b-5p	-0.69008	0.445623
mmu-miR-376c-3p	-3.52716	10.6698	10.6698
mmu-miR-376c-5p	1.28083	0.252275
mmu-miR-377-3p	-3.25512	2.72916	2.72916
mmu-miR-377-5p	-1.66479	1.08849
mmu-miR-378a-3p	-2.68281	30.786	30.786
mmu-miR-378a-5p	-1.77574	9.46725	9.46725
mmu-miR-378b	-3.09754	21.3191	21.3191
mmu-miR-378c	-2.60634	34.3023	34.3023
mmu-miR-378d	-2.70468	32.7751	32.7751
mmu-miR-379-3p	0.13071	0.17286
mmu-miR-379-5p	-0.27008	0.712814
mmu-miR-380-3p	-1.62599	2.08865	2.08865
mmu-miR-380-5p	-5.95669	12.2829	12.2829
mmu-miR-381-3p	-6.61467	270.399	270.399
mmu-miR-381-5p	-0.03822
mmu-miR-382-3p	-2.64598	57.3072	57.3072
mmu-miR-382-5p	1.19651	8.64569	8.64569
mmu-miR-3962	1.55247	0.963703
mmu-miR-3963	-1.97841	1.91559
mmu-miR-3965	0.923487
mmu-miR-3966	-1.26681
mmu-miR-3967	-1.94628	0.323826
mmu-miR-3968	1.06118	1.12992
mmu-miR-3970	-0.0195	0.024334
mmu-miR-409-3p	1.277	19.5316	19.5316
mmu-miR-409-5p	-3.33619	53.8723	53.8723
mmu-miR-410-3p	-2.25034	4.78903	4.78903
mmu-miR-410-5p	0.291514	0.06667
mmu-miR-411-3p	0.355255	0.892326
mmu-miR-411-5p	-1.09342	11.7325	11.7325
mmu-miR-412-3p	0.752799	0.207897
mmu-miR-412-5p	0.2328	0.207897
mmu-miR-421-3p	-0.32653	0.494387
mmu-miR-421-5p	-2.28341
mmu-miR-423-3p	0.194995	0.492833
mmu-miR-423-5p	1.57968	30.8606	30.8606
mmu-miR-425-3p	-2.09366	7.09769	7.09769
mmu-miR-425-5p	-2.88903	34.3376	34.3376
mmu-miR-429-3p	-0.92106
mmu-miR-433-3p	-0.03821
mmu-miR-434-5p	-2.91853
mmu-miR-448-3p	0.923469
mmu-miR-449a-3p	0.92345
mmu-miR-449a-5p	4.0977	0.89665
mmu-miR-449b	-0.22818	0.033249
mmu-miR-450a-1-3p	-0.92038	0.700788
mmu-miR-450a-2-3p	-0.36881	0.053819
mmu-miR-450a-5p	-0.42927	2.60985	2.60985
mmu-miR-450a-5p	-0.42498	2.55465	2.55465
mmu-miR-450b-3p	0.126862	0.181724
mmu-miR-450b-5p	0.082231	0.161377
mmu-miR-451a	-2.34512	0.345704
mmu-miR-452-5p	0.923484
mmu-miR-455-3p	-0.99964	2.03852	2.03852
mmu-miR-455-5p	-5.77884	122.347	122.347
mmu-miR-465a-3p	0.923566
mmu-miR-465b-3p	0.923566
mmu-miR-465b-3p	0.923566
mmu-miR-465b-5p	0.923499
mmu-miR-465b-5p	0.923499
mmu-miR-465c-3p	0.923566
mmu-miR-465c-3p	0.923566
mmu-miR-466a-5p	-0.03825
mmu-miR-466b-3p	-2.06387
mmu-miR-466b-5p	-2.52422
mmu-miR-466b-5p	-1.52297
mmu-miR-466b-5p	-2.52422
mmu-miR-466b-5p	-2.52422
mmu-miR-466b-5p	-2.52422
mmu-miR-466b-5p	-2.52422
mmu-miR-466b-5p	-2.52422
mmu-miR-466b-5p	-2.41113
mmu-miR-466c-5p	-3.53888	11.305	11.305
mmu-miR-466c-5p	-3.53888	11.305	11.305
mmu-miR-466c-5p	-3.53888	11.305	11.305
mmu-miR-466d-3p	-0.35477	0.285442
mmu-miR-466d-5p	-5.14235	2.8125	2.8125
mmu-miR-466e-5p	-2.41113
mmu-miR-466f	-3.53497	0.990047
mmu-miR-466f-5p	-3.53497	0.990047
mmu-miR-466f-5p	-3.53497	0.990047
mmu-miR-466f-5p	-3.53497	0.990047
mmu-miR-466g	0.064938	0.008976
mmu-miR-466h-3p	2.02226	1.36544
mmu-miR-466h-5p	-0.4203	0.259549
mmu-miR-466j	2.20273
mmu-miR-466k	-0.85561
mmu-miR-466l-3p	2.69741	0.516437
mmu-miR-466m-3p	-0.35732	0.067406
mmu-miR-466n-3p	-1.27114	0.330164
mmu-miR-466n-5p	-5.14235	2.8125	2.8125
mmu-miR-466o-3p	-3.48903
mmu-miR-466o-5p	-2.52422
mmu-miR-466p-3p	-0.03815
mmu-miR-466p-5p	0.923499
mmu-miR-467b-3p	0.810491
mmu-miR-467c-3p	0.036717
mmu-miR-467c-5p	0.818044	4.35755	4.35755
mmu-miR-467d-5p	-0.83781	1.55202
mmu-miR-467e-3p	-0.20783	0.028971
mmu-miR-467e-5p	-0.17103	0.333874
mmu-miR-467f	-1.35502
mmu-miR-467h	-1.93551
mmu-miR-470-5p	1.88526
mmu-miR-483-3p	0.92351
mmu-miR-483-5p	0.923561
mmu-miR-484	-0.63997	3.33405	3.33405
mmu-miR-485-3p	1.62966	6.51692	6.51692
mmu-miR-485-5p	2.46578	34.3135	34.3135
mmu-miR-486a-3p	2.4016	1.55202
mmu-miR-486a-5p	1.10227	6.40253	6.40253
mmu-miR-486b-3p	3.34126
mmu-miR-486b-5p	1.12525	5.29829	5.29829
mmu-miR-487b-3p	-0.91502	0.796595
mmu-miR-487b-5p	2.43888
mmu-miR-488-3p	-0.77489
mmu-miR-491-3p	2.3003	0.351258
mmu-miR-491-5p	0.172168
mmu-miR-493-5p	-1.10928
mmu-miR-494-3p	-2.36353	8.3596	8.3596
mmu-miR-494-5p	1.54111	0.884301
mmu-miR-495-3p	-0.52783	1.00433
mmu-miR-495-5p	1.7943
mmu-miR-496a-3p	-0.28848	0.187691
mmu-miR-496a-5p	-2.42137
mmu-miR-497a-3p	-0.03818
mmu-miR-497a-5p	-4.68175	9.96964	9.96964
mmu-miR-497b	-2.82114	5.28134	5.28134
mmu-miR-499-5p	-3.75882	1.47972
mmu-miR-500-3p	-2.18257	2.01139	2.01139
mmu-miR-500-5p	-0.44052	0.069104
mmu-miR-501-3p	1.66056	17.6685	17.6685
mmu-miR-501-5p	-2.75226	1.4855
mmu-miR-503-3p	0.569655	0.999925
mmu-miR-503-5p	-1.06019	5.7412	5.7412
mmu-miR-505-3p	-0.63182	0.472441
mmu-miR-505-5p	2.08888	2.68027	2.68027
mmu-miR-5099	1.84046	21.6103	21.6103
mmu-miR-5100	-0.55927	0.414362
mmu-miR-5101	2.69892	0.841023
mmu-miR-5103	-4.18003	1.30738
mmu-miR-5104	-1.84567
mmu-miR-5106	1.88531
mmu-miR-5107-3p	0.923583
mmu-miR-5108	3.14543
mmu-miR-5113	0.187127	0.067069
mmu-miR-511-3p	0.923468
mmu-miR-5114	-1.22214	0.70378
mmu-miR-511-5p	-0.03815
mmu-miR-5116	-1.93571
mmu-miR-5119	2.5881	0.386957
mmu-miR-5121	-2.56823	1.43847
mmu-miR-5122	0.35067
mmu-miR-5123	-0.51557
mmu-miR-5124a	0.923566
mmu-miR-5125	2.19436	0.537701
mmu-miR-5126	3.74826	0.68467
mmu-miR-5128	1.62916	1.00923
mmu-miR-5129-3p	-1.764	1.53985
mmu-miR-5129-5p	3.94566	2.59117	2.59117
mmu-miR-5132-3p	-0.78165
mmu-miR-5132-5p	1.74389	6.02557	6.02557
mmu-miR-5134-3p	-3.07346
mmu-miR-5136	1.56219
mmu-miR-532-3p	-0.98083	3.48203	3.48203
mmu-miR-532-5p	-2.65193	54.0577	54.0577
mmu-miR-539-3p	0.923335
mmu-miR-539-5p	1.85808	2.02688	2.02688
mmu-miR-541-3p	-3.95738	1.72596
mmu-miR-541-5p	0.171172	0.377041
mmu-miR-542-3p	-3.31955	115.989	115.989
mmu-miR-542-5p	-3.59209	7.0053	7.0053
mmu-miR-543-3p	1.56978	8.65007	8.65007
mmu-miR-543-5p	1.08079	0.403365
mmu-miR-544-3p	-0.92092
mmu-miR-546	0.923499
mmu-miR-547-3p	-1.13775	0.322367
mmu-miR-547-5p	-0.03825
mmu-miR-5615-3p	1.45503
mmu-miR-5615-3p	0.247156
mmu-miR-5615-5p	-4.34782	1.54899
mmu-miR-5615-5p	-4.34782	1.54899
mmu-miR-5616-3p	0.175205	0.028519
mmu-miR-5616-5p	-3.67369	0.936327
mmu-miR-5617-5p	0.923424
mmu-miR-5618-5p	-0.03815
mmu-miR-5619-3p	2.75405
mmu-miR-5619-5p	0.923468
mmu-miR-5620-5p	0.148093	0.055923
mmu-miR-5621-3p	-3.32206	0.742186
mmu-miR-5621-5p	-2.95185
mmu-miR-5622-3p	4.23203
mmu-miR-5622-5p	1.74546
mmu-miR-5623-3p	1.58185
mmu-miR-5624-5p	0.12155	0.023284
mmu-miR-5626-3p	-0.92154
mmu-miR-5626-5p	3.3004	0.403062
mmu-miR-5709-5p	0.011593
mmu-miR-574-3p	-0.33382	0.632445
mmu-miR-574-5p	0.923514
mmu-miR-582-3p	-3.40295	22.6973	22.6973
mmu-miR-582-5p	-5.12126	2.61787	2.61787
mmu-miR-592-5p	-1.40948	0.291051
mmu-miR-598-3p	-1.94849	31.8975	31.8975
mmu-miR-598-5p	2.74301
mmu-miR-615-3p	0.767596	3.5347	3.5347
mmu-miR-615-5p	2.21559	4.47846	4.47846
mmu-miR-6236	1.98918	1.98194
mmu-miR-6238	3.56966	7.39196	7.39196
mmu-miR-6239	-2.11213	1.60813
mmu-miR-6240	2.99185	1.87513
mmu-miR-6390	-3.52614
mmu-miR-6395	0.923532
mmu-miR-6399	0.973536	0.209437
mmu-miR-6412	3.59439
mmu-miR-6418-3p	0.425956	0.079765
mmu-miR-6516-3p	-4.46655	2.16504	2.16504
mmu-miR-6516-5p	0.62614	0.327775
mmu-miR-652-3p	-2.43527	54.0577	54.0577
mmu-miR-652-5p	-5.60705	4.14651	4.14651
mmu-miR-653-5p	-0.03815
mmu-miR-6538	5.65473	2.04326	2.04326
mmu-miR-6539	-1.72867	5.06986	5.06986
mmu-miR-6540-3p	0.923469
mmu-miR-6540-5p	-3.82543
mmu-miR-664-3p	2.79343	23.8887	23.8887
mmu-miR-664-5p	1.89114	11.2963	11.2963
mmu-miR-666-3p	-1.96646
mmu-miR-666-5p	-1.02623	2.07102	2.07102
mmu-miR-667-3p	1.63731	6.53629	6.53629
mmu-miR-667-5p	-2.42863	6.22922	6.22922
mmu-miR-668-3p	0.349332	0.307017
mmu-miR-668-5p	0.92344
mmu-miR-669a-3-3p	-1.50795
mmu-miR-669b-3p	0.966522
mmu-miR-669b-5p	-0.24079	0.181542
mmu-miR-669c-5p	1.48033	13.5025	13.5025
mmu-miR-669d-2-3p	0.927205
mmu-miR-669d-3p	0.927205
mmu-miR-669d-5p	-3.56256	1.81801
mmu-miR-669d-5p	-2.92917	1.55202
mmu-miR-669e-3p	-1.04503	0.190832
mmu-miR-669e-5p	-1.63266	5.25052	5.25052
mmu-miR-669f-3p	-3.35336	3.05927	3.05927
mmu-miR-669f-5p	-0.58438	0.474015
mmu-miR-669g	-0.03815
mmu-miR-669h-5p	2.41417	8.20922	8.20922
mmu-miR-669l-3p	2.297	0.470985
mmu-miR-669l-5p	0.008095	0.008812
mmu-miR-669m-3p	-0.69968	0.10066
mmu-miR-669m-3p	-0.69968	0.10066
mmu-miR-669m-5p	-0.24079	0.181542
mmu-miR-669m-5p	-0.24079	0.181542
mmu-miR-669n	1.70924
mmu-miR-669o-5p	0.33733	0.756838
mmu-miR-669p-3p	-3.84924	0.987214
mmu-miR-669p-3p	-3.84924	0.987214
mmu-miR-670-3p	-3.43597	0.700788
mmu-miR-670-5p	-2.59102	0.494387
mmu-miR-671-3p	0.879488	3.33405	3.33405
mmu-miR-671-5p	-0.83374	3.74318	3.74318
mmu-miR-672-3p	0.923574
mmu-miR-672-5p	1.97436	7.69847	7.69847
mmu-miR-674-3p	-0.1576	0.253712
mmu-miR-674-5p	0.196321	0.207034
mmu-miR-675-5p	0.92345
mmu-miR-676-5p	0.923484
mmu-miR-677-3p	-3.36627	0.700788
mmu-miR-677-5p	-1.84163	2.50942	2.50942
mmu-miR-679-3p	-1.59615	0.607649
mmu-miR-679-5p	-1.79666	8.82053	8.82053
mmu-miR-688	1.88526
mmu-miR-6896-3p	3.67965
mmu-miR-6896-5p	-0.69657	0.309949
mmu-miR-6897-3p	-2.71606
mmu-miR-6897-5p	0.923554
mmu-miR-6898-5p	0.978842	0.162693
mmu-miR-6899-3p	1.08461	1.30117
mmu-miR-6900-3p	1.16439	0.98819
mmu-miR-6900-5p	-2.78624
mmu-miR-6901-3p	-2.23831	0.908584
mmu-miR-6901-5p	-1.25926	0.377041
mmu-miR-6902-3p	2.37776
mmu-miR-6902-5p	0.923499
mmu-miR-6904-3p	0.501495
mmu-miR-6904-5p	1.95282
mmu-miR-6905-3p	0.923484
mmu-miR-6905-5p	4.32671	0.807149
mmu-miR-6906-3p	-2.29575
mmu-miR-6907-3p	2.73034
mmu-miR-6907-5p	-1.10908
mmu-miR-6908-3p	0.923471
mmu-miR-6909-3p	-1.01371
mmu-miR-6909-5p	0.709836	0.178997
mmu-miR-6910-3p	-0.03828
mmu-miR-6910-5p	-0.95011
mmu-miR-6911-3p	-1.54917	1.76076
mmu-miR-6911-5p	-3.0014	0.883681
mmu-miR-6912-3p	-0.84953
mmu-miR-6912-5p	2.74868	1.42817
mmu-miR-6913-3p	-2.91182	0.50129
mmu-miR-6913-5p	0.923523
mmu-miR-6914-3p	1.34556	0.378146
mmu-miR-6914-5p	-1.10917
mmu-miR-6915-3p	1.47704
mmu-miR-6915-5p	-0.03824
mmu-miR-6916-3p	-2.08791
mmu-miR-6916-5p	-0.92102
mmu-miR-6918-3p	-0.03815
mmu-miR-6918-5p	3.0136	2.64151	2.64151
mmu-miR-6919-3p	3.96726
mmu-miR-6919-5p	-0.03827
mmu-miR-6921-3p	1.76425
mmu-miR-6921-5p	0.923531
mmu-miR-6922-3p	2.48041
mmu-miR-6922-5p	1.69689	0.38638
mmu-miR-6925-5p	-0.03825
mmu-miR-6926-3p	-1.10927
mmu-miR-6926-5p	2.48041
mmu-miR-6927-3p	0.923469
mmu-miR-6928-3p	1.29321	0.181542
mmu-miR-6928-5p	0.923468
mmu-miR-6929-3p	-0.36111	0.05422
mmu-miR-6929-5p	0.923477
mmu-miR-6930-5p	0.923601	0.118206
mmu-miR-6931-3p	-0.20927
mmu-miR-6931-5p	-0.03823
mmu-miR-6932-3p	-3.62409
mmu-miR-6932-5p	-0.18887	0.040344
mmu-miR-6933-3p	-0.92103
mmu-miR-6933-5p	-1.23167	0.612898
mmu-miR-693-3p	-2.88452
mmu-miR-6934-5p	1.80208	0.238845
mmu-miR-6935-3p	-3.09766	0.553678
mmu-miR-6935-5p	-1.90335
mmu-miR-6936-5p	-0.03815
mmu-miR-6937-3p	-0.03821
mmu-miR-6937-5p	1.06376	0.588781
mmu-miR-6938-3p	-1.0177
mmu-miR-6939-3p	1.64176	0.400842
mmu-miR-694	-4.38214	2.15465	2.15465
mmu-miR-6940-3p	0.923566
mmu-miR-6940-5p	0.9236
mmu-miR-6942-3p	2.52582
mmu-miR-6942-5p	3.17859
mmu-miR-6943-3p	2.63292	0.63021
mmu-miR-6943-5p	-0.94968
mmu-miR-6944-3p	2.2224	4.77376	4.77376
mmu-miR-6944-5p	1.88526
mmu-miR-6945-3p	1.28709	1.35072
mmu-miR-6946-3p	-0.13837	0.02619
mmu-miR-6946-5p	2.37452
mmu-miR-6947-5p	1.1952	0.362635
mmu-miR-6948-3p	0.714608	0.093393
mmu-miR-6948-5p	-2.72511
mmu-miR-6951-5p	-0.03817
mmu-miR-6952-3p	1.73857	3.25763	3.25763
mmu-miR-6952-5p	-0.42217	0.067406
mmu-miR-6953-3p	0.55162
mmu-miR-6953-5p	0.923408
mmu-miR-6954-3p	2.76885	0.735432
mmu-miR-6954-5p	-0.20475
mmu-miR-6955-3p	-1.47821
mmu-miR-6955-5p	-4.75295	1.76631
mmu-miR-6956-3p	-3.30359	4.44354	4.44354
mmu-miR-6956-5p	-2.99091	0.426035
mmu-miR-6958-3p	-0.11457	0.009326
mmu-miR-6958-5p	0.923499
mmu-miR-6959-3p	1.30793	0.238092
mmu-miR-6959-5p	1.40393	0.980954
mmu-miR-6960-5p	0.717536	0.400953
mmu-miR-6962-3p	4.75666	1.35036
mmu-miR-6962-5p	-0.77505
mmu-miR-6963-3p	1.30886	0.283599
mmu-miR-6963-5p	-1.39147
mmu-miR-6964-3p	-3.04009	0.812928
mmu-miR-6964-5p	-0.03815
mmu-miR-6965-3p	0.173085	0.086508
mmu-miR-6965-5p	0.923567
mmu-miR-6966-3p	-1.37296	0.45821
mmu-miR-6966-5p	2.57117
mmu-miR-6967-3p	0.635171	0.327775
mmu-miR-6967-3p	0.635171	0.327775
mmu-miR-6967-5p	1.3943	0.395946
mmu-miR-6967-5p	1.3943	0.395946
mmu-miR-6968-3p	0.729624
mmu-miR-6970-3p	2.12752	0.345704
mmu-miR-6970-5p	1.03739
mmu-miR-6971-3p	-1.3629	0.185853
mmu-miR-6971-5p	1.88521
mmu-miR-6974-5p	1.88526
mmu-miR-6975-3p	0.8805	0.145703
mmu-miR-6976-3p	0.977525	0.120088
mmu-miR-6976-5p	1.56415
mmu-miR-6977-3p	-2.19591	0.354429
mmu-miR-6977-5p	2.14291
mmu-miR-6978-3p	0.92344
mmu-miR-6979-3p	2.10862	4.75349	4.75349
mmu-miR-6979-5p	1.88522
mmu-miR-698-3p	0.923484
mmu-miR-6984-3p	1.88529
mmu-miR-6984-5p	2.45526
mmu-miR-6985-3p	0.923557
mmu-miR-6985-5p	4.71566
mmu-miR-698-5p	4.40983	1.00333
mmu-miR-6986-5p	2.61414	1.00333
mmu-miR-6987-3p	2.37554
mmu-miR-6987-5p	2.53115	0.495548
mmu-miR-6988-3p	2.27239	6.35912	6.35912
mmu-miR-6988-5p	3.04484
mmu-miR-6989-3p	-0.09641	0.02473
mmu-miR-6989-5p	5.42802
mmu-miR-6990-5p	-0.93888
mmu-miR-6991-3p	0.316191	0.037564
mmu-miR-6991-5p	1.04137	0.247214
mmu-miR-6992-3p	-0.03815
mmu-miR-6992-5p	1.38175	0.291051
mmu-miR-6993-3p	0.923387
mmu-miR-6993-5p	4.96587
mmu-miR-6994-3p	-0.37711	0.12507
mmu-miR-6994-5p	0.923484
mmu-miR-6995-3p	-2.44674	0.421781
mmu-miR-6995-5p	-0.85194
mmu-miR-6997-3p	2.02448
mmu-miR-6997-5p	2.15859	1.27001
mmu-miR-6998-3p	-1.48434
mmu-miR-6998-5p	2.48045
mmu-miR-7000-5p	-0.03826
mmu-miR-7001-5p	0.923566
mmu-miR-7002-5p	0.962244	0.303987
mmu-miR-7003-5p	5.07442	0.871802
mmu-miR-700-3p	-2.65211	10.291	10.291
mmu-miR-700-5p	-2.46008	9.60086	9.60086
mmu-miR-7006-3p	-2.24174
mmu-miR-7006-5p	0.923468
mmu-miR-7007-5p	1.88526
mmu-miR-7008-3p	0.530632	0.067069
mmu-miR-7008-5p	1.11273
mmu-miR-7009-3p	1.64032	0.327775
mmu-miR-7009-5p	-0.15185	0.032435
mmu-miR-7012-3p	0.711287	0.088529
mmu-miR-7012-5p	1.17978
mmu-miR-7013-3p	0.899841	0.172921
mmu-miR-7013-5p	0.923488
mmu-miR-701-3p	0.923484
mmu-miR-7014-5p	1.81608	0.29339
mmu-miR-7015-3p	-0.1049	0.064189
mmu-miR-7015-5p	0.689549
mmu-miR-701-5p	-2.48215
mmu-miR-7016-3p	3.14057
mmu-miR-7016-5p	0.675528
mmu-miR-7017-5p	-2.07928	0.396483
mmu-miR-7018-3p	0.597643
mmu-miR-7020-3p	-0.77489
mmu-miR-7020-5p	3.11448	0.320635
mmu-miR-7021-3p	2.23213	0.655828
mmu-miR-7021-5p	-0.35007	0.0573
mmu-miR-7022-3p	0.923566
mmu-miR-7022-5p	-1.23955
mmu-miR-702-3p	2.09395	8.08757	8.08757
mmu-miR-7024-5p	1.4229	0.253708
mmu-miR-7025-3p	-1.25301	0.268055
mmu-miR-7025-5p	-1.40678
mmu-miR-702-5p	0.892671	0.272671
mmu-miR-7026-3p	1.05105	0.319235
mmu-miR-7026-5p	0.79772	0.297692
mmu-miR-7027-3p	4.63276	1.10789
mmu-miR-7028-3p	0.923566
mmu-miR-7028-5p	5.86599	0.479466
mmu-miR-7029-3p	-0.18161	0.02473
mmu-miR-7030-3p	-0.42349	0.180813
mmu-miR-7030-5p	2.92084	0.346086
mmu-miR-7031-3p	5.16373	0.378146
mmu-miR-7031-5p	2.88085
mmu-miR-7032-3p	0.986255	0.149717
mmu-miR-7033-5p	-0.19727	0.02473
mmu-miR-7034-3p	-0.92185
mmu-miR-7034-5p	3.63101
mmu-miR-7035-3p	1.10025	0.360405
mmu-miR-7035-5p	0.923525
mmu-miR-7036a-3p	-2.47848
mmu-miR-7036a-5p	-1.57232
mmu-miR-7036b-3p	3.12331
mmu-miR-7036b-5p	-3.78642	0.862886
mmu-miR-7037-5p	-0.03823
mmu-miR-7038-5p	1.75755	0.710211
mmu-miR-7039-3p	1.88508
mmu-miR-7039-5p	-2.37914
mmu-miR-704	-3.0378	22.746	22.746
mmu-miR-7040-5p	4.74052
mmu-miR-7041-3p	1.11543
mmu-miR-7041-5p	0.087226	0.02082
mmu-miR-7042-3p	1.5291	0.443352
mmu-miR-7042-5p	1.5978	0.277146
mmu-miR-7045-3p	5.26083	0.714579
mmu-miR-7046-3p	-2.76751
mmu-miR-7046-5p	-0.08299
mmu-miR-7048-3p	2.2336	0.565216
mmu-miR-7048-5p	0.923468
mmu-miR-7049-3p	0.923484
mmu-miR-7049-5p	3.07723	0.755822
mmu-miR-7051-5p	-0.03815
mmu-miR-7052-3p	1.85284
mmu-miR-7053-3p	-2.38018
mmu-miR-7053-5p	-0.03807
mmu-miR-7054-3p	-0.05683
mmu-miR-7054-5p	1.59348	0.535907
mmu-miR-7056-5p	0.923598
mmu-miR-7057-3p	0.923484
mmu-miR-7057-5p	-0.03815
mmu-miR-7058-5p	4.48154
mmu-miR-7059-3p	2.93989
mmu-miR-7059-5p	0.176127	0.048657
mmu-miR-7060-3p	1.88516
mmu-miR-7060-5p	2.52579
mmu-miR-7061-5p	1.14349	0.411153
mmu-miR-7062-3p	2.75423
mmu-miR-7062-5p	-0.77489
mmu-miR-7063-3p	2.72738	2.23746	2.23746
mmu-miR-7063-5p	0.603718	0.209437
mmu-miR-7064-3p	0.923499
mmu-miR-7064-5p	-1.10917
mmu-miR-7065-3p	1.31672	0.428705
mmu-miR-7067-3p	2.48973	2.67065	2.67065
mmu-miR-7067-5p	-1.12611
mmu-miR-7068-3p	-1.60412	1.25685
mmu-miR-7069-3p	2.28022
mmu-miR-7069-5p	0.556329	0.093466
mmu-miR-7070-3p	-0.78193	0.426802
mmu-miR-7070-5p	0.882574	0.168631
mmu-miR-7071-3p	-0.03815
mmu-miR-7071-5p	-0.92144
mmu-miR-7073-3p	1.88519
mmu-miR-7073-5p	2.1689	3.8855	3.8855
mmu-miR-7074-3p	2.6351
mmu-miR-7075-3p	-0.60574	0.345704
mmu-miR-7075-5p	-0.77489
mmu-miR-7077-3p	-1.5053
mmu-miR-7078-5p	2.12622
mmu-miR-7079-3p	0.222717	0.228384
mmu-miR-7079-5p	-2.43879
mmu-miR-7081-3p	0.266699	0.04289
mmu-miR-7082-3p	0.923672
mmu-miR-7082-5p	1.88526
mmu-miR-7083-3p	2.37908
mmu-miR-7083-5p	0.413656	0.152931
mmu-miR-708-3p	-2.65483	5.12232	5.12232
mmu-miR-7084-3p	0.923555
mmu-miR-7084-5p	1.18867	0.230269
mmu-miR-7085-3p	0.923424
mmu-miR-7085-5p	-0.03815
mmu-miR-708-5p	-2.93089	2.61637	2.61637
mmu-miR-7087-5p	2.75412
mmu-miR-7089-3p	-0.50662	0.069104
mmu-miR-7089-5p	-1.63666
mmu-miR-7090-3p	0.416243	0.069104
mmu-miR-7091-3p	-4.2486	6.8199	6.8199
mmu-miR-7091-5p	-2.34548	1.54835
mmu-miR-7093-3p	-1.8622	1.15993
mmu-miR-7093-5p	-0.03815
mmu-miR-7115-3p	0.923566
mmu-miR-7115-5p	-2.80384	0.756838
mmu-miR-7116-3p	0.051787	0.007867
mmu-miR-7117-3p	0.430706	0.1604
mmu-miR-7117-5p	0.780072	0.226692
mmu-miR-7118-3p	1.93478	0.756838
mmu-miR-7118-5p	0.923528
mmu-miR-7119-3p	0.923419
mmu-miR-7119-5p	-0.03818
mmu-miR-7211-5p	3.73759
mmu-miR-7212-5p	1.16918	0.168631
mmu-miR-7219-3p	2.82671	1.30738
mmu-miR-7219-5p	1.74263
mmu-miR-7224-3p	-3.38365
mmu-miR-7226-3p	-0.19033	0.046608
mmu-miR-7226-5p	0.923595
mmu-miR-7227-3p	3.11111
mmu-miR-7228-5p	0.923499
mmu-miR-7231-5p	1.88539
mmu-miR-7235-3p	0.923418
mmu-miR-7237-3p	-0.03808
mmu-miR-7237-5p	-1.62326
mmu-miR-7238-5p	0.923499
mmu-miR-7240-5p	1.33805	0.24831
mmu-miR-741-3p	0.92345
mmu-miR-744-3p	-3.19051	4.05053	4.05053
mmu-miR-744-5p	-0.60931	3.13538	3.13538
mmu-miR-758-3p	-5.21572	3.61368	3.61368
mmu-miR-760-3p	1.79874	5.21426	5.21426
mmu-miR-763	-1.3551
mmu-miR-7646-3p	0.923484
mmu-miR-7646-5p	-0.84961
mmu-miR-7647-3p	0.537131	0.096268
mmu-miR-7647-5p	-0.10717
mmu-miR-7648-3p	1.30332	1.18746
mmu-miR-7648-5p	0.923484
mmu-miR-7649-3p	-0.03818
mmu-miR-7649-5p	-0.03815
mmu-miR-7650-5p	0.062366	0.00918
mmu-miR-7651-5p	-0.04881	0.007405
mmu-miR-7652-3p	0.339377	0.116513
mmu-miR-7652-5p	2.48601	0.786131
mmu-miR-7653-3p	0.869471	0.077174
mmu-miR-7653-5p	0.998695	0.378146
mmu-miR-7654-3p	2.75423
mmu-miR-7654-5p	-0.95013
mmu-miR-7655-3p	1.21141	1.01569
mmu-miR-7655-5p	-0.91979
mmu-miR-7658-3p	1.27059	0.438028
mmu-miR-7658-5p	0.972706	1.25227
mmu-miR-7659-5p	-0.27898	0.048406
mmu-miR-7660-3p	0.964028
mmu-miR-7660-5p	-0.56387
mmu-miR-7661-3p	-1.03719	0.314808
mmu-miR-7662-3p	-0.03815
mmu-miR-7662-5p	0.923455
mmu-miR-7663-3p	1.88363	0.347825
mmu-miR-7664-3p	0.778388	0.156372
mmu-miR-7666-3p	2.10002	3.44535	3.44535
mmu-miR-7667-3p	0.293471	0.079765
mmu-miR-7668-3p	3.55873	0.655877
mmu-miR-7668-5p	1.6396	0.320957
mmu-miR-7669-5p	-2.64314
mmu-miR-7670-3p	2.78982
mmu-miR-7671-3p	1.56432	0.079765
mmu-miR-7671-5p	-0.03815
mmu-miR-7672-3p	2.01367	0.43057
mmu-miR-7672-5p	-0.0382
mmu-miR-7673-5p	3.1782
mmu-miR-7674-3p	1.5475	0.160398
mmu-miR-7674-5p	1.1936	0.239668
mmu-miR-7675-3p	-1.80199	0.314808
mmu-miR-7675-5p	-0.03815
mmu-miR-7676-3p	-1.57228
mmu-miR-7676-3p	-1.57228
mmu-miR-7677-3p	0.181804	0.035563
mmu-miR-7678-3p	-1.56175	0.188005
mmu-miR-7678-5p	-0.77478
mmu-miR-7679-3p	-0.34645	0.055923
mmu-miR-7679-5p	1.9016	0.710221
mmu-miR-7680-3p	0.574146	0.17189
mmu-miR-7680-5p	-0.03823
mmu-miR-7681-3p	0.923493
mmu-miR-7681-5p	2.79395
mmu-miR-7682-3p	2.08309	0.713578
mmu-miR-7687-3p	0.923592
mmu-miR-7687-5p	0.922183	0.121415
mmu-miR-7688-5p	-0.03821
mmu-miR-7689-3p	-0.05855	0.008976
mmu-miR-770-3p	0.923499
mmu-miR-7a-1-3p	-1.76801	2.87065	2.87065
mmu-miR-7a-2-3p	-0.03818
mmu-miR-7a-5p	1.1369	25.3841	25.3841
mmu-miR-7a-5p	1.12479	24.7631	24.7631
mmu-miR-7b-5p	1.11945	9.23969	9.23969
mmu-miR-802-3p	0.923448
mmu-miR-802-5p	0.923484
mmu-miR-8091	2.53238
mmu-miR-8092	0.923426
mmu-miR-8093	0.923499
mmu-miR-8094	1.88529
mmu-miR-8097	0.923483
mmu-miR-8098	-0.03812
mmu-miR-8100	3.81498	0.819376
mmu-miR-8102	2.23641	0.489226
mmu-miR-8103	1.45061	2.26942	2.26942
mmu-miR-8105	-0.72	0.196675
mmu-miR-8106	-0.48077	0.151909
mmu-miR-8108	2.52586
mmu-miR-8111	-0.19852	0.067406
mmu-miR-8112	1.67953	4.00147	4.00147
mmu-miR-8114	1.16706	0.24831
mmu-miR-8116	0.923471
mmu-miR-8117	2.7543
mmu-miR-8118	-1.29192	0.303987
mmu-miR-8120	-3.40297	1.39974
mmu-miR-871-3p	-0.83193	0.093466
mmu-miR-872-3p	-2.01947	16.925	16.925
mmu-miR-872-5p	-2.91266	86.9694	86.9694
mmu-miR-874-3p	0.923499
mmu-miR-877-3p	1.49279	2.58994	2.58994
mmu-miR-877-5p	1.88242	21.2469	21.2469
mmu-miR-878-3p	0.923434
mmu-miR-878-5p	0.923382
mmu-miR-880-3p	0.92345
mmu-miR-881-3p	0.92338	0.064876
mmu-miR-92a-1-5p	-5.50056	13.9926	13.9926
mmu-miR-92a-3p	2.66806	49.9268	49.9268
mmu-miR-92a-3p	2.513	24.1212	24.1212
mmu-miR-92b-3p	1.94493	18.3969	18.3969
mmu-miR-92b-5p	2.57006	8.09809	8.09809
mmu-miR-93-3p	-0.86262	0.85398
mmu-miR-93-5p	-2.26433	21.5777	21.5777
mmu-miR-9-3p	-1.44134	3.3957	3.3957
mmu-miR-9-3p	-1.44134	3.3957	3.3957
mmu-miR-9-3p	-1.45336	3.38951	3.38951
mmu-miR-9-5p	0.824408	11.2924	11.2924
mmu-miR-9-5p	0.824457	11.2856	11.2856
mmu-miR-9-5p	0.824457	11.2856	11.2856
mmu-miR-96-3p	0.672025	0.088529
mmu-miR-96-5p	-1.90612	26.0578	26.0578
mmu-miR-9769-3p	-0.67489	0.390613
mmu-miR-98-3p	0.626608	0.550386
mmu-miR-98-5p	1.56412	22.9807	22.9807
mmu-miR-99a-3p	-3.91042	2.40608	2.40608
mmu-miR-99a-5p	-2.8691	107.56	107.56
mmu-miR-99b-3p	0.10386	0.259549
mmu-miR-99b-5p	0.715768	6.3046	6.3046

## Sheet: Extended FIgure 1e
	Wt	PUS1 KD Day 3	PUS1 KD Day 6
miR-16-5p	0.793701	1.15264	-0.49972
miR-20a-5p	0.75779	0.74822	-0.06236
miR-30c-1-3p	0.51696	1.06978	-0.52643
miR-342-3p	0.957428	0.67624	-0.52632
let-7a2-5p	1.70993	2.08209	2.47995
let-7c-5p	0.946294	1.16755	1.63985
let-7d-5p	1.23848	1.4228	2.05506
let-7g-5p	1.33386	1.41198	1.64862

## Sheet: Extended Figure 1g
NHP2-Enrichment	Psi-IP enrichment	Enriched
2.6059	13.9677	13.9677
6.5085	13.0938	13.0938
4.1158	12.8479	12.8479
3.9347	12.4717	12.4717
0.8173	11.4499	11.4499
2.9974	11.0086	11.0086
4.1036	10.9793	10.9793
1.9867	10.761	10.761
2.4453	10.7533	10.7533
-0.1775	10.451	10.451
1.232	10.4069	10.4069
4.0491	10.3998	10.3998
3.6498	10.3494	10.3494
4.384	10.3073	10.3073
4.1786	10.1203	10.1203
1.8082	10.0402	10.0402
11.457	9.61393	9.61393
0.3906	8.98814	8.98814
5.823	8.85704	8.85704
6.8266	8.824	8.824
6.5984	8.36971	8.36971
10.915	8.20962	8.20962
9.1447	7.59286	7.59286
1.3406	7.5572	7.5572
4.3433	7.50914	7.50914
4.9895	7.41708	7.41708
0.4378	6.53994	6.53994
5.7952	6.40334	6.40334
4.3953	6.31163	6.31163
0.9525	6.12562	6.12562
7.2448	6.02956	6.02956
3.5513	5.84461	5.84461
1.4059	5.79599	5.79599
2.247	5.75637	5.75637
10.569	5.70936	5.70936
5.2238	5.54928	5.54928
5.8383	5.49957	5.49957
3.6901	5.42519	5.42519
3.3414	5.10755	5.10755
0.9956	5.07344	5.07344
7.0344	4.89278	4.89278
2.1778	4.8437	4.8437
4.4348	4.75708	4.75708
4.3769	4.60029	4.60029
2.7434	4.42972	4.42972
0.5286	2.65521	2.65521
3.1175	2.63893	2.63893
3.9154	-0.788762	-0.788762
3.1106	-1.32598	-1.32598
2.4637	-14	-14
4.1429	-14	-14
2.5434	-14	-14
6.39	-14	-14
3.8585	-14	-14
5.0709	-14	-14
5.4486	-14	-14
6.422	-14	-14
8.1165	-14	-14
2.7711	-14	-14
4.0955	-14	-14
7.8711	-14	-14
3.2075	-14	-14
5.4859	-14	-14
3.8882	-14	-14
3.523	-14	-14
8.9446	-14	-14
5.4467	-14	-14
3.5371	-14	-14
4.0621	-14	-14
5.3528	-14	-14
4.3219	-14	-14
6.2837	-14	-14
1.6601	-14	-14
1.6891	-14	-14
1.1813	-14	-14
2.3435	11.2233
1.8381	11.0798
-0.7232	10.5259
5.8189	9.92431
10.266	8.79126
4.8703	8.73604
0.9899	8.45386
-0.4992	8.33371
-0.8507	8.19314
-0.8368	8.18908
-2.327	7.8454
0.1243	7.80596
-5.4191	7.75293
-4.5204	7.73941
2.0424	7.67329
0.3294	7.57028
4.2823	7.42947
2.6385	7.35128
-0.0283	7.28906
2.7634	7.26961
0.9441	7.2377
-1.9531	7.16202
-3.6296	7.136
4.2859	7.0898
3.0933	7.04926
1.2525	6.98759
0.4608	6.96527
0.3939	6.91695
-4.7297	6.89273
-4.8249	6.83705
-0.8827	6.80931
0.6603	6.78702
0.5201	6.63437
0.7689	6.24052
-0.3504	5.93799
-1.0783	5.92737
2.3972	5.66146
-3.3911	5.55121
-1.363	5.52603
-0.9184	5.4823
0.1018	5.17155
0.1889	5.09153
1.6885	5.05238
-2.6511	5.01269
-14	5.00053
0.0641	4.98891
1.5473	4.94864
-0.1045	4.92271
2.8918	4.89171
-2.7685	4.8823
-2.1539	4.72671
-1.696	4.49531
0.6291	4.34679
-1.9662	4.15738
1.8159	4.08945
-0.9931	3.8408
2.138	3.05882
-4.0728	3.02311
0.1764	2.97862
-2.5334	2.3739
-3.8424	2.13027
-3.8007	1.6935
1.1454	-1.51285
1.2729	-1.92531
-4.2378	-14
-2.6557	-14
-0.7211	-14
0.0799	-14
3.1677	-14
1.1089	-14
3.6408	-14
4.2164	-14
3.6441	-14
6.5486	-14
-0.5755	-14
1.5788	-14
-14	-14
-2.4288	-14
-14	-14
-6.0345	-14
-14	-14
-14	-14
1.7433	-14
0.9291	-14
-3.9062	-14
-14	-14
3.2124	-14
-14	-14
-0.5796	-14
3.3795	-14
-0.0688	-14
-6.0254	-14
-4.2583	-14
-4.5519	-14
-14	-14
-0.1143	-14
2.9803	-14
-14	-14
-14	-14
6.2214	-14
5.4793	-14
4.0811	-14
0.7056	-14
-2.4172	-14
-1.5834	-14
-0.2897	-14
-0.5497	-14
3.1214	-14
-0.3454	-14
-1.2633	-14
3.1966	-14
-1.5606	-14
-14	-14
-4.7202	-14
-14	-14
-0.7223	-14
3.2531	-14
-7.816	-14
-3.4509	-14
3.3882	-14
-6.6627	-14
-14	-14
-14	-14
4.8328	-14
-1.9254	-14
-0.7499	-14
-14	-14
-0.9475	-14
-14	-14
1.7926	-14
2.5766	-14
2.3028	-14
-1.5459	-14
-8.6093	-14
1.7351	-14
2.4592	-14
2.3452	-14
-14	-14
-1.0106	-14
-1.0125	-14
-14	-14
-14	-14
-4.5754	-14
-0.9777	-14
-3.2758	-14
0.3135	-14
-7.6342	-14
-2.5609	-14
-1.0623	-14
-8.5252	-14
4.3682	-14
3.3028	-14
8.9881	-14
9.7557	-14
-1.552	-14
2.5816	-14
-4.2423	-14
0.3668	-14
-1.5603	-14
-1.1329	-14
4.3341	-14
-5.3687	-14
0.3697	-14
4.0448	-14
-14	-14
-4.5293	-14
1.5151	-14
-2.8785	-14
-2.979	-14
-1.374	-14
-3.6036	-14
7.0415	-14
-0.0136	-14
5.0377	-14
-3.1987	-14
-6.468	-14
-1.2345	-14
1.8143	-14
-4.3898	-14
3.9896	-14
-1.3803	-14
-14	-14
2.7463	-14
-2.5069	-14
1.6446	-14
2.4821	-14
5.0954	-14
-1.3624	-14
-2.0576	-14
2.8725	-14
-14	-14
-0.5487	-14
-14	-14
1.5678	-14
4.2315	-14
7.2241	-14
1.5876	-14
-0.3641	-14
0.4915	-14
-14	-14
-6.4749	-14
8.272	-14
0.1027	-14
-7.4603	-14
-7.4295	-14
-4.3779	-14
-14	-14
-14	-14
-14	-14
-14	-14
-1.6994	-14
-14	-14
0.2538	-14
0.117	-14
-14	-14
3.8555	-14
-2.3113	-14
-1.6683	-14
-1.423	-14
-4.0091	-14
-1.7521	-14
-4.0636	-14
5.1222	-14
-1.574	-14
-1.4997	-14
-14	-14
-3.2267	-14
10.517	-14
-14	-14
-5.7791	-14
-0.2963	-14
-14	-14
-5.29	-14
4.3098	-14
-14	-14
-14	-14
-1.5438	-14
-0.8433	-14
-14	-14
-0.4428	-14
-0.5797	-14
-0.0185	-14

## Sheet: Extended Figure 1h
NHP2-Enriched	Non-enriched
13.9677	11.2233
13.0938	11.0798
12.8479	10.5259
12.4717	9.92431
11.4499	8.79126
11.0086	8.73604
10.9793	8.45386
10.761	8.33371
10.7533	8.19314
10.451	8.18908
10.4069	7.8454
10.3998	7.80596
10.3494	7.75293
10.3073	7.73941
10.1203	7.67329
10.0402	7.57028
9.61393	7.42947
8.98814	7.35128
8.85704	7.28906
8.824	7.26961
8.36971	7.2377
8.20962	7.16202
7.59286	7.136
7.5572	7.0898
7.50914	7.04926
7.41708	6.98759
6.53994	6.96527
6.40334	6.91695
6.31163	6.89273
6.12562	6.83705
6.02956	6.80931
5.84461	6.78702
5.79599	6.63437
5.75637	6.24052
5.70936	5.93799
5.54928	5.92737
5.49957	5.66146
5.42519	5.55121
5.10755	5.52603
5.07344	5.4823
4.89278	5.17155
4.8437	5.09153
4.75708	5.05238
4.60029	5.01269
4.42972	5.00053
2.65521	4.98891
2.63893	4.94864
-0.788762	4.92271
-1.32598	4.89171
	4.8823
	4.72671
	4.49531
	4.34679
	4.15738
	4.08945
	3.8408
	3.05882
	3.02311
	2.97862
	2.3739
	2.13027
	1.6935
	-1.51285
	-1.92531
