# Supplementary material for: Pseudouridine guides germline small RNA transport and epigenetic inheritance
Source: Nat Struct Mol Biol. 2024 Sep 6;32(2):277–86. doi: 10.1038/s41594-024-01392-6 (PMC11832342; doi:10.1038/s41594-024-01392-6)
Supplement: Supplementary file 9 — Statistical source data. [file 41594_2024_1392_MOESM9_ESM.xlsx]

## Sheet: Extended_Data_Figure_2c
	Wild-type	pus7-/-
TATGGTGTAGTGGTTAGCACTCTGG	-7.13508	-5.76101	UNUAR
TGTAGTGGTTAGCACTCTGG	-7.00732	-3.46803	UNUAR
GATTTAGGCTCTGGTCCGAAAGGGC	-6.43929	-7.76015	UNUAR
ATTTAGGCTCTGGTCCGAAAGGGCG	-6.2529	-4.02505	UNUAR
GTCTGGGTGGTGTAGTCGGTTATC	-6.05238	-2.11574	UNUAR
GTGTAGTGGTTAGCACTCTGG	-5.9053	-4.99942	UNUAR
GTCGTTGTAGTATAGTGGTAAGTAT	-5.49145	-3.60822	UNUAR
GGTTCTATGGTCTAGCGGTTAGG	-5.33258	-4.39764	UNUAR
GGTGGCTGTAGTTTAGTGGTT	-5.13504	-1.4772	UNUAR
GTTTGGTCTAGTGGTATGATTCTCG	-5.03319	-0.821748	UNUAR
TGGCTGTAGTTTAGTGGTAAGAATT	-5.02354	-0.83893	UNUAR
GGCTGTAGTTTAGTGGTTAGAAT	-4.72755	-1.35529	UNUAR
GTGGCTGTAGTTTAGTGGTAAGAA	-4.68222	-0.346718	UNUAR
GGTTTCGTGGTGTAGTTGGTTATC	-4.67807	-2.79969	UNUAR
GGTGGCTGTAGTTTAGTGGTTAGA	-4.66624	-1.46943	UNUAR
GGTGGCTGTAGTTTAGTGGTTAGAA	-4.65433	-1.58752	UNUAR
GCACCAGTCGTCTAGTGGTAGAAT	-4.64008	-0.183189	UNUAR
GGTGGCTGTAGTTTAGTGGTTAG	-4.53693	-1.52079	UNUAR
GGTGGTTGTAGTATAGCGGTTAGT	-4.41584	-0.853826	UNUAR
GGTGGCTGTAGTTTAGTGGTAA	-4.36154	-1.03768	UNUAR
GTTTGGTCTAGTGGTATGATTCT	-4.36077	-1.0461	UNUAR
GCTGTAGTTTAGTGGTAAGAAT	-4.32925	-0.69043	UNUAR
GGTGGCTGTAGTTTAGTGGT	-4.31332	-1.21294	UNUAR
GTGGCTGTAGTTTAGTGGTTAGAAT	-4.30137	-0.730318	UNUAR
GTGGCTGTAGTTTAGTGGTAAGAAT	-4.25316	-0.690736	UNUAR
GCACCAGTTGTCTAGTGGTAGAATA	-4.22957	-0.897407	UNUAR
GGTGGCTGTAGTTTAGTGGTAAGAA	-4.19623	-1.0465	UNUAR
GGCTGTAGTTTAGTGGTAAGAAT	-4.16319	-0.811908	UNUAR
GCTGTAGTTTAGTGGTTAGAATTCC	-4.15432	-1.82787	UNUAR
GGTGGCTGTAGTTTAGTGGTA	-4.13339	-0.914648	UNUAR
TCCGTCGTAGTCTAGCTGGTTAGG	-4.1191	-0.845496	UNUAR
GCACCAGTGGTCTAGTGGTAGAAC	-4.09038	-1.05853	UNUAR
GGTGGCTGTAGTTTAGTGGTAAG	-4.08414	-0.992712	UNUAR
GCACCAGTGGTCTAGTGGTAGAAT	-4.08264	-0.613755	UNUAR
TCCGTTGTAGTCTAGCTGGTTAGG	-4.01749	-1.2913	UNUAR
GCACCAGTAGTCTAGTGGTAGAAT	-3.99795	-0.539198	UNUAR
GCACCAGTGGTCTAGTGGTAGAATA	-3.97588	-0.357051	UNUAR
GTGGTCTAGTGGTAGAATAGTACC	-3.96663	-0.346557	UNUAR
CCAGTGGTCTAGTGGTAGAATAGTA	-3.95118	-1.39104	UNUAR
GCACCAGTTGTCTAGTGGTAGAAT	-3.94507	-0.638081	UNUAR
GTCGTTGTAGTATAGTGGTAAGT	-3.91372	-1.52203	UNUAR
GGTGGCTGTAGTTTAGTGGTAAGA	-3.91241	-0.93709	UNUAR
CTGTAATGACGGTTCGACTC	-3.90915	-6.71165	UNUAR
CCAGTGGTCTAGTGGTAGAAT	-3.86928	-0.802301	UNUAR
CCAGTGGTCTAGTGGCATGAT	-3.77289	-0.644763	UNUAR
GTGGCTGTAGTTTAGTGGTTA	-3.7647	-0.0348891	UNUAR
GTGGTTGTAGTATAGCGGTT	-3.76443	-0.147231	UNUAR
CCAGTGGTCTAGTGGTAGAATAGT	-3.74278	-1.02901	UNUAR
GCTGTAGTTTAGTGGTAAGAATTCC	-3.72114	-0.699984	UNUAR
CCAGTGGTCTAGTGGTAGAATA	-3.70808	-0.395991	UNUAR
GTTTGGTCTAGTGGTATGATTCTC	-3.69799	-0.73592	UNUAR
CTGTAATGACGGTTCGACTCC	-3.69142	-3.46384	UNUAR
AGTGGTCTAGTGGTAGAATAGTACC	-3.6875	-0.496551	UNUAR
GCACCAGTAGTCTAGTGGTAGAATA	-3.61676	-0.196426	UNUAR
CCAGTTGTCTAGTGGTAGAAT	-3.56183	-0.579184	UNUAR
GTGGCTGTAGTTTAGTGGTAAGA	-3.43688	-0.380464	UNUAR
GTGGCTGTAGTTTAGTGGTAA	-3.43139	-0.528515	UNUAR
GTGGCTGTAGTTTAGTGGTA	-3.40992	-0.215558	UNUAR
CCAGTAGTCTAGTGGTAGAAT	-3.34369	-0.901507	UNUAR
GTGGCTGTAGTTTAGTGGTTAGA	-3.31654	-0.437175	UNUAR
GTGGCTGTAGTTTAGTGGTT	-3.28575	-0.363739	UNUAR
GTGGCTGTAGTTTAGTGGTAAG	-3.22756	-0.347612	UNUAR
TCCGTTGTAGTCTAGCTGGTCAGG	-3.21053	-0.537682	UNUAR
TCCGTTGTAGTCTAGCTGGTC	-3.20222	-0.195884	UNUAR
CCAGTAGTCTAGTGGTAGAATAGT	-3.1565	-1.32966	UNUAR
GTCGTCTAGTGGTAGAATAGTACC	-3.14858	-0.9136	UNUAR
GTGGTCTAGTGGCATGATAGTACC	-2.95059	0.164073	UNUAR
CTGTAATGACGGTTCGACTCCG	-2.92456	-3.1148	UNUAR
GCGTCTGTAGCTCAGTGGATAG	-2.76416	-1.36653	UNUAR
GCGCCTGTAGCTCAGTGGATAG	-2.05893	-2.56941	UNUAR
GCGGATATAGTCGAATGGTAAAATT	-2.04613	-1.5221	UNUAR
GGGATTGTAGTTCAATCGGTCACA	-1.44588	-0.848161	UNUAR
GCGTCTGTAGTCCAACGGTCA	-1.44418	-0.315848	UNUAR
GGGATTGTAGTTCAATCGGT	-1.40501	-1.08784	UNUAR
CGAGGTGTAGCGCAGTCTGGTCAGT	-1.28234	-0.647659	UNUAR
GGGATTGTAGTTCAATTGGTCACA	-1.25844	-0.492471	UNUAR
GGGATTGTAGTTCAATCGGTCAGAA	-1.23307	-0.612864	UNUAR
GGGTGTATAGCTCAGTTGGTAGAGC	-1.1945	-0.694975	UNUAR
AGGGATGTAGCGCAGCTTGGTAGT	-1.17888	-0.0905192	UNUAR
GGGATTGTAGTTCAATCGGTCAA	-1.1701	-1.44703	UNUAR
GCGTCTGTAGTCCAACGGTCAGGAT	-1.15468	-0.655237	UNUAR
GGGATTGTAGTTCAATCGGTCA	-1.07807	-0.722943	UNUAR
GGGATTGTAGTTCAATCGGTCAGAG	-1.07625	-0.80248	UNUAR
GCGTCTGTAGCTCAGTGGATAGAGC	-1.07488	-0.881384	UNUAR
GCGTCTGTAGTCCAACGGTC	-1.06823	-0.801768	UNUAR
GCGCCTGTAGCTCAGTGGATT	-1.06152	-1.10367	UNUAR
GGGATTGTAGTTCAATTGGTCGGA	-1.02979	-0.597184	UNUAR
CGAGGTGTAGCGCAGTCTGGTCACA	-1.02609	-0.425113	UNUAR
GCGTCTGTAGCTCAGTGGATT	-1.00111	-0.616773	UNUAR
GCGTCTGTAGTCCAACGGTTAGGGT	-0.991676	-0.573999	UNUAR
GGGATTGTAGTTCAATCGGTCAGG	-0.98265	-0.961815	UNUAR
GGGATTGTAGTTCAATTGGT	-0.942909	-0.572239	UNUAR
GCGCCTGTAGCTCAGTGGAT	-0.942081	-1.09685	UNUAR
GGGATTGTAGTTCAATCGGTCAGA	-0.914198	-0.772666	UNUAR
GCGTCTGTAGTCCAACGGTTAGGT	-0.883923	-1.23936	UNUAR
GGGATTGTAGTTCAATCGGTCAG	-0.869192	-0.657338	UNUAR
GCGTCTGTAGTCCAACGGTTAGGC	-0.865507	-0.539995	UNUAR
GGGGATGTAGCTCAGATGGTAGAGT	-0.862644	-0.400945	UNUAR
GCGTCTGTAGCTCAGTGGAT	-0.834207	-0.957828	UNUAR
GCGTCTGTAGCTCAGTGGATAGAG	-0.808261	-1.3481	UNUAR
GCGTCTGTAGTCCAACGGTTGGG	-0.797062	-0.400515	UNUAR
GCGTCTGTAGTCCAACGGTTAGA	-0.779721	-0.721783	UNUAR
GGGGATGTAGCTCAGATGGTAA	-0.773001	-0.828678	UNUAR
GGGGATGTAGCTCAGATGGTG	-0.764874	-0.713271	UNUAR
GGGGATGTAGCTCATATGGTAGAGA	-0.746435	-0.645873	UNUAR
GGGGATGTAGCTCAGATGGTAGATT	-0.717277	-1.02196	UNUAR
GCGTCTGTAGTCCAACGGTTAGGAT	-0.716751	-0.554974	UNUAR
GCCCGTCTAGCTCAGTTGGTAGAGC	-0.714696	-0.237009	UNUAR
CGAGGTGTAGCGCAGTCTGGTCAA	-0.70525	0.238147	UNUAR
GGGGATGTAGCTCAGATGGC	-0.698227	-0.643503	UNUAR
GCGGGTATAGTTTAGTGGTAAAA	-0.697963	-0.172566	UNUAR
GCGCCTGTAGCTCAGTGGATAGAGC	-0.697465	-0.736156	UNUAR
GGGATTGTAGTTCAATTGGTCAGAG	-0.692203	-0.407943	UNUAR
GCGTCTGTAGCTCAGTGGATA	-0.689109	-0.484332	UNUAR
GCGTCTGTAGTCCAACGGTTAGGAC	-0.686582	-0.725406	UNUAR
GGGGATGTAGCTCAGATGGTACA	-0.683299	-0.345729	UNUAR
GGGATTGTAGTTCAATTGGTCAGAA	-0.68239	-0.767102	UNUAR
GCGTCTGTAGTCCAGCGGTTAGGAT	-0.678882	-0.616157	UNUAR
GGGGATGTAGCTCAGATGGCA	-0.677407	-0.585598	UNUAR
AGGGATGTAGCGCAGCTTGGTG	-0.672796	-0.525797	UNUAR
GGGATTGTAGTTCAATTGGTCA	-0.64347	-0.54983	UNUAR
GCGCCTGTAGCTCAGTGGATAGAG	-0.641024	-0.374347	UNUAR
GCGTCTGTAGTCCAACGGTTAGGAG	-0.632697	-0.634691	UNUAR
GGGATTGTAGTTCAATTGGTCAA	-0.619614	-0.381255	UNUAR
GGGATTGTAGTTCAATTGGTCAG	-0.619148	-0.445772	UNUAR
CGAGGTGTAGCGCAGTCTGGT	-0.613463	-0.639782	UNUAR
CCCGTATAGCTCAGTGGTAGAGC	-0.608892	-0.490203	UNUAR
GCGTCTGTAGTCCAACGGTTAG	-0.607094	-0.48727	UNUAR
GGGATTGTAGTTCAATTGGTCAC	-0.604191	-0.159238	UNUAR
GGGGATGTAGCTCAAATGGTAGAA	-0.59827	-0.926054	UNUAR
GCGTCTGTAGTCCAACGGCTAGGAT	-0.597075	-0.0311754	UNUAR
GCGTCTGTAGTCCAACGGCTAGG	-0.590435	-0.387869	UNUAR
GGGATTGTAGTTCAACCGGTCAGA	-0.575869	-0.329003	UNUAR
GGGGATGTAGCTCATATGGC	-0.574109	-0.819078	UNUAR
GGGGATGTAGCTCAGGTGGT	-0.561793	-0.961206	UNUAR
GCGGGTATAGTTTAGTGGTA	-0.558933	-0.411153	UNUAR
GGGATTGTAGTTCAATTGGTCAGA	-0.557087	-0.390742	UNUAR
GGGATTGTAGTTCAATTGGTCAGG	-0.556052	-0.783462	UNUAR
GCGTCTGTAGTCCAACGGTTA	-0.555752	-0.609393	UNUAR
CGAGGTGTAGCGCAGTCTGGTCA	-0.548556	-0.570826	UNUAR
GGGATTGTAGTTCAATCGGTC	-0.548446	-0.855526	UNUAR
GCGCCTGTAGTCCAACGGTTAGGAT	-0.544892	-0.514564	UNUAR
AGTAGTTGCTGTAATCTTTAGGTC	-0.538976	-0.552301	UNUAR
AGGGCTATAGCTCAGTTAGGTAG	-0.537849	-0.145716	UNUAR
GGGGATGTAGCTCAGATGGTAGAC	-0.527503	-0.562952	UNUAR
GCGTCTGTAGTCCGACGGTTAGGAT	-0.523494	-0.913869	UNUAR
GCGTCTGTAGTCCAACGGTTAGG	-0.505949	-0.406669	UNUAR
GGGGATGTAGCTCAGATGGTT	-0.504077	-0.585108	UNUAR
GCGCCTGTAGCTCAGTGGAA	-0.490786	-0.39012	UNUAR
AGGTGTAGCGCAGTCTGGTCAGC	-0.486434	-0.263293	UNUAR
GGGATTGTAGTTCAATCGGA	-0.485051	-0.481625	UNUAR
GGGATTGTAGTTCAATTGGTT	-0.478395	-0.716941	UNUAR
GCGTCTGTAGTCCAACGGTTAGGA	-0.464579	-0.44139	UNUAR
GGGGATGTAGCTCAGATGGTAGAA	-0.441781	-0.773696	UNUAR
GCGTCTGTAGTCCGACGGTTAGG	-0.427106	-0.44445	UNUAR
GCGGGTATAGTTTAGTGGTAAAACC	-0.4266	-0.576029	UNUAR
CGAGGTGTAGCGCAGTCTGGTCAG	-0.41963	-0.262252	UNUAR
GCGTCTGTAGTCCAACGGTTAGGG	-0.414367	-0.874414	UNUAR
CGAGGTGTAGCGCAGTCTGGTC	-0.412008	-0.304668	UNUAR
CGAGGTGTAGCGCAGTCTGGTCAGC	-0.40046	-0.0997532	UNUAR
GGGGATGTAGCTCATATGGTAGA	-0.396083	-0.327857	UNUAR
AGGGATGTAGCGCAGCTTGGTA	-0.381388	-0.250833	UNUAR
GGGATTGTAGTTCAATTGGCCAGA	-0.380504	-0.464408	UNUAR
GGGATTGTAGTTCAATTGGAC	-0.362206	0.111438	UNUAR
AGGGATGTAGCGCAGCTTGGTAG	-0.360303	-0.109036	UNUAR
GCGCCTGTAGTCCAACGGTTAGG	-0.360139	-0.487697	UNUAR
GGGGATGTAGCTCAAATGGCA	-0.354478	-0.51595	UNUAR
GCGGATATAGTCGAATGGTAAA	-0.353383	-0.282472	UNUAR
GGGGATGTAGCTCAGATGGTAGAGA	-0.346864	-0.36338	UNUAR
GGGGATGTAGCTCATATGGTAG	-0.339348	-0.451366	UNUAR
CGAGGTGTAGCGCAGTCTGGTCAGA	-0.337667	-0.426792	UNUAR
GGGGATGTAGCTCAAATGGTAGG	-0.335225	-0.654015	UNUAR
GCGGATGTAGCCAAGTGGATT	-0.333413	-0.0093955	UNUAR
GGGGATGTAGCTCAAATGGTAGAGA	-0.332331	-0.756267	UNUAR
AGGGATGTAGCGCAGCTTGGT	-0.326506	-0.163131	UNUAR
GCGCCTGTAGCTCAGTGGAGAGAG	-0.322432	-0.287838	UNUAR
AGGGCTATAGCTCAGTTAGGTAGAG	-0.319288	-0.277415	UNUAR
GGGGATGTAGCTCAGATGGT	-0.316941	-0.517603	UNUAR
GCGCCTGTAGCTCAGTGGATAGA	-0.309132	-1.16499	UNUAR
GGGATTGTAGTCCAATTGGTCAGA	-0.306961	-0.215701	UNUAR
GCGTCTGTAGTCCAGCGGTTAGG	-0.306389	-0.356064	UNUAR
GGGGATGTAGCTCAAATGGC	-0.303352	-0.466984	UNUAR
CGAGGTGTAGCGCAGTCTGGTCAAC	-0.301932	0.295844	UNUAR
GGGGATGTAGCTCAGATGGTAGAAA	-0.296103	-0.709438	UNUAR
AGGGATGTAGCGCAGCTTGGTAGC	-0.288956	-0.14391	UNUAR
GGGGATATAGCTCAGTTGGTA	-0.286498	-0.240032	UNUAR
GCGCCTGTAGCTCAGTGGATA	-0.283519	-0.349652	UNUAR
GGGGATGTAGCTCATATGGTAGAGC	-0.277131	-0.147894	UNUAR
GGGGATGTAGCTCGGATGGT	-0.276924	-0.807341	UNUAR
GCGTCTGTAGTCCAACGGTT	-0.254931	-0.372715	UNUAR
CGTCTGTAGTCCAACGGTTAGGATA	-0.239396	-0.630548	UNUAR
GGGGATGTAGCTCAGATGGA	-0.239362	-0.926397	UNUAR
GGGGATGTAGCTCATATGGTA	-0.232806	-0.265151	UNUAR
GGGATTGTAGTTCAATTGGTA	-0.229207	-0.588736	UNUAR
GGGGATGTAGCTCAAATGGTAGA	-0.222314	-0.234017	UNUAR
GGGGATGTAGCTCAGATGGTAGG	-0.216083	-0.207372	UNUAR
GGGGATGTAGCTCATATGGTAGAG	-0.215041	-0.316121	UNUAR
GGGGATGTAGCTCAAATGGTG	-0.214627	-0.84826	UNUAR
AGGGCTATAGCTCAGTTAGGTAGA	-0.210355	0.151122	UNUAR
GGCGGATGTAGCCAAGTGGATTAAG	-0.209234	-0.364192	UNUAR
GGGGATGTAGCTCAGATGGTAGA	-0.203381	-0.191208	UNUAR
GTCTGTAGTCCAACGGTTAGGATA	-0.200143	-0.238479	UNUAR
GGGGATGTAGCTCAGATGGTAG	-0.1985	-0.254442	UNUAR
GGGGATGTAGCTCAAATGGTAG	-0.198361	-0.168177	UNUAR
ATGGGGACGGACTGTAAATTCGTT	-0.195165	-0.180605	UNUAR
GAGGTGTAGCGCAGTCTGGTCAGC	-0.188733	-0.530087	UNUAR
GGGGATGTAGCCCAGATGGT	-0.165854	-0.646068	UNUAR
GCCCGTATAGCTCAGTGGTAGAGC	-0.165742	-0.202807	UNUAR
GGGGATGTAGCTCAGATGGTA	-0.162849	-0.218013	UNUAR
GGGGATGTAGCTCAAATGGTA	-0.155761	-0.139502	UNUAR
GGGGATGTAGCTCAAATGGT	-0.150336	-0.492904	UNUAR
GGGGATGTAGCTCAGATGGTAGAG	-0.145332	-0.218382	UNUAR
GCGTCTGTAGCCCAACGGTTAGGAT	-0.137036	0.302574	UNUAR
GGCGGATGTAGCCAAGTGGATT	-0.134204	-0.382442	UNUAR
GCGGATATAGTCGAATGGTAAAAT	-0.125874	-0.289082	UNUAR
GGGGATGTAGCTCAAATGGTAGAG	-0.123059	-0.120707	UNUAR
GGGGATGTAGCTCAGATGGG	-0.122606	-0.770921	UNUAR
AGGGCTATAGCTCAGTTAGGT	-0.118733	-0.0402663	UNUAR
GGGGATGTAGCTCAGACGGT	-0.116365	-0.844273	UNUAR
GGGGATGTAGCTCAGATGGTAGAAC	-0.110289	0.0667652	UNUAR
CGAGGTGTAGCGCAGTCTGGTCAAA	-0.107403	0.269925	UNUAR
AATGGGGACGGACTGTAAATTCGT	-0.105179	0.0726103	UNUAR
GCGTCTGTAGCCCAACGGTTAGG	-0.0939736	0.221187	UNUAR
GGGATTGTAGTTCAATTGGA	-0.0911012	-0.110844	UNUAR
GGGGATGTAGCTCAAATGGTAGAAC	-0.0887771	0.188464	UNUAR
GGGGATGTAGCTCATATGGT	-0.0881976	-0.533564	UNUAR
GGGGATGTAGCTCAAATGGTAGAGT	-0.0817778	-0.119638	UNUAR
TCCGCTGTAGCACAATGGTT	-0.0707997	-0.0178606	UNUAR
GGGGATGTAGCTCAGATGGTAGAGC	-0.0698127	-0.0523002	UNUAR
AGGGATGTAGCGCAGCTTGGTAGA	-0.0683141	-0.083254	UNUAR
GGGATTGTAGTTCAATTGGG	-0.0663356	-0.0368815	UNUAR
AGGGATGTAGCGCAGCTTGGTAGCG	-0.0623386	-0.0241045	UNUAR
AGGGATGTAGCGCAGCTTGGGA	-0.0572018	-0.526494	UNUAR
GGGGATATAGCTCAGTTGGT	-0.0292672	-0.0451817	UNUAR
GGGGATGTAGCTCAAATGGTAGAGC	-0.0250055	0.0589674	UNUAR
GCGGATATAGTCGAATGGTA	-0.0234855	-0.203705	UNUAR
GGGGATGTAGCTCAGATGGTAGAT	-0.021064	-0.0391611	UNUAR
AGGGATGTAGCGCAGCTTGA	-0.00856561	-0.335353	UNUAR
GGGGATGTAGCTCAGATGGTAGGGC	-0.00100406	-0.401724	UNUAR
GGGATTGTAGTTCAATTGGCC	0.000226113	0.292604	UNUAR
GGGGATGTAGCTCAAATGGTT	0.0237485	-0.313682	UNUAR
GGGATTGTAGTTCAATTGGTC	0.0730456	-0.376048	UNUAR
AGGGATATAACTCAGCGGTA	0.0822702	0.0240091	UNUAR
AGGGATGTAGCGCAGCTTGGCA	0.0860518	-0.036744	UNUAR
GGCGGATGTAGCCAAGTGGATTA	0.0979908	-0.490554	UNUAR
GCGGATATAGTCGAATGGTAAAA	0.10195	-0.337805	UNUAR
AGGGATGTAGCGCAGCTTGGG	0.107202	0.061863	UNUAR
CGAGGTGTAGCGCAGTCTGA	0.10827	-0.262516	UNUAR
GGTAGAGCGGAAGACTGTAGTAGT	0.11093	0.436666	UNUAR
AGGGATGTAGCGCAGCTTGG	0.122694	-0.0306707	UNUAR
GCGGATATAGTCGAATGGTAA	0.128633	-0.266078	UNUAR
GGGGATATAGCTCAGTTGGA	0.143084	0.341683	UNUAR
GGGGATGTAGCTCAAATGGA	0.154035	-0.0943791	UNUAR
GGGGATGTAGCTCAGACGGTAGA	0.157458	-0.119413	UNUAR
CGAGGTGTAGCGCAGTCTGG	0.219518	0.0288832	UNUAR
AGGGATATAACTCAGCGGTAGA	0.235288	-0.115211	UNUAR
GGGGATGTAGCTCAAATGGG	0.275359	-0.634945	UNUAR
AGCGGGTATAGTTTAGTGGTAAAA	0.283663	-0.0451817	UNUAR
GCGTCTGTAGTCCAACGGTA	0.286374	-0.129921	UNUAR
GCGTCTGTAGTCCAACGGTG	0.303051	-0.657572	UNUAR
GGCGGATGTAGCCAAGTGGC	0.313958	0.533868	UNUAR
GGCGGATGTAGCCAAGTGGA	0.31453	0.10076	UNUAR
AGGGATGTAGCGCAGCTTGGC	0.315315	-0.0897183	UNUAR
GGGGATGTAGCTCAGACGGTAGAGC	0.347633	0.55617	UNUAR
AGGGCTATAGCTCAGTTAGG	0.348192	-0.0803052	UNUAR
AGGGATGTAGCGCAGCTTGGA	0.368873	0.305506	UNUAR
GCGTCTGTAGTCCAACGGTTAGGAA	0.37051	0.413693	UNUAR
GCGGATATAGTCGAATGGGA	0.375596	0.13773	UNUAR
GCGGATATAGTCGAATGGTC	0.38595	-0.494573	UNUAR
GGGGATATAGCTCAGTTGGAA	0.39254	0.0236731	UNUAR
AGGGATATAACTCAGCGGAA	0.414324	-0.15637	UNUAR
AGGGATGTAGCGCAGCTTGGAA	0.424404	0.208693	UNUAR
GGCGGATGTAGCCAAGTGGAA	0.465511	-0.190055	UNUAR
GGGATTGTAGTTCAATTGTTC	0.48061	0.187563	UNUAR
GCGGATATAGTCGAATGGAA	0.484982	0.102979	UNUAR
GGCGGATGTAGCCAAGTGGAC	0.512136	-0.107551	UNUAR
AGAGCGGAAGACTGTAGTAGTTGC	0.536902	0.22716	UNUAR
GCGGATATAGTCGAATGGCA	0.546575	0.247492	UNUAR
GGCGGATGTAGCCAAGTGGG	0.548438	-0.0388906	UNUAR
AATTCATGGGGATGTAGCTC	0.608366	-0.323615	UNUAR
GGGGATATAGCTCAGTTGGC	0.61925	-0.265642	UNUAR
GGGATTGTAGTTCAATTGGC	0.674585	0.55806	UNUAR
AGGGATATAACTCAGCGGCA	0.676619	-0.816034	UNUAR
GGGGATGTAGCTCAGATGGCAGAGC	0.731338	-0.129594	UNUAR
GCGGATATAGTCGAATGGAAA	0.922536	0.213898	UNUAR
GGGGATGTAGCCCAGATGGTAGAGC	1.10243	1.63541	UNUAR
GGATTGTAGTTCAATTGGTCAGAGC	1.42819	1.67431	UNUAR
GGGATTGTAGTTCAATTGTTCAG	1.70693	2.29302	UNUAR
GGTTCAGGACATCTCTCTTT	-6.36568	-7.59166	NoUNUAR
ATGGAAATGTATCGGACTGCAAATC	-5.96578	-5.18842	NoUNUAR
TTAGGACATTGGACTCTGAATCCA	-5.59873	-5.66198	NoUNUAR
AATGTATCGGACTGCAAATC	-5.41339	-4.77963	NoUNUAR
TAGGACATTGGACTCTGAATCC	-5.15528	-5.76086	NoUNUAR
TAGGACATTGGACTCTGAATCCA	-4.47052	-4.89742	NoUNUAR
AGGACATTGGACTCTGAATCCA	-4.45253	-5.09758	NoUNUAR
AGGACATTGGACTCTGAATCC	-4.43051	-3.62698	NoUNUAR
TAATGGAAATGTATCGGACTGC	-3.62106	-2.96412	NoUNUAR
ATAATGGAAATGTATCGGAC	-3.46317	-3.29674	NoUNUAR
GGATGGATGTCTGAGCGGTTGAA	-3.40046	-1.17275	NoUNUAR
CGAGAGTTCGTATCTCTCAGGCG	-3.38501	-2.74306	NoUNUAR
ATGGATGTCTGAGCGGTTGAAAG	-3.27135	-0.946673	NoUNUAR
CATAATGGAAATGTATCGGACTGCA	-3.26507	-1.8128	NoUNUAR
CATAATGGAAATGTATCGGACTGC	-3.246	-2.71678	NoUNUAR
CATAATGGAAATGTATCGGACT	-3.22641	-3.16284	NoUNUAR
AATGGAAATGTATCGGACTGCA	-3.11448	-3.71676	NoUNUAR
ATAATGGAAATGTATCGGACTGC	-3.07653	-3.30935	NoUNUAR
ATAATGGAAATGTATCGGACTGCA	-2.96165	-3.09341	NoUNUAR
ATAATGGAAATGTATCGGACA	-2.94952	-4.58927	NoUNUAR
CGAGAGTTCGGATCTCTCAGGCG	-2.92628	-3.64178	NoUNUAR
GTTCGATTCCCGGCTGGTGCACC	-2.85158	-2.93727	NoUNUAR
TCGATTCCCGGCTGGTGCACCA	-2.801	-1.74298	NoUNUAR
ATGGATGTCTGAGCGGTTGAAAGA	-2.74357	-0.611021	NoUNUAR
TAATGGAAATGTATCGGACTGCA	-2.5688	-2.66991	NoUNUAR
CGAGAGTTCGAATCTCTCAGGCG	-2.5566	-2.14449	NoUNUAR
ATAATGGAAATGTATCGGACTGCAA	-2.43901	-2.91694	NoUNUAR
GGATGGATGTCTGAGCGGTTGAAAG	-2.2947	-0.63121	NoUNUAR
GTTCGATTCCCGGCTGGTGCACCA	-2.24801	-1.72855	NoUNUAR
TTCGATTCCCGGCTGGTGCACCA	-2.1421	-1.33251	NoUNUAR
GTCGATATGTCCGAGTGGTTAAGG	-1.3052	-1.81543	NoUNUAR
TTTGCGTCGTTGTGCCTGGGC	-1.27057	-1.20697	NoUNUAR
GTGGACGTGCCGGAGTGGTTATC	-1.26781	-0.991775	NoUNUAR
TTTGCGTCGTTGTGCCTGGG	-1.22917	-1.47269	NoUNUAR
ATTTGCGTCGTTGTGCCTGGGC	-1.22627	-0.906775	NoUNUAR
GTGGACGTGCCGGAGTGGTTAT	-1.22522	-1.0948	NoUNUAR
TCCGATGTCGTCCAGCGGTTAGGAC	-1.20786	-1.13319	NoUNUAR
GTGGACGTGCCGGAGTGGTTATCGG	-1.14639	-0.78821	NoUNUAR
AGCGGGGTAGAGGAATTGGTC	-1.13262	-0.828138	NoUNUAR
GCGTCTGTGGTCCAACGGTTAGG	-1.12741	-0.625811	NoUNUAR
CGATGTCGTCCAGCGGTTAGG	-1.09651	-0.848325	NoUNUAR
TCCGTTGTCGTCCAGCGGTTAGG	-1.09237	-1.13442	NoUNUAR
GTGGACGTGCCGGAGTGGTTATCG	-1.08334	-1.23136	NoUNUAR
TTGCGTCGTTGTGCCTGGGCTGT	-1.05908	-0.324463	NoUNUAR
GTCGATATGTCCGAGTGGTTAAGGA	-0.961752	-0.626333	NoUNUAR
TCCATTGTCGTCCAGCGGTTAGGAT	-0.952193	-0.774651	NoUNUAR
TTGCGTCGTTGTGCCTGGGCTA	-0.952033	-0.779234	NoUNUAR
GCGTCCGTAGTCCAACGGTTAGGAT	-0.879997	-0.765038	NoUNUAR
TTGGGTCGTTGCGATTACGGGTTGA	-0.879077	-0.521255	NoUNUAR
TGGTCAGGATACTCGGCTCTCACCC	-0.875208	0.691792	NoUNUAR
AGCGGGGTAGAGGAATTGGTCAAC	-0.868045	-0.431307	NoUNUAR
CGTTATCGTCCAGCGGTTAGGATA	-0.855073	-0.237023	NoUNUAR
TCCGTTATCGTCCAGCGGTTAGG	-0.845929	-1.14052	NoUNUAR
CAGCGGTTAGGATATCTGGC	-0.839307	-1.26221	NoUNUAR
TCCGTTATCGTCCAGCGGTTAGGAT	-0.825024	-0.482064	NoUNUAR
TCCATTGTCGTCCAGCGGTTAGG	-0.807658	-0.52085	NoUNUAR
CGTTATCGTCCAGCGGTTAGGAT	-0.794682	-0.711366	NoUNUAR
TTGCGTCGTTGTGCCTGGGCT	-0.790431	-0.427518	NoUNUAR
TTGCGTCGTTGTGCCTGGGT	-0.785197	-0.434694	NoUNUAR
TCCGATGTCGTCCAGCGGTTAGGAT	-0.780454	-0.557237	NoUNUAR
TCCGATGTCGTCCAGCGGTTAGG	-0.779999	-0.623233	NoUNUAR
TTGGTAGACGCTACGGACTTA	-0.752721	-1.12937	NoUNUAR
AGCGGGGTAGAGGAATTGGTCAACT	-0.742906	-1.25521	NoUNUAR
CCGATGTCGTCCAGCGGTTAGG	-0.732286	-0.556368	NoUNUAR
TTGGGTCGTTGCGATTACGGGTT	-0.729449	0.191469	NoUNUAR
CCGATGTCGTCCAGCGGTTAGGAT	-0.709912	-0.558072	NoUNUAR
CCAGCGGTTAGGATATCTGG	-0.689148	-0.274981	NoUNUAR
TTGGGTCGTTGCGATTACGGGTTGG	-0.658085	-0.181537	NoUNUAR
CGATGTCGTCCAGCGGTTAGGAT	-0.647421	-0.604133	NoUNUAR
TGGTAGACGCTACGGACTTA	-0.646318	-1.3179	NoUNUAR
CCGACCTTAGCTCAGTTGGTA	-0.641603	-0.697217	NoUNUAR
CGATGTCGTCCAGCGGTTAGGATA	-0.639223	-0.395146	NoUNUAR
CCGACCTTAGCTCAGTTGGTAGAGC	-0.63485	-0.520514	NoUNUAR
TTGCGTCGTTGTGCCTGGGCTGTG	-0.628603	-0.104361	NoUNUAR
TTGCGTCGTTGTGCCTGGGCTGTGA	-0.628189	-0.129956	NoUNUAR
CCGTCTTAGCTCAGTGGTAGAGC	-0.620908	-0.57641	NoUNUAR
TTGCGTCGTTGTGCCTGGGCTGTA	-0.61011	-0.442612	NoUNUAR
GCGGAAATAGCTTAATGGTAGAGC	-0.600085	-0.413164	NoUNUAR
TTGGGTCGTTGCGATTACGGGTTG	-0.577476	-0.10198	NoUNUAR
TTGCGTCGTTGTGCCTGGGCTG	-0.563599	-0.246874	NoUNUAR
CCGACCTTAGCTCAGTTGGTAGA	-0.56163	-1.52688	NoUNUAR
CCGATGTCGTCCAGCGGTTAGGATA	-0.557542	-0.369527	NoUNUAR
GATGTCGTCCAGCGGTTAGGATA	-0.547812	-0.152389	NoUNUAR
TTGCGTCGTTGTGCCTGGGCTGTGG	-0.546395	-0.918127	NoUNUAR
GCGGGGATAGCTCAGTTGGGAGAG	-0.532344	-0.940569	NoUNUAR
TCCAACGGTTAGGATAATTGC	-0.521977	-0.311969	NoUNUAR
TTGGTAGACGCTACGGACTTAC	-0.513418	-0.903801	NoUNUAR
TTGCGTCGTTGTGCCTGGGA	-0.507016	-0.417664	NoUNUAR
TTTTGCGAATGTATGAACAGAA	-0.504715	-0.409438	NoUNUAR
GCGGGGATAGCTCAGTTGGGA	-0.49245	-0.381765	NoUNUAR
CGCGGGGTAGAGCAGTTTGGTAGCT	-0.478766	-0.035986	NoUNUAR
TTGCGTCGTTGTGCCTGGGG	-0.465662	-0.468621	NoUNUAR
GCGGGGATAGCTCAGTTGGG	-0.414436	-0.30404	NoUNUAR
GCGGGGATAGCTCAGTTGGA	-0.391796	-1.35464	NoUNUAR
GCGTCCGTAGTCCAACGGTTAGG	-0.380547	-0.516898	NoUNUAR
TTGCGTCGTTGTGCCTGGGC	-0.379702	-0.253189	NoUNUAR
GGGGATATGGCGGAATTGGTAGACA	-0.373902	-0.0111641	NoUNUAR
TTGCGTCGTTGTGCCTGGGCTGAAA	-0.366321	-0.0232383	NoUNUAR
GGGGATGTGGCTCAGATGGT	-0.362477	-1.27903	NoUNUAR
GATGTCGTCCAGCGGTTAGGAT	-0.359249	-0.415895	NoUNUAR
CGCGGGGTAGAGCAGTTTGGTA	-0.357209	-0.309833	NoUNUAR
TCGTGCTAAAGAGCGTGGAG	-0.327276	0.135209	NoUNUAR
CCATTGTCGTCCAGCGGTTAGGATA	-0.319681	-0.136183	NoUNUAR
GCGGGGATAGCTCAGTTGGGAG	-0.313145	-0.328413	NoUNUAR
CCAACGGTTAGGATAATTGC	-0.311835	0.138071	NoUNUAR
TTGCGTCGTTGTGCCTGGGCTGA	-0.304216	-0.57473	NoUNUAR
GCGGGGATAGCTCAGTTGGGAGA	-0.296941	0.273063	NoUNUAR
CGCGGGGTAGAGCAGTTTGGTAGC	-0.29653	0.149017	NoUNUAR
TGTGCCTGGGCTGTGAGGGC	-0.286268	0.364578	NoUNUAR
TTGGGTCGTTGCGATTACGGGT	-0.281968	0.120132	NoUNUAR
TGGGGCGTAGCCAAGCGGTAAGGCA	-0.278728	0.1751	NoUNUAR
TTTTGCGAATGTATGAACAGAATT	-0.266871	0.259673	NoUNUAR
TTGGGTCGTTGCGATTACGGG	-0.265847	-0.226695	NoUNUAR
TTGCGTCGTTGTGCCTGGGCA	-0.262483	0.248665	NoUNUAR
GGGGATATGGCGGAATTGGTAGAA	-0.2603	0.258165	NoUNUAR
AGCGGGGTAGAGGAATTGGA	-0.257022	-0.819139	NoUNUAR
GGGGATATGGCGGAATTGGTAG	-0.2492	0.0447144	NoUNUAR
TTGGGTCGTTGCGATTACGGGA	-0.245752	0.0366511	NoUNUAR
TCAGTTGGTTAGAGCGTTGG	-0.238477	-0.00814392	NoUNUAR
AACGACTTCTGAATCATTTTCTGC	-0.232884	-0.188876	NoUNUAR
CGCGGGGTAGAGCAGTTTGGC	-0.230427	-0.00999137	NoUNUAR
TGGGGCGTAGCCAAGCGGTAA	-0.23041	-0.106512	NoUNUAR
TTTTGCGAATGTATGAACAGAAT	-0.227334	-0.05196	NoUNUAR
CGCGGGGTAGAGCAGTTTGGTAGA	-0.210638	0.127354	NoUNUAR
AGAGCGGTCGGCTGTTAACTGATT	-0.197226	-0.525402	NoUNUAR
TTTTGCGAATGTATGAACAGAATCA	-0.18277	0.51404	NoUNUAR
TTGGTAGACGCTACGGACTTAA	-0.179996	-0.898094	NoUNUAR
GCCGTCTTAGCTCAGTGGTAGAGC	-0.172061	0.150009	NoUNUAR
TTGGGTCGTTGCGATTACGGA	-0.157355	-0.502393	NoUNUAR
GGGGATATGGCGGAATTGGTAGA	-0.138462	0.0286295	NoUNUAR
GGGCTCATAGCTCAGTGGTAGAGC	-0.124934	-0.0463361	NoUNUAR
GGGGATATGGCGGAATTGGTAGAC	-0.121446	0.0113189	NoUNUAR
TTGGGTCGTTGCGATTACGG	-0.102796	-0.380729	NoUNUAR
GCCGGGATAGCTCAGTTGGAA	-0.0984419	0.487296	NoUNUAR
TTGCGTCGTTGTGCCTGGGCC	-0.085567	-0.229745	NoUNUAR
GGGGACGTAGCTCAGATGGT	-0.0586564	-0.558588	NoUNUAR
TTGGACCATAGGTGCGATGATT	-0.0427307	-0.360986	NoUNUAR
GGGGATATGGCGGAATTGGTAGACG	-0.0376531	-0.00435122	NoUNUAR
CGCGGGGTAGAGCAGTTTGGTAG	-0.0373178	-0.177811	NoUNUAR
CGCGGGGTAGAGCAGTTTGGT	-0.0075538	-0.355232	NoUNUAR
ATGAGCTGTGATGAAATTGGC	-0.00499328	-0.458836	NoUNUAR
CCGACCTTAGCTCAGTTGGT	0.000478775	-0.866794	NoUNUAR
TTCGAACCCGGGCTCAGACA	0.00143583	0.207637	NoUNUAR
TCAGTGGTAGAGCGCGTGGC	0.00289362	0.127425	NoUNUAR
TTTTGCGAATGTATGAACAGAATA	0.0164103	-0.00283836	NoUNUAR
TTTTGCGAATGTATGAACAGAACC	0.0249892	0.247304	NoUNUAR
TTTTGCGAATGTATGAACAGAATCG	0.0317476	0.259913	NoUNUAR
GGGGATATGGCGGAATTGGT	0.03671	-0.0354563	NoUNUAR
TTGGGGCGGAAAAGGGGGGGAA	0.0399273	1.29829	NoUNUAR
CGCGGGGTAGAGCAGTTTGGCA	0.0448922	0.224291	NoUNUAR
TTTTGCGAATGTATGAACGGAATC	0.0454165	0.259914	NoUNUAR
GGAGAGATGGCTGAGTGGACC	0.0480626	0.157852	NoUNUAR
CGCGGGGTAGAGCAGTTTGGG	0.0575904	-0.623549	NoUNUAR
TGGGGCGTAGCCAAGCGGTA	0.0581953	-1.16194	NoUNUAR
TTTTGCGAATGTATGAACAGAATC	0.0607435	0.218242	NoUNUAR
TTTTGCGAATGTATGAACAGA	0.0885839	-0.0731614	NoUNUAR
CGCGGGGTAGAGCAGTTTGGAA	0.0923575	0.246779	NoUNUAR
GAGAGATGGCTGAGTGGACT	0.121173	0.0411568	NoUNUAR
CTCAGTGGTAGAGCGCGTGGC	0.138172	0.623742	NoUNUAR
TCAGATGGTAGAGCGCTCGCTTAGC	0.139159	0.605081	NoUNUAR
GGGGATATGGCGGAATTGGTA	0.145058	0.00993183	NoUNUAR
TGGTAGACGCTACGGACTTAA	0.154023	-0.331749	NoUNUAR
AGTGGAGACGGGGTGGGGCT	0.165411	-0.157483	NoUNUAR
TTTTGCGAATGTATGGACAGAATC	0.175124	0.617418	NoUNUAR
TGGACCATAGGTGCGATGATT	0.185881	-0.0862741	NoUNUAR
CGCGGGGTAGAGCAGTTTGGA	0.212251	-0.123236	NoUNUAR
GGGTCCATAGCTCAGTGGTAGAGC	0.222804	-0.367019	NoUNUAR
CGATTCCCGGCTGGTGCACC	0.224849	1.17869	NoUNUAR
TTGGGTCGTTGCGATTACGGGG	0.255494	0.332106	NoUNUAR
GGGGATATGGCGGAATTGGAA	0.262379	-0.0632649	NoUNUAR
GGAGAGATGGCTGAGTGGACA	0.273788	-0.00854558	NoUNUAR
GTATGGATCGTACATGGACGGT	0.27653	-0.394243	NoUNUAR
AACTACACCGTCTGGGATCGAACC	0.31254	0.17162	NoUNUAR
GGGGATATGGCGGAATTGGA	0.343495	0.0925232	NoUNUAR
GAACCCGGGCTCAGACATATCTG	0.37751	0.27419	NoUNUAR
GGAGAGATGGCTGAGTGGACTAA	0.3813	0.364344	NoUNUAR
CTTTGCGAATGTATGAACAGAATC	0.400249	0.356433	NoUNUAR
GATTCCCGGCTGGTGCACCA	0.41302	0.410954	NoUNUAR
GGAGAGATGGCTGAGTGGAC	0.437168	0.229873	NoUNUAR
GGAGAGATGGCTGAGTGGACT	0.4514	0.337906	NoUNUAR
GCCGGGATAGCTCAGTTGGA	0.462844	0.395987	NoUNUAR
TGCGGAGACAGGATTTGAACC	0.466597	1.3189	NoUNUAR
TGGGGCGTAGCCAAGCGGAA	0.493932	0.504254	NoUNUAR
GGAGAGATGGCTGAGTGGAA	0.53614	0.774821	NoUNUAR
GGAGAGATGGCTGAGTGGACG	0.55362	0.221418	NoUNUAR
CAATTCTCGGTAGAACCTCC	0.564343	-0.871605	NoUNUAR
GGAGAGATGGCTGAGTGGACTAAAG	0.589873	0.39549	NoUNUAR
GGGATCGTAGTTCAATTGGTCAGA	0.597785	0.462638	NoUNUAR
GGAGAGATGGCTGAGTGGACTA	0.618563	0.492189	NoUNUAR
TCTTCACAGACCAAGAACTACGAGA	0.644384	0.548371	NoUNUAR
GGAGAGATGGCTGAGTGGACTAAA	0.645602	0.323441	NoUNUAR
CTTCACAGACCAAGAACTACGAGAT	0.667802	0.454626	NoUNUAR
GAACCCGGGCTCAGACATATCTA	0.704614	0.594597	NoUNUAR
CGATTCCCGGCTGGTGCACCA	0.746014	0.828764	NoUNUAR
ATCTTCACAGACCAAGAACTACGAG	0.765293	0.814644	NoUNUAR
CTCAGGAGGATAGATGGGGC	0.77786	0.350331	NoUNUAR
TCTTCACAGACCAAGAACTACGAG	0.803159	0.909547	NoUNUAR
GTTGCGGAGACAGGATTTGAACC	0.80491	0.898662	NoUNUAR
CTTCACAGACCAAGAACTACGA	0.813959	0.919079	NoUNUAR
ACCGACCATAGAACCCTGTTCAATA	0.821417	1.00961	NoUNUAR
GGAGAGATGGCTGAGTGGGCT	0.836754	0.446595	NoUNUAR
CGCGGGGTAGAGCAGTTTGG	0.853377	-0.0179126	NoUNUAR
CTTCACAGACCAAGAACTACGAG	0.902303	0.664304	NoUNUAR
CTTCACAGACCAAGAACTACGAGA	0.915011	0.771035	NoUNUAR
CAAATCCCACTCTTGACACCA	0.938821	1.54156	NoUNUAR
TCTTCACAGACCAAGAACTACGA	0.993739	1.0471	NoUNUAR
CGACTCCCGGTAGGACCTCC	1.01185	0.722836	NoUNUAR
CTTCACAGACCAAGAACTACA	1.06783	-0.115686	NoUNUAR
ATCTTCACAGACCAAGAACTACGA	1.16515	1.15523	NoUNUAR
TTCACAGACCAAGAACTACG	1.20082	0.280774	NoUNUAR
ATCTTCACAGACCAAGAACTACG	1.41103	0.0728756	NoUNUAR
TCTTCACAGACCAAGAACTACG	1.46497	0.365844	NoUNUAR
CTTCACAGACCAAGAACTACG	1.54726	0.257598	NoUNUAR
GGAGGTAGGATGGTCAGTTGGTC	1.8214	1.38737	NoUNUAR
TTTGCGAATGTATGAACAGAATC	2.27554	1.051	NoUNUAR
GGAGAGATGGCTGAGCGGACT	2.70616	0.934104	NoUNUAR
TTGCGAATGTATGAACAGAATC	3.34477	1.65336	NoUNUAR

## Sheet: Extended_Data_Figure_2d
CMC					IP					pus10
20	21	22	23	24	20	21	22	23	24	20	21	22	23	24
-0.10214	1.08647	-4.45342	-4.58581	-1.55383	-0.91466	-2.81411	0.290885	-0.10621	0.933093	0.271273	0.34385	-5.42835	-0.0827	-0.28764
-0.07286	2.49858	-3.95485	1.53783	-2.19352	0.453294	-2.63656	-0.12671	4.33767	4.2411	0.084607	0.682616	-3.23183	-0.05818	0.272704
1.61912	0.876115	-3.44093	-4.46157	-3.07604	-2.98696	-2.22296	5.00963	1.41273	-0.8082	0.457827	0.866521	0.197225	-5.36837	-0.00442
0.769406	-0.00685	-3.14216	-4.07943	-5.16956	-3.79822	-3.88424	2.96534	3.98575	-3.1566	0.95184	-0.66616	0.118006	0.479618	-0.54849
0.550561	1.29858	-2.54346	-3.81212	-5.58612		2.25459	2.1413	2.50138	1.56975	-2.92111	1.03188	-0.00528	-0.59821	-0.28667
0.959062	2.4102	-2.97088	-2.18297			-4.91372	2.1049	2.24573	1.51325	-2.92111	1.03188	-0.09695	-0.00235	-0.28764
-3.13721	0.375012	-2.29938	-3.68915			-1.4596	1.58977	2.00136	1.3678	-0.00518	-0.51525	0.25276	0.056392	-0.09894
0.41065	0.180551	-2.28053	-3.10892			0.497544	0.80859	0.231068	-0.98267	0.26423	0.447463	0.25276	0.056392	-2.03014
1.14239	1.57211	-2.66038	-3.22222			-3.00698		-0.36613		0.575299	0.23437	0.33635	0.056392	-0.28764
	2.59986	-3.03046	0.006576			0.016925		-0.52208		0.048137	0.320212	-0.17364	3.50697	0.343582
	1.20367	-2.93448	-2.0654			-0.43113				-0.17601	0.320212	1.27104	0.679381	0.747066
	0.559371		-2.55261								0.320212	0.25276	-0.78778
	1.00027										0.204535	1.06515	1.22134
	1.14454										0.18605	-0.09695	-2.19531
	1.36666										0.18605	-0.8291	0.056392
	0.905852										-0.43647		-2.19531
	-2.71192										-0.33241		0.679381
	0.671419										0.895773		1.10076
	3.57058										-0.95942
	1.11286										0.188142
	1.02946										0.188142
	1.25718										-0.03438
	1.00303										-0.42458
	0.477596										0.073875
											0.105598
											0.204535
											0.204535
											0.18605
											5.71088

## Sheet: Extended_Data_Figure_2e
Position	CMC+/Mn2+	Mock
1	0	0
2	0	0
3	0	0
4	0	0
5	0	0
6	7	0
7	6	0
8	1	0
9	4	0
10	0	0
11	0	0
12	0	0
13	0	0
14	0	0
15	6	0
16	0	0
17	2	0
18	8	0
19	0	0
20	0	0
21	0	0
22	35	1
23	0	0
24	0	0
25	0	0

## Sheet: Extended_Data_Figure_2f
	IP	CMC
-30	-0.47283	-0.35396
	-0.50795	-0.3111
	-0.54536	-0.29411
	-0.58745	-0.27555
	-0.65252	-0.21881
-25	-0.66687	-0.18166
	-0.63975	-0.17813
	-0.5862	-0.17786
	-0.52796	-0.20132
	-0.5053	-0.21942
-20	-0.44215	-0.28467
	-0.36335	-0.32769
	-0.3016	-0.36972
	-0.1937	-0.41045
	-0.07668	-0.47741
-15	0.041967	-0.4882
	0.119617	-0.4903
	0.20102	-0.50424
	0.275278	-0.55148
	0.349883	-0.56664
-10	0.430865	-0.62015
	0.496584	-0.66759
	0.550645	-0.76873
	0.603188	-0.89508
	0.652612	-1.06975
-5	0.725144	-1.17922
	0.762544	-1.2413
	0.803982	-1.30499
	0.874032	-1.4207
	0.934202	-1.53073
Ψ	1.08436	-1.71739
	0.960611	-1.62245
	0.901723	-1.52592
	0.877636	-1.46686
	0.858418	-1.41582
5	0.819309	-1.37558
	0.756224	-1.31402
	0.658302	-1.23856
	0.599596	-1.23684
	0.575421	-1.2396
10	0.513559	-1.20761
	0.39055	-1.12022
	0.307293	-1.02188
	0.230223	-0.93015
	0.17615	-0.83314
15	0.045217	-0.7546
	-0.09676	-0.62055
	-0.15823	-0.5208
	-0.16425	-0.46067
	-0.21864	-0.45254
20	-0.27915	-0.38806
	-0.32069	-0.36497
	-0.3423	-0.33221
	-0.35452	-0.2607
	-0.36734	-0.24735
25	-0.39363	-0.25669
	-0.39106	-0.29531
	-0.3415	-0.32763
	-0.29827	-0.32432
	-0.25444	-0.32663
30	-0.18319	-0.37139

## Sheet: Extended_Data_Figure_2g
	CMC+/Mn2+	Mock
-30	0.023211	0.12468
	0	0
	0	0
	0.012975	0.045956
	0.016901	0
-25	0.002217	0
	0	0.063463
	0.01759	0.011695
	0.308176	0
	0	0.021625
-20	0.007971	0
	0	0.015603
	0.002908	0
	0	0
	0.030605	0
-15	0	0
	0	0
	0.058381	0.082351
	0	0
	0	0
-10	1.44988	0.01112
	0.669648	0
	0.005996	0.03096
	0.030811	0
	0.081171	0.005876
-5	0	0.017934
	0.157933	0
	0.178442	0
	0.16952	0
	1.59779	0.046134
Ψ	5.29584	0.125976
	0.006595	0.011695
	0.065725	0.035014
	0.007093	0
	0.011295	0
5	0.067942	0
	1.81463	0.017507
	0.006507	0
	0	0
	2.33136	0.02161
10	0.037365	0.027923
	0.114122	0
	0.00442	0
	0	0
	0	0
15	0.160399	0
	0.052056	0.037152
	0.04964	0.072278
	0.007325	0
	0	0
20	0.306631	0
	0.531046	0
	0.005996	0
	0.065492	0
	0.042626	0
25	1.80995	0.017934
	0.039045	0
	0.238258	0
	1.43518	0.009442
	0.006002	0.0171
30	0.343915	0.004272

## Sheet: Extended_Data_Figure_2h
IP	CMC
-1.20239	0.085178
-0.97425	-0.03214
-0.96404	-0.0934
-0.94519	-0.11866
-0.93844	-0.12463
-0.94709	-0.11782
-0.94138	-0.11884
-0.93977	-0.10635
-0.96264	-0.11292
-0.96491	-0.12262
-0.96565	-0.13309
-0.95627	-0.14907
-0.95961	-0.14396
-0.96222	-0.13476
-0.96501	-0.10278
-0.96522	0.005016
-0.97337	0.01351
-0.94144	0.035569
-0.58403	0.501341
-0.37255	0.508825
-0.31417	0.480825
-1.17884	0.604324
-1.11411	0.571741
-0.53229	0.414619
-0.33992	0.36821
-0.31983	0.350703
-0.21954	0.328884
-0.23505	0.3225
-0.2032	0.31316
-0.19364	0.279886
-0.46552	0.093431
-0.47799	0.084061
-0.5698	0.105226
-0.59409	0.089654
0.096739	-0.08594
0.06147	-0.05814
0.106884	-0.04265
0.103486	-0.08481
0.103739	-0.16404
0.125798	-0.24458
0.10754	-0.19478
0.192762	-0.12727
0.070102	-0.11243
0.02738	-0.06252
0.009206	-0.04247
-0.31892	0.058095
-0.38105	0.06256
-0.43415	0.069144
-0.50544	0.091349
-0.54942	0.114472
-0.77452	0.108565
-0.83639	0.123374
-0.99472	0.190237
-1.48269	0.209564
-1.73671	0.167607
-1.84895	0.122691
-2.13784	0.14934
-3.00641	0.160611
-3.31533	0.202718
-3.68936	0.280984
-4.51029	0.644969
-5.091	0.707178
-5.06193	0.49471
-3.63396	0.42405
-3.72389	0.393945
-3.41556	0.362357
-3.3427	0.355485
-3.26499	0.344259
-3.2603	0.334307
-3.26304	0.321437
-3.26867	0.320145
-3.28726	0.315027
-3.28747	0.298159
-3.25138	0.283943
-3.23563	0.262674
-3.20888	0.255306
-3.15815	0.251523
-3.14226	0.251405
-3.08532	0.251065
-3.03629	0.250221
-3.00519	0.249937
-2.99211	0.249843
-2.97617	0.250741
-2.97194	0.249127
-2.96032	0.25452
-2.82875	0.259694
-2.73978	0.262636
-2.59885	0.26122
-2.306	0.255602
-2.23288	0.263624
-2.10854	0.250893
-1.94616	0.246717
-1.81878	0.269109
-1.6977	0.254207
-1.62072	0.240962
-1.5319	0.233258
-1.4323	0.210534
-1.24253	0.202204
-0.52389	0.193653
0.058772	0.186048
1.01217	0.067976
1.50614	-0.53396
1.92279	-1.64916
2.17761	-1.61216
2.6677	-1.70995
2.76885	-1.88499
3.30855	-1.80933
2.80891	-1.92452
2.84058	-1.95342
2.92166	-1.96408
3.91727	-2.49651
3.97543	-2.72252
4.0034	-2.74196
4.03763	-2.75142
4.00903	-2.80569
3.93967	-3.02931
3.87818	-3.27636
3.81764	-3.18144
3.78904	-2.93289
3.77198	-2.7171
3.74723	-2.31407
3.68218	-2.07806
3.63719	-1.95821
3.59775	-1.90584
3.52692	-1.60856
3.48782	-1.49021
3.47499	-1.47634
3.38391	-1.42465
3.23168	-1.34116
3.10394	-1.22629
3.10213	-1.12861
3.06564	-0.97405
3.01691	-0.81177
1.7269	-0.49619
1.61848	-0.24201
1.58747	-0.18941
0.821266	-0.06699
0.505624	0.094096
0.383669	0.203806
-0.01444	0.327624
-0.7592	0.365344
-0.92724	0.329259
-1.21421	0.283031
-1.19044	0.238049
-1.51301	0.231726
-1.68216	0.212225
-1.76869	0.190806
-1.79615	0.181848
-1.79379	0.179775
-1.78218	0.179701
-1.77818	0.178298
-1.77298	0.178063
-1.62097	0.17743
-1.49478	0.174044
-1.42175	0.173848
-1.37641	0.172797
-1.35382	0.172354
-1.35414	0.172465
-1.35506	0.171227
-1.36871	0.173478
-1.37218	0.173844
-1.47769	0.187467
-1.47608	0.18867
-1.40625	0.184956
-1.34491	0.16628
-1.71857	0.28132
-1.5933	0.331912
-1.5281	0.329064
-1.48774	0.37731
-1.50727	0.435414
-1.32725	0.429022
0.167142	0.473667
0.127987	0.513041
-0.62678	0.601705
-0.75379	0.423621
-0.70499	0.327823
-0.7306	0.245048
-0.81146	0.178622
-0.86541	0.175468
-0.85002	0.186288
-0.99316	0.217865
-1.00443	0.215866
-1.25307	0.21295
-1.22498	0.197353
-1.21564	0.355639
-1.18745	0.360303
-1.15523	0.366457
-1.11371	0.369032
-1.05229	0.396059
-1.07653	0.440898
0.215681	0.49304
0.218148	0.543558
0.327591	1.0076
0.632125	0.997744
0.805419	0.976686
1.00165	1.04075
1.1956	1.04917
1.25059	1.02424
1.20965	1.02577
0.495439	0.836051
0.329424	0.845254
0.351835	0.803253
0.412407	0.77655
0.516948	0.7308
0.628196	0.607571
0.718398	0.406197
0.606963	0.231869
0.597273	0.071512
0.505642	-0.00997
0.071286	-0.45307
-0.5019	-0.47872
-1.13871	-0.56289
-0.49367	-0.64307
-0.67447	-0.63031
-1.09794	-0.66252
-1.41587	-0.67357
-1.46606	-0.67178
-1.46801	-0.66988
-1.46812	-0.67002
-1.45114	-0.68197
-1.45786	-0.67978
-1.45582	-0.67849
-1.46439	-0.67661
-1.47803	-0.67479
-1.48322	-0.67425
-1.48766	-0.6692
-1.5007	-0.66895
-1.51439	-0.66338
-1.51557	-0.67519
-1.51232	-0.72271
-1.48533	-0.75279
-1.35423	-0.74919
-1.28675	-0.84566
-0.97934	-0.89067
-0.75879	-0.90867
-0.69524	-0.95697
-0.62821	-1.08343
-0.37948	-1.2044
-0.0658	-1.25808
0.478078	-1.28226
1.78508	-1.31481
2.09968	-1.33563
2.29481	-1.37121
2.38035	-1.53379
2.37413	-1.56019
2.35689	-1.56685
2.34281	-1.57902
2.36227	-1.60292
2.37395	-1.62272
2.4218	-1.77152
2.51116	-1.96421
2.55832	-2.12231
2.52552	-2.18381
2.5218	-2.24449
2.54569	-2.50709
2.45822	-2.41259
2.4152	-2.29454
2.4276	-2.22006
2.10067	-1.5833
1.97757	-1.27148
1.85178	-1.01169
1.80876	-0.94836
1.63985	-0.81297
1.37318	-0.6955
1.06322	-0.56239
0.77363	-0.48015
0.74135	-0.25355
0.429531	-0.16288
-0.06551	-0.11658
-0.30373	-0.09175
-0.36186	-0.08071
-0.54644	-0.05579
-0.87103	-0.0499
-0.98096	-0.01302
-1.10725	-0.00476
-1.56991	-0.00479
-1.62208	-0.00649
-1.81129	-0.00713
-2.06192	0.006138
-2.69588	0.018067
-2.9304	0.034936
-2.93012	0.057827
-2.95254	0.100605
-2.86078	0.146548
-2.74564	0.151972
-2.02852	0.167179
-1.79264	0.152798
-1.67689	0.139521
-1.49053	0.062722
-1.09873	0.134656
-0.67766	0.601203
0.761779	0.810861
1.33575	0.778437
1.76839	0.782909
2.0486	-0.59122
2.21967	-0.57364
2.2824	-0.41759
2.35056	-0.34222
2.4649	-0.43016
2.5044	-0.45019
2.52316	-0.42598
2.58058	-0.41933
2.63189	-0.42337
2.67465	-0.43029
2.70804	-0.43511
2.71735	-0.44277
2.40131	-0.44205
2.37883	-0.39904
2.05427	-0.39397
1.9984	-0.38608
1.95464	-0.38308
1.52616	-0.37132
1.45761	-0.36293
1.35581	-0.33864
1.28013	-0.3093
0.959997	-0.28045
0.619783	-0.20704
-0.3725	-0.23575
-0.52373	-0.21029
-0.68871	-0.19461
-0.54889	-0.30643
-0.44811	-0.35707
-0.40102	-0.37356
-0.37724	-0.36527
-0.42734	-0.36322
-0.43562	-0.36093
-0.45885	-0.3629
-0.46497	-0.36734
-0.91398	-0.36711
-0.93246	-0.36678
-0.96422	-0.36614
-1.0121	-0.36572
-1.03666	-0.36582
-1.05135	-0.36467
-0.87249	-0.36483
-0.64244	-0.36121
-0.46861	-0.35645
-0.42449	-0.35254
-0.40635	-0.3518
-0.39925	-0.35356
-0.60606	-0.36027
-0.69267	-0.408
-0.71513	-0.41712
-0.65516	-0.46775
-1.28757	-0.41812
-1.34235	-1.08304
-1.29549	-1.26995
-1.28741	-1.36534
-1.14458	-1.25159
-1.04019	-1.17674
-0.84781	-0.86694
-0.60868	-0.86422
-0.35357	-0.85306
-0.23093	-0.79849
-0.04055	-0.88816
0.195438	-0.92115
0.347738	-0.97419
0.453249	-1.02836
0.574261	-0.9192
0.839594	-0.8977
0.982102	-0.84772
1.66568	-0.91554
1.38788	-0.91604
1.22724	-0.92493
1.09162	-0.93678
1.07002	-0.937
1.10325	-0.92395
1.09954	-0.90589
1.09762	-0.88942
1.07912	-0.86105
1.03147	-0.83522
1.00136	-0.81604
0.912083	-0.74906
0.80765	-0.69467
0.733184	-0.69104
0.372556	-0.73844
0.093019	-0.86277
-0.15698	-0.93444
-0.33568	-1.00598
-0.43118	-1.06332
-0.47473	-1.20417
-0.54727	-1.21613
-0.57347	-1.29268
-0.61262	-0.43053
-0.86499	-0.01892
-1.02715	0.099745
-1.1541	0.11171
-1.1548	0.122476
-1.15612	0.136949
-1.14696	0.139633
-1.14629	0.139734
-1.14707	0.122644
-1.14993	0.110898
-1.1598	0.104314
-1.17262	0.103614
-1.18117	0.102607
-1.18356	0.104132
-1.16863	0.113976
-1.08569	0.1179
-2.22622	0.147466
-1.99132	0.255354
-1.96253	0.302374
-1.80456	0.391441
-1.8893	0.521744
-1.98881	0.564953
-2.18779	0.579074
-2.21865	0.629604
-2.29392	0.762322
-2.46929	0.638209
-2.47222	0.587433
-2.58616	0.609593
-2.59117	0.63395
-2.6007	0.629847
-2.10931	0.573426
-2.18181	0.650734
-2.27085	0.658606
-2.27172	0.641508
-2.36474	0.679041
-2.38606	0.680779
-2.63992	0.703511
-2.57155	0.712267
-2.86803	0.710269
-2.86667	0.71051
-3.06584	0.734082
-3.20354	0.755179
-3.36181	0.792814
-3.32951	0.824639
-3.33297	0.884478
-3.1967	0.904922
-3.1912	0.909969
-3.05178	0.898953
-2.83586	0.907637
-2.83599	0.913567
-2.76647	0.96937
-2.5938	0.915796
-2.52255	0.919275
-2.36559	0.97916
-2.66864	1.0463
-2.32527	1.05884
-1.80091	0.956274
-1.65785	0.957442
-1.78338	0.94672
-1.83357	0.972275
-2.12275	0.955314
-2.20498	0.972014
-2.30058	0.913506
-2.35266	0.913103
-2.52403	0.864343
-2.66159	0.857165
-2.90719	0.779394
-2.95305	0.728724
-2.93953	0.692066
-2.88907	0.694476
-2.65857	0.701369
-2.35961	0.703737
-2.1479	0.709299
-2.08845	0.664687
-2.00129	0.610416
-1.87839	0.466299
-1.86664	0.47259
-1.88621	0.478663
-1.87914	0.47408
-1.87198	0.473935
-1.82393	0.473477
-1.78914	0.473483
-1.77188	0.473702
-1.7082	0.474121
-1.6767	0.47341
-1.67337	0.474175
-1.45866	0.478094
-1.44482	0.481082
-1.51236	0.487849
-1.55808	0.491757
-1.57232	0.513017
-1.09211	0.768512
-0.86599	0.790024
-1.1543	0.822035
-1.45896	0.845366
-1.53408	0.847978
-1.42587	0.833282
-1.43072	0.901171
-1.46629	0.98205
-1.47135	0.983813
-1.49848	1.05565
-1.50665	1.0615
-1.51197	1.07149
-1.51612	1.09037
-1.52141	0.554101
-1.5276	0.355592
-1.52966	0.262966
-1.53079	0.502263
-1.53223	0.420092
-1.51155	0.399425
-1.30827	0.22265
-1.16384	0.168283
-0.70114	0.063477
0.158688	0.032464
0.184661	0.068335
-0.02242	0.094343
-0.04031	0.09846
-0.06082	0.100464
-0.01699	0.101084
0.026776	0.095237
0.05267	0.096056
0.054896	0.095484
0.02566	0.096156
0.032268	0.09626
0.02857	0.095037
0.02721	0.091508
0.008263	0.090998
-0.01442	0.091097
-0.06767	0.092174
-0.20373	0.119379
-0.3854	0.134664
-1.13446	0.142781
-1.45062	0.145849
-1.41494	0.154072
-1.47181	0.162641
-1.04159	0.154903
-0.9693	0.15944
-0.824	0.173402
-0.68761	0.230864
-0.72297	0.338859
-0.74643	0.457332
-0.78083	0.707503
-0.75495	0.731688
-0.79473	0.763471
-0.64454	0.867573
-0.62993	1.00064
-0.53535	1.02527
-0.53239	1.03838
-0.62384	1.03774
-1.57545	1.03483
-1.64681	1.03642
-1.64156	1.02206
-1.56297	0.992259
-1.56928	0.985797
-1.58537	0.984191
-1.57552	0.990684
-2.39652	1.04619
-2.27606	1.00092
-2.21507	0.968479
-2.1773	0.347534
-1.95585	0.296465
-1.92018	0.273591
-1.9393	0.268594
-1.95274	0.239027
-1.9579	0.234283
-1.97389	0.206288
-1.93856	0.185072
-1.87784	0.179402
-1.86826	0.174079
-1.83075	0.171432
-1.82818	0.165165
-1.82989	0.16557
-1.86442	0.165922
-1.81048	0.171125
-1.67963	0.176196
-1.55119	0.167851
-1.41623	0.163693
-1.38808	0.190588
-1.33871	0.187214
-1.33185	0.153085
-1.34181	0.152897
-1.33127	0.253368
-1.34595	0.280339
-1.22761	0.353545
-1.60357	0.484737
-1.4295	0.198159
-1.34885	0.213367
-1.22355	0.21428
-1.14817	0.215999
-0.67655	0.191648
-0.44061	0.174517
-0.37436	0.174645
0.189548	0.162615
0.420124	0.149192
0.503322	0.175333
0.64182	0.222624
0.671275	0.232358
0.696684	0.243578
0.763461	0.184626
0.791008	0.185778
0.965415	0.158161
0.977294	0.139938
0.985599	-0.02583
0.996478	-0.1225
1.00379	-0.13757
1.02905	-0.29606
1.05205	-0.29788
1.34941	-0.52917
1.54685	-0.50391
1.74038	-0.50243
1.96423	-0.50259
2.32571	-0.41679
2.49943	-0.36933
2.56964	-0.39802
2.7096	-0.44978
2.77197	-0.67004
2.81514	-1.56322
3.47697	-1.61436
3.59726	-1.69011
3.65329	-1.74467
3.87941	-1.67954
3.86643	-1.46563
3.71347	-1.46031
3.21053	-0.82613
3.0068	-0.72579
2.71855	-0.65041
2.28004	-0.50413
2.07744	-0.46027
1.99119	-0.46239
1.92664	-0.4788
1.69416	-0.43985
1.35833	-0.59507
1.15777	-0.64176
0.539583	-0.56
-0.02078	-0.61296
-0.46798	-0.63608
-0.33048	-0.62922
-0.26372	-0.618
-0.29054	-0.61112
-0.53225	-0.58614
-0.62426	-0.59343
-0.79135	-0.59924
-0.87583	-0.61424
-0.94439	-0.72851
-0.95828	-0.7443
-1.00575	-0.79246
-1.09649	-0.82713
-1.20609	-0.91065
-1.24035	-0.99113
-1.18214	-1.05633
-1.2304	-1.07233
-1.33602	-1.09373
-1.32442	-1.13164
-1.71116	-1.11228
-2.20084	-1.0828
-2.31036	-1.0388
-2.39277	-0.90478
-2.41384	-0.77226
-2.34919	-0.73499
-2.21304	-0.74463
-2.31629	-0.70482
-2.22306	-0.81013
-2.2126	-0.78521
-2.18564	-0.74394
-2.1618	-0.72902
-2.14997	-0.70358
-2.16412	-0.66073
-2.38783	-0.6184
-2.40754	-0.60639
-2.3951	-0.59563
-2.43409	-0.58861
-2.47343	-0.57814
-2.47834	-0.57136
-2.4891	-0.542
-2.49061	-0.51201
-2.48314	-0.47353
-3.17245	0.21444
-3.45711	0.273009
-3.85115	0.257618
-3.91945	0.303811
-3.9813	0.332988
-3.92996	0.259869
-3.47113	-0.0522
-1.71239	-0.37473
-1.04061	-0.43868
-0.95689	-0.54681
-1.29666	-0.54982
-1.26301	-0.53598
-1.09474	-0.55663
-1.00295	-0.52561
-0.8078	-0.53059
-0.86927	-0.52606
-0.95511	-0.52884
-1.08132	-0.53255
-1.28308	-0.55744
-1.72782	-0.57507
-1.77142	-0.57769
-1.77092	-0.57673
-1.7808	-0.57657
-1.79614	-0.57582
-1.7985	-0.57513
-1.80172	-0.57858
-1.80854	-0.57229
-1.83316	-0.56796
-1.92462	-0.54484
-1.94381	-0.53325
-1.92741	-0.52095
-1.95904	-0.47847
-2.00875	-0.43559
-2.14891	-0.35481
-2.26675	-0.32813
-2.84149	-0.21291
-3.48416	-0.13392
-3.51427	-0.09699
-3.55433	-0.04608
-3.5193	-0.02134
-3.60681	0.012349
-3.67775	0.098318
-3.69258	0.104314
-3.67033	0.105334
-3.64271	0.102792
-3.63129	0.100903
-3.63304	0.100542
-3.62502	0.099239
-3.63894	0.11167
-3.64177	0.115283
-3.6376	0.116331
-3.7424	0.140268
-3.97344	0.176302
-4.00343	0.21085
-4.11635	0.190114
-4.1285	0.223758
-4.1053	0.249093
-4.10175	0.249137
-4.04486	0.265166
-2.32683	0.155051
-1.63137	0.141529
-1.55488	0.071677
-1.59826	-0.01809
-1.58156	-0.04527
-1.98703	-0.05649
-2.54067	-0.12206
-2.51552	-0.17461
-2.65604	-0.61292
-2.65491	-0.53443
-2.67216	-0.48894
-2.63659	-0.48956
-2.58923	-0.59166
-1.81281	-1.27732
-1.52124	-2.31064
-1.08251	-2.93827
-0.88609	-3.01008
-0.59733	-2.9794
0.207144	-2.68431
0.777259	-2.63344
1.26957	-2.64116
1.44591	-2.70954
1.52952	-2.73309
1.61315	-2.73722
1.68721	-2.77232
1.53234	-2.81548
1.73285	-2.82637
2.04062	-2.84142
2.14698	-2.84423
2.182	-2.84428
2.21325	-2.8452
2.17058	-2.84735
2.1718	-2.85188
2.07485	-2.85339
2.09914	-2.86772
2.28082	-3.10044
2.17024	-3.1093
2.05908	-3.18858
1.83428	-3.17772
1.75238	-3.22269
1.71274	-3.23718
1.62432	-3.33633
1.52469	-3.53597
1.47534	-3.75785
1.38269	-6.09706
1.31252	-6.32335
0.862994	-6.07319
0.758428	-5.20006
0.646665	-4.06735
0.564558	-3.3419
0.540927	-2.92639
0.642615	-1.56412
0.645322	-1.13702
0.676791	-1.05353
0.570995	-0.83065
0.08956	-0.52692
-0.80339	-0.21705
-1.10701	-0.09981
-1.44673	-0.07042
-1.92805	-0.01897
-2.86879	0.078179
-2.64674	0.032292
-2.56256	0.026278
-2.38198	-0.00994
-1.96039	-0.05445
-1.54654	-0.07007
-1.15989	-0.07856
-0.7739	-0.12424
-0.76758	-0.12445
-0.71822	-0.12447
-0.70446	-0.1218
-0.69034	-0.11744
-0.67976	-0.11736
-0.67131	-0.11601
-0.57009	-0.11673
-0.43458	-0.11906
-0.18347	-0.11711
0.001235	-0.11487
0.032633	-0.11324
0.334968	-0.07877
0.405273	-0.08142
0.420892	-0.07655
0.421564	-0.07995
0.416846	-0.08008
-0.75239	0.271721
-0.97816	0.285395
-0.95844	0.273432
-1.19206	0.264708
-1.26852	0.29459
-1.42146	0.304494
-1.52789	0.277118
-1.54806	0.270706
-1.80439	0.296074
-2.05473	0.289049
-2.27159	0.237259
-2.52076	0.217209
-2.53484	0.210955
-2.59227	0.201121
-2.59605	0.201988
-2.60753	0.205353
-2.57014	0.681116
-2.57014	0.694913
-2.53767	0.966813
-1.77995	0.986654
-1.25247	1.02032
-1.24923	1.22049
-1.3305	1.43355
-1.68105	1.79285
-1.69772	1.89734
-1.68005	1.83463
-1.30608	1.7333
-1.26601	1.86874
-0.9151	1.89514
-0.33409	0.498254
0.018053	0.162974
0.183377	-0.11075
0.115681	-0.12629
0.071368	-0.12558
0.036295	-0.12467
-0.01856	-0.12293
-0.06826	-0.12226
-0.13227	-0.1202
-0.13448	-0.11941
-0.13726	-0.11884
-0.14916	-0.11721
-0.16251	-0.10709
-0.16359	-0.0945
-0.14942	0.110019
-0.20069	0.380317
-0.23976	0.472018
-1.12911	0.979452
-1.18236	1.0413
-1.16098	1.03543
-1.16613	1.01083
-1.23836	1.03973
-1.07601	1.02613
-0.80805	1.02954
-0.75079	1.04157
-0.64539	1.11224
-0.60709	1.10125
-0.78495	1.15003
-0.85612	1.15177
-0.85197	1.14193
-0.90673	1.14116
-0.88821	1.10121
-0.80836	1.05315
-0.72474	1.02511
-0.63231	1.00886
-0.61513	0.989425
-0.59699	0.962996
-0.51788	0.943311
-0.42832	0.939386
-0.33681	0.929258
-0.26676	0.926006
-0.19967	0.92375
-0.17482	0.921264
-0.45312	0.507577
-0.40925	0.503049
-0.40568	0.504481
-0.32735	0.489971
-0.28094	0.489823
-0.14925	0.491281
0.089983	0.518386
0.238699	0.534002
0.293382	0.543555
0.398887	0.550778
0.70509	0.578257
0.808308	0.543433
0.826707	0.533873
0.495273	0.553695
0.526017	0.528921
0.646134	0.479793
0.608707	0.444441
0.50756	0.269886
0.21317	0.208806
-0.4805	0.16074
-0.95234	0.151484
-1.50287	0.131818
-1.50573	0.126068
-1.57029	0.117072
-1.56262	0.079836
-1.61594	0.073166
-1.65947	0.067296
-1.69798	0.039751
-1.62946	0.025086
-1.5589	0.01646
-1.5478	0.032955
-1.57995	0.054693
-1.52404	0.066274
-1.74484	0.106704
-3.02586	0.162732
-1.84088	0.112473
-1.59255	0.035852
-1.24141	0.016967
-0.9772	-0.31956
-1.06781	-0.20831
-1.08145	-0.1715
-1.12571	-0.15459
-1.14456	-0.15418
-1.17294	-0.14649
-1.17025	-0.12911
-1.1633	-0.11679
-1.18218	-0.10345
-1.1911	-0.0769
-1.2304	-0.06239
-1.24659	-0.05687
-1.26004	-0.05449
-1.28296	-0.05184
-1.29991	-0.05032
-1.31183	-0.0498
-1.3185	-0.0492
-1.33065	-0.04903
-1.3347	-0.04908
-1.33447	-0.04881
-1.44405	-0.04661
-1.48524	-0.04895
-1.44148	-0.05001
-1.29615	-0.0473
-2.33337	0.43144
-2.39374	0.450121
-2.37457	0.464796
-2.56791	0.517422
-2.84817	0.568691
-2.85377	0.617919
-2.8217	0.684959
-2.87521	0.727622
-2.85347	0.786942
-2.83844	0.766316
-2.81316	0.571736
-2.23015	0.34664
-1.83165	0.194163
-1.63927	0.221862
-0.37866	0.194267
-0.29424	0.250619
-0.4777	0.247967
-0.57236	0.320156
-0.76	0.334016
-0.91105	0.331341
-0.91096	0.331409
-0.9111	0.346805
-0.88707	0.353104
-0.87251	0.354721
-0.86288	0.357849
-0.83657	0.358558
-0.81352	0.360384
-0.67509	0.37383
-0.67361	0.394437
-0.68918	0.441291
-0.6457	0.478081
-0.64329	0.499491
-0.69708	0.541108
-0.94237	0.621697
-1.28663	0.665024
-1.50573	0.696687
-1.51858	0.76155
-1.70711	0.786437
-1.7613	0.644797
-1.63435	0.511285
-1.55586	0.344284
-1.49113	0.328932
-1.47381	0.320526
-1.29981	0.324444
-0.76241	0.222732
-0.71367	0.196039
-0.61324	0.153175
-0.5152	0.133926
-0.38991	0.010419
-0.27161	-0.04181
-0.27088	-0.04053
-0.25147	-0.0836
-0.2696	-0.08493
-0.34433	-0.10055
-0.36606	-0.09931
-0.42393	-0.10383
-0.41424	-0.10574
-0.37198	-0.10681
-0.34263	-0.11333
-0.27934	-0.14054
-0.25468	-0.1755
-0.2452	-0.19863
-0.25656	-0.23631
-0.25922	-0.30123
-0.25273	-0.33158
0.031166	-0.81991
0.116958	-1.2346
-0.77389	-1.20508
-0.88538	-0.78691
-0.97078	-0.58391
-0.81396	-0.52938
-0.6352	-0.36926
-0.62056	0.236199
-0.53527	0.610954
-0.45033	1.11666
-0.34424	1.31701
-0.19584	1.40548
-0.19161	1.42162
0.020533	1.46741
0.112514	1.47368
0.339586	1.51309
0.37167	1.53286
0.712582	1.57259
0.717375	1.55763
0.771165	1.54359
0.762413	1.50405
0.779762	1.43411
0.731572	1.39612
0.585152	1.26483
0.626685	1.33466
0.699329	1.40465
0.624594	1.379
0.247439	0.886419
-0.73236	0.735397
-1.32543	0.427981
-1.80011	0.184884
-1.88676	0.141572
-2.58328	0.214338
-3.0344	0.279908
-3.31599	0.477409
-3.51407	0.52639
-3.49252	0.524741
-3.50135	0.52164
-3.51533	0.486265
-3.427	0.423752
-3.3718	0.364844
-3.36788	0.290933
-3.37063	0.290962
-3.39165	0.290884
-3.40323	0.293707
-3.40136	0.292737
-3.36591	0.263213
-3.34417	0.233839
-3.29696	0.201147
-3.25156	0.193409
-3.15107	0.174587
-3.14453	0.173846
-3.08468	0.137858
-2.83696	0.098212
-2.03468	0.081228
-1.77948	0.07824
-1.42353	0.02242
-1.3896	0.00522
-1.44643	-0.0151
-1.42106	-0.02515
-1.37235	-0.05652
-1.31578	-0.08197
-1.68841	-0.08732
-1.71823	-0.10396
-1.78315	-0.11175
-1.77232	-0.12134
-1.75846	-0.1218
-1.67589	-0.1222
-1.6055	-0.12482
-1.59295	-0.133
-1.59795	-0.13689
-1.56945	-0.13583
-1.5501	-0.13698
-1.54732	-0.13828
-1.5458	-0.1335
-1.56214	-0.11767
-1.57171	-0.11342
-1.70174	-0.06276
-1.68858	0.001607
-1.68729	0.046643
-1.68773	0.048043
-1.66749	0.023235
-1.90232	0.024679
-1.31765	-0.04595
-0.62604	-0.0423
-0.40119	-0.05671
-0.01401	-0.32676
-0.02719	-0.3539
0.058198	-0.33769
0.350631	-0.22538
0.462086	-0.18827
0.687227	-0.1819
0.669196	-0.16636
0.799316	-0.03987
1.07939	-0.0227
1.33587	-0.03116
1.72431	-0.05185
2.3817	-0.10707
2.83367	-0.16538
3.00785	-0.19935
3.05617	-0.23364
3.10009	-0.25166
3.14136	-0.25228
3.17417	-0.24798
3.22884	-0.25404
3.47325	-0.28063
3.46317	-0.29679
3.69066	-0.30419
3.78549	-0.30177
3.87093	-0.29708
3.96864	-0.40055
3.9776	-0.76115
3.66898	-1.17481
2.30252	-1.4588
1.81933	-0.46367
1.59491	-0.09311
1.49865	-0.55159
1.57004	-0.65506
1.52797	-0.40687
1.54206	-0.34548
1.53354	0.105049
1.11866	0.192655
0.692479	0.470357
0.485493	0.988925
0.368202	1.0264
0.233113	0.897718
0.068522	0.848185
0.129832	0.78335
0.137485	0.784821
0.125534	0.787966
0.089612	0.805599
0.038204	0.807089
0.007727	0.808762
0.061499	0.808856
0.046015	0.80888
0.037709	0.808947
0.014211	0.809033
0.01815	0.809029
0.067932	0.809262
0.06703	0.809274
0.068063	0.809429
0.038481	0.807903
0.040975	0.805846
0.064587	0.805188
-0.01046	0.776129
-0.54377	0.832139
-0.67688	0.740522
-1.92816	0.555966
-2.39258	0.547391
-2.3877	0.480701
-2.34717	0.526127
-2.28955	0.540827
-2.10638	0.60512
-1.945	1.07357
-2.3495	1.33639
-2.37713	1.41425
-2.63122	1.53754
-2.73188	1.66056
-3.18002	1.45448
-3.71023	1.47828
-3.96511	1.05358
-3.8784	0.380815
-3.34405	0.014746
-2.9365	-0.58671
-2.30082	-1.65456
-1.64058	-2.56702
-1.49536	-2.60687
-1.03725	-2.58331
-0.73893	-2.62192
-0.62346	-2.70195
-0.59555	-2.74022
-0.59186	-2.77967
-0.58809	-2.8099
-0.53255	-2.82187
-0.45181	-2.82291
-0.33	-2.83506
-0.21311	-2.83925
-0.11782	-2.86504
-0.10136	-2.86503
-0.0216	-2.86357
0.071697	-2.85922
0.148065	-2.86146
0.22693	-2.87958
0.490217	-2.97183
0.578616	-2.95908
0.898068	-3.27417
2.02155	-2.52808
2.08408	-2.52587
2.23441	-3.11088
2.47295	-2.75825
2.46844	-2.75189
2.56241	-2.59633
2.13861	-2.19217
1.96198	-1.76918
1.69812	-1.9709
1.41578	-2.0146
1.00543	-2.02207
0.850584	-2.16917
0.748203	-2.28034
0.579215	-2.40219
0.557863	-2.40237
0.503555	0.500344
0.35431	0.630098
0.38735	0.776072
0.592264	0.874669
0.604175	0.915484
0.637962	0.917259
0.80958	0.88179
0.913519	0.846297
1.11537	0.756127
1.02196	0.72082
0.955032	0.712771
0.819288	1.28916
0.719374	1.42644
0.324681	1.41188
0.248828	1.46205
0.037505	1.0545
-0.18396	0.965119
-0.2153	0.891883
-0.34385	0.823841
-0.56239	0.749646
-0.95753	0.670266
-1.74193	0.55386
-1.84782	0.521524
-1.95069	0.486035
-2.1329	0.457818
-2.14006	0.438309
-2.07313	0.403335
-2.21369	0.389527
-2.23973	0.389183
-2.27179	0.390783
-2.24687	0.378502
-2.44174	0.345109
-2.29109	0.304196
-2.29729	0.280897
-2.30017	0.262601
-2.22582	0.218798
-2.1309	0.19081
-2.06749	0.182943
-2.04744	0.183091
-1.57415	0.182647
-1.02275	0.165641
-0.67238	0.15897
-0.46011	0.157475
-0.38243	0.147861
-0.33211	0.14416
-0.27906	0.131679
0.118786	0.113429
1.11722	0.096204
1.23911	0.069477
1.31556	0.052159
1.40163	0.037615
1.62043	0.0652
1.76135	0.064104
1.8483	0.066204
2.09859	-0.04604
2.35992	-0.05602
2.64146	-0.05411
3.00327	-0.04455
3.15847	-0.04043
3.65302	-0.00611
3.97518	-0.00609
4.11373	-0.0363
4.14562	-0.03413
4.53088	-0.0897
4.62563	-0.13196
4.70421	-0.21882
4.23661	-0.23456
4.22411	-0.25627
4.33179	-0.24088
4.34829	-0.24409
4.40566	-0.25285
4.40675	-0.24135
5.05074	-0.20699
5.04124	-0.21546
4.98721	-0.20031
4.86596	-0.2155
4.65865	-0.18324
4.54653	-0.18771
4.28063	-0.17808
4.18661	-0.20719
3.96337	-0.21157
3.87691	-0.47822
3.58098	-1.28626
3.82976	-2.74803
3.66907	-3.6347
3.41241	-4.42564
3.47539	-4.80682
3.47484	-4.89998
3.46837	-5.02441
3.4659	-5.02415
3.45925	-5.07291
3.47077	-5.14846
3.48522	-5.1636
3.50783	-5.26134
3.56119	-5.29042
3.51858	-5.31397
3.45524	-5.32546
3.52777	-5.32608
3.53254	-5.28758
3.4233	-5.29197
3.39597	-5.32865
3.36565	-5.36596
3.36533	-5.39131
3.32224	-5.4153
3.19622	-5.44554
3.19084	-5.43058
3.18076	-5.65547
3.0962	-5.70299
3.08197	-5.72114
3.10704	-5.72425
3.11656	-6.00847
3.10661	-5.96325
3.07504	-5.80151
2.73297	-4.35735
2.67798	-3.70273
2.65139	-3.66932
2.54659	-3.59563
2.39826	-3.41314
2.0528	-3.10398
1.96888	-2.74223
1.87685	-2.42172
1.5903	-2.33286
0.662683	-1.96999
0.357746	-1.30596
0.355587	-1.48315
-0.28312	0.506181
-0.71429	0.359456
-0.53669	0.283264
-0.50965	0.262925
-0.50707	0.246841
-0.49719	0.230062
-0.48165	0.222398
-0.47106	0.214551
-0.42147	0.103381
-0.33839	0.113013
-0.25557	0.114373
-0.2504	0.116383
-0.19672	0.117359
-0.16318	0.113626
-0.82704	0.140186
-0.75583	0.140739
-0.72337	0.140641
-0.7952	0.144272
-0.88924	0.145729
-0.89219	0.163641
-1.05336	0.179937
-1.06393	0.183781
-1.08609	0.178736
-1.10506	0.109889
-1.16124	0.112053
-1.16982	0.101006
-1.22203	0.083312
-1.72265	0.160616
-2.00677	0.145883
-2.05053	0.147691
-2.06134	0.149248
-2.09165	0.153115
-2.12276	0.135874
-2.17699	0.164654
-2.20775	0.162943
-2.24151	0.171933
-2.24589	0.166505
-2.77134	0.242424
-3.62042	0.376241
-1.41495	0.185838
-1.23297	-0.05899
-1.14848	-0.05815
-1.1496	-0.00945
-1.09981	-0.00619
-1.09209	0.012592
-1.09857	0.031805
-1.09864	0.029403
-1.1082	0.017022
-1.10776	0.016037
-1.09837	0.011564
-1.14808	0.004691
-1.19649	0.006011
-1.19273	0.00406
-1.16796	0.005509
-1.12536	-0.00012
-1.00363	-0.00465
-0.88463	0.001732
-0.88687	0.005199
-0.81276	-0.01432
-1.30523	-0.01424
-1.42467	-0.01809
-1.43684	-0.0141
-1.53364	-0.02988
-1.53536	0.00895
-1.61299	0.004454
-1.57768	-0.00503
-1.31967	-0.01823
-1.14538	-0.02585
-1.02178	-0.05191
-0.93782	-0.06481
-0.95655	-0.08164
-0.98836	-0.11415
-1.06957	-0.14913
-0.98896	-0.13486
-0.8878	-0.0962
-0.74979	-0.09226
-0.49849	-0.10715
-0.58519	-0.07052
-0.77199	-0.04243
-1.19601	-0.03428
-1.16956	-0.03261
-1.16252	-0.03735
-1.17757	-0.02822
-1.17374	0.009208
-1.13575	0.089627
-1.15668	0.109295
-1.14829	0.112164
-1.12635	0.223259
-1.11688	0.225891
-1.11387	0.230234
-1.10318	0.245236
-1.07521	0.246008
-1.09868	0.248149
-1.17539	0.250244
-1.34883	0.249408
-1.41442	0.258487
-1.47878	0.356307
-1.56739	0.497741
-1.61614	0.808392
-1.69552	0.777559
-2.10949	0.612077
-2.04926	0.47552
-2.35364	0.412596
-2.45623	0.355779
-2.28745	0.297766
-2.03751	-0.07685
-1.9654	-0.1
-1.92885	-0.09166
-1.78095	-0.12923
-1.75556	-0.15388
-1.66126	-0.15588
-1.63377	-0.13029
-1.5932	-0.13617
-1.56373	-0.14346
-1.55296	-0.15298
-1.52694	-0.14499
-1.51217	-0.14688
-1.68067	-0.14262
-1.68548	-0.12302
-1.64779	-0.11043
-1.55839	-0.16544
-1.51362	-0.1272
-1.46179	-0.11123
-1.41355	-0.08395
-1.38695	-0.07948
-1.33525	-0.08166
-1.3051	-0.07917
-0.95851	-0.07959
-0.84284	-0.0826
-0.87614	-0.08381
-0.93625	-0.0845
-1.09922	-0.08893
-1.36205	-0.09069
-1.4836	-0.09596
-1.45993	-0.10158
-1.52395	0.08787
-1.29706	0.144598
-0.85652	0.096151
-0.72823	0.066372
-0.4458	-0.01612
-0.38518	-0.03651
-0.13326	-0.16524
-0.03595	-0.22902
0.027012	-0.36464
0.017983	-0.42328
0.246917	-0.576
0.331915	-0.68975
0.39191	-0.9038
0.471456	-1.18021
0.536449	-1.44293
0.667118	-1.41286
0.677624	-1.31141
0.66213	-0.21364
0.683712	-0.20328
0.685415	-0.14475
0.706605	-0.13113
0.774583	-0.11179
0.808409	-0.07864
0.805283	-0.04981
0.794296	-0.00757
0.760941	0.022135
0.566035	0.109149
0.538067	0.186996
0.552881	0.207869
0.5657	0.368593
0.598483	0.412864
0.622976	0.424213
0.733819	0.441037
0.238705	0.454286
-0.91422	0.472103
-3.35234	0.476761
-5.56636	0.45738
-5.67471	0.453807
-6.09034	0.891771
-6.08808	0.895922
-6.08397	0.87943
-5.99388	0.861613
-6.09162	1.09627
-5.93254	1.20246
-5.56299	1.1728
-4.98908	0.828226
-4.06625	0.686425
-3.18706	0.446041
-2.46397	0.154297
-1.46546	0.101138
-0.75307	0.095039
-0.44903	0.042537
-0.28694	-0.0307
-0.12951	-0.0703
-0.08272	-0.07602
-0.03473	-0.08125
-0.01657	-0.08293
-0.00922	-0.08311
0.385074	-0.0829
2.6891	-0.08161
2.75473	-0.09148
2.63697	-0.10743
2.22056	-0.13973
2.00778	-0.18837
1.48601	-0.22452
1.04645	-0.26449
0.842932	-0.28968
0.615906	-0.4681
0.487176	-0.87548
0.393823	-1.29692
0.454746	-1.60018
0.390407	-1.78414
0.491183	-2.54302
0.403866	-2.45145
0.301797	-2.45841
0.184116	-2.478
0.095999	-2.48556
0.08267	-2.52723
0.081684	-2.54205
0.081241	-2.54327
0.089675	-2.58453
0.119488	-2.6194
0.142623	-2.62136
0.181413	-2.62921
0.261428	-2.64389
0.363797	-2.71459
0.546891	-2.77695
0.764891	-2.78445
0.701306	-2.85927
0.784936	-2.87638
0.825209	-2.89703
1.02564	-3.08748
1.03534	-3.11501
1.47825	-3.14392
1.57216	-3.24586
1.65198	-3.26801
1.51727	-3.27749
1.43533	-3.26936
1.4906	-3.26153
1.35007	-3.28419
1.30361	-3.27194
1.23318	-3.30021
1.21513	-3.37467
1.19378	-3.38899
1.09414	-3.45398
0.970321	-3.42483
0.7442	-3.20595
0.660658	-2.91587
0.560151	-2.74069
0.49358	-2.69843
0.373832	-2.57385
0.178509	-2.37223
-0.25678	-1.83693
-0.4444	-1.48022
-0.63892	-0.53499
-0.75146	-0.28169
0.003675	-0.08195
0.001038	0.126404
0.015583	0.23201
-0.01679	0.293889
0.037673	0.411745
0.061194	0.351532
-0.00061	0.370597
-0.01003	0.346894
-0.05465	0.355913
0.049648	0.376953
0.110365	0.379526
0.153119	0.36562
0.144529	0.334096
0.166437	0.328213
0.145283	0.315999
0.140976	0.305646
0.148905	0.303338
0.138534	0.310208
0.045812	0.323372
0.008159	0.316714
-0.04749	0.312541
-1.21844	0.315105
-1.91447	0.289455
-2.65116	0.201901
-3.07755	0.235287
-3.09461	0.329672
-3.19665	0.306885
-3.24526	0.513156
-3.11989	0.625783
-2.92629	0.516805
-2.75351	0.467683
-2.67737	0.482538
-2.59983	0.426415
-2.19494	-0.03804
-1.63381	-0.40119
-0.9859	-0.86904
-0.71174	-0.99618
-0.55531	-1.06855
-0.19939	-1.21871
0.046905	-1.33254
0.10616	-1.33711
0.135844	-1.27756
0.145935	-1.23968
0.155817	-1.22812
0.216715	-1.24624
0.244739	-1.26207
0.325865	-1.27355
0.370891	-1.28162
0.468347	-1.29406
0.612865	-1.31731
1.24498	-1.54471
1.76083	-1.59662
2.43799	-1.65378
2.88026	-1.772
3.18597	-1.79448
3.27766	-1.84586
3.22829	-1.82842
3.04651	-1.6453
2.01706	-1.45328
1.8838	-1.12935
1.78903	-0.84604
1.65452	-0.50311
1.57708	-0.36688
1.52689	-0.20834
1.26154	-0.11475
1.15986	0.074239
0.725767	0.104158
0.485089	0.11537
0.433006	0.196566
0.386165	0.222346
0.342013	0.19842
0.378899	0.181291
0.365712	0.179523
0.111693	0.172531
0.064708	0.175328
0.020421	0.179078
-0.05337	0.177689
-0.05898	0.18089
-0.07554	0.182355
-0.14884	0.187453
-0.2209	0.225942
-0.27414	0.250796
-0.42518	0.290612
-0.41332	0.294631
-0.45256	0.303691
-0.59596	0.336528
-0.67928	0.345221
-0.72648	0.354275
-0.73455	0.336153
-0.80672	0.392296
-0.86234	0.392927
-0.88189	0.388885
-1.08092	0.390997
-1.13419	0.460693
-1.14266	0.535821
-1.16756	0.584083
-1.19972	0.561429
-1.20702	0.556565
-1.36931	0.503622
-1.50287	0.378246
-1.55014	0.23785
-1.56775	0.236135
-1.64475	0.249271
-1.82393	0.251612
-2.20182	0.247209
-2.4215	0.248403
-2.49312	0.250862
-2.49338	0.251042
-2.49301	0.251216
-2.47396	0.250527
-2.45957	0.249011
-2.36699	0.247066
-2.36533	0.247091
-2.3661	0.247329
-2.36689	0.247764
-2.37075	0.250619
-2.36855	0.254005
-2.32722	0.257535
-2.31991	0.25864
-2.31516	0.259756
-2.33434	0.261731
-2.46103	0.251483
-2.51783	0.246344
-2.46267	0.169514
-1.8456	0.11386
-1.9057	0.139638
-1.7516	0.145012
-1.59411	0.144886
-2.88259	0.284787
-3.54058	0.556053
-3.37211	0.578606
-3.59614	0.42416
-3.76083	0.384463
-3.88652	0.425861
-4.32253	0.581006
-4.25392	0.58317
-4.23336	0.588386
-4.19101	0.594938
-4.14485	0.600131
-4.08686	0.571238
-2.18622	-0.00354
-2.18755	-0.00915
-2.18559	-0.01609
-2.15839	-0.02819
-2.09631	-0.01788
-2.10981	-0.0435
-2.11939	-0.05469
-2.10065	-0.05549
-2.02827	-0.06352
-1.99605	-0.0626
-1.96338	-0.06218
-1.91114	-0.06287
-1.90423	-0.06413
-1.84547	-0.06154
-1.76576	0.068835
-1.71018	0.07794
-1.63456	0.077067
-1.6091	0.077727
-1.46989	0.072806
-0.94774	0.045256
-0.92562	0.016743
-1.36779	0.30449
-1.44726	0.383854
-1.41549	0.380833
-0.99988	0.279577
-0.63867	0.365754
-0.5294	0.566925
-0.47736	0.596308
-0.38371	0.648078
-0.3623	0.673117
-0.25326	0.635746
-0.22541	0.641865
-0.29417	0.667596
-0.5368	0.683103
-0.54883	0.693618
-0.54277	0.699188
-0.51626	0.698886
-0.51368	0.698026
-0.38708	0.699042
-0.3682	0.698362
-0.36474	0.704027
-0.11885	0.711242
-0.09112	0.715132
-0.06159	0.71736
-0.07115	0.717085
-0.06176	0.719137
-0.09621	0.722237
-0.27286	0.722752
-0.37887	0.724571
-0.38692	0.737831
-0.49583	0.75413
-1.12453	0.795891
-1.45148	0.85356
-1.71563	0.858986
-1.83453	0.930933
-2.00837	0.897482
-2.0938	0.917454
-2.24499	0.911881
-2.41573	0.82463
-2.43828	0.802655
-2.69356	0.864982
-2.85535	0.835182
-2.96658	0.874612
-3.08289	0.872327
-3.15903	1.15776
-3.26191	1.25704
-3.25641	1.28626
-3.30288	1.31795
-3.46853	1.23619
-3.63712	1.28889
-3.85851	1.30221
-3.91641	1.29995
-3.96619	-0.907
-2.61887	-0.80203
-1.51982	-0.75962
-1.49716	-0.72129
-1.56579	-0.71985
-1.57551	-0.71927
-1.56924	-0.7196
-1.54236	-0.71986
-1.52761	-0.72168
-1.54327	-0.7221
-1.53965	-0.70464
-1.59778	-0.69367
-1.58821	-0.68187
-1.50252	-0.66113
-1.49366	-0.66411
-1.48301	-0.66143
-1.3624	-0.50002
-1.26101	-0.46286

## Sheet: Extended_Data_Figure_2i
CMC+	Mock
0	0
0	0
0	0
0	0
1.04167	0.054083
0.335909	0.161812
0	0
0.033591	0
0	0
0.033378	0
0	0
0.066578	0
0	0
0	0
0.066269	0
0.099404	0
0	0
0	0
0	0
0	0
0	0
0	0
0	0
0	0
0	0
0	0
0	0
0	0.227273
0	0
0	0
0	0
0	0
0	0
0.330033	0
0	0
0	0
0	0
0	0
0	0
0	0
0	0
0	0
0	0
0	0
0	0
0	0
0	0
0.5	0
0.116414	0.735294
0	0
0	0
0	0
0.14652	0
0	0
0	0
0.283019	0
0	0
0.332594	0.071891
0.325098	0
0	0
0.027816	0
0	0
0	0
0.278492	0.178651
0.20357	0
0.069999	0.059015
0	0
0	0
0	0
0	0
0	0
0	0
0	0
0.269192	0
0	0
0.009996	0
0.030045	0
0	0
0	0
0.06819	0
0.160514	0.050582
0	0
0	0
0	0
0.02474	0
0	0
0	0
0	0
0.022198	0
0	0
0	0
0	0
0.049432	0
0	0
0	0
0	0
0	0
0	0.171233
0	0
0	0
0	0
10.2941	0
0	0
0	0
0	0
0	0
0	0
0	0
0	0
0	0
0	0
0	0
0	0
0	0
0	0
0	0
1.10497	0
0	0
0	0
13.8756	0.157729
0	0.474684
0	0
0	0
0	0
0	0
0	0
0	0
0	0
0	0
0	0
0	0
0	0
0	0
0	0
0	0
0	0
0	0
0	0
0.25641	0.160514
0	0
0	0
0	0
0.047015	0
0	0
0	0.084818
0	0
0	0
0	0
0.035423	0
0	0
0	0
0.104639	0
0	0
0	0
0	0
0.51563	0
0	0
0	0
0	0
0	0
0	0
0	0.068729
0	0
0	0
0	0
0.042409	0
0	0
0	0
0	0
0	0
0	0.37594
0	0
0	0
0	0
0	0
0	0
0	0
0	0
0	0
0	0
0	0
0	0
0	0
0	0
0	0
0	0
0	0
0.793651	0
0	0
0	0
0	0
0	0
0	0
0	0
0	0
0	0
0	0
0	0
0	0
0	0
0	0
0	0
0.19802	0
0	0
0	0
0	0
0	0
0	0
0	0
0	0
0	0
0	0
0	0
0	0
0	0
0	0
0	0
0.183486	0
0.18622	0
2.59259	0
0	0
0	0
0	0
0	0
0	0
0	0
0	0
0	0
0	0
0	0
0	0
0	0
0	0
0	0
0	0
0	0
0	0
0	0
0	0
0	0
0	0
0	0
1.98675	0
0	0
0	0
0	0
0	0
0	0
0	0
0	0
0	0
0	0
0	0
2.91262	0
11.9171	0
0	0
0	0
9.26518	0
0	0
0	0
0	0
0	0
0	0
0	0
0	0
0	0
0	0
0	0
0	0
0	0
0	0
0	0
0	0
0	0
0	0
0	0.197628
0	0
0	0
0.306279	0
0	0
0.173611	0
0	0
0	0
0	0
0	0
0	0
0	0
0	0
0	0
0	0
0	0
0	0
0	0
0	0
0	0
0	0
0	0
0	0
0	0
5.33333	0
0	0
0	0
0	0
0	0
0	0
0	0
0	0
0	0
0	0
0	0
0	0
2.22222	0
0	0
0	0
0	0
0	0
0	0
0	0
0	0
0	0
0	0
0	0
0	0
0	0
0	0
0	0
0	0
0	0
0	0
0	0
0	0
0	0
0	0
0	0
0	0
0	0
0	0
0	0
0	0
0	0
0	0
0	0
0	0
0	0
0	0
0	0
0	0
0	0
0	0
0	0
0	0
0	0
0	0
0	0
0	0
0	0
0	0
0	0
1.95312	0
0	0
0	0
40.3636	0
0	0
0	0
0	0
0	0
0	0
0	0
0	0
0	0
0	0
0	0
0	0
0	0
0	0
0	0
0	0
0	0.631579
0	0
0	0
0	0
3.78007	0
9.02778	0
0	0
0	0
0	0
0	0
0	0
0	0
0	0
0	0
0	0
0	0
0	0
0	0
0	0
0	0
0	0
0	0
0	0
0	0
0	0
0	0
0	0
0	0
0	0
0	0
0	0
0	0
0	0
0	0
0	0
0	0
0	0
0	0
0	0
0	0
0	0
0	0
0	0
0	0
0	0
0	0
0	0.546448
0	0
0	0
0	0
0	0
0	0
0	0
0	0
0	0
0	0
0	0
0	0
0	0
0	0
0	0
0	0
4.7619	0
0	0
0	0
0	0
0	0
0	0
0	0
0	0
0	0
0	0
0	0
0	0
0	0
0	0
0.133333	0
0	0
0	0
0	0
0	0
0	0
0.083822	0
0	0
0	0
0	0
0	0
0	0
0	0
0	0
0	0
0	0
0	0
0	0
0	0
0	0.275482
0	0
0	0
0	0
0	0
0	0
0	0
0	0
0	0
0	0
0	0
0.694006	0
0	0
0	0
0	0
0	0
0	0
0	0
0	0
0	0
0	0
0	0
0	0
0	0
0	0
0	0
0	0
0	0
0	0
0	0
0.456621	0
0	0
0.638298	0
0.070572	0
0	0
0	0
0.341763	0
0	0
0	0
0	0
0	0
0	0
0	0
0	0
0	0
0	0
0	0
0	0
0	0
0	0
0	0
0	0
0	0
0	0
0	0
0	0
0	0.233645
0	0
0	0
0	0
0	0
0	0
0	0
0	0
0	0
0	0
0	0
0	0
0	0
0	0
0	0
0	0
0	0
0	0
0	0
0	0
0	0
0	0
0	0
0	0
0	0
0	0
0	0
0	0
0	0
0	0
0	0
0	0
0	0
0	0
0	0
0	0
0	0.420168
0	0
0	0
0.480769	0
0	0
0	0
0	0
0	0
0	0
0	0
0	0
0	0
0	0
0	0
0	0
0	0
0	0
0	0
0	0
0	0
0	0
0	0
0	0
0	0
0	0
0	0
0	0
0	0
0	0
0	0
0	0
0	0
0	0
0	0
0	0
0	0
0	0
2.63158	0
0	0
0	0
0	0
0	2.06897
0	0
0	0
0	0
0	0
0	0
0	0.297619
0	0
0	0
0	0.209644
0	0
0	0
0	0
0	0
0	0
0	0
0	0
0.843882	1.22873
0	0
0	0
0	0
0	0
0	0
0.29703	0
0	0
0	0
0	0
0	0
0	0
0.102041	0
3.1185	0.072622
0	0
0	0
0	0
0	0
0	0
0	0
0	0
0	0
0	0
0	0
0	0
0	0
0	0
0	0
0	0
0	0
0	0
0	0
0	0
0	0
0	0
0	0
0	0
0	0
0	0
0	0
0	0
0	0
0	0
0	0
0	0
0	0
0	0
0	0
0	0
0.26178	0
0	0
0	0
0	0
0	0
0	0
0	0
0	0
0	0
0	0
0	0
0	0
0	0
0	0
0	0
0	0
0	0
0	0
0	0
0	0
0	0
0	0
0	0
0	0
0	0.157978
0.135501	0
0	0
0	0
0	0
0	0
0	0
0	0
0	0
0	0
0	0
0	0
0	0
0	0
0.226757	0
0.961538	0
0	0
0	0
0	0
0	0
0	0
0	0
0	0
0	0
0	0
0	0
0	0
0	0
0	0
0	0
0	0
0	0
0	0
0	0
0	0
0	0
2.43902	0
0	0
0	0
0	0
0	0
0	0
0	0
0	0
0	0
0	0
0	0
0	0
0	0
0	0
0	0
0	0
0	0
0	0
0	0
0	0
0	0
24.6479	0.189036
0	0
0	0
0	0
0	0
0	0
0	0
0.980392	0
0	0
0	0
0	0
0	0
0	0
0	0
0	0
0	0
0	0
0	0
0	0
0	0
0	0
1.43266	0
0	0
0	0
0	0
0	0
0	0
0	0
0	0
0	0
0	0
0	0
0	0
0	0
0	0
0	0
0.520291	0
0	0
0	0
0	0
0	0
0	0
0	0
0	0
0	0
0	0
0.085034	0
0	0
0	0
0.1	0
0	0
0	0
0	0
0.112108	0.198807
0	0
0	0
0	0
0	0
0	0
0	0
0	0
0	0
0	0
0	0
0	0
0	0
0	0
0.28777	0
0	0
0	0
0	0
0	0
0	0
0	0
0	0
0	0
0	0
0	0
0	0
0	0
0	0
0	0
0.22805	0
0.110619	0
0	0
0	0
0.635209	0
0	0
0	0
0	0
0	0
0	0
0.884956	0
0	0
0	0
0	0
0	0
0	0
0	0
0.816327	0
0	0
0	0
0	0
0	0
0	0
0	0
0	0
0	0
0	0
0	0
0.174723	0
0	0
0	0
0	0
0	0
0	0
0	0
0	0
0	0
0	0
0	0
0	0
0	0
0	0
0	0
0	0
0	0.357143
0	0
0	0
0	0
0	0
0	0
0	0
0	0
0	0
0	0
0	0
0	0
0	0
0	0
0	0
0	0
0	0
0	0
0	0
0.186916	0
0	0
0	0
0	0
0	0.265252
0	0
0	0
0	0
0	0
0	0
0	0
0	0
0	0
0	0
0.802139	0
0	0
0	0
0.333333	0.0999
0	0
0.053277	0
0	0
0	0
0.862069	0
0	0
0	0
0	0
0.120579	0
0.192012	0
0.037693	0
0	0
0	0
0	0
0	0
0	0
0	0
0	0
0	0
0	0
0	0
0	0
0	0
0	0
0	0
0	0
0	0
0.101937	0
0	0
0	0
0	0.304878
0	0
0	0
2.88184	0
0	0
0	0
0	0
0	0
0	0
0	0
0	0
0	0
0	0
0	0
0	0
0	0
0.42735	0
0	0
0	0
0	0
0	0
0	0
0	0
0	0
0	0
0	0
0	0
0	0
0	0
0	0
0	0
0	0
0	0
0	0
0	0
0	0
0	0
0	0
0	0
0	0
0	0
0	0
0	0
0	0
0	0
0	0
0	0
0	0
0	0
0	0
0	0
0	0
0	0
0	0
0	0
0	0
0	0
25.2874	0
0	0
0	0
0	0
0	0
0	0
0	0
0	0
0	0
0	0
0	0
0	0
0	0
0	0
0	0
0	0
0	0
0	0
0	0
0	0
0	0
0	0
0	0
0	0
0.724638	0
30.7692	0
0	0
0	0
0	0
0	0
0	0
0	0
0	0
0	0
0	0.323625
0	0
0	0
0	0
0	0
0	0
0	0
0	0
0	0
0	0
0	0
0	0
0	0
0	0
0	0
0	0
0	0
0	0
0	0
0	0
0	0
0	0
0	0
0	0
0	0
0.637959	0
0.149031	0
0	0
0	0
0	0
0.070572	0
0	0
0	0
0	0
0	0
0	0
0	0
0	0
0	0
0	0
0	0
0	0
0	0
0.148588	0
0	0
0	0
0	0
0	0
0	0
0	0
0	0
0	0
0	0
0	0
0	0
0	0
0	0
0	0
0	0
0	0
0	0
0	0
2.77778	0
0	0
0	0
0	0
0	0
0	0
0	0
0	0
0	0
0	0
0	0
0	0
0	0
0	0
0	0
0	0
0	0
0	0
0	0
0	0
0	0
1.55039	0
21.2598	0
0	0
0	0
0	0
0	0
0	0
0	0
0	0
0	0
0	0
0	0
0.080064	0
0.075132	0
0	0
0	0
0	0
0	0
0	0
0	0
0	0
0	0
0	0
0	0
0	0
0	0
0	0
0.143472	0
0	0
0	0
0	0.290698
0	0
0	0
0	0
0	0
0	0
0	0
0	0
0	0
0	0
0	0
0	0
0	0
0	0
0	0
0	0
0	0
0	0
0	0
0	0
0	0
0	0
0	0
0	0
0	0
0	0
0	0
0	0
0	0
0	0
0	0
0	0
0	0
0	0
0	0
0	0
0	0
0	0
0	0
0	0
0	0
0	0
0	0
0	0
0	9.40171
0	7.52688
0	0
0	0
0	0
0	0
0	0
0	0
0	0
0	0
0	0
0	0
0	0
0	0
0	0
0	0
0	0
0	0
0	0
0	0
0	0
0	0
10.9589	0
0	0
2.11268	0
0	0
0	0
0	0
0	0
0	0
0	0
0	0
0	0
0.143266	0
0	0
0.032031	0
0.030506	0
0	0
0.029612	0
0	0
0.023923	0
0.243417	0
0	0
0.020991	0
0	0
0	0
0	0
0	0
0	0
0	0
0.403735	0
0.186517	0.058241
0	0
0	0
0	0
0	0
0	0
0	0
0	0
0	0
0	0
0	0
0	0
0	0
0	0
0	0
0	0
0.282885	0
0.18315	0
0	0
0	0
0	0
0	0
0	0
0	0
0	0
2.99145	0
1.73913	0
0	0
0	0
0	0
0	0
0	0
0	0
0	0
0	0
0	0
0	0
0	0
0	0
0	0
0	0
0	0
0	0
0	0
0	0
0	0
0	0
0	0
0	0
0	0
0	0
0	0
0	0.526316
0	0
0	0
0	0
0	0
0	0
0	0
0	0
0	0
0	0
0	0
0	0
0	0
0	0
0	0
0	0
0	0
0	0
0	0
0	0
0	0
0	0
0	0
0	0
0	0
0	0
0.124533	0
0	0
0	0
0	0
0	0
0	0
0	0
0	0
0	0
0	0
0	0
0	0
0	0
0	0
0	0
0	0
0	0
0	0
0	0
0	0
0	0
0	0
0	0
0	0
0	0
0	0
0	0
0	0
0	0
0	0
0	0
0	0
0	0
0	0
0	0
0	0
0	0
0	0
0	0
0	0
0	0
0	0
0	0
3.58974	0
0	0
0	0
0	0
0	0
0	0
0	0
0	0
0	0
0	0
0	0
0	0
0	0
0	0
0	0
0	0
0	0
0	0
0	0
0	0
0	0
0	0
0	0
0	0
0	0.421941
0	0
0	0
0	0
0	0
0	0
0	0
0	0
0	0
0	0
0	0
0	0
0	0
0	0
1.5873	0
0	0
0	0
0	0
0	0
0	0
0.724638	0
0	0
0.136612	0
0	0
0	0
0	0
0	0
0	0
0	0
0.228311	0
0	0
0	0
0	0
0	0
0	0
0	0
0	0
0	0
0	0
0	0
0.0999	0
0	0
0	0
0	0
0	0
0	0
0	0
0	0
0	0
0	0
0	0
0	0
0	0
0	0
0	0
0	0
0	0
0	0
0.131579	0
0	0
0	0
0	0
0	0
0	0
0	0
1.50602	0
0	0
0	0
0	0
0	0
0	0
0	0
0	0
0	0
0	0
0.414938	0
0	0
0	0.600601
0	0
0	0
0	0
0	0
0	0
0	0
0	0
0	0
0	0
0	0
0	0
0	0
0	0
0	0
0	0
0	0
1.36986	0
0	0
0	0
0	0
0	0
0	0
0	0
0	0
0	0
0	0
0	0
0	0
0	0
0	0
0	0
0	0
0	0.78125
0	0
0	0
0	0
0	0
0	0
0	0
0	0
0	0
0	0
0	0
0	0
0	0
0	0
0	0
0	0
0	0
0	0
0	0
0	0
0	0
0	0
0	0
0	0
0	0
0	0
0	0.595238
0	0
0	0
1.11732	0
0	0
0	0
0	0
25.7576	0
0	0
0	0
0	0
0	0
0	0
0	0
0	0
0	0
0	0
0	0
0	0
0	0
0	0
0	0
0	0
0	0
0	0
0	0
0	0
0	0
2.5	0
0	0
0	0
0	0
0	0
0	0
0	0
0	0
0	0
0	0
0	0
0	0
7.5	0
0	0
0	0
0	0
0	0
0	0
0	0
0	0
0	0
0	0
0	0
0	0
0	0.621118
0	0
0	0.598802
0	0
0	0
0	0
0	0
0	0
0	0
0	0
0	0
0	0
0	0
0	0
0	0
0	0
0	0
0	0
0	0
0	0
0	0
0	0
0	0
0	0
0	0
0	0
0	0
0	0
0	0
0	0
0	0
0	0
0	0
0	0
0	0
0	0
0	0
0	0
0	0
0	0
0	0
0	0
0	0
0	0
0	0.254453
0	0
0	0
0	0
0	0
2.82486	0
0	0
0	0
0	0
0	0
5.42636	0
0	0
0	0
0	0
0	0
0	0
0	0
0	0
0	0
0	0
0	0
0	0
0	0
0	0
0	0
0	0
0	0
0	0
0	0
0	0
0	0
0	0
0	0
0	0
0	0
0	0
0	0
0	0
0	0
0	0
0.564972	0
0	0
0	0
0	0
0	0
0.228571	0
0	0
0	0
0.118765	0
0	0
0	0
0.422833	0.27894
0	0
0	0
0	0
0	0
0	0
0	0
0	0
0	0
0.188679	0.134409
0	0
0	0
0	0
0	0
0	0
0	0
0	0
0	0
0	0
0	0.20202
0	0
0	0
0	0
0	0
0	0
0	0
0	0
0	0
0	0
0	0
0	0
0	0
0	0
0	0
0	0
0	0
0	0
0	0
0	0
0	0
0	0
0	0
0	0
0	0
0	0
0	0
0	0
0	0
0	0
0	0
0	0
0	0
0	0
0	0
0	0
0	0
0	0
0	0
0	0
0	0
0	0
0	0
0	0
0.252207	0
0	0
0	0
0	0
0	0
0	0
0	0
0	0.333333
0	0
0	0
0	0
0	0
0	0
0.825083	0
0	0
0	0
0	0
0	0
0	0
0.596125	0
0	0
0	0
0	0
0	0
0	0
0	0
0	0
0	0
0	0
0	0
0	0
0	0
0	0
0	0
0	0
0	0
0	0
0.756757	0
0	0
2.11566	0
0	0
1.0118	0
0	0
0	0
0	0
0	0
0	0
0.321285	0
0	0
0	0
3.32797	3.42651
0.763666	0.064516
0.721649	0.950252
0.941029	0.948577
0	0
0.016407	0
0	0
0	0
0	0
0	0
0	0
0	0
0.016088	0
0	0
0.080321	0
0	0
0	0.026896
0	0
0	0
0	0
0	0
0	0
0	0
