# Supplementary material for: Pseudouridine guides germline small RNA transport and epigenetic inheritance
Source: Nat Struct Mol Biol. 2024 Sep 6;32(2):277–86. doi: 10.1038/s41594-024-01392-6 (PMC11832342; doi:10.1038/s41594-024-01392-6)
Supplement: Supplementary file 10 — Statistical source data. [file 41594_2024_1392_MOESM10_ESM.xlsx]

## Sheet: Extended Figure 3b
	Ct values	Ct values
	GAPDH_e9	AtNAP57		ΔCt	ΔΔCt
WT leaves rep1	17.3528	21.656		4.30312	0	1	Col-0 (WT)	mean	1
WT leaves rep2	18.3357	20.7518		2.41608	0	1		SD	0
WT leaves rep3	18.8429	20.7363		1.8934	0	1
dkc1-2 (7) leaves rep1	17.0441	24.7202		7.67605	3.37293	0.0965268	dkc1-2 line 7	mean	0.102972
dkc1-2 (7) leaves rep2	18.1894	23.4667		5.27733	2.86125	0.137619		SD	0.0319168
dkc1-2 (7) leaves rep3	18.3741	24.0089		5.63482	3.74142	0.074769
dkc1-2 (10) leaves rep1	18.9686	26.4047		7.43601	3.13289	0.114	dkc1-2 line 10	mean	0.0990434
dkc1-2 (10) leaves rep2	17.6964	23.0269		5.33045	2.91437	0.132644		SD	0.0430725
dkc1-2 (10) leaves rep3	18.2606	24.4619		6.20137	4.30796	0.0504863

## Sheet: Extended Figure 3d
	WT	dkc1-2
	log2FoldChange	log2FoldChange
miR8175	3.99132	-1.45669
miR5666	5.16346	1.33334
miR5652	3.1806	-0.178367
miR865-5p	1.95835	0.217139
miR393a-3p	2.67784	0.97183
miR2112-5p	3.01176	1.49461
miR5658	3.19561	1.84588
miR5648-5p	4.30385	3.03188
miR843	2.80805	1.55204
miR833a-5p	3.75181	2.65468
miR8174	1.82123	0.734502
miR396b-5p	3.4235	2.38841
miR5654-3p	2.52652	1.5223
miR5028	3.96784	3.00683
miR846-3p	3.44966	2.65621
miR447a.2-3p	4.75082	3.96979
miR779.2	2.80015	2.04819
miR403-5p	3.39611	2.65321
miR8170-3p	3.80932	3.07345
miR823	2.78928	2.13058
miR159a	2.23109	1.57701
miR171b-5p	2.03693	1.52971
miR840-3p	4.03986	3.60835
miR5014a-3p	2.18345	1.7701
miR393b-3p	1.27264	0.884271
miR773a	1.07168	0.684762
miR161.1	1.93241	1.54615
miR773b-3p	3.88357	3.50328
miR159b-3p	2.5533	2.17972
miR838	2.27328	1.95927
miR158a-5p	2.26359	1.96178
miR8178	1.77413	1.49684
miR5653	1.36334	1.15223
miR835-5p	2.08088	1.89333
miR830-5p	2.21472	2.03293
miR168b-3p	1.21071	1.04368
miR857	4.01433	3.94298
miR156d-3p	1.89578	1.86834
miR3434-5p	5.12224	5.19328
miR841a-3p	1.49998	1.63397
miR159c	3.35744	3.66446
miR5012	2.60333	2.91334
miR844-3p	1.82862	2.88109
miR8183	2.69125	4.37644
