# Supplementary material for: Pseudouridine guides germline small RNA transport and epigenetic inheritance
Source: Nat Struct Mol Biol. 2024 Sep 6;32(2):277–86. doi: 10.1038/s41594-024-01392-6 (PMC11832342; doi:10.1038/s41594-024-01392-6)
Supplement: Supplementary file 11 — Statistical source data. [file 41594_2024_1392_MOESM11_ESM.xlsx]

## Sheet: Extended Figure 4a
	U	C	G	A
5′ Background	22.0859	13.6803	11.8999	52.3338
5′ IP enriched	40.1978	10.3779	12.4594	36.9649
3′ Background	22.0859	13.6803	11.8999	52.3338
3′ IP enriched	40.1978	10.3779	12.4594	36.9649

## Sheet: Extended Figure 4b
	U	C	G	A
5′ Background	23.3749	15.7251	13.0253	47.8747
5′ CMC depleted	37.9457	12.8446	10.9279	38.2818
3′ Background	23.3749	15.7251	13.0253	47.8747
3′ CMC depleted	37.9457	12.8446	10.9279	38.2818
