# Supplementary material for: Pseudouridine guides germline small RNA transport and epigenetic inheritance
Source: Nat Struct Mol Biol. 2024 Sep 6;32(2):277–86. doi: 10.1038/s41594-024-01392-6 (PMC11832342; doi:10.1038/s41594-024-01392-6)
Supplement: Supplementary file 12 — Statistical source data. [file 41594_2024_1392_MOESM12_ESM.xlsx]

## Sheet: Extended Figure 5a
		Col-0	psd-13	CMC
-30		-0.08391	-0.16648	-0.36393
		-0.091	-0.16671	-0.35355
		-0.07089	-0.14072	-0.30851
		-0.07621	-0.13476	-0.28895
		-0.10866	-0.13598	-0.1893
-25		-0.11842	-0.12823	-0.1396
		-0.11506	-0.11055	-0.1281
		-0.11128	-0.0954	-0.12699
		-0.10073	-0.07186	-0.13516
		-0.0936	-0.05646	-0.16726
-20		-0.08022	-0.04072	-0.19742
		-0.06683	-0.01932	-0.23779
		-0.04234	-0.00977	-0.29539
		-0.01446	0.012843	-0.36648
		0.016372	0.045715	-0.42136
-15		0.04317	0.073335	-0.44654
		0.069706	0.099183	-0.44099
		0.098529	0.128212	-0.44462
		0.122659	0.154023	-0.47325
		0.154175	0.172743	-0.48945
-10		0.181737	0.198915	-0.55043
		0.225217	0.237298	-0.61472
		0.271184	0.26516	-0.82387
		0.297197	0.283623	-0.9376
		0.334754	0.317233	-1.15402
-5		0.376062	0.348901	-1.22533
		0.400431	0.374776	-1.34301
		0.423315	0.405937	-1.52124
		0.468089	0.454357	-1.74565
		0.494101	0.482071	-1.78327
Ψ		0.575989	0.544645	-1.84834
		0.520203	0.497757	-1.80632
		0.480547	0.451423	-1.69958
		0.463571	0.436069	-1.64032
		0.433749	0.401713	-1.58191
5		0.437872	0.382562	-1.52278
		0.437543	0.366834	-1.47861
		0.400643	0.327423	-1.40459
		0.375623	0.301394	-1.39456
		0.341488	0.269311	-1.36876
10		0.305878	0.23496	-1.35897
		0.238814	0.165897	-1.31044
		0.196551	0.13087	-1.22118
		0.158112	0.092506	-1.11132
		0.110011	0.042101	-1.00503
15		0.048863	-0.02831	-0.89205
		-0.01823	-0.08908	-0.75912
		-0.05554	-0.11853	-0.63459
		-0.06089	-0.13905	-0.58577
		-0.08959	-0.16238	-0.54685
20		-0.11956	-0.18298	-0.42889
		-0.14136	-0.19207	-0.32877
		-0.14085	-0.18831	-0.28219
		-0.14189	-0.18531	-0.29612
		-0.14515	-0.18887	-0.33305
25		-0.15848	-0.19708	-0.37198
		-0.16056	-0.19114	-0.40191
		-0.128	-0.168	-0.41898
		-0.09402	-0.13896	-0.4306
		-0.06118	-0.10941	-0.44011
30		-0.01528	-0.08053	-0.47556

## Sheet: Extended Figure 5b
	Col-0	psd-13	CMC
	-0.75014	-1.26522	-0.61554
	-0.74213	-1.26127	-0.47654
	-0.73077	-1.26274	-0.44633
	-0.73229	-1.26442	-0.45663
	-0.72939	-1.25816	-0.44283
	-0.72542	-1.23685	-0.43105
	-0.5681	-1.06124	-0.37717
	-0.53424	-1.00153	-0.376
	-0.44075	-0.91733	-0.39419
	-0.40554	-0.88273	-0.39325
	-0.40534	-0.85463	-0.38552
	-0.40371	-0.83269	-0.34325
	-0.40891	-0.82996	-0.33187
	-0.41836	-0.82843	-0.30344
	-0.41892	-0.83266	-0.29828
	-0.35173	-0.79118	-0.28087
	-0.32756	-0.76057	-0.28185
	-0.35511	-0.69426	-0.28036
	-0.24985	-0.43866	0.224764
	0.02889	-0.37092	0.303852
	0.024404	-0.39166	0.357207
	-0.01126	-0.39374	0.464685
	-0.0163	-0.40426	0.458565
	-0.0254	-0.40556	0.255268
	-0.04486	-0.38114	0.244084
	-0.03761	-0.37281	0.177643
	-0.02	-0.37354	0.179384
	-0.01387	-0.37177	0.145719
	-0.02165	-0.34586	0.136646
	-0.04204	-0.37706	0.175394
	-0.12355	-0.36969	0.036399
	-0.10889	-0.42186	0.061134
	-0.08449	-0.35484	0.049967
	-0.13509	-0.45678	-0.00266
	-0.54941	-0.27425	0.126593
	-0.92067	-0.44135	0.007386
	-1.00142	-0.40803	-0.00784
	-1.1565	-0.49276	0.008355
	-1.21824	-0.52735	-0.03949
	-1.26967	-0.56455	-0.05009
	-1.30032	-0.58311	-0.05357
	-1.34145	-0.66266	-0.06041
	-1.37673	-0.69116	-0.04793
	-1.39716	-0.72794	-0.02584
	-1.42687	-0.77524	0.046345
	-1.49035	-0.84767	0.048116
	-1.5501	-0.90215	0.081929
	-1.61906	-0.94431	0.085674
	-1.61317	-0.94839	0.076016
	-1.58558	-0.92183	0.08192
	-1.57164	-0.92456	0.062237
	-1.56027	-0.92164	0.106244
	-1.56382	-0.92853	0.112384
	-1.57102	-0.94289	0.11678
	-1.57188	-0.95042	0.299086
	-1.55745	-0.95911	0.319389
	-1.56388	-0.97761	0.29165
	-1.57463	-0.98667	0.283965
	-1.59027	-1.00073	0.308781
	-1.59854	-1.00746	0.252954
	-1.60782	-1.01948	0.110757
	-1.62288	-1.03207	-0.02828
	-1.63273	-1.03965	-0.32158
	-1.62271	-1.05146	-0.51779
	-1.27731	-1.51485	-0.17395
	-1.38724	-1.55308	-0.1255
	-1.53945	-1.61185	0.183795
	-1.60522	-1.67439	0.274659
	-1.63462	-1.71691	0.309738
	-1.66404	-1.76029	0.338234
	-1.69715	-1.79055	0.37539
	-1.72149	-1.77822	0.398087
	-1.70753	-1.73897	0.477132
	-1.57193	-1.59043	0.501138
	-1.38864	-1.41674	0.503689
	-1.26505	-1.30081	0.525296
	-1.18525	-1.22989	0.54075
	-1.16033	-1.20557	0.540977
	-1.14505	-1.19373	0.540516
	-1.1393	-1.18511	0.537431
	-1.11701	-1.17195	0.537011
	-1.07913	-1.1567	0.540946
	-1.0356	-1.11725	0.545806
	-1.00261	-1.08476	0.551435
	-0.92799	-1.02562	0.580309
	-0.87356	-0.97884	0.605529
	-0.81898	-0.92933	0.613711
	-0.75142	-0.86783	0.620818
	-0.6617	-0.80623	0.638259
	-0.60239	-0.76858	0.651222
	-0.53904	-0.71501	0.653552
	-0.4768	-0.66347	0.661347
	-0.38468	-0.60088	0.654305
	-0.30961	-0.51693	0.586348
	-0.22286	-0.43849	0.549253
	-0.04058	-0.35942	0.494347
	0.0883	-0.24688	0.47622
	0.147388	-0.16802	0.448526
	0.227994	-0.07854	0.547265
	0.328347	0.022043	0.508528
	0.527762	0.182873	-0.46108
	0.714071	0.366735	-1.61042
	0.91107	0.517741	-1.97862
	0.65433	0.205631	-2.07186
	0.697785	0.228112	-2.11532
	0.83529	0.366235	-2.14187
	1.02143	0.566517	-2.49881
	1.1359	0.67883	-2.97665
	1.46319	0.965233	-3.11647
	1.734	1.29394	-3.29883
	2.45465	1.92719	-3.53172
	2.3864	1.91264	-3.26556
	2.26104	1.82198	-3.17541
	2.1352	1.71408	-3.16231
	1.92162	1.5072	-3.03606
	1.88125	1.46301	-2.96731
	1.75253	1.36697	-2.91903
	1.57905	1.21199	-2.79657
	1.43545	1.07481	-2.78522
	1.28658	0.954714	-2.76721
	1.3399	1.05391	-2.65523
	0.957193	0.793548	-2.4141
	0.813757	0.714558	-2.266
	0.680521	0.611624	-2.24708
	0.480895	0.453326	-2.03031
	0.325019	0.344129	-1.61942
	0.18699	0.251496	-1.58256
	0.037544	0.151354	-1.5258
	-0.10472	0.089185	-1.25393
	-0.23319	0.023005	-0.9921
	-0.3551	-0.03347	-0.76542
	-0.42942	-0.07807	-0.66883
	-0.45655	-0.09376	-0.64731
	-0.49146	-0.11559	-0.36751
	-0.49793	-0.12113	-0.30184
	-0.50435	-0.12522	-0.27531
	-0.51629	-0.1337	-0.14695
	-0.52249	-0.13864	-0.0691
	-0.53045	-0.15172	-0.03285
	-0.55383	-0.17495	0.015653
	-0.57601	-0.19206	0.108069
	-0.60598	-0.21917	0.220965
	-0.64475	-0.25519	0.309272
	-0.68626	-0.27479	0.311684
	-0.70453	-0.28677	0.325609
	-0.70691	-0.28842	0.417435
	-0.89014	-1.02466	0.4312
	-0.86069	-1.01662	0.422375
	-0.83498	-1.01422	0.41987
	-0.79818	-0.97374	0.421953
	-0.74935	-0.89332	0.419176
	-0.64394	-0.76835	0.421613
	-0.38412	-0.54502	0.418219
	-0.29125	-0.44989	0.419778
	-0.23646	-0.39593	0.418885
	-0.21201	-0.34932	0.416485
	-0.22044	-0.30978	0.417394
	-0.25267	-0.29248	0.415698
	-0.25457	-0.2735	0.414533
	-0.26774	-0.27283	0.409185
	-0.26038	-0.27023	0.410925
	-0.24261	-0.24695	0.369193
	-0.23699	-0.23672	0.367857
	-0.19669	-0.19541	0.371733
	-0.14609	-0.15158	0.340712
	-0.14148	-0.14661	0.245058
	-0.10365	-0.12852	0.128441
	-0.03713	-0.06064	0.122704
	-0.03103	-0.03649	0.125608
	-0.03191	-0.02291	-0.07398
	-0.00992	-0.00555	-0.15309
	0.049974	0.009138	-0.06058
	0.033407	-0.00486	-0.00155
	-0.00346	-0.03817	0.18063
	-0.016	-0.06626	0.125485
	-0.02994	-0.08898	0.123905
	-0.04111	-0.10446	0.123417
	-0.07405	-0.13709	0.076059
	-0.11163	-0.1936	0.066722
	-0.1261	-0.22447	0.072068
	-0.14799	-0.26448	0.121785
	-0.14514	-0.27889	0.138783
	-0.11956	-0.3063	0.122093
	0.031171	-0.18963	0.108922
	0.254184	0.02563	0.113819
	0.335422	0.156224	0.10917
	0.403321	0.255634	0.12801
	0.554129	0.42529	0.110279
	0.664158	0.547759	0.118399
	0.717621	0.637758	0.133984
	0.770039	0.731611	0.207762
	0.773031	0.772717	0.227276
	0.810343	0.822613	0.244704
	0.832519	0.857536	0.286116
	0.858137	0.89795	0.320848
	0.905562	0.965844	0.333024
	0.932541	1.01054	0.348556
	0.942017	1.02603	0.33554
	0.942677	1.02314	0.341272
	0.940124	1.02089	0.333782
	0.934513	1.01223	0.33406
	0.929063	1.00717	0.309207
	0.934488	1.03608	0.272402
	0.961159	1.07387	0.289837
	0.992426	1.10873	0.26607
	1.03711	1.15661	0.221223
	1.01411	1.14733	0.113276
	0.96334	1.12389	-0.20443
	0.890488	1.04478	-0.25436
	0.759141	0.938268	-0.38468
	0.657098	0.848555	-0.60296
	0.575065	0.777916	-0.80213
	0.496185	0.70014	-0.81668
	0.368765	0.601586	-0.81204
	0.019124	0.268159	-0.81098
	-0.13432	0.13336	-0.7835
	-0.23976	0.037576	-0.76817
	-0.32852	-0.03754	-0.76249
	-0.36919	-0.08266	-0.76017
	-0.40217	-0.11659	-0.76029
	-0.44486	-0.1547	-0.75543
	-0.44683	-0.16178	-0.75481
	-0.44754	-0.16383	-0.75474
	-0.45377	-0.1651	-0.75281
	-0.45476	-0.16675	-0.75348
	-0.45512	-0.16773	-0.75157
	-0.45947	-0.17746	-0.75122
	-0.46235	-0.19554	-0.74197
	-0.38988	-0.14197	-0.72037
	-0.32194	-0.09384	-0.6892
	-0.16604	-0.01376	-0.63433
	0.011087	0.125317	-0.55964
	0.194893	0.283689	-0.54631
	0.283837	0.379792	-0.54029
	0.36377	0.464767	-0.54951
	0.457108	0.550009	-0.55388
	0.69417	0.716209	-0.51521
	0.926374	0.847197	-0.28504
	0.985793	0.861192	-0.30251
	1.02045	0.885097	-0.32237
	1.04871	0.893617	-0.26376
	1.05997	0.904301	-0.27851
	1.06812	0.90901	-0.29025
	1.06171	0.89551	-0.31531
	1.06602	0.89126	-0.3481
	1.06708	0.886072	-0.39298
	1.06645	0.878959	-0.40214
	1.07291	0.873474	-0.42283
	1.07171	0.858783	-0.4394
	1.0642	0.814579	-0.55877
	1.06258	0.787172	-0.88921
	1.06556	0.748916	-1.16646
	1.0226	0.672229	-1.30264
	0.990662	0.651561	-1.41104
	1.03007	0.696461	-2.05503
	0.828822	0.531038	-2.21184
	0.778193	0.451856	-2.08886
	0.808437	0.449029	-2.07302
	0.6294	0.254555	-1.68308
	0.463848	0.072231	-1.26641
	0.387185	-0.01654	-0.19026
	0.337744	-0.08676	-0.16342
	0.282991	-0.15136	-0.11894
	0.248569	-0.19097	-0.04039
	0.222714	-0.22238	0.052726
	0.187399	-0.25709	0.118587
	0.162697	-0.27877	0.149417
	0.106113	-0.31745	0.195485
	0.033344	-0.36749	0.257022
	-0.00992	-0.39829	0.269133
	-0.04846	-0.42666	0.302114
	-0.06141	-0.4457	0.313948
	-0.06831	-0.45482	0.319278
	-0.07612	-0.46471	0.323713
	-0.08223	-0.4747	0.329746
	-0.10017	-0.48974	0.345858
	-0.09854	-0.48282	0.349463
	-0.06439	-0.45362	0.359205
	-0.0322	-0.41423	0.375503
	-0.0356	-0.39818	0.397498
	-0.06835	-0.4286	0.406785
	-0.0348	-0.39669	0.42125
	-0.11546	-0.48033	0.425235
	0.054827	-0.30864	0.402811
	0.174202	-0.22865	0.392177
	0.44088	-0.00772	0.384114
	0.586953	0.163505	0.381502
	0.739715	0.334696	0.377423
	0.914549	0.535312	0.370262
	1.08389	0.769872	0.386233
	1.2173	0.976784	-0.4753
	1.33528	1.04898	-0.42916
	1.36102	1.06556	-0.82265
	1.39648	1.09721	-0.87162
	1.5405	1.22729	-2.42075
	1.6782	1.35471	-2.6033
	1.81004	1.46794	-2.60647
	1.90593	1.56413	-2.63703
	2.00072	1.67077	-2.72784
	2.07888	1.76545	-2.72308
	2.10577	1.8003	-2.69348
	2.14535	1.86449	-2.67679
	2.18823	1.94032	-2.68308
	2.24408	2.02073	-2.68331
	2.2879	2.07937	-2.67337
	2.3928	2.16879	-2.70953
	2.33864	2.12471	-2.60032
	2.36022	2.13945	-2.54829
	2.32642	2.11267	-2.47516
	2.33023	2.10262	-2.39618
	2.29228	2.03081	-2.36753
	2.31124	2.01925	-2.10955
	2.36777	2.04305	-2.09865
	2.38932	2.05061	-1.97198
	2.34248	1.94087	-1.77988
	2.25995	1.82273	-1.2159
	2.16427	1.70268	-0.74954
	2.02914	1.53109	-0.38879
	1.87688	1.3535	0.12296
	1.78957	1.26492	0.430282
	1.72698	1.21193	0.495605
	1.64505	1.12467	0.49196
	1.45229	0.942996	0.495103
	1.2964	0.804318	0.501439
	1.105	0.66274	0.509569
	0.978491	0.524132	0.511881
	0.853864	0.39181	0.512538
	0.714764	0.251859	0.512562
	0.543556	0.092185	0.526663
	0.340158	-0.05133	0.527488
	0.243762	-0.13737	0.522805
	0.145534	-0.20235	0.520787
	0.107042	-0.2126	0.521946
	0.092409	-0.23361	0.525364
	0.09253	-0.24691	0.530965
	0.100354	-0.25841	0.546393
	0.090865	-0.27237	0.561976
	0.095375	-0.2801	0.568197
	0.079482	-0.31224	0.554426
	0.047632	-0.34125	0.554836
	-0.00515	-0.39138	0.511295
	-0.14965	-0.54459	0.477365
	-0.3075	-0.68503	0.339888
	-0.42414	-0.70787	0.22687
	-0.50074	-0.60841	0.017352
	-0.39623	-0.45971	-0.99285
	-0.44884	-0.39494	-1.4782
	-0.41935	-0.33637	-1.77887
	-0.39227	-0.29422	-1.85469
	-0.3898	-0.26893	-1.88487
	-0.35817	-0.23274	-1.84867
	-0.31928	-0.20489	-1.84224
	-0.29574	-0.17956	-1.7772
	-0.23612	-0.12825	-1.67515
	-0.14906	-0.07252	-1.55177
	-0.11186	-0.04414	-1.46745
	-0.08553	-0.02054	-1.43458
	-0.05981	0.001981	-1.43363
	-0.0524	0.013488	-1.33877
	-0.02446	0.037729	-1.30759
	0.041762	0.079493	-1.26431
	0.143484	0.161101	-1.26035
	0.142974	0.156199	-1.25286
	0.153539	0.180661	-1.24733
	0.166228	0.208201	-1.24717
	0.192347	0.24655	-1.24083
	0.239966	0.271349	-1.22458
	0.280466	0.269718	-1.16677
	0.268113	0.262522	-1.11431
	0.281726	0.282205	-1.07137
	0.298641	0.299498	-1.03157
	0.327412	0.327531	-1.02039
	0.340313	0.310435	-0.99484
	0.297223	0.254007	-0.98443
	0.282401	0.237966	-0.97324
	0.271289	0.225595	-1.03972
	0.244084	0.163294	-1.26061
	0.207432	0.11312	-1.35464
	0.163056	0.045957	-1.36991
	0.101596	-0.04486	-1.44723
	0.089218	-0.0992	-1.42927
	0.069019	-0.15481	-1.39285
	0.057025	-0.17209	-1.50537
	-0.06421	-0.31207	-0.87979
	-0.20852	-0.51804	-0.52831
	-0.28078	-0.61309	-0.33597
	-0.33094	-0.67446	-0.32487
	-0.33669	-0.66946	-0.29571
	-0.32512	-0.66372	-0.21031
	-0.30591	-0.65781	-0.18196
	-0.29635	-0.65177	-0.11709
	-0.28417	-0.63835	-0.11036
	-0.28567	-0.63439	-0.10766
	-0.2982	-0.68379	-0.10492
	-0.2963	-0.7045	-0.09831
	-0.24124	-0.67019	-0.09227
	-0.23237	-0.64177	-0.09102
	-0.21752	-0.61075	-0.08078
	-0.19514	-0.58492	-0.07502
	-0.19436	-0.56533	-0.01895
	-0.19988	-0.54654	0.199037
	-0.19371	-0.50991	0.308662
	-0.19143	-0.5009	0.383192
	-0.20255	-0.48745	0.598752
	-0.22958	-0.46728	0.644786
	-0.2273	-0.42602	0.630238
	-0.21292	-0.41389	0.63813
	-0.20315	-0.32008	0.65573
	-0.32062	-0.32681	0.217748
	-0.42868	-0.36083	0.314178
	-0.51263	-0.37501	0.307532
	-0.57311	-0.3738	0.318963
	-0.57877	-0.33236	0.355213
	-0.67323	-0.33464	0.381155
	-0.71718	-0.34369	0.375301
	-0.72948	-0.34472	0.401049
	-0.78624	-0.35674	0.418015
	-0.83004	-0.36202	0.425853
	-0.85538	-0.37873	0.43497
	-0.8676	-0.37899	0.452111
	-0.85735	-0.37351	0.453687
	-0.85112	-0.36944	0.45437
	-0.84811	-0.36621	0.449027
	-0.85629	-0.37933	0.464577
	-0.86427	-0.3904	0.455585
	-0.87855	-0.39735	0.484229
	-0.88979	-0.40617	0.515476
	-0.898	-0.40641	0.552964
	-0.89939	-0.40167	0.584768
	-0.8992	-0.39524	0.531828
	-0.8942	-0.3903	0.530373
	-0.88186	-0.37864	0.532767
	-0.86487	-0.35287	0.562406
	-0.80697	-0.30923	0.459577
	-0.79564	-0.30432	0.412946
	-0.82356	-0.31342	0.416957
	-0.85678	-0.3237	0.342138
	-0.88685	-0.34494	0.291288
	-0.88859	-0.32612	0.267414
	-0.8406	-0.31545	0.305494
	-0.83221	-0.30449	0.297725
	-0.81426	-0.29504	0.329095
	-0.74287	-0.27621	0.350163
	-0.70127	-0.28112	0.340299
	-0.7066	-0.32724	0.289447
	-0.70925	-0.32804	0.24113
	-0.66921	-0.33735	0.253272
	-0.54612	-0.38076	0.235686
	-0.50098	-0.40039	0.215337
	-0.51588	-0.42673	0.269635
	-0.52952	-0.44643	0.345721
	-0.54013	-0.4593	0.404031
	-0.55654	-0.44733	0.400949
	-0.64813	-0.49477	0.381714
	-0.7024	-0.4946	0.42186
	-0.70296	-0.4929	0.543644
	-0.72596	-0.49697	0.62778
	-0.62725	-0.41262	0.635474
	-0.51845	-0.33332	0.683011
	-0.46744	-0.29489	0.681909
	-0.45551	-0.28889	0.683902
	-0.45528	-0.28254	0.684875
	-0.45855	-0.27877	0.6805
	-0.45899	-0.28522	0.682956
	-0.45681	-0.28217	0.686704
	-0.45595	-0.27884	0.688787
	-0.44763	-0.26451	0.690403
	-0.45286	-0.2603	0.691625
	-0.44899	-0.24868	0.69277
	-0.42652	-0.20908	0.698195
	-0.41424	-0.19134	0.70252
	-0.42036	-0.18867	0.711122
	-0.41332	-0.17403	0.714
	-0.4001	-0.16352	0.736317
	-0.3691	-0.15223	0.779573
	-0.34034	-0.13021	0.782093
	-0.33219	-0.12834	0.782404
	-0.32574	-0.12613	0.637019
	-0.31852	-0.12823	0.573455
	-0.28299	-0.11704	0.510358
	-0.28009	-0.13962	0.480118
	-0.28058	-0.1558	0.25558
	-0.27399	-0.16002	0.293792
	-0.23945	-0.17381	0.379905
	-0.22812	-0.18865	0.461145
	-0.2238	-0.18855	0.506244
	-0.25309	-0.24898	0.475777
	-0.28611	-0.29266	0.719056
	-0.32902	-0.34514	0.697522
	-0.33638	-0.35417	0.697522
	-0.33973	-0.35662	0.719056
	-0.35083	-0.37205	0.734235
	-0.38993	-0.40655	0.589851
	-0.39198	-0.4135	0.357434
	-0.39445	-0.4307	0.558142
	-0.33531	-0.4095	0.468705
	-0.3399	-0.44191	0.435032
	-0.40012	-0.51404	0.494861
	-0.46374	-0.55546	0.656881
	-0.39624	-0.54137	0.652782
	-0.40401	-0.56177	0.652544
	-0.39747	-0.56763	0.643822
	-0.35216	-0.50892	0.641719
	-0.30438	-0.48801	0.639949
	-0.29666	-0.50076	0.63967
	-0.31056	-0.50891	0.634634
	-0.32543	-0.52123	0.634674
	-0.03059	-0.31523	0.634064
	-0.04016	-0.32737	0.634058
	-0.03986	-0.33141	0.631921
	-0.05556	-0.34178	0.635196
	-0.07192	-0.35058	0.63502
	-0.0884	-0.3677	0.648564
	-0.09109	-0.37459	0.649321
	-0.0928	-0.37796	0.651711
	-0.08731	-0.37533	0.655938
	-0.06495	-0.35747	0.656107
	-0.07897	-0.35716	0.660431
	-0.06963	-0.33693	0.638427
	-0.04607	-0.31298	0.607753
	-0.02388	-0.2874	0.641669
	-0.05593	-0.31052	0.642901
	-0.09023	-0.3076	0.230483
	-0.12337	-0.30153	0.25424
	-0.07369	-0.27126	0.330956
	-0.04985	-0.24754	0.339196
	-0.16895	-0.37675	0.298954
	-0.22994	-0.52267	0.261914
	-0.78843	-1.05345	0.264973
	-1.10906	-1.3464	0.274187
	-1.21178	-1.48281	0.26285
	-1.33482	-1.54981	0.218145
	-1.5067	-1.7398	0.242947
	-1.35463	-1.81587	0.214595
	-1.19073	-1.56155	0.218532
	-0.98251	-1.24318	0.200551
	-0.88039	-1.12162	0.204495
	-0.87291	-1.11394	0.140584
	-0.88415	-1.10202	0.122712
	-0.8405	-1.03581	0.162006
	-0.82134	-0.99323	0.154138
	-0.82497	-0.97578	0.121566
	-0.82243	-0.9706	0.209031
	-0.77946	-0.9501	0.359023
	-0.76162	-0.94245	0.420477
	-0.75804	-0.93859	0.41765
	-0.74368	-0.92171	0.409609
	-0.71265	-0.89686	0.436992
	-0.67445	-0.87015	0.403288
	-0.60408	-0.81242	0.393722
	-0.56808	-0.78325	0.398879
	-0.55273	-0.77425	0.398214
	-0.53979	-0.76424	0.394124
	-0.53059	-0.75822	0.384481
	-0.51781	-0.7482	0.381032
	-0.49578	-0.71778	0.381344
	-0.43098	-0.63458	0.367006
	-0.37247	-0.52818	0.374146
	-0.27382	-0.43234	0.372759
	-0.19709	-0.35313	0.349064
	-0.1407	-0.28984	0.353007
	-0.05824	-0.22113	0.343027
	0.031667	-0.15016	0.323676
	0.112472	-0.06188	0.316124
	0.18669	-0.01107	0.302021
	0.226468	0.046274	0.216281
	0.231598	0.072713	0.051385
	0.182789	0.121978	-0.12471
	0.269195	0.177642	-0.73935
	0.327702	0.21505	-1.2744
	0.390207	0.226536	-1.32805
	0.47945	0.270661	-1.36032
	0.562706	0.342186	-1.33619
	0.64491	0.393128	-1.3567
	0.678161	0.428147	-1.39445
	0.690424	0.290294	-1.42032
	0.751899	0.33765	-1.51944
	0.810739	0.38796	-1.53242
	0.847533	0.428961	-1.47409
	0.864789	0.449307	-1.47496
	0.894	0.475282	-1.50195
	0.924613	0.50138	-1.51607
	0.935834	0.510498	-1.54958
	0.969888	0.544577	-1.57115
	1.00453	0.586863	-1.5782
	0.961556	0.567302	-1.60894
	0.889949	0.489537	-1.61969
	0.8649	0.474942	-1.61706
	0.875955	0.461658	-1.70514
	0.916708	0.473187	-1.71861
	1.00787	0.514616	-1.68082
	1.13276	0.54434	-1.68399
	1.15398	0.576673	-1.71422
	1.23459	0.641194	-1.6913
	1.35493	0.709306	-1.58527
	1.47933	0.83747	-1.50663
	1.54077	0.937689	-1.50631
	1.62691	1.06763	-1.40046
	1.70218	1.25361	-1.49464
	1.72175	1.33759	-1.66969
	2.40832	1.67834	-1.38606
	2.60841	1.98426	-1.53945
	2.60808	2.15137	-1.53102
	2.82445	2.45157	-2.68363
	2.68747	2.41714	-2.63658
	2.84623	2.47379	-2.68331
	2.51235	2.16468	-2.70844
	2.37371	2.0228	-2.76464
	2.21376	1.87163	-2.742
	0.916712	1.27629	-2.35731
	0.559878	1.13276	-2.11838
	0.387107	1.03396	-2.06037
	0.266308	0.971052	-2.06357
	0.161499	0.899309	-2.05969
	0.05831	0.813501	-2.0513
	-0.01734	0.743926	-1.91268
	-0.10577	0.667708	-1.70486
	-0.21779	0.533941	-1.37819
	-0.31361	0.428066	-1.33773
	-0.3747	0.346398	-1.27352
	-0.41672	0.261477	-1.18643
	-0.48015	0.17926	-0.95819
	-0.52612	0.116291	-0.85573
	-0.55186	0.066464	-0.8327
	-0.58642	0.000745	-0.81301
	-0.58666	-0.03374	-0.8071
	-0.58468	-0.06304	-0.75971
	-0.57009	-0.08039	-0.74721
	-0.56233	-0.11209	-0.76236
	-0.5496	-0.14064	-0.71345
	-0.52712	-0.1636	-0.7023
	-0.47497	-0.16952	-0.71564
	-0.44025	-0.18579	-0.71576
	-0.44107	-0.20291	-0.71066
	-0.44997	-0.22134	-0.7044
	-0.42269	-0.20527	-0.71006
	-0.45827	-0.23794	-0.71863
	-0.47641	-0.26692	-0.66412
	-0.47826	-0.28052	-0.48997
	-0.19054	-0.5764	-0.31571
	-0.17821	-0.54767	-0.05698
	-0.16417	-0.54323	0.083022
	-0.16234	-0.54971	0.094592
	-0.1693	-0.55151	0.120541
	-0.1773	-0.55278	0.137518
	-0.17212	-0.54969	0.142059
	-0.18302	-0.5443	0.160381
	-0.18645	-0.54229	0.17383
	-0.18394	-0.51617	0.179381
	-0.20653	-0.50345	0.186806
	-0.25139	-0.50642	0.201266
	-0.28009	-0.4941	0.229182
	-0.31041	-0.50648	0.238338
	-0.33144	-0.51968	0.238819
	-0.33642	-0.50953	0.242129
	-0.35602	-0.50621	0.241167
	-0.39524	-0.51732	0.243892
	-0.4168	-0.50161	0.243504
	-0.39837	-0.47368	0.269143
	-0.41346	-0.48019	0.266819
	-0.46614	-0.55881	0.262742
	-0.58669	-0.6743	0.233502
	-0.71288	-0.85384	0.038813
	-0.68986	-0.96713	-0.08785
	-0.6062	-0.83947	-0.08292
	-0.39075	-0.60662	-0.06711
	-0.09504	-0.36658	0.011895
	0.056556	-0.25112	0.269808
	0.109844	-0.19113	0.250315
	0.124701	-0.15405	0.466054
	0.18859	-0.07284	0.527784
	0.242977	-0.02902	0.515951
	0.247674	-0.00653	0.53355
	0.298007	0.00846	0.524116
	0.275295	-0.01451	0.542442
	0.264821	-0.05902	0.528192
	0.261591	-0.09297	0.523912
	0.265155	-0.11962	0.511582
	0.256058	-0.14558	0.483204
	0.247514	-0.15774	0.479629
	0.250683	-0.15588	0.479034
	0.248541	-0.16091	0.476356
	0.241891	-0.17126	0.475163
	0.226392	-0.18734	0.474899
	0.215575	-0.19666	0.476263
	0.194465	-0.22825	0.478346
	0.160915	-0.24631	0.481647
	0.123408	-0.26755	0.485743
	0.080587	-0.28088	0.483729
	0.030859	-0.292	0.472193
	-0.02157	-0.32004	0.431805
	-0.08254	-0.36738	0.420845
	-0.12225	-0.41094	0.378501
	-0.17667	-0.46512	0.380047
	-0.25341	-0.5224	0.364976
	-0.33314	-0.57031	0.340821
	-0.36045	-0.59891	0.332368
	-0.41277	-0.62854	0.324984
	-0.43178	-0.65531	0.317626
	-0.44047	-0.69092	0.316592
	-0.41443	-0.7052	0.297701
	-0.41361	-0.71173	0.294746
	-0.42349	-0.73515	0.295122
	-0.41759	-0.73088	0.294846
	-0.3814	-0.70092	0.290185
	-0.34736	-0.66777	0.284475
	-0.32039	-0.63696	0.282959
	-0.27606	-0.58747	0.270698
	-0.25284	-0.55141	0.270094
	-0.22373	-0.50949	0.255042
	-0.18301	-0.46315	0.247428
	-0.13471	-0.42241	0.226783
	-0.0553	-0.33105	0.134254
	0.073951	-0.30134	0.070332
	0.116248	-0.36595	0.065164
	0.052804	-0.45843	-0.04137
	0.078424	-0.59726	-0.0804
	0.052823	-0.64414	-0.07659
	0.087902	-0.63811	-0.05882
	0.07473	-0.63366	-0.1118
	0.042187	-0.65228	-0.13503
	0.04535	-0.6414	-0.12112
	0.0509	-0.63399	-0.13278
	0.039309	-0.63334	-0.07331
	-0.16142	-0.7979	-0.06491
	-0.10144	-0.71972	-0.06105
	-0.06205	-0.60892	-0.10958
	-0.12034	-0.63994	-0.08286
	-0.19134	-0.66729	-0.05983
	-0.22196	-0.68988	-0.04644
	-0.20488	-0.67748	-0.06512
	-0.0225	-0.52172	-0.26873
	0.0074	-0.46865	-1.06487
	0.080445	-0.3751	-1.32849
	0.472263	0.16088	-1.46943
	0.601885	0.404176	-1.56479
	0.75024	0.716059	-1.56925
	0.850044	0.882442	-1.58409
	1.00476	1.00566	-1.56782
	1.06314	1.07173	-1.54764
	1.07444	1.09136	-1.55891
	1.08941	1.11261	-1.57386
	1.11352	1.13894	-1.63073
	1.12406	1.14673	-1.77739
	1.12701	1.14957	-1.79293
	1.13107	1.15481	-1.82219
	1.13364	1.15831	-1.84174
	1.13561	1.16217	-1.85915
	1.1382	1.16579	-1.87944
	1.14265	1.17314	-1.88709
	1.15187	1.18916	-1.90377
	1.15832	1.2044	-1.95974
	1.17938	1.23173	-1.98091
	1.22511	1.27126	-2.06283
	1.19828	1.2492	-2.09954
	1.15225	1.22878	-2.25457
	1.13684	1.23983	-2.33785
	1.12195	1.26389	-2.43299
	1.11732	1.28426	-2.4795
	1.13443	1.33698	-2.78217
	1.18256	1.42995	-3.29262
	1.2394	1.53841	-3.48442
	1.34085	1.67538	-4.06928
	1.19489	1.54919	-4.09444
	0.759734	1.04988	-4.18233
	0.521996	0.770835	-4.01421
	0.424269	0.600667	-3.9435
	0.180557	0.275772	-3.0935
	0.175819	0.177083	-2.83277
	0.260357	0.16357	-2.40679
	0.320255	0.148389	-2.18246
	0.274347	0.096531	-2.11188
	0.13773	-0.03228	-1.96258
	-0.04326	-0.20792	-1.4811
	-0.23426	-0.39876	-0.60188
	-0.33831	-0.47653	4.16e-05
	-0.43839	-0.54303	0.093988
	-0.58217	-0.6954	0.100142
	-0.78299	-0.86524	0.177111
	-0.78983	-0.87148	0.158206
	-0.74496	-0.81756	0.157084
	-0.74688	-0.83069	0.1175
	-0.73534	-0.85668	0.119164
	-0.66994	-0.81781	0.119297
	-0.68232	-0.83396	0.122239
	-0.66889	-0.81125	0.126202
	-0.65905	-0.80031	0.125038
	-0.66654	-0.79835	0.127879
	-0.65374	-0.78206	0.12886
	-0.61418	-0.7658	0.127016
	-0.58968	-0.74944	0.126418
	-0.55927	-0.73172	0.126393
	-0.5699	-0.73812	0.130303
	-0.55661	-0.72923	0.131094
	-0.51518	-0.68855	0.137049
	-0.49712	-0.66978	0.139543
	-0.49737	-0.68009	0.138712
	-0.45823	-0.6467	0.157053
	-0.3913	-0.59093	0.14903
	-0.35962	-0.56856	0.141417
	-0.40231	-0.58865	0.086604
	-0.41136	-0.58748	0.081691
	-0.43441	-0.6179	0.231523
	-0.44519	-0.69632	0.258499
	-0.40056	-0.68684	0.153352
	-0.42001	-0.69763	0.065589
	-0.4124	-0.70289	0.032804
	-0.38788	-0.68893	-0.02247
	-0.39236	-0.69612	0.192754
	-0.39855	-0.69259	0.218211
	-0.45582	-0.72252	0.264552
	-0.49733	-0.72924	0.225849
	-0.51213	-0.73223	0.091083
	-0.52461	-0.74204	0.071745
	-0.49631	-0.72421	0.071007
	-0.50076	-0.72447	0.071322
	-0.50466	-0.72117	0.076555
	-0.49801	-0.71252	0.077697
	-0.50945	-0.71443	0.076044
	-0.49132	-0.70562	0.074101
	-0.45846	-0.57047	0.081032
	-0.37967	-0.49646	0.066391
	-0.26538	-0.38857	0.067301
	-0.24129	-0.36502	0.070024
	-0.27734	-0.38536	0.081277
	-0.3449	-0.42428	0.075447
	-0.34964	-0.44152	0.0729
	-0.35786	-0.45527	0.076295
	-0.32759	-0.44887	0.082832
	-0.35516	-0.51457	0.12108
	-0.28993	-0.56041	0.194041
	-0.1099	-0.53759	0.39475
	-0.19709	-0.64009	0.500473
	-0.20292	-0.67128	0.530805
	-0.22168	-0.69947	0.523616
	-0.22645	-0.72081	0.522084
	-0.23182	-0.76594	0.522656
	-0.26124	-0.80084	0.517889
	-0.26623	-0.8256	0.556721
	-0.28097	-0.84363	0.555579
	-0.32081	-0.87396	0.561014
	-0.34441	-0.90328	0.563958
	-0.36386	-0.93282	0.564938
	-0.39078	-0.95001	0.565597
	-0.4052	-0.95226	0.569303
	-0.4329	-0.95307	0.569799
	-0.45221	-0.95673	0.561923
	-0.47147	-0.9708	0.557693
	-0.48443	-0.97493	0.575604
	-0.49457	-0.94946	0.569871
	-0.44065	-0.86777	0.570556
	-0.38124	-0.79786	0.577411
	-0.35562	-0.74471	0.572221
	-0.31192	-0.69248	0.57133
	-0.27703	-0.62894	0.563986
	-0.27276	-0.57499	0.554577
	-0.25394	-0.49683	0.373925
	-0.19433	-0.40084	0.393566
	-0.1847	-0.35802	0.384112
	-0.15979	-0.28768	0.346232
	-0.12019	-0.20312	0.365625
	-0.10366	-0.13677	0.379478
	-0.05209	-0.03793	0.364732
	-0.00563	0.059822	0.346821
	0.022232	0.130964	0.368718
	0.023114	0.170018	0.395069
	0.029801	0.207645	0.406573
	0.04268	0.245882	0.405003
	0.054656	0.285926	0.39538
	0.073989	0.34361	0.387819
	0.090699	0.3966	0.38259
	0.129703	0.476882	0.388372
	0.119759	0.514758	0.394842
	0.121619	0.550885	0.385104
	0.121705	0.581144	0.390428
	0.122678	0.615721	0.380344
	0.125408	0.629248	0.377818
	0.123873	0.642168	0.377261
	0.131854	0.662077	0.381832
	0.135706	0.680507	0.383054
	0.132154	0.699722	0.390039
	0.131771	0.719653	0.393745
	0.121983	0.736797	0.380893
	0.110071	0.739496	0.363892
	0.109721	0.756	0.285998
	0.124776	0.782645	0.264786
	0.120111	0.798912	0.2552
	0.102855	0.802932	0.241771
	0.102514	0.826615	0.194235
	0.113969	0.8532	0.20617
	0.11049	0.857242	0.220117
	0.121266	0.875748	0.209119
	0.102652	0.869189	0.203226
	0.033633	0.818475	0.206853
	-0.02828	0.766091	0.380777
	-0.07444	0.719268	0.404701
	-0.11249	0.674155	0.406782
	-0.18693	0.61466	0.434399
	-0.26575	0.537244	0.424226
	-0.31054	0.477059	0.4296
	-0.4728	0.28526	0.425975
	-0.56959	0.191114	0.412904
	0.101655	0.091945	0.450157
	0.007422	-0.0296	0.417086
	-0.10546	-0.19696	0.448774
	-0.22192	-0.33764	0.447479
	-0.36259	-0.49609	0.424701
	-0.51574	-0.61463	0.442907
	-0.63756	-0.72272	0.425118
	-0.65026	-0.74556	0.41869
	-0.63358	-0.71702	0.44573
	-0.61911	-0.67815	0.440541
	-0.63194	-0.65754	0.417653
	-0.67713	-0.64374	0.47166
	-0.71941	-0.64237	0.487739
	-0.71893	-0.61831	0.513922
	-0.74671	-0.61057	0.512314
	-0.69144	-0.53791	0.515383
	-0.62702	-0.4539	0.512649
	-0.60686	-0.42468	0.515324
	-0.64231	-0.4431	0.52009
	-0.67224	-0.46192	0.527655
	-0.7412	-0.50394	0.52596
	-0.773	-0.53175	0.52527
	-0.81225	-0.55097	0.525637
	-0.8527	-0.57325	0.521965
	-0.88484	-0.58243	0.520429
	-0.90418	-0.58201	0.51827
	-0.91872	-0.57957	0.519073
	-0.93421	-0.58639	0.518972
	-0.95564	-0.59673	0.520486
	-0.97143	-0.60194	0.520032
	-0.97883	-0.60612	0.517445
	-0.97767	-0.59891	0.508906
	-0.97379	-0.58664	0.4994
	-0.95497	-0.56488	0.487339
	-0.93408	-0.53038	0.619621
	-0.92592	-0.49563	0.584424
	-0.88498	-0.44331	0.526159
	-0.89452	-0.44906	0.530326
	-0.89526	-0.43023	0.542723
	-0.8945	-0.43017	0.542304
	-0.94917	-0.49332	0.523702
	-1.06804	-0.61075	0.460744
	-1.23673	-0.73826	0.404283
	-1.41617	-0.89449	0.277921
	-1.64982	-1.02159	0.235073
	-1.58871	-0.92463	0.116869
	-1.33551	-0.77939	0.107806
	-1.03487	-0.45467	0.145521
	-0.28967	-0.2286	-0.33755
	-0.11937	-0.15635	-0.36588
	-0.18541	-0.1638	-0.41959
	-0.24074	-0.24148	-0.46198
	-0.28924	-0.30486	-0.43909
	-0.31559	-0.32287	-0.5237
	-0.32685	-0.32355	-0.50808
	-0.32131	-0.32259	-0.51699
	-0.33384	-0.30742	-0.48299
	-0.31079	-0.28114	-0.48389
	-0.27792	-0.2497	-0.46653
	-0.23171	-0.16552	-0.50698
	-0.18067	-0.06753	-0.4966
	-0.1745	-0.03028	-0.55495
	-0.28059	-0.09836	-0.56543
	-0.45354	-0.2266	-0.56543
	-0.57833	-0.30759	-0.49914
	-0.69098	-0.39741	-0.47186
	-0.77974	-0.51972	-0.52101
	-0.94394	-0.64604	-0.63086
	-1.02352	-0.71928	-0.12036
	-1.1322	-0.79207	0.271659
	-1.21046	-0.87387	0.303301
	-1.26746	-0.9375	0.352831
	-1.21115	-0.91011	0.568063
	-1.15942	-0.88462	0.772033
	-1.13312	-0.87561	0.849213
	-1.08434	-0.8279	0.845391
	-1.04617	-0.75665	0.84373
	-1.02746	-0.7301	0.8539
	-0.91012	-0.62358	0.770125
	-0.80327	-0.5421	0.703706
	-0.73302	-0.4885	0.569117
	-0.68623	-0.45082	0.473167
	-0.6279	-0.41486	0.274779
	-0.5981	-0.39314	0.152285
	-0.58357	-0.37828	0.10107
	-0.57744	-0.37492	0.041254
	-0.57323	-0.37684	0.031161
	-0.57495	-0.38025	0.022915
	-0.57703	-0.38173	0.022299
	-0.57825	-0.38324	0.012556
	-0.57829	-0.38507	0.007721
	-0.57282	-0.37889	0.005341
	-0.55954	-0.35844	-0.02642
	-0.53924	-0.33431	-0.08433
	-0.52928	-0.31459	-0.17715
	-0.52199	-0.28912	-0.26832
	-0.50149	-0.26038	-0.42215
	-0.48696	-0.2325	-0.8238
	-0.48187	-0.21345	-0.97072
	-0.42916	-0.17413	-1.27894
	-0.3275	-0.07696	-1.44852
	-0.37282	-0.114	-1.50154
	-0.35575	-0.13412	-1.40882
	-0.33547	-0.09519	-1.32304
	-0.22229	-0.01502	-0.90423
	-0.07295	0.048971	-0.69281
	-0.00419	0.084029	-0.50294
	0.101202	0.116955	-0.41108
	0.197352	0.179788	-0.24459
	0.362615	0.26943	-0.16725
	0.420816	0.372431	-0.16681
	0.416529	0.384107	-0.16606
	0.446949	0.403895	-0.17834
	0.46016	0.410516	-0.18026
	0.458121	0.406339	-0.17716
	0.454698	0.405215	-0.18025
	0.457327	0.406662	-0.25885
	0.449901	0.396383	-0.28077
	0.438017	0.375383	-0.27827
	0.418589	0.350676	-0.29248
	0.404192	0.330928	-0.32947
	0.403047	0.32805	-0.36055
	0.39751	0.325008	-0.45359
	0.420214	0.318613	-0.58574
	0.467426	0.34125	-1.10608
	0.485828	0.334412	-1.31396
	0.351325	0.167732	-1.48063
	0.157187	-0.08316	-1.37247
	-0.00517	-0.25845	-1.44677
	-0.18053	-0.48214	-1.61099
	-0.40741	-0.75714	-1.65941
	-0.52404	-0.88212	-1.42409
	-0.53855	-0.8534	0.26619
	-0.56315	-0.81748	0.484671
	-0.59797	-0.83928	0.546372
	-0.48011	-0.69511	0.559314
	-0.4232	-0.6068	0.561853
	-0.42613	-0.59508	0.607371
	-0.42796	-0.59596	0.611066
	-0.41828	-0.56436	0.637144
	-0.429	-0.56866	0.662004
	-0.44271	-0.57563	0.669547
	-0.46273	-0.5847	0.680784
	-0.47443	-0.59086	0.687465
	-0.49034	-0.59968	0.689579
	-0.48857	-0.60298	0.693095
	-0.48986	-0.60952	0.691641
	-0.48352	-0.60526	0.686928
	-0.47497	-0.59696	0.685947
	-0.47132	-0.59212	0.682668
	-0.46279	-0.58647	0.680085
	-0.45494	-0.55583	0.692712
	-0.4407	-0.55724	0.722124
	-0.41963	-0.52485	0.726888
	-0.40303	-0.49855	0.733425
	-0.31121	-0.41227	0.673477
	-0.2516	-0.35299	0.678327
	-0.23142	-0.33667	0.683928
	-0.1947	-0.2982	0.673099
	-0.1289	-0.26782	0.644694
	-0.08558	-0.25321	0.652525
	-0.06112	-0.25038	0.679889
	-0.0342	-0.23328	0.719468
	-0.0357	-0.22097	0.728308
	-0.02691	-0.20959	0.728312
	0.012171	-0.15686	0.728254
	0.076272	-0.10802	0.727941
	0.108571	-0.06516	0.719938
	0.161434	-0.0038	0.720175
	0.194284	0.036526	0.721751
	0.233922	0.077203	0.717684
	0.246337	0.092502	0.71735
	0.267746	0.109998	0.714984
	0.272811	0.118475	0.717571
	0.269646	0.122291	0.724624
	0.264499	0.125911	0.720108
	0.258035	0.132215	0.728048
	0.249579	0.148205	0.717425
	0.269403	0.187646	0.715205
	0.294629	0.24028	0.692445
	0.329958	0.278067	0.674098
	0.344724	0.324392	0.691289
	0.344628	0.348736	0.698977
	0.343941	0.360968	0.669225
	0.311749	0.343865	0.668532
	0.287695	0.344072	0.515881
	0.263378	0.352024	0.205567
	0.257414	0.360059	-0.40621
	0.247616	0.378935	-1.11688
	0.243462	0.430248	-1.29324
	0.257334	0.506008	-1.36167
	0.056676	0.348827	-1.28462
	-0.02618	0.263429	-1.03044
	0.037041	0.317155	-0.94269
	0.121946	0.403118	-0.9105
	0.263451	0.482008	-0.848
	0.436567	0.614496	-0.9139
	0.486922	0.645031	-0.9688
	0.481809	0.617545	-1.07384
	0.441932	0.581395	-1.20309
	0.397624	0.556603	-1.23994
	0.365062	0.56038	-1.20824
	0.343046	0.574938	-1.22701
	0.298257	0.562828	-1.2275
	0.328505	0.601371	-1.3489
	0.288971	0.584555	-1.42284
	0.255984	0.571929	-1.41785
	0.224792	0.562998	-1.44878
	0.213061	0.561941	-1.43751
	0.190354	0.554091	-1.49704
	0.15815	0.546219	-1.5406
	0.127857	0.542651	-1.55936
	0.095807	0.52324	-1.60113
	0.077386	0.552712	-1.58937
	0.062198	0.577852	-1.65693
	0.05679	0.632754	-1.66874
	0.043619	0.674304	-1.71577
	0.024109	0.67354	-1.71518
	0.022693	0.701006	-1.70629
	-0.05596	0.643754	-1.68052
	-0.22884	0.500197	-1.54582
	-0.40115	0.358229	-1.15526
	-0.49973	0.257555	-0.69745
	-0.60458	0.137056	-0.48185
	-0.67839	0.043125	-0.35707
	-0.76089	-0.05453	-0.32372
	-0.85592	-0.15465	-0.27312
	-0.89101	-0.19634	-0.26981
	-0.94873	-0.24982	-0.24663
	-1.04697	-0.33491	-0.24547
	-1.09245	-0.38764	-0.23966
	-1.13618	-0.44046	-0.23838
	-1.14539	-0.45917	-0.23389
	-1.15306	-0.46214	-0.23452
	-1.1294	-0.44709	-0.23431
	-1.0967	-0.42841	-0.23479
	-0.65695	-0.79612	-0.22478
	-0.58675	-0.73519	-0.2291
	-0.54494	-0.71132	-0.23089
	-0.51019	-0.66505	-0.22889
	-0.47584	-0.62668	-0.23542
	-0.46025	-0.60065	-0.25684
	-0.40568	-0.53451	-0.2847
	-0.33164	-0.4854	-0.30754
	-0.26471	-0.43602	-0.23246
	-0.22772	-0.39372	-0.21227
	-0.22849	-0.36429	0.015648
	-0.23644	-0.36404	-0.04006
	-0.22953	-0.35538	-0.07667
	-0.22006	-0.34053	-0.02703
	-0.20344	-0.32167	-0.00878
	-0.1857	-0.29778	0.016017
	-0.15982	-0.25218	0.132741
	-0.14422	-0.23638	0.188792
	-0.12918	-0.21965	0.209606
	-0.11054	-0.20117	0.209043
	-0.09721	-0.18452	0.142676
	-0.12244	-0.19355	-0.49884
	-0.13741	-0.22316	-1.01233
	-0.15442	-0.25251	-1.08107
	-0.14482	-0.28051	-1.24244
	-0.09963	-0.28311	-1.28644
	-0.0594	-0.26614	-1.5964
	-0.02109	-0.27384	-1.8014
	-0.01033	-0.28779	-1.85952
	-0.02026	-0.28133	-1.91097
	-0.01011	-0.2912	-1.85746
	0.01525	-0.29094	-1.86463
	0.043214	-0.29297	-1.89049
	0.06453	-0.29253	-1.92119
	0.032645	-0.35512	-1.97935
	0.071486	-0.33323	-2.0199
	0.120276	-0.27079	-2.02701
	0.245074	-0.14805	-2.02863
	0.361157	-0.0561	-2.03761
	0.409009	-0.02341	-2.03393
	0.437752	0.000441	-2.04206
	0.446118	0.009873	-2.04545
	0.456874	0.015103	-2.04279
	0.473213	0.032181	-1.98707
	0.492326	0.048789	-1.99828
	0.521489	0.080209	-2.04346
	0.612025	0.143438	-2.22438
	0.615321	0.112219	-2.25906
	0.711729	0.157744	-2.43349
	0.883739	0.254074	-1.38772
	0.993274	0.331661	-1.16332
	1.16686	0.432137	-1.49396
	1.26632	0.428413	-1.52685
	1.12614	0.286449	-1.54625
	1.11517	0.295062	-1.41767
	1.05146	0.199951	-1.29067
	1.10019	0.241628	-1.01838
	0.418634	-0.06577	-0.94161
	0.264135	-0.13887	-1.04326
	0.180517	-0.16326	-1.11007
	0.170666	-0.17126	-1.41325
	0.158822	-0.16321	-1.18894
	0.149199	-0.16132	-1.30223
	0.151505	-0.16135	-1.34939
	0.139096	-0.16638	-0.82029
	0.113146	-0.19622	-0.76534
	0.141333	-0.15662	-0.68877
	0.201422	-0.12942	-0.56499
	0.247117	-0.08959	-0.56991
	0.303547	-0.03067	-0.63461
	0.409094	0.058663	-0.83064
	0.498218	0.14447	-0.88991
	0.569039	0.230648	-1.08277
	0.507321	0.199398	-1.17343
	0.522946	0.213999	-1.21124
	0.563105	0.224628	-1.22276
	0.580234	0.211755	-1.20057
	0.583362	0.213359	-1.17664
	0.574528	0.209339	-1.18027
	0.561209	0.221411	-1.18747
	0.472499	0.184774	-0.49636
	0.408444	0.1514	-0.4864
	0.337973	0.109428	-0.29521
	0.275199	0.087268	0.067786
	0.203426	0.039078	0.26648
	0.176711	0.008912	0.251962
	0.182048	-0.00162	0.294914
	0.217854	-0.00188	0.340803
	0.192324	-0.02456	0.316543
	0.170123	-0.04593	0.402718
	0.165164	-0.042	0.427572
	0.031374	-0.16542	0.447761
	-0.02731	-0.212	0.459075
	-0.03417	-0.21338	0.472539
	-0.03848	-0.21897	0.485843
	-0.05549	-0.25598	0.445386
	-0.05485	-0.27672	0.447324
	-0.07287	-0.30406	0.447921
	-0.09122	-0.34122	0.453979
	-0.09236	-0.3528	0.457597
	-0.09355	-0.35518	0.463124
	-0.08533	-0.35276	0.465863
	-0.06307	-0.33655	0.466093
	-0.03978	-0.31772	0.465871
	-0.00176	-0.28387	0.467566
	0.07233	-0.23068	0.464982
	0.146525	-0.20576	0.469529
	0.175687	-0.18938	0.45113
	0.216837	-0.15727	0.444163
	0.248133	-0.12606	0.447232
	0.31413	-0.07561	0.436102
	0.394122	0.007892	0.419182
	0.546256	0.135668	0.411374
	0.664096	0.255195	0.393973
	0.817117	0.420573	0.398271
	0.911027	0.516716	0.395292
	0.926224	0.603168	0.416293
	0.947256	0.683371	0.391978
	1.10923	0.850279	0.383225
	1.16875	0.961636	0.343886
	1.17219	1.02384	0.274563
	1.208	1.09237	0.172406
	1.23442	1.15947	0.172688
	1.24063	1.20392	0.209918
	1.24759	1.24609	0.256356
	1.27213	1.29949	0.28877
	1.24758	1.2852	0.288633
	1.24022	1.30078	0.290778
	1.22313	1.29779	0.303091
	1.19218	1.28698	0.316437
	1.17026	1.28191	0.319375
	1.15511	1.27003	0.324297
	1.13385	1.25735	0.326502
	1.11924	1.25553	0.330323
	1.12553	1.24832	0.330106
	1.11947	1.23317	0.329144
	1.08702	1.19229	0.325668
	1.08908	1.1793	0.326809
	1.06356	1.14555	0.328311
	1.05408	1.11548	0.327831
	1.03461	1.06678	0.315634
	1.0303	1.03162	0.315665
	1.02255	1.00898	0.317845
	1.05383	1.01717	0.308107
	1.12809	1.03596	0.311634
	1.20128	1.07358	-0.04177
	1.36251	1.18077	-0.57939
	1.43115	1.21318	-1.46136
	1.40264	1.17533	-2.02556
	1.35883	1.09867	-2.59039
	1.32515	1.01119	-2.82476
	1.24867	0.915808	-2.75348
	1.19314	0.860556	-2.72645
	1.16749	0.835525	-2.72724
	1.14469	0.804665	-2.7128
	1.12798	0.774229	-2.7417
	1.05358	0.711219	-2.75695
	1.07265	0.713124	-2.79985
	1.10504	0.712598	-2.87247
	1.10487	0.70061	-2.87758
	1.1152	0.701582	-2.89936
	1.12504	0.702358	-2.95399
	1.12307	0.705516	-2.95009
	1.13312	0.709287	-3.03596
	1.15579	0.724184	-3.05104
	1.15921	0.731274	-3.06681
	1.17104	0.750601	-3.02874
	1.1513	0.738172	-3.02383
	1.15599	0.738911	-3.12074
	1.1443	0.740975	-3.11219
	1.14304	0.74382	-3.1162
	1.06631	0.675131	-3.07637
	1.02027	0.614981	-3.35575
	0.959517	0.580883	-3.29379
	0.951999	0.600181	-3.2826
	1.00938	0.671449	-3.35743
	0.911944	0.60196	-3.38828
	0.857322	0.511935	-3.35167
	0.895515	0.538374	-3.35885
	0.913618	0.563588	-3.32887
	0.830738	0.490071	-3.32344
	0.436445	0.10516	-3.33579
	0.164388	-0.08855	-3.0584
	0.079564	-0.14115	-2.56168
	0.081246	-0.06834	-2.45631
	0.031895	-0.04411	-2.37013
	-0.07763	-0.08155	-1.01228
	-0.07556	-0.05623	1.12789
	-0.02996	0.015639	1.70389
	-0.0411	0.03898	0.757712
	-0.01631	0.056675	0.77655
	0.005831	0.084806	0.783917
	0.027358	0.096007	0.769415
	0.026235	0.095099	0.761815
	0.018984	0.0906	0.750073
	0.027479	0.094275	0.745317
	0.023776	0.092716	0.742226
	0.025047	0.094014	0.709258
	0.025781	0.093662	0.69492
	0.025562	0.093892	0.688951
	0.026175	0.094539	0.689644
	0.031188	0.098611	0.687631
	0.038254	0.108295	0.689617
	0.040082	0.113841	0.628354
	0.061654	0.130344	0.628889
	0.085094	0.142207	0.629919
	0.092203	0.157606	0.626116
	0.104181	0.17836	0.604198
	0.113174	0.199394	0.620903
	0.095517	0.186655	0.621807
	0.098055	0.203701	0.614574
	0.104101	0.225021	0.609908
	0.153197	0.261169	0.542715
	0.139335	0.22096	0.50705
	0.130206	0.192971	0.43901
	0.130664	0.200279	0.253503
	0.16163	0.163383	-0.02383
	-0.06896	-0.03413	-0.03184
	-0.25747	-0.24477	-0.03775
	-0.41064	-0.51279	-0.03288
	-0.60226	-0.7993	-0.05417
	-0.69911	-0.9314	-0.08656
	-0.72508	-0.96815	-0.09724
	-0.70051	-0.98304	-0.10437
	-0.65638	-0.85089	-0.07781
	-0.58906	-0.68834	-0.00104
	-0.39993	-0.38927	0.197859
	-0.22319	-0.17948	0.330405
	-0.08722	0.006833	0.039441
	-0.02893	0.077294	0.048938
	-0.03383	0.112441	0.060771
	0.035889	0.179451	0.07698
	0.065164	0.211433	0.128039
	0.005418	0.181547	0.15591
	-0.01884	0.133678	0.177131
	-0.05008	0.099435	0.173832
	-0.08551	0.059709	0.184975
	-0.10035	0.050153	0.191748
	-0.11273	0.034916	0.191422
	-0.13039	0.012268	0.237499
	-0.14791	-0.01284	0.246402
	-0.15356	-0.02244	0.248121
	-0.15381	-0.03679	0.247739
	-0.16167	-0.0532	0.261983
	-0.14765	-0.04953	0.274809
	-0.13834	-0.0485	0.277554
	-0.14809	-0.06491	0.278203
	-0.16366	-0.09549	0.281217
	-0.19644	-0.14501	0.284688
	-0.22722	-0.19101	0.286726
	-0.2486	-0.21698	0.288114
	-0.27435	-0.24262	0.28226
	-0.36792	-0.33257	0.446805
	-0.43892	-0.39488	0.428982
	-0.417	-0.42644	0.429389
	-0.42338	-0.46918	0.452451
	-0.46056	-0.52967	0.52386
	-0.41532	-0.54742	0.534567
	-0.36918	-0.617	0.536395
	-0.30868	-0.58658	0.554637
	-0.28872	-0.57583	0.544088
	-0.2083	-0.53094	0.541463
	-0.0131	-0.47577	0.556367
	0.183363	-0.32698	0.41001
	0.31118	-0.22181	0.439725
	0.384864	-0.13482	0.44687
	0.402907	-0.09688	0.439245
	0.426734	-0.04102	0.480269
	0.431815	-0.02302	0.513699
	0.452441	0.017153	0.508882
	0.512979	0.10597	0.501667
	0.554443	0.156648	0.48097
	0.498481	0.150342	0.476406
	0.49762	0.146817	0.469395
	0.478011	0.138676	0.476681
	0.46381	0.136436	0.504149
	0.40619	0.093807	0.495294
	0.361019	0.037789	0.486753
	0.342784	0.007148	0.486181
	0.335228	-0.00733	0.484644
	0.331558	-0.01449	0.483563
	0.331731	-0.02401	0.480315
	0.306715	-0.03163	0.473264
	0.286362	-0.0412	0.472299
	0.273967	-0.03598	0.434123
	0.25931	-0.03909	0.264119
	0.217016	-0.06869	0.217316
	0.085266	-0.21038	0.014581
	-0.04083	-0.33705	0.136183
	-0.16941	-0.45444	0.30014
	-0.22741	-0.50053	0.304083
	-0.38496	-0.63885	0.286548
	-0.50126	-0.7482	0.259228
	-0.50917	-0.75071	0.296326
	-0.47583	-0.74467	0.299123
	-0.4758	-0.75918	0.312206
	-0.45772	-0.73531	0.3042
	-0.39948	-0.69502	0.277068
	-0.38207	-0.68229	0.255964
	-0.33202	-0.66624	0.254503
	-0.33943	-0.66122	0.259491
	-0.31804	-0.64484	0.233548
	-0.29958	-0.63989	0.246462
	-0.29394	-0.6353	0.249032
	-0.25007	-0.58765	0.262373
	-0.20264	-0.55023	0.264422
	-0.08894	-0.43592	0.196173
	-0.01034	-0.42081	0.107797
	-0.08366	-0.45684	0.20306
	-0.10196	-0.29713	0.241734
	-0.17171	-0.35265	0.239381
	-0.27673	-0.42221	0.192804
	-0.26319	-0.401	0.151484
	-0.23226	-0.4145	0.134862
	-0.22104	-0.42797	0.123991
	-0.2214	-0.43153	0.115231
	-0.22652	-0.43972	0.099063
	-0.23174	-0.44586	0.10445
	-0.23774	-0.45308	0.103113
	-0.23654	-0.45283	0.105606
	-0.25344	-0.46448	0.117076
	-0.27007	-0.47562	0.083902
	-0.28782	-0.487	0.078832
	-0.27757	-0.44055	0.076032
	-0.27682	-0.41257	0.067782
	-0.25112	-0.35148	0.065242
	-0.1118	-0.21888	0.056118
	-0.04234	-0.15005	-0.01472
	0.015553	-0.09403	-0.15759
	0.041509	-0.06385	-0.18123
	0.033845	-0.05871	-0.3262
	0.034659	-0.05366	-0.37423
	0.044056	-0.0394	-0.49805
	0.065234	-0.021	-0.56799
	0.083785	0.004266	-0.68745
	0.114468	0.026223	-0.83415
	0.146371	0.049267	-0.85999
	0.192745	0.105181	-0.92466
	0.280262	0.186565	-0.93935
	0.367175	0.240345	-0.95625
	0.410714	0.29876	-0.958
	0.426329	0.31976	-1.06478
	0.436328	0.3498	-1.07233
	0.457804	0.398662	-1.05836
	0.459821	0.407903	-1.18774
	0.49256	0.436251	-1.17239
	0.490744	0.438179	-1.1462
	0.501999	0.451645	-1.13815
	0.471673	0.42268	-1.14196
	0.370189	0.317576	-1.13184
	0.262082	0.186766	-1.05774
	0.150311	0.050575	-1.00701
	0.076875	-0.04394	-0.99569
	-0.18122	-0.46327	-0.93251
	-0.28241	-0.70051	-0.89952
	-0.33741	-0.67723	-0.87127
	-0.27097	-0.52512	-0.8624
	-0.29976	-0.43014	-0.87928
	-0.38447	-0.39903	-0.82781
	-0.4287	-0.38405	-0.79049
	-0.44789	-0.38406	-0.55886
	-0.44292	-0.37549	-0.55569
	-0.44193	-0.37631	-0.19589
	-0.55811	-0.38285	-0.18934
	-0.68241	-0.35315	-0.1855
	-0.76746	-0.33848	-0.19517
	-0.79723	-0.32146	-0.16735
	-0.71538	-0.21554	-0.1214
	-0.61747	-0.10508	0.019057
	-0.38823	0.126387	0.308756
	-0.2152	0.353988	0.308115
	-0.07029	0.494757	0.305909
	0.040166	0.603414	0.317524
	0.122443	0.707503	0.326032
	0.162298	0.770682	0.343075
	0.200614	0.810232	0.340694
	0.230461	0.82449	0.352562
	0.23585	0.82111	0.359775
	0.235711	0.812836	0.357007
	0.241726	0.813176	0.348338
	0.241684	0.810475	0.362568
	0.243053	0.807115	0.362542
	0.245918	0.806473	0.369004
	0.249825	0.803436	0.398913
	0.254925	0.80519	0.395407
	0.604304	1.06024	0.392588
	0.6074	1.04816	0.378008
	0.611199	1.0229	0.35807
	0.594015	0.975936	0.351221
	0.568561	0.926377	0.344273
	0.528772	0.85642	0.30214
	0.524291	0.812326	0.23882
	0.542259	0.794672	-0.12863
	0.581767	0.801461	-0.73556
	0.646701	0.812565	-1.27652
	0.637569	0.751306	-1.42101
	0.617226	0.697714	-1.91845
	0.384029	0.437386	-1.85084
	0.264756	0.293584	-1.80464
	0.193482	0.165732	-1.79369
	0.14166	0.077146	-1.77597
	0.149436	0.032309	-1.77973
	0.219707	0.066923	-1.76955
	0.275971	0.108869	-1.76343
	0.346593	0.150373	-1.72911
	0.418168	0.188882	-1.7064
	0.447377	0.205729	-1.70154
	0.462014	0.216284	-1.69551
	0.471745	0.225045	-1.70163
	0.473817	0.225166	-1.72192
	0.474057	0.227096	-1.75918
	0.479871	0.236239	-1.7824
	0.480202	0.245436	-1.79973
	0.491472	0.269528	-1.8782
	0.498325	0.284786	-1.91905
	1.0933	0.52494	-2.00924
	1.0893	0.522458	-2.06775
	1.26861	0.639181	-1.75892
	1.35272	0.73175	-1.78041
	1.3805	0.773676	-1.77691
	1.29306	0.697822	-1.80697
	1.14279	0.58635	-1.81856
	1.15389	0.608648	-1.83821
	1.19071	0.665138	-1.87215
	1.21267	0.716836	-1.95385
	1.26124	0.770953	-2.21739
	1.27144	0.810342	-2.32915
	1.27266	0.875944	-2.39639
	1.27248	0.911762	-2.38619
	1.01055	0.67394	-2.39883
	0.714113	0.436267	-2.20279
	0.373219	0.050536	-2.10811
	-0.08122	-0.38459	-1.97712
	-0.20308	-0.49048	-1.95733
	-0.30677	-0.56461	-1.92622
	-0.42679	-0.68138	-1.83793
	-0.28628	-0.68112	-1.51489
	-0.46853	-0.80446	-1.23179
	-0.45073	-0.77841	-0.50158
	-0.43217	-0.75111	-0.44516
	-0.43657	-0.74428	-0.47836
	-0.42116	-0.68146	-0.47782
	-0.38744	-0.63982	-0.45411
	-0.34643	-0.61382	-0.43412
	-0.26954	-0.53916	-0.42738
	-0.22347	-0.49516	-0.41012
	-0.21183	-0.46423	-0.37454
	-0.19886	-0.45071	-0.34141
	-0.16304	-0.42272	-0.30855
	-0.11807	-0.39769	-0.31149
	-0.1071	-0.3945	-0.3213
	-0.10964	-0.38259	-0.34395
	-0.10799	-0.3759	-0.37709
	-0.10222	-0.36834	-0.37537
	-0.10174	-0.35907	-0.40432
	-0.09361	-0.35521	-0.39529
	-0.08435	-0.34581	-0.37554
	-0.08155	-0.33491	-0.36059
	-0.07657	-0.33287	-0.37574
	-0.07475	-0.32735	-0.40397
	-0.06521	-0.32623	-0.4308
	-0.03928	-0.28262	-0.44524
	0.001605	-0.22773	-0.48661
	0.018625	-0.24686	-0.42516
	0.040896	-0.24501	-0.41647
	0.053663	-0.24718	-0.61968
	0.024782	-0.23376	-0.48094
	0.033075	-0.28337	-0.45373
	0.066993	-0.2	-0.25284
	0.192475	0.104321	0.03504
	0.25732	0.282089	0.03275
	0.218758	0.333933	0.052503
	0.194633	0.383369	0.024873
	0.373927	0.573971	-0.24767
	0.480536	0.686124	-0.65539
	0.622003	0.815826	-0.77418
	0.684443	0.87428	-0.89867
	0.672762	0.888528	-0.99092
	0.703951	0.900389	-1.12534
	0.733172	0.899042	-1.412
	0.761007	0.888678	-1.42299
	0.77671	0.877309	-1.39002
	0.772174	0.867408	-1.383
	0.772168	0.86306	-1.38079
	0.745758	0.864026	-1.39389
	0.729678	0.868599	-1.40002
	0.721596	0.873846	-1.41557
	0.710176	0.878238	-1.41784
	0.704597	0.893458	-1.43449
	0.693984	0.905582	-1.44473
	0.683615	0.920259	-1.51297
	0.683523	0.944624	-1.55375
	0.703303	0.989026	-1.66692
	0.729812	1.04324	-1.85062
	0.740019	1.08077	-1.91197
	0.7432	1.11053	-1.94488
	0.691939	1.06455	-1.93242
	0.640233	1.03435	-1.77687
	0.544217	0.962726	-1.44543
	0.485434	0.916636	-0.95477
	0.418042	0.873796	-0.83187
	0.335756	0.79926	-0.5635
	0.311915	0.80567	-0.50512
	0.297726	0.828974	-0.42516
	0.286331	0.852393	-0.30496
	0.270296	0.869552	-0.15189
	0.255201	0.897875	-0.1445
	0.253255	0.900854	-0.13321
	0.239036	0.881766	-0.08269
	0.238099	0.881111	-0.00913
	0.241547	0.884648	0.034395
	0.234518	0.885073	0.065156
	0.24085	0.892839	0.113546
	0.250494	0.90124	0.129704
	0.257761	0.904911	0.13502
	0.236663	0.894549	0.140729
	0.23865	0.90039	0.13863
	0.241742	0.893908	0.138803
	0.207617	0.861941	0.153416
	0.159011	0.716932	0.153579
	0.149444	0.626268	0.171126
	0.160987	0.501999	0.089451
	0.175015	0.423193	0.026272
	0.230409	0.358986	-0.05006
	0.260947	0.303827	-0.02727
	0.27201	0.172121	-0.02565
	0.28684	0.146886	-0.04593
	0.305473	0.112981	-0.08483
	0.336763	0.092128	-0.09982
	0.308201	0.027714	-0.23406
	0.312138	-0.02783	-0.24823
	0.285093	-0.06405	-0.2531
	0.214887	-0.17744	-0.19454
	0.07994	-0.34258	-0.10793
	-0.00421	-0.4346	-0.00621
	-0.07312	-0.54012	0.098743
	-0.14187	-0.58473	0.142107
	-0.20903	-0.60923	0.182222
	-0.21958	-0.5968	0.187065
	-0.19689	-0.5331	0.165819
	-0.16742	-0.48279	0.074701
	-0.17332	-0.4701	0.04582
	-0.21558	-0.47655	0.064097
	-0.25651	-0.49384	0.0705
	-0.30671	-0.52197	0.065582
	-0.38855	-0.57111	0.065386
	-0.41318	-0.5725	0.077671
	-0.41522	-0.55667	0.077194
	-0.40609	-0.54814	0.078747
	-0.40756	-0.53859	0.075142
	-0.40586	-0.52931	0.071852
	-0.40112	-0.51321	0.069983
	-0.39428	-0.49984	0.069453
	-0.38742	-0.4911	0.068665
	-0.38519	-0.48454	0.070629
	-0.38629	-0.4809	0.067947
	-0.3797	-0.46498	0.04046
	-0.37649	-0.4482	0.030795
	-0.37096	-0.42176	0.018425
	-0.35904	-0.37999	0.002362
	-0.31745	-0.32664	-0.00382
	-0.28793	-0.26519	0.000137
	-0.20258	-0.17152	0.004585
	-0.17918	-0.1184	-0.13054
	-0.19521	-0.14636	-0.10419
	-0.22885	-0.17853	-0.08572
	-0.23624	-0.2013	-0.18918
	-0.31308	-0.30346	-0.23175
	-0.52412	-0.52493	-0.39105
	-0.82048	-0.88093	-0.50822
	-0.97165	-1.03372	-0.53599
	-1.27845	-1.27602	-0.49049
	-1.40095	-1.38783	-0.47142
	-1.46177	-1.409	-0.5136
	-1.50841	-1.44996	-0.48647
	-1.52963	-1.45856	-0.48192
	-1.51977	-1.46361	-0.52462
	-1.5118	-1.47271	-0.53385
	-1.50974	-1.50028	-0.44036
	-1.49734	-1.54754	-0.46038
	-1.22194	-1.30948	-0.49984
	-1.01111	-1.0616	-0.49423
	-0.97822	-1.03488	-0.47202
	-1.01071	-1.04138	-0.46737
	-1.03298	-1.05152	-0.43948
	-1.04082	-1.05386	-0.4383
	-1.04393	-1.05792	-0.44338
	-1.03585	-1.06479	-0.44704
	-1.03528	-1.05874	-0.44986
	-1.01601	-1.0415	-0.4567
	-1.00295	-1.03182	-0.46382
	-0.97232	-1.01086	-0.48904
	-0.94958	-0.97125	-0.48799
	-0.92042	-0.92832	-0.48811
	-0.89193	-0.90989	-0.46644
	-0.88279	-0.88657	-0.47632
	-0.85174	-0.86523	-0.47765
	-0.82397	-0.83121	-0.47319
	-0.81142	-0.80969	-0.47608
	-0.79128	-0.80126	-0.47219
	-0.79192	-0.79775	-0.46951
	-0.78955	-0.77611	-0.42212
	-0.78214	-0.73072	-0.47149
	-0.64696	-0.5644	-0.55903
	-0.08353	-0.06442	-0.52929
	0.27611	0.230564	-0.50229
	0.434989	0.444296	-0.23843
	0.555341	0.622767	-0.19111
	0.648324	0.72641	-0.00439
	0.851901	0.932703	0.049263
	0.959623	1.05321	0.089269
	0.97042	1.07774	0.222346
	0.967169	1.05508	0.270755
	0.931554	1.02952	0.307086
	0.922733	1.00956	0.30698
	0.914	0.991452	0.287509
	0.895404	0.980598	0.288239
	0.895451	0.977941	0.288
	0.885775	0.96984	0.270321
	0.879474	0.964017	0.271517
	0.874066	0.958117	0.273521
	0.865816	0.947789	0.284259
	0.863746	0.937426	0.286501
	0.869457	0.944428	0.289061
	0.848395	0.893885	0.293783
	0.836122	0.855001	0.295249
	0.8265	0.839587	0.289807
	0.817914	0.811561	0.290988
	0.797143	0.779326	0.283694
	0.780159	0.738847	0.202869
	0.764621	0.712294	0.173743
	0.721068	0.670614	0.17088
	0.663651	0.623473	0.209278
	0.637956	0.600174	0.208777
	0.587183	0.528481	0.189425
	0.568325	0.485978	0.094554
	0.556576	0.453155	0.000427
	0.570947	0.395922	-0.05251
	0.575546	0.218164	-0.06913
	0.340491	-0.06774	0.065959
	-0.03409	-0.49614	0.15721
	-0.40937	-0.89606	0.270357
	-0.59532	-1.11271	0.246165
	-0.66984	-1.16492	0.297418
	-0.66079	-1.16458	0.332544
	-0.64116	-1.17094	0.293433
	-0.64537	-1.16273	0.327868
	-0.61284	-1.12477	0.258324
	-0.58406	-1.05616	0.291677
	-0.64033	-1.10048	0.310242
	-0.54728	-1.21491	0.096077
	-0.61277	-1.20176	0.092209
	-0.83233	-1.13232	-0.016
	0.574803	0.041066	-0.20832
	0.699914	0.201147	-0.38699
	0.687142	0.220142	-0.33333
	0.689296	0.223232	-0.36083
	0.691358	0.228467	-0.37314
	0.691605	0.228661	-0.42938
	0.691704	0.228744	-0.44256
	0.690993	0.229568	-0.48566
	0.69252	0.231525	-0.50555
	0.693175	0.232133	-0.6194
	0.693892	0.23272	-0.62879
	0.693791	0.232839	-0.66012
	0.693958	0.232951	-0.65819
	0.694162	0.232891	-0.67904
	0.694675	0.233078	-0.68721
	0.694578	0.233449	-0.89521
	0.695705	0.221858	-0.95598

## Sheet: Extended Figure 5c
		CMC+/Mn2+	Mock
-30		0.374706	0.003529
		0.087059	0.000588
		0.270588	0
		0.010588	0.000588
		0.004118	0.002353
-25		0.030588	0.002353
		0.006471	0
		0.035294	0.002353
		0.092353	0.03
		0.058235	0.000588
-20		0.012353	0.000588
		0.035882	0.001765
		0.024706	0.001176
		0.005294	0
		0.057059	0.007647
-15		0.021765	0.002941
		0.429412	0.001765
		0.054706	0.044118
		0.712941	0.012353
		0.004118	0.002353
-10		0.835882	0.019412
		0.100588	0
		0.004118	0.000588
		0.012353	0.001765
		0.036471	0.004118
-5		0.000588	0.001176
		0.007059	0.002353
		0.260588	0
		0.079412	0
		0.902353	0.026471
Ψ		7.49	0.011765
		0.015294	0
		0.037647	0.003529
		0.033529	0.000588
		0.108235	0.006471
5		0.007059	0.002941
		2.28294	0.041176
		0.030588	0.002353
		0.1	0.001176
		3.06588	0.004706
10		0.038824	0.005294
		0.097059	0
		0.004118	0.000588
		0.007647	0
		0.449412	0
15		0.02	0
		0.067647	0.002353
		0.067059	0.044118
		0.08	0.022941
		0.021176	0.005294
20		0.094706	0.000588
		0.737647	0.007059
		0.005882	0
		0.023529	0.001176
		0.006471	0
25		2.86706	0.002353
		0.012941	0
		0.609412	0
		2.05235	0.001765
		0.007059	0.001176
30		0.758235	0.012941

## Sheet: Extended Figure 5d
	CMC+/Mn2+	Mock
	0	0
	0	0
	0	0
	0	0
	0.0011	0
	0.0012	0.0002
	0	0
	0.0003	0
	0	0
	0	0
	0	0
	0.0003	0
	0.0002	0.0002
	0	0
	0.0006	0
	0.0005	0
	0.0001	0
	0	0
	0.0002	0
	0	0
	0	0
	0	0
	0	0
	0	0
	0.0004	0
	0	0.0019
	0.0028	0
	0	0.0019
	0	0
	0	0
	0	0
	0.0029	0
	0	0
	0.001	0
	0.0147	0
	0	0
	0	0
	0	0
	0	0.0006
	0	0
	0	0
	0	0
	0	0
	0.001	0
	0	0
	0	0
	0	0
	0	0
	0.0002	0
	0	0
	0.0002	0
	0.0002	0
	0	0
	0	0
	0	0
	0.0007	0
	0	0
	0.0008	0
	0	0
	0	0
	0.0001	0.0003
	0	0
	0	0
	0.0002	0
	0.0017	0
	0.0032	0
	0	0
	0	0
	0	0
	0	0
	0	0
	0.0004	0
	0	0
	0.0018	0.0006
	0	0
	0	0
	0.0001	0
	0	0
	0.0001	0
	0	0.0001
	0.0012	0.0001
	0.0005	0
	0.0011	0
	0	0
	0.0001	0
	0	0
	0	0
	0	0
	0.0003	0
	0.0001	0.0001
	0.0001	0
	0.0001	0
	0.0011	0.0002
	0	0
	0.0006	0
	0	0.0002
	0	0
	0	0
	0.0002	0
	0	0
	0	0
	0.0098	0
	0	0
	0	0
	0	0
	0	0
	0	0
	0	0
	0	0
	0	0
	0.0122	0.0005
	0	0
	0	0
	0	0
	0	0
	0	0
	0	0.0027
	0	0
	0.0154	0
	0.028	0
	0	0.0007
	0	0
	0	0
	0	0
	0	0
	0	0
	0.0033	0
	0	0
	0	0
	0	0
	0	0
	0	0
	0.0006	0
	0	0
	0	0
	0	0
	0	0
	0	0
	0.0004	0
	0	0
	0	0.0009
	0	0
	0.0003	0
	0.0019	0
	0	0
	0	0
	0	0
	0	0
	0.0004	0
	0	0
	0.0006	0
	0.0012	0
	0.0001	0
	0.0001	0.0002
	0	0
	0.0013	0
	0.0001	0
	0	0
	0.0002	0
	0.0002	0
	0	0
	0	0
	0	0
	0	0
	0	0.0002
	0.001	0
	0	0
	0.001	0
	0	0
	0	0
	0.0001	0
	0.0006	0
	0.0008	0
	0	0
	0	0
	0	0
	0	0
	0	0.0006
	0	0
	0	0
	0.0002	0
	0	0
	0	0
	0	0
	0	0
	0	0
	0.0004	0
	0.0107	0
	0	0
	0	0
	0	0
	0.0003	0.0006
	0	0
	0.0004	0
	0	0
	0.0001	0
	0	0
	0	0
	0	0
	0	0
	0	0
	0	0
	0	0
	0.0043	0.0004
	0	0
	0.0001	0
	0.0009	0
	0.0018	0
	0	0
	0.0003	0
	0	0
	0.0001	0
	0.0016	0.0006
	0.0001	0
	0	0
	0	0
	0	0
	0	0
	0	0
	0.0704	0
	0	0
	0	0
	0	0
	0	0
	0.0002	0
	0.0017	0
	0.0025	0.0004
	0	0
	0	0
	0	0
	0.0004	0
	0	0
	0.0015	0
	0	0
	0	0
	0	0
	0	0
	0	0
	0	0
	0	0
	0	0
	0	0
	0	0
	0	0
	0	0
	0	0
	0	0
	0	0
	0	0
	0	0
	0.0007	0.0002
	0	0
	0	0.0001
	0.0117	0
	0.1726	0
	0	0
	0.0052	0
	0.08	0.0001
	0	0
	0	0
	0	0
	0.0001	0
	0.0001	0
	0	0
	0	0
	0.0001	0
	0.0001	0
	0	0
	0.0003	0
	0.001	0.0001
	0	0
	0.0005	0.0003
	0	0.0001
	0.0001	0
	0.0003	0
	0.0001	0
	0	0
	0	0
	0	0
	0.0006	0
	0	0
	0	0
	0	0
	0	0
	0.0005	0
	0.0018	0
	0	0
	0.0035	0.0005
	0	0
	0	0
	0	0
	0	0
	0	0
	0	0
	0	0
	0	0
	0	0
	0	0
	0	0
	0.0143	0
	0	0
	0	0
	0.0207	0.0004
	0	0
	0	0
	0.017	0
	0	0
	0	0
	0	0
	0	0
	0	0
	0	0.0015
	0	0
	0	0
	0	0
	0	0
	0	0
	0	0
	0	0
	0	0
	0	0
	0.0016	0
	0	0
	0	0
	0	0
	0	0
	0	0
	0.0004	0
	0	0.0005
	0	0
	0.002	0
	0	0
	0	0
	0	0
	0	0
	0	0
	0.0029	0
	0	0
	0.0014	0
	0	0
	0	0
	0	0
	0	0
	0	0
	0	0
	0	0
	0	0
	0	0
	0	0
	0.0026	0.001
	0	0
	0.0009	0
	0	0
	0	0
	0	0
	0	0
	0	0
	0.0004	0
	0.0372	0
	0	0
	0	0
	0.3574	0.0005
	0	0
	0	0
	0	0
	0	0.0006
	0	0
	0	0.0003
	0	0
	0	0
	0	0
	0	0
	0	0
	0	0
	0.0005	0
	0	0
	0	0
	0.001	0.0002
	0	0
	0	0
	0.0016	0
	0.0141	0
	0.1199	0.0002
	0	0
	0	0
	0	0
	0.0017	0.0002
	0	0
	0.0003	0
	0	0
	0	0.0002
	0	0.0003
	0	0
	0	0
	0	0
	0	0
	0	0
	0	0
	0.0006	0
	0	0
	0.0004	0
	0	0
	0.0001	0
	0	0
	0	0
	0	0
	0.0002	0
	0	0
	0	0
	0.0002	0
	0	0
	0.0005	0
	0	0
	0	0
	0	0
	0.0002	0
	0.0001	0.0002
	0.0002	0.0002
	0	0
	0.0005	0
	0	0
	0.0009	0.0006
	0	0
	0.0005	0
	0	0
	0.0007	0
	0	0
	0.0002	0
	0	0
	0	0
	0.0001	0
	0	0
	0	0
	0	0
	0	0
	0	0
	0	0
	0	0
	0	0
	0.0016	0
	0	0
	0	0
	0.0001	0
	0	0
	0	0
	0.0009	0.0037
	0	0
	0	0
	0.0016	0
	0	0
	0	0
	0	0
	0	0
	0.0016	0
	0	0
	0	0
	0	0
	0.0001	0
	0	0
	0.0029	0.0009
	0	0
	0	0
	0	0
	0.0005	0
	0.0001	0
	0	0
	0.0009	0
	0.0004	0
	0	0
	0.0023	0
	0	0
	0	0
	0	0
	0	0
	0	0
	0.0001	0
	0.0013	0
	0	0
	0	0
	0	0
	0	0
	0	0
	0	0
	0.0007	0
	0	0
	0	0.0002
	0	0
	0.0001	0
	0	0
	0.0011	0
	0	0
	0	0
	0	0
	0.0003	0
	0	0
	0.0006	0
	0	0
	0	0
	0	0
	0	0
	0	0
	0	0
	0.0003	0
	0	0
	0	0
	0.0021	0.0002
	0	0
	0	0.0002
	0.0007	0
	0	0
	0.0002	0.0002
	0	0
	0	0
	0	0
	0.0004	0.0002
	0	0
	0.001	0
	0	0
	0	0
	0	0
	0	0
	0.0006	0
	0	0
	0.0003	0
	0	0
	0	0
	0	0
	0	0
	0.0007	0
	0	0
	0	0
	0	0
	0	0
	0	0
	0	0
	0.0051	0
	0	0
	0	0
	0	0
	0.0013	0
	0	0
	0.0007	0
	0.0002	0
	0	0
	0.0009	0
	0	0
	0	0.0003
	0	0
	0	0
	0.0006	0
	0	0
	0.0006	0
	0	0
	0.001	0
	0.0002	0
	0	0
	0	0
	0	0
	0	0
	0	0
	0	0
	0	0
	0.0002	0
	0.0002	0
	0.0022	0.0004
	0	0
	0.0017	0
	0.0005	0
	0	0
	0	0
	0.0002	0
	0	0
	0	0
	0	0
	0	0
	0	0
	0	0
	0.0007	0
	0	0
	0	0
	0	0
	0	0
	0	0
	0	0
	0.0082	0
	0	0
	0.0051	0
	0	0
	0	0
	0	0
	0	0
	0	0
	0	0
	0	0
	0	0
	0	0
	0	0
	0	0
	0	0
	0	0
	0	0
	0	0
	0	0
	0	0
	0	0.0027
	0.0588	0
	0	0
	0	0
	0	0
	0	0
	0	0
	0	0
	0	0
	0	0
	0	0
	0	0
	0	0
	0	0
	0	0
	0	0
	0.0027	0
	0	0
	0.0077	0.0075
	0	0
	0	0
	0	0
	0	0
	0	0
	0.0016	0
	0	0
	0	0.0002
	0	0
	0.0008	0
	0.0008	0
	0	0
	0.0282	0.0003
	0	0
	0	0.0001
	0	0
	0	0
	0	0.0001
	0	0
	0.0027	0.0003
	0	0
	0.0027	0.0003
	0	0
	0	0
	0	0
	0	0
	0.0044	0
	0	0
	0	0
	0	0
	0	0
	0	0
	0	0
	0	0
	0	0
	0	0
	0	0
	0	0
	0	0
	0	0
	0	0
	0	0
	0	0
	0.0063	0.0014
	0	0
	0	0.0003
	0.0026	0.0006
	0	0
	0.0032	0
	0	0
	0	0
	0.0006	0
	0	0
	0.0002	0
	0	0
	0	0
	0.0025	0.0002
	0	0
	0.001	0.0001
	0	0
	0	0.0001
	0	0
	0	0
	0.0016	0
	0	0
	0.0001	0
	0.0003	0
	0.0005	0.0001
	0	0
	0	0
	0.0023	0.0001
	0	0
	0.0001	0
	0.0013	0.0001
	0	0
	0.0007	0
	0	0
	0	0
	0	0
	0	0
	0	0
	0	0
	0	0
	0.0002	0
	0	0
	0.0006	0.0001
	0	0
	0.002	0.0001
	0.0001	0
	0	0
	0	0
	0	0
	0	0
	0.001	0
	0	0
	0.0007	0
	0	0
	0.0004	0.0005
	0	0
	0	0
	0	0
	0	0
	0	0
	0	0
	0	0
	0.0006	0
	0	0
	0	0
	0	0
	0	0
	0	0
	0	0
	0	0
	0	0
	0	0
	0	0
	0	0
	0	0
	0	0
	0	0
	0	0
	0	0
	0	0
	0	0
	0	0.0003
	0	0
	0	0
	0	0
	0	0
	0.1389	0.0005
	0	0
	0	0
	0	0
	0	0
	0	0
	0	0
	0.0043	0
	0	0
	0	0
	0.0709	0
	0	0
	0	0
	0	0
	0	0
	0	0
	0	0
	0	0
	0	0
	0.0074	0
	0	0
	0.0017	0
	0	0
	0	0
	0	0
	0.0001	0
	0	0
	0	0
	0	0
	0.0003	0.0003
	0	0
	0.0004	0
	0.0003	0
	0.0005	0.0002
	0.001	0
	0	0
	0.0021	0
	0.0003	0
	0.0005	0
	0.0001	0
	0	0
	0	0.0002
	0.0002	0
	0	0
	0	0
	0	0
	0.0016	0
	0	0
	0	0
	0.0003	0
	0	0
	0.0002	0
	0	0
	0.002	0
	0	0
	0	0
	0.0003	0
	0	0
	0.0001	0
	0	0
	0	0
	0.0003	0
	0.0007	0
	0.0001	0
	0	0
	0.0007	0
	0	0
	0.0003	0
	0	0
	0	0
	0.0001	0.0003
	0	0
	0	0
	0	0
	0	0
	0	0
	0	0
	0	0
	0	0
	0.0008	0
	0.0003	0
	0	0
	0	0
	0.0017	0.0001
	0.001	0.0001
	0.0019	0.0005
	0.004	0.0002
	0	0
	0	0.0001
	0	0
	0.0001	0
	0	0
	0.0051	0.0002
	0	0
	0	0
	0.0017	0.0004
	0	0
	0	0
	0	0
	0.0006	0
	0	0
	0.0001	0
	0	0
	0	0
	0	0
	0.001	0
	0.0008	0.0005
	0	0
	0	0
	0	0
	0.0001	0
	0.0011	0
	0	0
	0	0
	0	0
	0	0
	0	0
	0.0012	0.0003
	0	0
	0	0
	0.0002	0
	0	0
	0	0
	0	0
	0.0003	0
	0	0
	0.0008	0.0003
	0	0
	0	0
	0	0
	0	0
	0	0.0005
	0	0
	0	0
	0	0
	0	0
	0	0
	0.0013	0
	0	0.0005
	0.0108	0
	0	0
	0	0
	0	0
	0.0003	0
	0	0
	0	0
	0	0.0004
	0	0
	0	0
	0	0
	0	0
	0	0
	0.0022	0
	0.0003	0
	0.0013	0.0003
	0	0
	0	0.0003
	0	0
	0	0
	0.0047	0
	0	0
	0	0
	0.0016	0
	0	0
	0.0007	0.0004
	0	0
	0.0001	0
	0.0061	0.0008
	0	0
	0	0
	0.0003	0
	0.0005	0.0001
	0	0
	0.0012	0.0004
	0	0
	0	0
	0	0.0001
	0	0
	0.0001	0
	0	0
	0.0001	0
	0	0
	0	0
	0.0001	0
	0	0
	0.0001	0
	0.0003	0
	0	0.0002
	0.0002	0
	0	0
	0.0001	0
	0	0
	0	0
	0	0
	0.0001	0
	0.0006	0
	0.0126	0
	0	0
	0	0
	0.0006	0
	0	0
	0	0
	0.0005	0
	0	0
	0.0027	0
	0	0
	0.0006	0
	0	0
	0.0018	0
	0.0144	0
	0	0
	0	0
	0	0
	0	0
	0.0011	0
	0.0015	0
	0	0
	0	0
	0	0
	0.0008	0
	0	0
	0.0013	0
	0	0
	0.0001	0
	0	0
	0	0
	0.0001	0
	0	0
	0.0007	0.0002
	0	0
	0	0
	0	0
	0.0008	0
	0	0
	0.0035	0.0013
	0	0
	0	0
	0	0
	0	0
	0	0
	0.0001	0.0002
	0	0
	0	0
	0.0001	0
	0	0
	0	0
	0	0
	0	0
	0	0
	0.0028	0
	0.3677	0.0003
	0	0
	0	0
	0	0
	0	0
	0	0
	0	0.0003
	0	0
	0	0
	0	0
	0	0
	0	0
	0	0
	0.0001	0
	0.0001	0
	0	0
	0.001	0
	0	0
	0.0003	0
	0	0
	0	0
	0	0
	0	0
	0	0
	0	0
	0.4855	0
	0	0
	0	0
	0	0
	0	0
	0	0
	0.0001	0
	0.0001	0
	0.0001	0
	0.0002	0
	0	0
	0	0
	0	0
	0.0001	0
	0	0
	0.0002	0
	0.0009	0.0003
	0	0
	0	0
	0.0003	0
	0.0003	0
	0	0
	0	0
	0.0003	0
	0	0
	0.0003	0
	0	0
	0	0
	0	0
	0.0002	0
	0.0005	0
	0	0
	0.0006	0
	0	0
	0.0055	0.0006
	0.0001	0
	0	0.0001
	0	0
	0.0001	0
	0.0001	0.0003
	0	0
	0	0
	0	0
	0.0008	0
	0.0001	0
	0	0
	0.0004	0.0001
	0.0004	0
	0.0002	0
	0.0002	0
	0	0
	0	0
	0.0002	0
	0	0
	0	0
	0.0016	0
	0	0
	0	0
	0.0004	0
	0	0
	0	0
	0	0
	0.0011	0
	0	0
	0	0
	0.0438	0
	0	0
	0	0
	0	0
	0	0
	0	0
	0.0139	0.0037
	0	0
	0	0
	0	0
	0	0
	0	0
	0	0
	0	0
	0.0698	0
	0	0
	0	0
	0	0
	0	0.0026
	0	0
	0	0
	0	0
	0	0
	0	0
	0	0
	0	0
	0	0
	0	0
	0.3333	0
	0	0
	0	0
	0.0008	0
	0	0
	0	0
	0	0
	0.0008	0
	0	0
	0	0
	0	0
	0.0003	0
	0	0
	0	0
	0.0003	0
	0	0
	0	0
	0	0
	0.0009	0
	0	0
	0.0001	0
	0	0
	0	0
	0	0
	0	0
	0	0
	0	0
	0.002	0
	0	0
	0.0001	0
	0	0
	0	0
	0.0002	0.0004
	0	0
	0.0003	0
	0	0
	0.0006	0
	0	0
	0	0
	0	0.0011
	0.0001	0
	0	0.0008
	0	0
	0	0
	0.0004	0
	0	0
	0	0
	0	0
	0	0
	0	0
	0.0002	0
	0	0
	0	0.0003
	0	0
	0	0
	0	0
	0.0096	0
	0	0
	0.0034	0
	0	0
	0	0
	0	0
	0	0
	0	0
	0	0
	0	0
	0	0
	0	0
	0	0
	0	0
	0	0
	0	0
	0	0
	0	0
	0.0208	0.0075
	0	0
	0	0
	0	0
	0	0
	0	0
	0	0
	0	0
	0	0
	0	0
	0	0
	0	0
	0	0
	0	0
	0	0
	0.028	0
	0	0
	0	0
	0	0
	0	0
	0	0
	0.0523	0
	0	0
	0.0349	0
	0.0004	0.0002
	0	0
	0	0
	0	0
	0	0
	0	0
	0	0
	0	0
	0	0
	0.0007	0
	0.0002	0.0001
	0.001	0.0001
	0	0
	0.0005	0
	0	0
	0	0
	0.0027	0.0002
	0	0
	0	0
	0.0002	0
	0	0
	0.0001	0
	0	0
	0	0
	0.0001	0
	0.0033	0
	0.0003	0
	0	0
	0.0005	0
	0	0
	0.0001	0
	0	0
	0.0009	0
	0	0.0002
	0.0011	0.0001
	0	0
	0	0
	0	0
	0	0
	0	0
	0	0
	0	0
	0.0088	0
	0	0
	0	0
	0	0
	0.0003	0
	0	0
	0	0
	0	0
	0	0
	0.004	0
	0.0009	0
	0	0
	0	0
	0	0.0005
	0	0
	0.0022	0
	0	0
	0	0
	0	0
	0	0
	0	0
	0	0
	0	0.0007
	0	0
	0	0
	0	0
	0	0
	0	0
	0	0
	0	0
	0	0
	0	0
	0.1167	0.0008
	0	0
	0	0
	0	0
	0	0
	0	0.0003
	0	0
	0	0
	0	0
	0	0
	0	0
	0	0
	0	0.0004
	0	0
	0	0
	0	0
	0.0169	0
	0	0
	0	0
	0	0
	0	0
	0.0465	0
	0	0
	0	0
	0	0
	0	0
	0	0
	0.0002	0
	0	0
	0.0004	0
	0.0003	0
	0	0
	0	0.0001
	0	0
	0	0
	0	0
	0	0
	0	0
	0	0
	0	0
	0.0006	0
	0	0
	0	0
	0.0001	0
	0.0001	0
	0.0023	0
	0	0.0002
	0.0002	0
	0	0
	0.0002	0
	0	0
	0.001	0
	0	0
	0	0
	0.0003	0
	0.0008	0
	0	0
	0.0001	0
	0.0006	0
	0.0004	0
	0.001	0
	0.0005	0
	0.0009	0
	0.0007	0
	0	0
	0.0003	0
	0.0029	0
	0	0
	0	0
	0	0
	0	0
	0	0
	0	0
	0	0
	0	0
	0.0023	0
	0	0
	0	0
	0.0029	0
	0	0
	0.0004	0
	0	0
	0	0
	0	0
	0	0
	0	0
	0	0
	0.0002	0
	0	0
	0.0001	0
	0.0021	0
	0	0
	0.0002	0
	0.0014	0
	0	0
	0.0003	0
	0	0
	0.0012	0.0001
	0.0003	0.0001
	0	0
	0	0
	0	0
	0	0
	0.0003	0
	0	0
	0	0
	0.0001	0
	0	0
	0	0.0003
	0	0
	0	0
	0.0094	0.0003
	0	0
	0	0
	0	0
	0	0.0003
	0	0
	0.0002	0
	0	0
	0.0005	0
	0	0
	0.0002	0.0003
	0	0
	0.0003	0
	0	0
	0	0
	0.0045	0
	0	0
	0	0
	0	0
	0	0
	0.0024	0.002
	0	0
	0	0
	0.0001	0
	0	0
	0.0006	0
	0	0
	0	0
	0	0
	0	0
	0.0003	0.0003
	0	0
	0	0
	0	0
	0.0001	0
	0	0
	0.0015	0
	0	0
	0	0
	0	0
	0	0
	0.0011	0.0016
	0	0
	0	0
	0	0
	0	0
	0	0
	0	0
	0	0
	0.0012	0
	0.0031	0.0005
	0.0011	0
	0	0
	0	0
	0.0016	0
	0.0039	0
	0	0
	0	0
	0	0
	0	0
	0	0
	0	0
	0.0003	0
	0	0
	0.0009	0
	0	0
	0.0006	0
	0	0
	0	0
	0	0
	0.0001	0
	0.0003	0
	0	0
	0	0
	0	0.0002
	0.0001	0
	0	0
	0.0001	0
	0.0146	0
	0	0
	0.0034	0
	0.0005	0
	0.0138	0
	0	0
	0	0
	0	0
	0	0
	0	0
	0	0
	0	0
	0	0
	0	0
	0	0
	0.0004	0
	0	0
	0	0
	0	0
	0	0
	0	0
	0.001	0
	0	0
	0	0
	0	0
	0	0
	0	0
	0	0
	0.0007	0
	0.0011	0
	0	0
	0	0
	0	0
	0.0014	0
	0	0
	0	0
	0.0009	0
	0	0
	0	0
	0	0
	0	0
	0	0
	0	0
	0	0
	0.0054	0.0005
	0	0
	0	0
	0	0
	0.0036	0
	0	0
	0	0
	0.3635	0
	0	0
	0	0
	0	0
	0	0
	0	0
	0	0
	0	0
	0.0017	0
	0	0
	0	0
	0	0
	0.0043	0.001
	0	0
	0	0
	0	0
	0	0
	0	0
	0	0
	0	0
	0	0
	0.0988	0
	0	0
	0	0
	0	0
	0	0
	0	0
	0	0
	0	0
	0	0
	0	0
	0	0
	0	0
	0.0455	0
	0	0
	0	0
	0	0
	0	0
	0	0
	0.0017	0
	0	0
	0	0
	0	0
	0	0
	0	0
	0	0
	0	0
	0.0011	0.0029
	0	0
	0.0002	0
	0	0
	0.0007	0
	0	0
	0	0
	0	0
	0	0
	0.0006	0
	0	0
	0.0002	0
	0	0
	0	0
	0	0
	0	0
	0.0005	0
	0	0
	0	0
	0	0
	0.0007	0
	0	0
	0	0
	0	0
	0	0
	0	0
	0	0
	0	0
	0	0
	0.0007	0.0008
	0	0
	0	0
	0	0
	0	0
	0.0026	0
	0	0
	0	0
	0	0
	0	0
	0	0
	0	0
	0	0
	0.0011	0
	0.0007	0
	0	0
	0	0
	0	0
	0	0.0007
	0.0003	0
	0.0009	0.0007
	0	0
	0	0
	0.1235	0.0007
	0	0
	0	0
	0	0
	0	0
	0	0.0008
	0	0
	0	0
	0	0
	0	0
	0	0
	0	0
	0	0
	0	0
	0	0
	0	0
	0.0021	0
	0	0
	0	0
	0	0
	0	0
	0.0025	0
	0.0008	0
	0	0
	0	0
	0	0
	0	0
	0	0
	0	0.001
	0	0
	0.0054	0
	0	0
	0	0
	0.0006	0
	0	0
	0.0012	0
	0	0
	0	0
	0.0004	0
	0.0001	0
	0	0
	0.0014	0.0003
	0	0.0001
	0.0022	0.0001
	0	0
	0	0.0001
	0	0
	0.0005	0
	0.0005	0.0001
	0.0028	0.001
	0.0025	0.0001
	0	0
	0.0001	0
	0.001	0.0001
	0	0
	0	0
	0	0.0001
	0	0
	0.0003	0
	0	0.0001
	0.0003	0.0001
	0	0
	0	0
	0	0.0001
	0	0
	0	0
	0	0
	0	0.0001
	0.0001	0
	0	0
	0	0
	0.0005	0
	0.0004	0
	0	0
	0.0023	0
	0	0
	0	0
	0	0
	0.0008	0
	0	0
	0.0002	0
	0.0009	0.0017
	0	0
	0	0
	0.0004	0
	0	0
	0.0004	0
	0	0
	0.0006	0
	0.0001	0
	0.0004	0
	0	0
	0	0
	0	0
	0	0.0001
	0.0001	0
	0.0007	0
	0.0008	0.0001
	0	0
	0	0
	0.0003	0
	0.0003	0
	0	0
	0.0002	0
	0	0
	0.0002	0
	0.0007	0.0003
	0	0
	0	0
	0	0
	0	0
	0.0001	0
	0	0
	0	0
	0	0
	0	0
	0	0
	0.007	0.0007
	0	0
	0	0
	0.0006	0
	0	0
	0.0004	0
	0.0008	0.0002
	0	0
	0.0004	0.0002
	0	0
	0	0
	0	0
	0.0002	0
	0	0
	0.0001	0
	0	0
	0	0
	0.0001	0
	0	0
	0	0
	0	0
	0	0
	0	0
	0	0
	0	0
	0	0
	0	0.001
	0	0
	0	0.0036
	0	0
	0	0
	0	0
	0	0
	0	0
	0	0
	0	0
	0	0
	0.0022	0
	0.001	0.0014
	0.0011	0
	0.0016	0
	0	0
	0	0
	0	0
	0	0
	0	0
	0	0
	0	0
	0	0
	0	0
	0	0
	0	0
	0	0
	0	0
	0	0
	0	0
	0	0
	0	0
	0	0
	0	0

## Sheet: Extended Figure 5e
		Wt	psd-13
-30		-0.47283	-0.36291
		-0.50795	-0.39369
		-0.54536	-0.46782
		-0.58745	-0.51742
		-0.65252	-0.53449
-25		-0.66687	-0.55879
		-0.63975	-0.52502
		-0.5862	-0.45421
		-0.52796	-0.40583
		-0.5053	-0.38817
-20		-0.44215	-0.31803
		-0.36335	-0.24168
		-0.3016	-0.17018
		-0.1937	-0.05737
		-0.07668	0.059355
-15		0.041967	0.183858
		0.119617	0.231325
		0.20102	0.307948
		0.275278	0.389117
		0.349883	0.457014
-10		0.430865	0.528807
		0.496584	0.593902
		0.550645	0.647511
		0.603188	0.674781
		0.652612	0.712467
-5		0.725144	0.773824
		0.762544	0.82492
		0.803982	0.904602
		0.874032	0.953857
		0.934202	1.01183
Ψ		1.08436	1.14511
		0.960611	1.05995
		0.901723	1.0084
		0.877636	0.974574
		0.858418	0.945595
5		0.819309	0.883024
		0.756224	0.799184
		0.658302	0.691928
		0.599596	0.612521
		0.575421	0.580879
10		0.513559	0.531687
		0.39055	0.450375
		0.307293	0.379652
		0.230223	0.326335
		0.17615	0.284626
15		0.045217	0.156288
		-0.09676	0.034678
		-0.15823	-0.01608
		-0.16425	-0.04939
		-0.21864	-0.12443
20		-0.27915	-0.1858
		-0.32069	-0.23772
		-0.3423	-0.22646
		-0.35452	-0.24389
		-0.36734	-0.27261
25		-0.39363	-0.31239
		-0.39106	-0.30097
		-0.3415	-0.2318
		-0.29827	-0.18439
		-0.25444	-0.14755
30		-0.18319	-0.06967

## Sheet: Extended Figure 5f
	Wt	psd-13
	-1.20239	-1.19094
	-0.97425	-1.20824
	-0.96404	-1.21349
	-0.94519	-1.22224
	-0.93844	-1.22518
	-0.94709	-1.25936
	-0.94138	-1.28823
	-0.93977	-1.29111
	-0.96264	-1.41231
	-0.96491	-1.44809
	-0.96565	-1.43432
	-0.95627	-1.39385
	-0.95961	-1.40081
	-0.96222	-1.37501
	-0.96501	-1.37681
	-0.96522	-1.36502
	-0.97337	-1.33607
	-0.94144	-1.31655
	-0.58403	-0.86728
	-0.37255	-0.81437
	-0.31417	-0.76163
	-1.17884	-0.54002
	-1.11411	-0.4984
	-0.53229	-0.28447
	-0.33992	-0.25221
	-0.31983	-0.21206
	-0.21954	-0.19194
	-0.23505	-0.15889
	-0.2032	-0.15393
	-0.19364	-0.03991
	-0.46552	-0.17089
	-0.47799	-0.2066
	-0.5698	-0.3676
	-0.59409	-0.3673
	0.096739	0.248868
	0.06147	0.217821
	0.106884	0.189566
	0.103486	0.112387
	0.103739	0.114653
	0.125798	0.122905
	0.10754	0.144851
	0.192762	0.232471
	0.070102	0.197461
	0.02738	0.206661
	0.009206	0.239667
	-0.31892	0.19918
	-0.38105	0.188039
	-0.43415	0.170159
	-0.50544	0.237221
	-0.54942	0.126335
	-0.77452	-0.07004
	-0.83639	-0.01269
	-0.99472	-0.1449
	-1.48269	-0.39756
	-1.73671	-0.23875
	-1.84895	0.026647
	-2.13784	-0.17555
	-3.00641	-0.37271
	-3.31533	-0.48872
	-3.68936	-0.63577
	-4.51029	-1.04832
	-5.091	-1.42778
	-5.06193	-1.89576
	-3.63396	-1.63833
	-3.72389	-2.13522
	-3.41556	-2.09094
	-3.3427	-2.14039
	-3.26499	-2.17682
	-3.2603	-2.19381
	-3.26304	-2.19803
	-3.26867	-2.19776
	-3.28726	-2.19506
	-3.28747	-2.19603
	-3.25138	-2.19199
	-3.23563	-2.18716
	-3.20888	-2.20794
	-3.15815	-2.1905
	-3.14226	-2.18507
	-3.08532	-2.16462
	-3.03629	-2.13306
	-3.00519	-2.10917
	-2.99211	-2.09863
	-2.97617	-2.0803
	-2.97194	-2.07206
	-2.96032	-2.04713
	-2.82875	-1.93721
	-2.73978	-1.84901
	-2.59885	-1.74229
	-2.306	-1.43692
	-2.23288	-1.3298
	-2.10854	-1.15073
	-1.94616	-0.94868
	-1.81878	-0.83386
	-1.6977	-0.7178
	-1.62072	-0.65763
	-1.5319	-0.55401
	-1.4323	-0.41635
	-1.24253	-0.18094
	-0.52389	0.567767
	0.058772	1.31384
	1.01217	2.3494
	1.50614	2.63638
	1.92279	2.81559
	2.17761	3.08603
	2.6677	3.26378
	2.76885	3.35721
	3.30855	3.50151
	2.80891	3.44916
	2.84058	3.60351
	2.92166	3.58025
	3.91727	4.3134
	3.97543	4.21378
	4.0034	4.08314
	4.03763	4.05675
	4.00903	3.9492
	3.93967	3.86941
	3.87818	3.84389
	3.81764	3.80883
	3.78904	3.78621
	3.77198	3.77355
	3.74723	3.76502
	3.68218	3.68694
	3.63719	3.61765
	3.59775	3.57096
	3.52692	3.47105
	3.48782	3.42644
	3.47499	3.40835
	3.38391	3.35672
	3.23168	2.96711
	3.10394	2.80451
	3.10213	2.75098
	3.06564	2.69785
	3.01691	2.66229
	1.7269	1.48546
	1.61848	1.4162
	1.58747	1.40101
	0.821266	0.98386
	0.505624	0.933275
	0.383669	0.850837
	-0.01444	0.565929
	-0.7592	0.059819
	-0.92724	-0.0049
	-1.21421	-0.12155
	-1.19044	0.04728
	-1.51301	-0.08045
	-1.68216	-0.20978
	-1.76869	-0.37288
	-1.79615	-0.43747
	-1.79379	-0.43141
	-1.78218	-0.3794
	-1.77818	-0.39153
	-1.77298	-0.37918
	-1.62097	-0.09039
	-1.49478	0.006952
	-1.42175	0.020545
	-1.37641	0.033799
	-1.35382	0.037903
	-1.35414	0.028606
	-1.35506	0.027669
	-1.36871	0.009528
	-1.37218	0.013116
	-1.47769	-0.05733
	-1.47608	-0.0549
	-1.40625	-0.02081
	-1.34491	0.038597
	-1.71857	0.010422
	-1.5933	0.106518
	-1.5281	0.161041
	-1.48774	0.199155
	-1.50727	0.2073
	-1.32725	0.323771
	0.167142	0.871455
	0.127987	0.700604
	-0.62678	-0.37933
	-0.75379	-0.63528
	-0.70499	-0.67779
	-0.7306	-0.68376
	-0.81146	-0.56376
	-0.86541	-0.72302
	-0.85002	-0.70704
	-0.99316	-0.74005
	-1.00443	-0.71435
	-1.25307	-0.82167
	-1.22498	-0.70785
	-1.21564	-0.66043
	-1.18745	-0.65693
	-1.15523	-0.57637
	-1.11371	-0.50712
	-1.05229	-0.457
	-1.07653	-0.38845
	0.215681	0.45023
	0.218148	0.530302
	0.327591	1.19474
	0.632125	1.55027
	0.805419	1.76799
	1.00165	1.85333
	1.1956	1.89569
	1.25059	1.91329
	1.20965	1.94784
	0.495439	1.91477
	0.329424	1.90645
	0.351835	1.9612
	0.412407	2.02782
	0.516948	2.14625
	0.628196	2.29365
	0.718398	2.45339
	0.606963	2.31644
	0.597273	2.23293
	0.505642	2.05019
	0.071286	1.49088
	-0.5019	1.16438
	-1.13871	0.252577
	-0.49367	0.045117
	-0.67447	-0.35828
	-1.09794	-1.07983
	-1.41587	-1.33901
	-1.46606	-1.37457
	-1.46801	-1.3871
	-1.46812	-1.38103
	-1.45114	-1.36749
	-1.45786	-1.37234
	-1.45582	-1.376
	-1.46439	-1.37905
	-1.47803	-1.39193
	-1.48322	-1.39426
	-1.48766	-1.40201
	-1.5007	-1.46946
	-1.51439	-1.48935
	-1.51557	-1.50711
	-1.51232	-1.51404
	-1.48533	-1.47786
	-1.35423	-1.3783
	-1.28675	-1.32153
	-0.97934	-1.10676
	-0.75879	-0.76395
	-0.69524	-0.57118
	-0.62821	-0.40059
	-0.37948	0.102008
	-0.0658	0.471914
	0.478078	1.04366
	1.78508	1.89242
	2.09968	2.08927
	2.29481	2.14502
	2.38035	2.15428
	2.37413	2.14913
	2.35689	2.1146
	2.34281	2.08899
	2.36227	2.11442
	2.37395	2.12305
	2.4218	2.15362
	2.51116	2.2179
	2.55832	2.2232
	2.52552	2.18091
	2.5218	2.16321
	2.54569	2.16824
	2.45822	2.0946
	2.4152	2.02212
	2.4276	2.00933
	2.10067	1.77137
	1.97757	1.63922
	1.85178	1.49518
	1.80876	1.44051
	1.63985	1.28787
	1.37318	1.14257
	1.06322	0.942837
	0.77363	0.717945
	0.74135	0.68156
	0.429531	0.527025
	-0.06551	0.118667
	-0.30373	-0.00755
	-0.36186	-0.05148
	-0.54644	-0.10949
	-0.87103	-0.20599
	-0.98096	-0.23617
	-1.10725	-0.28873
	-1.56991	-0.55376
	-1.62208	-0.58136
	-1.81129	-0.83607
	-2.06192	-1.03515
	-2.69588	-1.23628
	-2.9304	-1.53322
	-2.93012	-1.53437
	-2.95254	-1.5532
	-2.86078	-1.41684
	-2.74564	-1.40202
	-2.02852	-0.50408
	-1.79264	-0.17094
	-1.67689	-0.02084
	-1.49053	0.160858
	-1.09873	0.649215
	-0.67766	0.947644
	0.761779	1.48622
	1.33575	1.57306
	1.76839	1.64324
	2.0486	1.68093
	2.21967	1.82176
	2.2824	1.91004
	2.35056	2.02578
	2.4649	2.28868
	2.5044	2.32887
	2.52316	2.36896
	2.58058	2.46657
	2.63189	2.54899
	2.67465	2.59408
	2.70804	2.69569
	2.71735	2.714
	2.40131	2.6384
	2.37883	2.56416
	2.05427	2.51838
	1.9984	2.43982
	1.95464	2.39272
	1.52616	2.07395
	1.45761	2.07226
	1.35581	2.10693
	1.28013	2.11179
	0.959997	2.03685
	0.619783	1.64294
	-0.3725	0.870537
	-0.52373	0.645157
	-0.68871	0.377759
	-0.54889	0.421253
	-0.44811	0.46558
	-0.40102	0.427395
	-0.37724	0.349467
	-0.42734	0.291491
	-0.43562	0.265299
	-0.45885	0.227793
	-0.46497	0.209855
	-0.91398	-0.3331
	-0.93246	-0.34678
	-0.96422	-0.3849
	-1.0121	-0.4337
	-1.03666	-0.43636
	-1.05135	-0.4266
	-0.87249	-0.32092
	-0.64244	-0.11077
	-0.46861	-0.06737
	-0.42449	0.019129
	-0.40635	0.014886
	-0.39925	0.02638
	-0.60606	-0.01044
	-0.69267	-0.04868
	-0.71513	-0.06117
	-0.65516	-0.01095
	-1.28757	-0.94689
	-1.34235	-0.99881
	-1.29549	-1.03363
	-1.28741	-1.05432
	-1.14458	-1.02063
	-1.04019	-0.99817
	-0.84781	-0.98034
	-0.60868	-0.80585
	-0.35357	-0.76419
	-0.23093	-0.66826
	-0.04055	-0.50379
	0.195438	-0.32306
	0.347738	-0.23396
	0.453249	-0.10712
	0.574261	-0.045
	0.839594	-0.0016
	0.982102	0.146961
	1.66568	0.730978
	1.38788	0.660858
	1.22724	0.599262
	1.09162	0.568553
	1.07002	0.581382
	1.10325	0.616388
	1.09954	0.690678
	1.09762	0.743692
	1.07912	0.799082
	1.03147	0.81754
	1.00136	0.833153
	0.912083	0.796811
	0.80765	0.651438
	0.733184	0.605168
	0.372556	0.508544
	0.093019	0.411437
	-0.15698	0.282838
	-0.33568	0.140742
	-0.43118	0.030069
	-0.47473	-0.03126
	-0.54727	-0.11995
	-0.57347	-0.15958
	-0.61262	-0.25178
	-0.86499	-0.41708
	-1.02715	-0.53641
	-1.1541	-0.57412
	-1.1548	-0.59489
	-1.15612	-0.60429
	-1.14696	-0.61592
	-1.14629	-0.61946
	-1.14707	-0.62321
	-1.14993	-0.63368
	-1.1598	-0.64187
	-1.17262	-0.64744
	-1.18117	-0.63222
	-1.18356	-0.62397
	-1.16863	-0.57613
	-1.08569	-0.55726
	-2.22622	-0.62056
	-1.99132	-0.52098
	-1.96253	-0.47627
	-1.80456	-0.41991
	-1.8893	-0.28822
	-1.98881	-0.21584
	-2.18779	-0.22157
	-2.21865	-0.76554
	-2.29392	-1.11611
	-2.46929	-0.99717
	-2.47222	-0.75986
	-2.58616	-0.6666
	-2.59117	-0.7301
	-2.6007	-0.80809
	-2.10931	-0.75232
	-2.18181	-0.81274
	-2.27085	-0.84426
	-2.27172	-0.87329
	-2.36474	-1.00664
	-2.38606	-1.03694
	-2.63992	-1.17886
	-2.57155	-1.20035
	-2.86803	-1.22998
	-2.86667	-1.23356
	-3.06584	-1.2664
	-3.20354	-1.38762
	-3.36181	-1.44033
	-3.32951	-1.6108
	-3.33297	-1.72618
	-3.1967	-1.98187
	-3.1912	-1.91925
	-3.05178	-1.93187
	-2.83586	-1.90721
	-2.83599	-1.83178
	-2.76647	-1.77101
	-2.5938	-1.94765
	-2.52255	-1.78629
	-2.36559	-1.54587
	-2.66864	-1.59576
	-2.32527	-1.63695
	-1.80091	-1.52288
	-1.65785	-1.42599
	-1.78338	-1.50864
	-1.83357	-1.51607
	-2.12275	-1.69018
	-2.20498	-1.77029
	-2.30058	-1.82285
	-2.35266	-1.82992
	-2.52403	-1.79107
	-2.66159	-1.74416
	-2.90719	-1.90672
	-2.95305	-1.92554
	-2.93953	-1.93677
	-2.88907	-1.90013
	-2.65857	-1.86682
	-2.35961	-1.93572
	-2.1479	-1.87948
	-2.08845	-1.92988
	-2.00129	-1.81054
	-1.87839	-1.78799
	-1.86664	-1.73806
	-1.88621	-1.76614
	-1.87914	-1.7518
	-1.87198	-1.66291
	-1.82393	-1.56589
	-1.78914	-1.55529
	-1.77188	-1.52286
	-1.7082	-1.4934
	-1.6767	-1.4969
	-1.67337	-1.49816
	-1.45866	-1.48438
	-1.44482	-1.50822
	-1.51236	-1.47978
	-1.55808	-1.36725
	-1.57232	-1.21148
	-1.09211	-0.88008
	-0.86599	-0.72388
	-1.1543	-0.8241
	-1.45896	-0.96212
	-1.53408	-1.00359
	-1.42587	-0.97312
	-1.43072	-1.04338
	-1.46629	-1.10978
	-1.47135	-1.13009
	-1.49848	-1.14326
	-1.50665	-1.16478
	-1.51197	-1.17883
	-1.51612	-1.2086
	-1.52141	-1.22045
	-1.5276	-1.22228
	-1.52966	-1.23032
	-1.53079	-1.2352
	-1.53223	-1.23303
	-1.51155	-1.20362
	-1.30827	-1.00898
	-1.16384	-0.96968
	-0.70114	-0.73569
	0.158688	-0.34551
	0.184661	-0.31191
	-0.02242	-0.40471
	-0.04031	-0.42315
	-0.06082	-0.4544
	-0.01699	-0.37217
	0.026776	-0.22796
	0.05267	-0.23523
	0.054896	-0.2375
	0.02566	-0.24448
	0.032268	-0.2412
	0.02857	-0.24746
	0.02721	-0.23423
	0.008263	-0.26844
	-0.01442	-0.29764
	-0.06767	-0.32801
	-0.20373	-0.41672
	-0.3854	-0.55217
	-1.13446	-0.7635
	-1.45062	-0.75027
	-1.41494	-0.71908
	-1.47181	-0.74434
	-1.04159	-0.69939
	-0.9693	-0.69794
	-0.824	-0.67577
	-0.68761	-0.80368
	-0.72297	-0.8911
	-0.74643	-0.85794
	-0.78083	-0.95391
	-0.75495	-0.92556
	-0.79473	-1.06826
	-0.64454	-1.12935
	-0.62993	-1.12513
	-0.53535	-1.02688
	-0.53239	-1.00462
	-0.62384	-1.00608
	-1.57545	-1.07025
	-1.64681	-1.00293
	-1.64156	-0.89833
	-1.56297	-1.01022
	-1.56928	-0.98253
	-1.58537	-1.27771
	-1.57552	-1.39494
	-2.39652	-1.56346
	-2.27606	-1.51039
	-2.21507	-1.5477
	-2.1773	-1.66347
	-1.95585	-0.69696
	-1.92018	-0.63425
	-1.9393	-0.6487
	-1.95274	-0.59338
	-1.9579	-0.62614
	-1.97389	-0.72928
	-1.93856	-0.73944
	-1.87784	-0.7602
	-1.86826	-0.7583
	-1.83075	-0.75422
	-1.82818	-0.74365
	-1.82989	-0.73534
	-1.86442	-0.68165
	-1.81048	-0.64609
	-1.67963	-0.6382
	-1.55119	-0.55567
	-1.41623	-0.54267
	-1.38808	-0.54222
	-1.33871	-0.52576
	-1.33185	-0.52734
	-1.34181	-0.52446
	-1.33127	-0.56482
	-1.34595	-0.62208
	-1.22761	-0.59997
	-1.60357	-1.31384
	-1.4295	-1.2296
	-1.34885	-1.117
	-1.22355	-1.06819
	-1.14817	-1.04718
	-0.67655	-0.96219
	-0.44061	-0.85858
	-0.37436	-0.82959
	0.189548	-0.47244
	0.420124	-0.19929
	0.503322	-0.01965
	0.64182	0.206357
	0.671275	0.230603
	0.696684	0.256816
	0.763461	0.328795
	0.791008	0.430103
	0.965415	0.521306
	0.977294	0.539441
	0.985599	0.601111
	0.996478	0.658563
	1.00379	0.703187
	1.02905	1.02133
	1.05205	1.10703
	1.34941	1.53573
	1.54685	2.1172
	1.74038	2.59923
	1.96423	2.79338
	2.32571	2.93481
	2.49943	3.03378
	2.56964	3.09615
	2.7096	3.50784
	2.77197	3.59716
	2.81514	3.68582
	3.47697	4.56738
	3.59726	4.73422
	3.65329	4.80251
	3.87941	4.88512
	3.86643	4.89891
	3.71347	4.70631
	3.21053	4.12195
	3.0068	3.87179
	2.71855	3.60213
	2.28004	3.05098
	2.07744	2.71297
	1.99119	2.54119
	1.92664	2.41663
	1.69416	1.85998
	1.35833	1.73611
	1.15777	1.61962
	0.539583	1.06959
	-0.02078	0.691457
	-0.46798	0.370822
	-0.33048	0.538413
	-0.26372	0.532509
	-0.29054	0.465271
	-0.53225	0.323112
	-0.62426	0.27276
	-0.79135	0.113352
	-0.87583	0.053791
	-0.94439	0.006553
	-0.95828	-0.00959
	-1.00575	-0.02569
	-1.09649	-0.05702
	-1.20609	-0.08903
	-1.24035	-0.0604
	-1.18214	0.019393
	-1.2304	0.012219
	-1.33602	0.005302
	-1.32442	-0.08392
	-1.71116	-0.43053
	-2.20084	-0.9633
	-2.31036	-1.15921
	-2.39277	-1.36727
	-2.41384	-1.51799
	-2.34919	-1.52182
	-2.21304	-1.52863
	-2.31629	-1.85335
	-2.22306	-2.05906
	-2.2126	-2.06489
	-2.18564	-2.06998
	-2.1618	-2.0803
	-2.14997	-2.08268
	-2.16412	-2.14518
	-2.38783	-2.42224
	-2.40754	-2.49635
	-2.3951	-2.26138
	-2.43409	-2.17796
	-2.47343	-2.15763
	-2.47834	-2.15403
	-2.4891	-2.15349
	-2.49061	-2.14918
	-2.48314	-2.06361
	-3.17245	-1.88115
	-3.45711	-1.87777
	-3.85115	-1.87002
	-3.91945	-1.85604
	-3.9813	-1.83312
	-3.92996	-1.77847
	-3.47113	-1.5907
	-1.71239	-0.71099
	-1.04061	-0.5541
	-0.95689	-0.50498
	-1.29666	-0.59423
	-1.26301	-0.50787
	-1.09474	-0.48491
	-1.00295	-0.50383
	-0.8078	-0.42643
	-0.86927	-0.59432
	-0.95511	-0.65085
	-1.08132	-0.62654
	-1.28308	-0.672
	-1.72782	-0.82824
	-1.77142	-0.8763
	-1.77092	-0.89466
	-1.7808	-0.90195
	-1.79614	-0.92593
	-1.7985	-0.93879
	-1.80172	-0.9428
	-1.80854	-0.95087
	-1.83316	-0.98068
	-1.92462	-1.05097
	-1.94381	-1.07829
	-1.92741	-1.12249
	-1.95904	-1.12235
	-2.00875	-1.18693
	-2.14891	-1.32032
	-2.26675	-1.40546
	-2.84149	-1.7082
	-3.48416	-2.11858
	-3.51427	-2.14709
	-3.55433	-2.15817
	-3.5193	-2.12059
	-3.60681	-2.01853
	-3.67775	-2.01274
	-3.69258	-2.00847
	-3.67033	-1.99744
	-3.64271	-1.97389
	-3.63129	-1.95948
	-3.63304	-1.95954
	-3.62502	-1.95541
	-3.63894	-1.96504
	-3.64177	-1.96097
	-3.6376	-1.97494
	-3.7424	-2.04512
	-3.97344	-2.16914
	-4.00343	-2.17533
	-4.11635	-2.21162
	-4.1285	-2.22883
	-4.1053	-2.20506
	-4.10175	-2.21924
	-4.04486	-2.14308
	-2.32683	-1.08931
	-1.63137	-0.86083
	-1.55488	-0.82035
	-1.59826	-0.85857
	-1.58156	-0.90666
	-1.98703	-1.49403
	-2.54067	-2.09302
	-2.51552	-2.10511
	-2.65604	-2.52181
	-2.65491	-2.54525
	-2.67216	-2.57476
	-2.63659	-2.57428
	-2.58923	-2.52417
	-1.81281	-2.1043
	-1.52124	-1.77965
	-1.08251	-1.16313
	-0.88609	-0.8616
	-0.59733	-0.38063
	0.207144	0.324754
	0.777259	0.593214
	1.26957	0.96327
	1.44591	1.06838
	1.52952	1.1323
	1.61315	1.19732
	1.68721	1.30699
	1.53234	1.42585
	1.73285	1.647
	2.04062	1.92508
	2.14698	1.95154
	2.182	1.98161
	2.21325	2.01919
	2.17058	2.03938
	2.1718	2.06138
	2.07485	2.01915
	2.09914	2.06517
	2.28082	2.17485
	2.17024	2.0165
	2.05908	1.9126
	1.83428	1.72162
	1.75238	1.54548
	1.71274	1.49228
	1.62432	1.37373
	1.52469	1.29022
	1.47534	1.2284
	1.38269	1.15606
	1.31252	1.05411
	0.862994	0.739076
	0.758428	0.635599
	0.646665	0.554974
	0.564558	0.44743
	0.540927	0.422189
	0.642615	0.430455
	0.645322	0.394175
	0.676791	0.388629
	0.570995	0.286008
	0.08956	0.076565
	-0.80339	-0.39955
	-1.10701	-0.5427
	-1.44673	-0.69565
	-1.92805	-0.88248
	-2.86879	-0.97192
	-2.64674	-0.83099
	-2.56256	-0.73115
	-2.38198	-0.5301
	-1.96039	-0.33944
	-1.54654	-0.20711
	-1.15989	-0.14809
	-0.7739	-0.07925
	-0.76758	-0.0818
	-0.71822	-0.08146
	-0.70446	-0.07165
	-0.69034	-0.05603
	-0.67976	-0.04937
	-0.67131	-0.03554
	-0.57009	-0.00456
	-0.43458	0.014743
	-0.18347	0.085711
	0.001235	0.124923
	0.032633	0.128735
	0.334968	0.265497
	0.405273	0.293959
	0.420892	0.302346
	0.421564	0.281528
	0.416846	0.289048
	-0.75239	-0.07329
	-0.97816	-0.24415
	-0.95844	0.109542
	-1.19206	0.081475
	-1.26852	0.037678
	-1.42146	-0.09227
	-1.52789	-0.15633
	-1.54806	-0.17718
	-1.80439	-0.25423
	-2.05473	-0.34187
	-2.27159	-0.53794
	-2.52076	-0.60268
	-2.53484	-0.63106
	-2.59227	-0.65431
	-2.59605	-0.65224
	-2.60753	-0.67318
	-2.57014	-0.66214
	-2.57014	-0.64364
	-2.53767	-0.599
	-1.77995	-0.57245
	-1.25247	-0.3649
	-1.24923	-0.45853
	-1.3305	-0.64361
	-1.68105	-0.69129
	-1.69772	-0.61649
	-1.68005	0.503845
	-1.30608	0.626227
	-1.26601	0.681367
	-0.9151	0.851766
	-0.33409	0.973661
	0.018053	0.956946
	0.183377	0.92946
	0.115681	0.810883
	0.071368	0.731888
	0.036295	0.686356
	-0.01856	0.629769
	-0.06826	0.595523
	-0.13227	0.563387
	-0.13448	0.569251
	-0.13726	0.598739
	-0.14916	0.576935
	-0.16251	0.582395
	-0.16359	0.585278
	-0.14942	0.573127
	-0.20069	0.540993
	-0.23976	0.566684
	-1.12911	-0.04636
	-1.18236	0.096295
	-1.16098	0.189256
	-1.16613	0.172863
	-1.23836	0.112515
	-1.07601	0.167867
	-0.80805	0.169703
	-0.75079	0.171249
	-0.64539	0.19014
	-0.60709	0.233268
	-0.78495	0.193847
	-0.85612	0.09312
	-0.85197	0.041665
	-0.90673	0.006679
	-0.88821	-0.12739
	-0.80836	-0.19858
	-0.72474	-0.28406
	-0.63231	-0.37388
	-0.61513	-0.38973
	-0.59699	-0.41618
	-0.51788	-0.43646
	-0.42832	-0.42891
	-0.33681	-0.44086
	-0.26676	-0.43992
	-0.19967	-0.43144
	-0.17482	-0.41555
	-0.45312	-0.80872
	-0.40925	-0.79848
	-0.40568	-0.83604
	-0.32735	-0.85776
	-0.28094	-0.87064
	-0.14925	-0.84616
	0.089983	-0.83935
	0.238699	-0.79301
	0.293382	-0.75876
	0.398887	-0.68435
	0.70509	-0.42891
	0.808308	-0.27882
	0.826707	-0.18709
	0.495273	-0.03552
	0.526017	0.099246
	0.646134	0.340236
	0.608707	0.506745
	0.50756	0.649161
	0.21317	0.658528
	-0.4805	0.581367
	-0.95234	0.595021
	-1.50287	0.37747
	-1.50573	0.287811
	-1.57029	0.27448
	-1.56262	0.262371
	-1.61594	0.218301
	-1.65947	0.159739
	-1.69798	0.096839
	-1.62946	0.098547
	-1.5589	0.02827
	-1.5478	0.051021
	-1.57995	-0.02088
	-1.52404	-0.13969
	-1.74484	-0.21366
	-3.02586	-1.14229
	-1.84088	-0.82226
	-1.59255	-0.59269
	-1.24141	-0.19696
	-0.9772	0.370486
	-1.06781	0.233147
	-1.08145	0.198607
	-1.12571	0.142739
	-1.14456	0.105074
	-1.17294	0.000678
	-1.17025	0.000183
	-1.1633	0.026533
	-1.18218	-0.00561
	-1.1911	-0.04935
	-1.2304	-0.14379
	-1.24659	-0.21644
	-1.26004	-0.28117
	-1.28296	-0.36552
	-1.29991	-0.4175
	-1.31183	-0.44606
	-1.3185	-0.45189
	-1.33065	-0.46376
	-1.3347	-0.47088
	-1.33447	-0.47031
	-1.44405	-0.492
	-1.48524	-0.50769
	-1.44148	-0.5021
	-1.29615	-0.42884
	-2.33337	-1.331
	-2.39374	-1.33107
	-2.37457	-1.33635
	-2.56791	-1.39559
	-2.84817	-1.81793
	-2.85377	-1.89275
	-2.8217	-1.97152
	-2.87521	-2.12598
	-2.85347	-2.13278
	-2.83844	-2.1028
	-2.81316	-2.02875
	-2.23015	-1.08181
	-1.83165	-0.42004
	-1.63927	0.198692
	-0.37866	1.50705
	-0.29424	1.66275
	-0.4777	1.65759
	-0.57236	1.48233
	-0.76	1.04741
	-0.91105	0.695645
	-0.91096	0.68954
	-0.9111	0.675906
	-0.88707	0.679745
	-0.87251	0.678841
	-0.86288	0.680511
	-0.83657	0.69476
	-0.81352	0.725826
	-0.67509	0.766393
	-0.67361	0.734305
	-0.68918	0.704346
	-0.6457	0.639275
	-0.64329	0.617236
	-0.69708	0.577384
	-0.94237	0.288318
	-1.28663	-0.27883
	-1.50573	-0.72961
	-1.51858	-0.98009
	-1.70711	-1.45232
	-1.7613	-1.65819
	-1.63435	-1.82233
	-1.55586	-1.94886
	-1.49113	-1.82751
	-1.47381	-1.81539
	-1.29981	-1.68464
	-0.76241	-0.74961
	-0.71367	-0.75801
	-0.61324	-0.69306
	-0.5152	-0.69283
	-0.38991	-0.60175
	-0.27161	-0.58589
	-0.27088	-0.59369
	-0.25147	-0.34117
	-0.2696	-0.33318
	-0.34433	-0.33587
	-0.36606	-0.35056
	-0.42393	-0.35849
	-0.41424	-0.31518
	-0.37198	-0.24721
	-0.34263	-0.22528
	-0.27934	-0.15195
	-0.25468	-0.12414
	-0.2452	-0.10492
	-0.25656	-0.08242
	-0.25922	-0.05672
	-0.25273	-0.03431
	0.031166	-0.2022
	0.116958	-0.1535
	-0.77389	-0.20726
	-0.88538	-0.13462
	-0.97078	-0.08571
	-0.81396	-0.02277
	-0.6352	0.109717
	-0.62056	-0.1374
	-0.53527	-0.07443
	-0.45033	0.078651
	-0.34424	0.223019
	-0.19584	0.371727
	-0.19161	0.348562
	0.020533	0.520356
	0.112514	0.562466
	0.339586	0.595667
	0.37167	0.601568
	0.712582	0.59714
	0.717375	0.575533
	0.771165	0.574391
	0.762413	0.56699
	0.779762	0.593903
	0.731572	0.55026
	0.585152	0.489459
	0.626685	0.499506
	0.699329	0.598338
	0.624594	0.582628
	0.247439	0.528927
	-0.73236	0.179896
	-1.32543	0.012322
	-1.80011	-0.15475
	-1.88676	-0.24312
	-2.58328	-0.5904
	-3.0344	-1.0239
	-3.31599	-1.51441
	-3.51407	-1.92013
	-3.49252	-1.74652
	-3.50135	-1.67463
	-3.51533	-1.67093
	-3.427	-1.58712
	-3.3718	-1.47588
	-3.36788	-1.44873
	-3.37063	-1.45325
	-3.39165	-1.46199
	-3.40323	-1.48085
	-3.40136	-1.47468
	-3.36591	-1.4047
	-3.34417	-1.37523
	-3.29696	-1.294
	-3.25156	-1.2719
	-3.15107	-1.24088
	-3.14453	-1.22652
	-3.08468	-1.20764
	-2.83696	-1.1011
	-2.03468	-0.76567
	-1.77948	-0.64902
	-1.42353	-0.41333
	-1.3896	-0.43051
	-1.44643	-0.28122
	-1.42106	-0.24954
	-1.37235	-0.25378
	-1.31578	-0.22737
	-1.68841	-0.38267
	-1.71823	-0.4828
	-1.78315	-0.671
	-1.77232	-0.67175
	-1.75846	-0.66989
	-1.67589	-0.69536
	-1.6055	-0.69991
	-1.59295	-0.67332
	-1.59795	-0.78057
	-1.56945	-0.76996
	-1.5501	-0.73552
	-1.54732	-0.72652
	-1.5458	-0.73233
	-1.56214	-0.83489
	-1.57171	-0.85733
	-1.70174	-1.16529
	-1.68858	-1.27263
	-1.68729	-1.26074
	-1.68773	-1.27157
	-1.66749	-1.2417
	-1.90232	-0.98
	-1.31765	-0.58027
	-0.62604	-0.20991
	-0.40119	-0.14417
	-0.01401	-0.02486
	-0.02719	-0.02673
	0.058198	0.10576
	0.350631	0.155505
	0.462086	0.234618
	0.687227	0.349329
	0.669196	0.253658
	0.799316	0.182956
	1.07939	0.347094
	1.33587	0.696766
	1.72431	0.980805
	2.3817	1.16678
	2.83367	1.25881
	3.00785	1.29828
	3.05617	1.27653
	3.10009	1.37658
	3.14136	1.66519
	3.17417	1.57801
	3.22884	1.47895
	3.47325	1.52414
	3.46317	1.40715
	3.69066	1.17399
	3.78549	1.05105
	3.87093	0.934735
	3.96864	0.873672
	3.9776	0.829637
	3.66898	0.741249
	2.30252	0.684167
	1.81933	0.646877
	1.59491	0.610776
	1.49865	0.588302
	1.57004	0.573743
	1.52797	0.53825
	1.54206	0.537951
	1.53354	0.494735
	1.11866	0.365775
	0.692479	0.101106
	0.485493	-0.13844
	0.368202	-0.09185
	0.233113	-0.03384
	0.068522	-0.02718
	0.129832	-0.01026
	0.137485	0.001084
	0.125534	0.041732
	0.089612	0.025466
	0.038204	-0.02328
	0.007727	-0.07944
	0.061499	-0.11506
	0.046015	-0.14527
	0.037709	-0.16075
	0.014211	-0.17035
	0.01815	-0.18483
	0.067932	-0.18598
	0.06703	-0.19312
	0.068063	-0.20055
	0.038481	-0.21049
	0.040975	-0.21986
	0.064587	-0.22041
	-0.01046	-0.31377
	-0.54377	-0.54599
	-0.67688	-0.64497
	-1.92816	-1.17102
	-2.39258	-1.80308
	-2.3877	-1.78729
	-2.34717	-1.77628
	-2.28955	-1.77906
	-2.10638	-1.71172
	-1.945	-1.56333
	-2.3495	-1.41925
	-2.37713	-1.2369
	-2.63122	-1.1264
	-2.73188	-0.87443
	-3.18002	-0.95903
	-3.71023	-1.19828
	-3.96511	-1.50045
	-3.8784	-1.78297
	-3.34405	-1.96442
	-2.9365	-1.86482
	-2.30082	-1.2065
	-1.64058	-0.66734
	-1.49536	-0.6113
	-1.03725	-0.48288
	-0.73893	-0.36626
	-0.62346	-0.30607
	-0.59555	-0.30716
	-0.59186	-0.29803
	-0.58809	-0.29061
	-0.53255	-0.24939
	-0.45181	-0.1882
	-0.33	-0.1332
	-0.21311	-0.06227
	-0.11782	-0.00829
	-0.10136	0.000289
	-0.0216	0.043794
	0.071697	0.079456
	0.148065	0.120652
	0.22693	0.16242
	0.490217	0.292241
	0.578616	0.305125
	0.898068	0.405955
	2.02155	1.43197
	2.08408	1.49927
	2.23441	1.62732
	2.47295	2.02557
	2.46844	1.96843
	2.56241	1.8609
	2.13861	1.70886
	1.96198	1.59464
	1.69812	1.52068
	1.41578	1.42067
	1.00543	1.1768
	0.850584	1.04189
	0.748203	0.932779
	0.579215	0.828791
	0.557863	0.738993
	0.503555	0.634619
	0.35431	0.552896
	0.38735	0.534603
	0.592264	0.661418
	0.604175	0.648047
	0.637962	0.580919
	0.80958	0.543881
	0.913519	0.574296
	1.11537	0.520377
	1.02196	0.43921
	0.955032	0.403932
	0.819288	0.40052
	0.719374	0.330034
	0.324681	0.277616
	0.248828	0.263653
	0.037505	0.223442
	-0.18396	0.213286
	-0.2153	0.128357
	-0.34385	-0.09259
	-0.56239	-0.26598
	-0.95753	-0.48842
	-1.74193	-0.80492
	-1.84782	-0.90673
	-1.95069	-0.92942
	-2.1329	-1.09799
	-2.14006	-1.1333
	-2.07313	-1.16467
	-2.21369	-1.27395
	-2.23973	-1.30462
	-2.27179	-1.31543
	-2.24687	-1.2606
	-2.44174	-1.25825
	-2.29109	-1.17268
	-2.29729	-1.1567
	-2.30017	-1.1393
	-2.22582	-1.07266
	-2.1309	-1.02717
	-2.06749	-0.97748
	-2.04744	-0.98031
	-1.57415	-0.94066
	-1.02275	-0.78326
	-0.67238	-0.62836
	-0.46011	-0.43646
	-0.38243	-0.29416
	-0.33211	-0.23797
	-0.27906	-0.14554
	0.118786	0.074063
	1.11722	0.324394
	1.23911	0.423733
	1.31556	0.531292
	1.40163	0.680903
	1.62043	0.975143
	1.76135	1.19663
	1.8483	1.31967
	2.09859	1.52696
	2.35992	1.76365
	2.64146	1.97241
	3.00327	2.15472
	3.15847	2.21948
	3.65302	2.37701
	3.97518	2.42226
	4.11373	2.45971
	4.14562	2.39041
	4.53088	2.31385
	4.62563	2.30843
	4.70421	2.14825
	4.23661	1.98484
	4.22411	1.92936
	4.33179	1.88372
	4.34829	1.83658
	4.40566	1.814
	4.40675	1.77959
	5.05074	1.82313
	5.04124	1.80808
	4.98721	1.74022
	4.86596	1.7292
	4.65865	1.69708
	4.54653	1.68193
	4.28063	1.51913
	4.18661	1.49778
	3.96337	1.49312
	3.87691	1.54842
	3.58098	1.7164
	3.82976	2.07781
	3.66907	2.25931
	3.41241	2.28963
	3.47539	2.28199
	3.47484	2.17894
	3.46837	2.13564
	3.4659	2.11578
	3.45925	2.10374
	3.47077	2.09636
	3.48522	2.09273
	3.50783	2.08796
	3.56119	2.12581
	3.51858	2.11921
	3.45524	2.12431
	3.52777	2.23493
	3.53254	2.24015
	3.4233	2.30429
	3.39597	2.33875
	3.36565	2.35356
	3.36533	2.48855
	3.32224	2.46027
	3.19622	2.40271
	3.19084	2.40381
	3.18076	2.41638
	3.0962	2.37884
	3.08197	2.44084
	3.10704	2.47055
	3.11656	2.51268
	3.10661	2.5355
	3.07504	2.54156
	2.73297	2.55812
	2.67798	2.55287
	2.65139	2.53455
	2.54659	2.50935
	2.39826	2.35975
	2.0528	1.97585
	1.96888	1.83691
	1.87685	1.72122
	1.5903	1.3161
	0.662683	0.626593
	0.357746	0.382871
	0.355587	0.337749
	-0.28312	-0.21012
	-0.71429	-0.98681
	-0.53669	-0.76107
	-0.50965	-0.64353
	-0.50707	-0.61755
	-0.49719	-0.57473
	-0.48165	-0.55821
	-0.47106	-0.53499
	-0.42147	-0.45924
	-0.33839	-0.42661
	-0.25557	-0.38539
	-0.2504	-0.3687
	-0.19672	-0.33043
	-0.16318	-0.30993
	-0.82704	-0.29983
	-0.75583	-0.18513
	-0.72337	-0.11691
	-0.7952	-0.03994
	-0.88924	-0.11434
	-0.89219	-0.07291
	-1.05336	-0.0573
	-1.06393	-0.04778
	-1.08609	-0.08119
	-1.10506	-0.12529
	-1.16124	-0.19295
	-1.16982	-0.22297
	-1.22203	-0.24756
	-1.72265	-0.63034
	-2.00677	-0.71588
	-2.05053	-0.75503
	-2.06134	-0.77078
	-2.09165	-0.79016
	-2.12276	-0.82728
	-2.17699	-0.85417
	-2.20775	-0.90633
	-2.24151	-0.93825
	-2.24589	-1.06961
	-2.77134	-1.23017
	-3.62042	-1.52968
	-1.41495	-0.9268
	-1.23297	-0.61641
	-1.14848	-0.41805
	-1.1496	-0.38551
	-1.09981	-0.39401
	-1.09209	-0.44775
	-1.09857	-0.79644
	-1.09864	-1.00915
	-1.1082	-1.00002
	-1.10776	-0.97179
	-1.09837	-0.94158
	-1.14808	-0.89769
	-1.19649	-0.88364
	-1.19273	-0.87571
	-1.16796	-0.873
	-1.12536	-0.85774
	-1.00363	-0.75985
	-0.88463	-0.69274
	-0.88687	-0.6853
	-0.81276	-0.6473
	-1.30523	-0.71195
	-1.42467	-0.68414
	-1.43684	-0.63396
	-1.53364	-0.64973
	-1.53536	-0.69584
	-1.61299	-0.70269
	-1.57768	-0.67935
	-1.31967	-0.51327
	-1.14538	-0.15269
	-1.02178	-0.1138
	-0.93782	-0.07
	-0.95655	0.08176
	-0.98836	0.045513
	-1.06957	0.026712
	-0.98896	0.145725
	-0.8878	0.18932
	-0.74979	0.249821
	-0.49849	0.294687
	-0.58519	0.256885
	-0.77199	0.183393
	-1.19601	0.032835
	-1.16956	0.011601
	-1.16252	0.022045
	-1.17757	0.001349
	-1.17374	-0.06804
	-1.13575	-0.29385
	-1.15668	-0.41254
	-1.14829	-0.4444
	-1.12635	-0.42305
	-1.11688	-0.39456
	-1.11387	-0.39415
	-1.10318	-0.39679
	-1.07521	-0.34339
	-1.09868	-0.35155
	-1.17539	-0.39386
	-1.34883	-0.71719
	-1.41442	-0.84241
	-1.47878	-0.94031
	-1.56739	-1.06813
	-1.61614	-1.20666
	-1.69552	-1.48892
	-2.10949	-1.66652
	-2.04926	-1.68134
	-2.35364	-1.73448
	-2.45623	-1.79851
	-2.28745	-1.69228
	-2.03751	-1.53154
	-1.9654	-1.49305
	-1.92885	-1.41807
	-1.78095	-0.57099
	-1.75556	-0.34278
	-1.66126	-0.02015
	-1.63377	0.009178
	-1.5932	0.019837
	-1.56373	0.025434
	-1.55296	0.039559
	-1.52694	0.089323
	-1.51217	0.093814
	-1.68067	-0.01061
	-1.68548	0.01046
	-1.64779	0.011458
	-1.55839	0.008862
	-1.51362	-0.03685
	-1.46179	-0.26464
	-1.41355	-0.31241
	-1.38695	-0.34522
	-1.33525	-0.33019
	-1.3051	-0.31674
	-0.95851	-0.27803
	-0.84284	-0.29603
	-0.87614	-0.33828
	-0.93625	-0.43742
	-1.09922	-0.62566
	-1.36205	-0.91132
	-1.4836	-1.07706
	-1.45993	-1.05054
	-1.52395	-0.91818
	-1.29706	-0.85125
	-0.85652	-0.76342
	-0.72823	-0.72283
	-0.4458	-0.63628
	-0.38518	-0.57889
	-0.13326	-0.47732
	-0.03595	-0.45085
	0.027012	-0.3576
	0.017983	-0.2082
	0.246917	0.05062
	0.331915	0.431573
	0.39191	0.485251
	0.471456	0.609159
	0.536449	0.678402
	0.667118	0.708174
	0.677624	0.712231
	0.66213	0.714719
	0.683712	0.727063
	0.685415	0.743424
	0.706605	0.960104
	0.774583	1.05613
	0.808409	1.12007
	0.805283	1.14431
	0.794296	1.17018
	0.760941	1.11209
	0.566035	0.984613
	0.538067	0.926283
	0.552881	0.918709
	0.5657	0.98549
	0.598483	0.986039
	0.622976	0.951421
	0.733819	0.876593
	0.238705	0.318053
	-0.91422	-0.54365
	-3.35234	-1.09618
	-5.56636	-1.85975
	-5.67471	-1.92733
	-6.09034	-1.94353
	-6.08808	-1.94201
	-6.08397	-1.96095
	-5.99388	-1.95864
	-6.09162	-1.96191
	-5.93254	-1.99295
	-5.56299	-1.94868
	-4.98908	-1.81969
	-4.06625	-1.78999
	-3.18706	-1.53483
	-2.46397	-1.33571
	-1.46546	-0.75139
	-0.75307	-0.50503
	-0.44903	-0.27449
	-0.28694	0.016522
	-0.12951	0.246528
	-0.08272	0.279173
	-0.03473	0.334087
	-0.01657	0.434623
	-0.00922	0.44187
	0.385074	0.526513
	2.6891	0.87793
	2.75473	0.886465
	2.63697	0.887179
	2.22056	0.875816
	2.00778	0.902098
	1.48601	1.02668
	1.04645	1.10125
	0.842932	1.12195
	0.615906	1.21613
	0.487176	1.22471
	0.393823	1.18067
	0.454746	1.18908
	0.390407	1.17681
	0.491183	1.14057
	0.403866	0.921929
	0.301797	0.799764
	0.184116	0.752813
	0.095999	0.700212
	0.08267	0.702757
	0.081684	0.706186
	0.081241	0.69958
	0.089675	0.751326
	0.119488	0.981473
	0.142623	1.05204
	0.181413	1.18271
	0.261428	1.3823
	0.363797	1.48184
	0.546891	1.60523
	0.764891	1.70528
	0.701306	1.68901
	0.784936	1.73503
	0.825209	1.7532
	1.02564	1.86663
	1.03534	1.85526
	1.47825	1.97132
	1.57216	2.00696
	1.65198	2.01608
	1.51727	2.06897
	1.43533	2.10127
	1.4906	2.12881
	1.35007	2.13411
	1.30361	2.15064
	1.23318	2.11636
	1.21513	2.07533
	1.19378	2.02797
	1.09414	1.79477
	0.970321	1.52577
	0.7442	1.30133
	0.660658	0.985177
	0.560151	0.81492
	0.49358	0.821928
	0.373832	0.775194
	0.178509	0.702817
	-0.25678	0.473309
	-0.4444	0.347284
	-0.63892	0.184794
	-0.75146	-0.14164
	0.003675	0.424589
	0.001038	0.429701
	0.015583	0.4376
	-0.01679	0.441484
	0.037673	0.467285
	0.061194	0.458779
	-0.00061	0.424503
	-0.01003	0.272045
	-0.05465	0.199373
	0.049648	0.202076
	0.110365	0.153881
	0.153119	0.146666
	0.144529	0.128678
	0.166437	0.125157
	0.145283	0.115097
	0.140976	0.115057
	0.148905	0.116578
	0.138534	0.105075
	0.045812	0.088973
	0.008159	0.08776
	-0.04749	0.094739
	-1.21844	-0.30191
	-1.91447	-0.816
	-2.65116	-0.91086
	-3.07755	-0.97556
	-3.09461	-1.50331
	-3.19665	-1.61324
	-3.24526	-1.4756
	-3.11989	-1.52158
	-2.92629	-1.60093
	-2.75351	-1.61785
	-2.67737	-1.64325
	-2.59983	-1.7025
	-2.19494	-1.38435
	-1.63381	0.5198
	-0.9859	0.729467
	-0.71174	1.11675
	-0.55531	1.44519
	-0.19939	1.4122
	0.046905	1.24316
	0.10616	1.21095
	0.135844	1.05742
	0.145935	1.01412
	0.155817	0.981676
	0.216715	0.905144
	0.244739	0.859951
	0.325865	0.852266
	0.370891	0.835265
	0.468347	0.835677
	0.612865	0.757449
	1.24498	0.768598
	1.76083	0.768765
	2.43799	0.760581
	2.88026	0.774856
	3.18597	0.775444
	3.27766	0.775638
	3.22829	0.778489
	3.04651	0.70385
	2.01706	-0.07897
	1.8838	-0.12817
	1.78903	-0.10491
	1.65452	-0.18843
	1.57708	-0.30407
	1.52689	-0.40418
	1.26154	-0.4278
	1.15986	-0.5471
	0.725767	-0.53544
	0.485089	-0.5583
	0.433006	-0.61088
	0.386165	-0.70868
	0.342013	-0.6594
	0.378899	-0.68393
	0.365712	-0.65246
	0.111693	-0.64612
	0.064708	-0.64602
	0.020421	-0.63974
	-0.05337	-0.65054
	-0.05898	-0.64142
	-0.07554	-0.57731
	-0.14884	-0.56854
	-0.2209	-0.50457
	-0.27414	-0.47757
	-0.42518	-0.42551
	-0.41332	-0.28056
	-0.45256	-0.12963
	-0.59596	-0.0771
	-0.67928	-0.09049
	-0.72648	-0.12692
	-0.73455	-0.11475
	-0.80672	-0.17916
	-0.86234	-0.23607
	-0.88189	-0.24867
	-1.08092	-0.29853
	-1.13419	-0.32521
	-1.14266	-0.40463
	-1.16756	-0.43348
	-1.19972	-0.45445
	-1.20702	-0.45038
	-1.36931	-0.48501
	-1.50287	-0.5305
	-1.55014	-0.49395
	-1.56775	-0.55855
	-1.64475	-0.7346
	-1.82393	-0.88258
	-2.20182	-1.06961
	-2.4215	-1.38245
	-2.49312	-1.39996
	-2.49338	-1.39953
	-2.49301	-1.40989
	-2.47396	-1.4325
	-2.45957	-1.50992
	-2.36699	-1.51656
	-2.36533	-1.51624
	-2.3661	-1.51367
	-2.36689	-1.51626
	-2.37075	-1.53681
	-2.36855	-1.53817
	-2.32722	-1.53837
	-2.31991	-1.55249
	-2.31516	-1.55142
	-2.33434	-1.65689
	-2.46103	-2.02917
	-2.51783	-2.18001
	-2.46267	-2.24835
	-1.8456	-2.19444
	-1.9057	-2.22565
	-1.7516	-2.16092
	-1.59411	-2.3502
	-2.88259	-2.56527
	-3.54058	-2.71023
	-3.37211	-2.83262
	-3.59614	-2.9131
	-3.76083	-2.97733
	-3.88652	-2.90986
	-4.32253	-2.92873
	-4.25392	-2.94273
	-4.23336	-2.74302
	-4.19101	-2.75201
	-4.14485	-2.94949
	-4.08686	-2.88002
	-2.18622	-1.73744
	-2.18755	-1.69688
	-2.18559	-1.66675
	-2.15839	-1.6126
	-2.09631	-1.58257
	-2.10981	-1.57931
	-2.11939	-1.55214
	-2.10065	-1.53215
	-2.02827	-1.405
	-1.99605	-1.36395
	-1.96338	-1.28616
	-1.91114	-1.21271
	-1.90423	-1.19451
	-1.84547	-1.03385
	-1.76576	-0.94269
	-1.71018	-0.89242
	-1.63456	-0.85423
	-1.6091	-0.77316
	-1.46989	-0.72005
	-0.94774	-0.6377
	-0.92562	-0.73343
	-1.36779	-0.5268
	-1.44726	-0.54823
	-1.41549	-0.41053
	-0.99988	-0.13939
	-0.63867	0.037088
	-0.5294	0.170314
	-0.47736	0.221789
	-0.38371	0.248252
	-0.3623	0.265838
	-0.25326	0.334725
	-0.22541	0.338084
	-0.29417	0.297292
	-0.5368	-0.0125
	-0.54883	-0.06233
	-0.54277	-0.08444
	-0.51626	-0.07676
	-0.51368	-0.06764
	-0.38708	0.028964
	-0.3682	0.028873
	-0.36474	0.024958
	-0.11885	0.199507
	-0.09112	0.189445
	-0.06159	0.183133
	-0.07115	0.160718
	-0.06176	0.120072
	-0.09621	0.113791
	-0.27286	0.086104
	-0.37887	0.006998
	-0.38692	-0.00259
	-0.49583	0.032258
	-1.12453	-0.25205
	-1.45148	-0.32975
	-1.71563	-0.37853
	-1.83453	-0.33916
	-2.00837	-0.40368
	-2.0938	-0.36986
	-2.24499	-0.34032
	-2.41573	-0.19432
	-2.43828	-0.53254
	-2.69356	-1.22893
	-2.85535	-1.74898
	-2.96658	-1.79845
	-3.08289	-1.71564
	-3.15903	-1.69958
	-3.26191	-1.85013
	-3.25641	-1.82526
	-3.30288	-1.86269
	-3.46853	-1.78642
	-3.63712	-1.77962
	-3.85851	-1.74163
	-3.91641	-1.61522
	-3.96619	-1.64395
	-2.61887	-0.85944
	-1.51982	-0.05987
	-1.49716	-0.12893
	-1.56579	-0.13624
	-1.57551	-0.13176
	-1.56924	-0.12869
	-1.54236	-0.12511
	-1.52761	-0.12446
	-1.54327	-0.134
	-1.53965	-0.20382
	-1.59778	-0.26198
	-1.58821	-0.26814
	-1.50252	-0.26821
	-1.49366	-0.3704
	-1.48301	-0.36855
	-1.3624	-0.80791
	-1.26101	-0.86343

## Sheet: Extended Figure 5g
	Wt pollen			psd-13
	L2FC	l2fcSE	n	L2FC	l2fcSE	n
ath-miR156b-3p	2.36264	0.772164	5	1.30573	0.320715	2
ath-miR159b-3p	1.22145	0.285705	5	0.99762	0.269684	2
ath-miR3434-5p	2.62518	0.829183	5	3.54589	0.589818	2
ath-miR403-5p	2.22093	0.262291	5	0.311799	0.351803	2
ath-miR447a-3p	1.90293	0.3306	5	3.32214	0.977844	2
ath-miR5012	1.33935	0.497681	5	1.26172	0.750875	2
ath-miR833a-5p	3.04643	0.677923	5	3.42492	0.917343	2
ath-miR840-3p	1.85438	0.43238	5	3.61083	1.37158	2
ath-miR846-3p	2.09019	0.417159	5	2.44509	0.419376	2

## Sheet: Extended Figure 5h
	Wt	psd-13
ath-miR156a/b/c/d/e/f-5p	-2.06287	-3.03992
ath-miR156a-3p	-4.21888	-4.12103
ath-miR156b-3p	2.36264	1.30573
ath-miR156c-3p	-4.27201	-2.82595
ath-miR156d-3p	2.03766	1.10745
ath-miR156h	-2.15935	-3.78764
ath-miR157a/b/c-5p	-2.16526	-2.25268
ath-miR157a/b-3p	-1.91813	-2.80754
ath-miR157c-3p	-0.0435	-1.44496
ath-miR157d	-1.86452	-2.12101
ath-miR158a-3p	-3.64387	-4.51227
ath-miR158a-5p	-2.34637	-4.55168
ath-miR158b	-3.32205	-4.30197
ath-miR159a	0.211001	-0.05993
ath-miR159b-3p	1.22145	0.99762
ath-miR159b-5p	-5.03464	-4.69197
ath-miR159c	0.554505	0.461519
ath-miR160a/b/c-5p	-2.43956	-2.72415
ath-miR160a-3p	-2.6247	-3.09701
ath-miR160c-3p	-2.34396	-2.80613
ath-miR161.1	0.471732	0.14706
ath-miR161.2	-1.95569	2.41879
ath-miR162a/b-3p	-2.13891	-2.08231
ath-miR162a/b-5p	-2.03695	-3.38559
ath-miR163	-4.55937	-2.51491
ath-miR164a/b-5p	-1.4034	-3.07757
ath-miR164b-3p	-2.95465	-1.947
ath-miR164c-3p	-2.1102	-2.46464
ath-miR164c-5p	-1.67627	-3.93547
ath-miR165a/b-3p	-2.53198	-4.30134
ath-miR165a-5p	-0.11731	-2.29245
ath-miR166a/b/c/d/e/f/g-3p	-2.04197	-3.08208
ath-miR166a/b-5p	-2.23815	-2.9112
ath-miR166e-5p	-1.25857	-1.68838
ath-miR167a/b-5p	-3.68785	-3.47961
ath-miR167a-3p	-2.0336	-4.12322
ath-miR167c-3p	-1.40194	-3.196
ath-miR167d	-5.02861	-2.87583
ath-miR168a/b-5p	-2.41155	-2.66556
ath-miR168a-3p	0.453804	1.18382
ath-miR168b-3p	1.4622	2.75755
ath-miR169f-3p	-4.06213	-4.39751
ath-miR170-3p	-3.57899	-2.39194
ath-miR171a-3p	-2.92076	-2.76471
ath-miR171a-5p	-2.62752	-2.8157
ath-miR171b/c-3p	-2.37213	-2.31478
ath-miR171b-5p	0.394726	-1.10582
ath-miR171c-5p	-1.42239	-5.69599
ath-miR172a/b-3p	-5.86072	-5.80534
ath-miR172b/e-5p	-2.31453	-3.28846
ath-miR172c/d-3p	-6.20974	-6.02577
ath-miR172d-5p	-3.8028	-5.68456
ath-miR172e-3p	-4.80987	-6.97214
ath-miR173-5p	-5.02639	-2.84962
ath-miR1886.2	-5.76033	-2.91622
ath-miR1888a	-2.25304	-0.3113
ath-miR2934-3p	-4.90606	-4.27702
ath-miR2934-5p	-1.1913	-2.5167
ath-miR319a/b	-1.92565	-1.23737
ath-miR319c	-3.15054	-1.90386
ath-miR3434-5p	2.62518	3.54589
ath-miR390a/b-5p	-3.07479	-4.82778
ath-miR390a-3p	0.112952	-1.09745
ath-miR390b-3p	-0.32204	-1.2265
ath-miR391-3p	-2.97208	-4.04737
ath-miR391-5p	-2.90645	-3.0098
ath-miR3932b-5p	-0.31549	-2.22633
ath-miR3933	-5.69013	-3.71829
ath-miR393a/b-5p	-5.26731	-5.35396
ath-miR393a-3p	-0.24473	-1.66419
ath-miR393b-3p	-0.60561	-3.95354
ath-miR394a/b-5p	-4.28499	-4.30837
ath-miR395a/d/e	-1.24204	-1.85702
ath-miR395b/c/f	-0.04593	-1.72726
ath-miR396a-3p	-2.46047	-4.40911
ath-miR396a-5p	-1.13092	-0.08319
ath-miR396b-3p	-4.85481	-7.53372
ath-miR396b-5p	1.79083	2.81025
ath-miR398a-3p	-2.46028	-1.77624
ath-miR398a-5p	-4.668	-4.81035
ath-miR398b/c-3p	-3.81986	-2.32652
ath-miR399b/c-3p	-2.22518	-3.51465
ath-miR403-3p	-2.4939	-0.46301
ath-miR403-5p	2.22093	0.311799
ath-miR408-3p	-0.99004	-2.30682
ath-miR408-5p	-2.10939	-3.5282
ath-miR447a/b.2-3p	-0.10854	-0.1949
ath-miR447a-3p	1.90293	3.32214
ath-miR472-3p	1.10587	-0.49063
ath-miR472-5p	-4.69308	-5.16408
ath-miR5012	1.33935	1.26172
ath-miR5013	0.19103	-1.06208
ath-miR5017-5p	-0.18142	0.39315
ath-miR5020b	-4.19224	-4.1514
ath-miR5026	-3.1155	-2.18094
ath-miR5028	0.764044	0.79483
ath-miR5595a/b	-1.81428	-3.07633
ath-miR5637	-0.45158	0.205711
ath-miR5640	-2.53527	-1.01211
ath-miR5642a/b	-0.89782	-3.40377
ath-miR5643a/b	-1.74272	-2.43806
ath-miR5650	-1.56052	-0.86625
ath-miR5663-5p	-4.0688	-4.49056
ath-miR771	-2.55076	-3.25519
ath-miR775	-1.0364	-0.24662
ath-miR776	0.454158	1.73683
ath-miR777	-3.85316	-0.84762
ath-miR778	-0.29148	-0.45698
ath-miR779.2	0.704807	0.783377
ath-miR780.1	-1.46233	-0.74291
ath-miR780.2	-0.78028	0.045083
ath-miR781a/b	-1.33473	-0.9279
ath-miR8121	0.741088	-0.6617
ath-miR8183	0.616844	-0.32548
ath-miR822-3p	-1.72895	-1.31786
ath-miR822-5p	-4.55434	-3.03405
ath-miR823	0.978802	1.35428
ath-miR824-3p	-3.13937	-5.00963
ath-miR824-5p	-4.90127	-3.73232
ath-miR825	-2.63351	-1.5191
ath-miR826a	-0.82225	-0.91028
ath-miR827	-0.89376	-0.1039
ath-miR829-3p.1	-1.39018	-1.04936
ath-miR829-3p.2	-4.45699	-2.04998
ath-miR829-5p	-3.12728	-3.75183
ath-miR831-3p	0.372771	1.44285
ath-miR833a-5p	3.04643	3.42492
ath-miR837-3p	-2.44859	-4.22826
ath-miR838	1.94389	4.04009
ath-miR839-5p	-2.00684	-2.37825
ath-miR840-3p	1.85438	3.61083
ath-miR840-5p	-4.43503	-3.17372
ath-miR841a-3p	0.666815	0.047135
ath-miR843	-0.33245	0.470332
ath-miR844-3p	0.575457	0.372589
ath-miR845a	-1.9016	-1.11857
ath-miR845b	-1.30491	-0.8167
ath-miR846-3p	2.09019	2.44509
ath-miR848	-3.94849	-3.11919
ath-miR851-3p	-3.60123	-3.22059
ath-miR851-5p	-2.80812	-2.7723
ath-miR852	-4.44459	-5.26552
ath-miR856	-2.66267	-2.48335
ath-miR858a	0.319478	-0.53698
ath-miR858b	-3.04875	-3.47778
ath-miR859	-3.43359	-3.88582
ath-miR860	-3.5419	-1.73442
ath-miR861-3p	-2.65071	-1.85203
ath-miR865-5p	-2.21666	-2.38087
ath-miR866-3p	-4.52054	-4.02912
ath-miR867	-3.65679	-1.25462
ath-miR868-5p	-2.94565	-5.62696
ath-miR869.2	-1.48391	-1.48314

## Sheet: Extended Figure 5i
Inflorescence WT	Pollen WT	Inflorescence psd	Pollen psd
0.094792		0.473088
0.088838		0.018516
-0.26718	0.996999	-0.36825	1.35843
-0.14825	1.53513	1.14892	0.436758
0.24087		0.101029
0.855237	2.08082	1.5389	0.822473
-0.64808		-0.1894
-2.7123	1.06572	-1.90356	1.74875
0.111662		0.200244
-1.08679		-0.85891
-0.67481	1.34056	-0.22907	2.28395
0.807752	1.7788	0.795607	0.395035
-0.5825	2.22993	0.040418	0.700118
-2.74323		-1.63752
0.501196	-0.68453	1.79637	1.99814
0.064128		-1.02549
0.76369	-0.30541	2.34703	-0.21324
-0.07653		0.251799
-0.82124	1.53513	-0.37501	0.405942
-0.12534	1.2631	2.11301	0.802045
0.39003		0.769536
-0.66099	1.35793	0.045317	1.02352
-1.92127		0.352166
0.202611		0.455688
1.95856	-1.50391	1.56022	0.600921
-0.12009	-0.6418	0.104331	2.09017
-0.23564	0.163945	-0.14264	0.207207
2.16008		1.0144
0.110466		0.032094
-1.1024		-0.50084
-0.03886		-0.05271
0.389583		0.420887
1.51504		1.64775
0.119459		1.22571
-0.2562		0.378386
0.915709		0.926887
0.133307	0.203369	0.811477	0.52267
0.751534	1.43615	1.27041	0.406297
1.574	2.43933	1.10301	1.47256
0.836873	-0.12716	-0.70371	-0.28558
0.212821		0.727337
-0.2293		-0.83285
-0.16999	0.231379	0.174006	0.513278
0.311778	0.955055	-1.65682	1.31877
0.954606	-0.29124	0.836531	0.498794
0.057484	1.24874	0.574126	-0.30401
0.78338	1.43185	0.437581	-1.59788
0.2857	1.6146	-0.62726	1.78107
1.74861		1.84701
1.79968	0.618474	0.802786	0.441187
-0.92137		0.474695
-0.89308	-0.07299	-0.304	0.841649
0.68964		0.744935
0.670913		1.63254
0.867019		1.01672
0.168919		0.068974
0.107917		-1.16355
-1.86596		-0.24838
-0.86233	1.12054	0.199995	0.628529
-0.24236		-0.15199
2.43779		1.65552
2.16525	1.57438	0.406339	-1.15749
-0.92075		1.85187
0.271178	1.29241	0.196139	0.310752
0.182161		-0.28016
-0.53556		-0.48392
-1.27963		-0.40368
1.02342		1.05387
-0.47334	-0.63628	0.857686	0.848121
-0.03637		0.362853
1.01687		1.49261
0.51211		0.451209
0.945386		0.944814
-1.08785		0.760167
-0.20594	1.27924	1.31163	-0.05496
0.248179		1.24348
-0.54851		0.808003
-0.17349		0.722443
1.53993		-0.20084
-0.48361	-0.49489	1.17957	0.046948
0.766761		0.994275
1.0148		0.998118
-2.49278		-1.77752
-0.07871		0.057844
1.09579		1.10708
-0.44476		-0.5812
0.211993		0.673108
-0.5377		-0.27482
0.851364		0.897709
0.885843		-0.74758
-0.08024		-0.10959
-0.16264		0.363788
-0.0519		-0.50409
-0.63973		0.436528
0.75682		0.346984
1.39926		1.91961
0.330069		1.10096
-1.23429		-0.69909
1.50538		1.28518
1.18078		1.24623
2.29589		1.41367
0.681663		1.33274
1.35226		1.82761
0.650817		0.426727
-0.16483		0.741947
-1.90552		-1.9283
0.486968		0.520816
0.503403		0.338847
0.289126		0.121301
0.526882		-0.66633
0.713831		0.628498
-2.13479		-0.93037
1.21784		1.4329
0.359471		0.320497
-1.00415		-0.79162
1.68916		2.37673
-0.11697		-0.35125
-0.96427		0.682325
0.100135		0.513082
0.286689		0.504416
-0.01734		-0.18546
0.051844		0.474338
1.88098		1.5866
0.046796		-0.21246
-1.21095		-0.61135
-0.17282		0.166301
0.379195		0.86964
-1.28961		-0.30923
-0.47179		-0.05465
-0.14507		0.554014
-0.04646		-0.63466
1.17614		2.46283
0.487076		0.195126
-0.20993		0.513921
0.041025		0.89744
0.615172		0.659521
1.11881		1.30048
0.940449		0.818416
3.69833		3.49803
0.159975		0.501517
1.24005		0.464306
0.442433		0.365157
-0.42314		-0.89417
0.504779		0.460421
0.163962		-0.29615
-0.10507	0.165436	1.00031	0.685588
-0.67408	1.94295	-1.0107	0.045278
-0.10195		0.556351
-2.25285	2.31562	0.430902	-0.21556
-1.14594		-0.45076
0.771059	1.78549	0.976197	-1.21712
-0.56557	0.186612	0.446532	0.911723
1.83678		1.19909
-0.79384		-0.29411
0.536058		0.762294
0.51913		0.762593
0.542143	-0.01165	0.738938	0.394298
1.83596		1.7908
-0.35927		-1.37199
-0.80104	1.95539	-1.16987	-0.05786
-0.063		0.614928
0.042191		0.557383
-2.00917	1.00423	-1.657	1.05076
-0.53566	0.986263	1.51483	-0.31039
0.028651		-1.27349
0.072643		0.342827
0.631617	1.63308	0.959204	1.54571
0.319284	-0.05734	-0.50077	1.05144
2.51521	-0.05734	1.01052	1.32083
0.13653	2.42594	-0.93152	-0.44068
0.879317	2.42594	0.957563	-0.39197
0.872513		1.53067
-1.24096	0.549374	-0.33455	0.832176
0.636624		0.655647
-0.06374	0.609622	-0.10258	-0.08703
-1.08686		0.040448
2.17722	0.69947	1.70556	-0.91689
1.39484	-0.70274	1.30237	1.26209
-0.57777		-0.25668
0.383693		0.339238
0.147112	1.80591	-0.02007	0.430927
-0.2		-0.36518
1.73054		1.20554
-1.48755		-0.71642
0.218963	1.12371	1.12311	-0.04931
-0.43827	3.8518	-0.88474	1.31401
-0.38877	0.155582	-0.95007	-0.12196
1.21095		-0.48827
-0.05529	1.75932	0.354929	0.42534
-0.11347		-0.10727
1.09812		0.475393
0.124845	0.752204	0.072604	-0.09833
0.658541		0.843581
0.444337		0.563544
0.798478		1.30373
1.10774	1.30613	1.01568	1.77641
-0.8104	0.13359	0.164742	0.611433
-0.71737		-0.17152
-1.31266	0.270971	0.162116	1.38194
0.659681	1.35822	-0.41738	1.64516
-0.05729	0.057266	0.062562	0.254349
-0.80705		-0.06958
-0.8215	1.35329	-0.15879	-1.28268
-3.42141		0.149785
1.06793	1.16578	-0.43724	1.29655
0.466111	2.75449	0.535625	0.500861
-0.60576		0.116626
0.611966	-1.04828	1.01704	-1.06116
-0.5736	-1.1936	0.807295	1.54301
-0.2535		-0.50469
-1.82902		-1.70355
-0.48698		0.343071
0.807678		0.498036
0.823082		0.423885
0.686962		0.552306
-0.01363		-1.05092
-0.28422		-0.6584
-0.91724		0.224538
0.135081		0.784365
-0.08802	0.942729	0.384168	0.917761
-0.21164	1.57143	0.373765	1.76824
0.246476	1.3999	0.68813	0.824864
0.627772	1.1681	0.327962	1.18331
0.676716	1.80436	0.284269	1.70378
-0.16731		0.993092
0.153442	2.92491	-0.17663	-1.85542
-0.03204	2.18267	-0.30558	0.191419
-2.24228		-2.23061
-1.02193	1.5562	0.0476	0.51714
-1.18186		0.146992
0.603861	2.89609	-0.12947	0.610121
0.247084		1.56785
-2.25206	1.52417	-0.56202	1.02649
0.910335		0.851466
-0.36178		1.46342
-1.04598	1.77548	-0.33792	-0.32094
1.88228	0.311635	1.47444	0.44437
2.23833		2.25088
-0.20147		0.216286
0.087253		1.07125
-1.96777	0.183552	-0.33129	-0.30549
0.096541		0.568813
1.55205		0.839655
-0.51176	1.4805	0.335989	0.909168
1.0169		1.03175
-0.33206	0.41483	0.226337	0.786625
-0.11634	-0.1136	1.76437	0.85452
-0.28937		-0.77761
0.781051		1.44409
0.798703		0.703067
-0.03643		-0.35857
0.040734		0.003139
-0.37297		-0.26916
-1.60332		-1.36813
1.20765	1.62771	1.26017	1.29453
0.142738		0.223903
0.148107		0.311315
1.24612	-0.4152	1.2093	0.002838
1.6034		1.08656
1.38869		0.970909
0.278792		0.385581
0.31017		0.74436
0.601641		0.45262
0.575418		0.424458
-0.92336		-0.07506
-0.92237		0.020878
0.272478		0.680264
-0.35091		-0.35618
-0.08603		0.053748
1.56107		0.238209
-0.04705		-1.2122
1.11051		3.07935
0.900177		0.961246
0.320363		-0.2472
-0.54881	2.20827	0.069156	0.310359
-0.06658		-0.07761
0.837597		0.946401
0.08508		0.35221
0.258328		1.21924
-2.95786		-2.14889
0.080088		0.386742
0.108301		0.551365
0.808099		1.11207
0.0176		0.285257
-0.47908		-0.08863
0.972596		0.86431
0.938558		0.626234
0.467871	0.228294	0.540742	0.222897
-0.35708		-0.28834
0.500312		0.780083
0.640078		1.50349
-0.09974		-0.21737
0.32751		0.983882
1.5147		1.48493
0.202301	1.91601	0.615256	-0.46956
-1.00815		-0.23742
-1.81273		-0.74995
1.77375		1.93564
1.60884	0.353251	1.12201	0.029219
-0.41524		0.375156
1.29204	0.071831	1.09186	-1.32263
1.32194		1.59859
-0.73991	0.879213	-0.01282	-0.33835
-0.73727		-1.8418
-0.04061		0.495451
-0.48682		0.281375
-0.26824		0.031301
-0.2173		-0.51153
0.003961	0.916489	-0.29956	0.266838
0.842679		1.22325
0.842679		1.22301
0.123385	0.620649	0.70219	0.787461
-0.03782		-0.2173
-1.10624	2.13276	-0.59321	0.917023
0.682466	1.15768	2.65738	1.13632
0.402335		0.241529
0.054465		0.195581
-0.39924		-0.80959
-1.91764		-1.16448
0.479635		0.185328
0.3562		1.1781
1.10317		0.878372
1.33181		1.0682
1.20384	1.55234	0.379544	0.978674
-0.25115	0.045049	0.558035	0.423915
2.33307		2.02133
-0.48575	-1.49476	0.065243	-0.92481
0.112825	1.03962	0.294774	0.947218
0.890979		1.55015
-2.57172	1.52355	-1.35947	0.18186
-0.39447		0.264398
0.116999		-0.02746
-0.34194	-0.70895	-0.26116	0.460844
0.611852	0.524959	0.439938	0.717726
-0.73603	1.57963	-0.05362	0.391883
-0.49309		-0.20145
-1.33332		-0.97125
1.09654	0.905061	1.52493	0.619399
-0.45725	1.5685	1.1105	0.623153
-1.95972	1.18972	-0.77901	0.330632
1.50434		1.58456
0.716145	-0.21122	0.761856	0.683085
-0.69305		-0.31238
-0.31509		-0.31584
1.09235	1.96208	1.41402	0.01715
-1.74031		0.633585
0.548801	-1.03951	0.420301	-1.01718
-0.07386	0.344708	1.21172	0.770592
-0.10645	2.01261	0.224894	-0.21017
0.887749	1.30425	0.295993	0.603849
-0.24296		-0.15465
-0.71836	1.65808	-0.55815	0.191655
0.508379		1.52147
1.43885		1.34245
-0.64239	1.75417	-0.20206	1.16037
0.434728		-0.55695
-0.02405		0.82597
-0.26269		-0.0956
-0.23891	0.963961	0.271494	1.20341
0.019918		0.080143
-0.01691	1.78412	-0.1645	0.012063
0.055341	1.13265	-0.07429	0.083442
-0.58353	0.583106	-0.24019	0.808622
0.943731		0.812663
0.132389		0.088042
1.79645		1.87741
-0.11457	1.37661	0.105747	0.584432
0.27192		0.680277
-0.40026		0.53067
-0.57088		0.02679
1.06554		1.07481
-0.07193		-0.2414
-0.0172		0.225048
1.31239		1.62817
-0.40087		0.074981
1.72253		1.58193
-0.47786		-0.28706
-1.34064	1.41785	-1.17743	0.761884
-0.12658		0.096174
0.876406		0.235887
-0.75023		-0.27768
2.37086		2.53826
-0.71738		0.34704
0.315978	0.897534	0.925269	0.150288
1.22695		1.23877
-1.24849		-0.57174
-0.95324		-0.50883
1.48199		1.39179
-1.0271	1.52854	1.74385	0.301658
-0.63957	-0.02112	-0.20847	0.647554
-0.51785	1.87513	-0.13137	0.224527
0.496532	1.53513	0.795243	0.436758
-1.88794	-3.63803	-0.27339	-1.63479
1.1609		0.251764
-0.74421		-0.19769
-1.81032	2.32365	-0.39071	0.168699
0.640181		0.682457
1.12578		-0.17144
0.145406	0.346961	0.548012	1.58748
0.704994		1.214
1.10659	1.64915	0.885781	0.211476
0.932527		0.961263
2.84789		2.34679
-0.4222	1.18491	0.300875	-0.46461
0.079718	-0.48587	0.545814	-0.50946
1.54312		1.59957
-0.61936		-0.08752
-0.80571	3.08777	0.076692	0.013671
-0.69757		0.703476
-0.44047		0.018135
-0.67452		0.65845
-0.7691		-0.13661
0.847782		-0.03556
1.43374	0.099145	1.39512	-1.10095
-1.28279	-0.81263	-0.02868	1.44208
-0.51729		-0.20073
0.46779		0.489237
0.151484	0.864259	0.125845	0.517932
0.113088		-0.32127
-0.15557		-0.14283
-0.12761		-0.11123
1.10722		0.91666
0.635149	1.8697	0.972829	0.758045
-1.91204		-1.85857
-3.40474		-1.5543
-0.03943		0.380467
0.441601		0.100628
0.851739		0.407854
-0.58545		-0.25648
-0.30954		0.82995
0.509133		0.944142
0.425908	2.13414	-0.2013	0.99463
-1.39927		-0.61638
-0.051	1.34296	0.692826	-0.26335
-3.86557		0.12924
-0.81364		0.90675
0.256015		0.327859
-0.5228		-0.7727
-0.01623		0.009422
-0.554		-1.48272
1.74759	2.30564	1.45119	0.33267
0.27357		0.720729
0.263463		1.28427
-0.37395		-1.11668
-2.50742		-1.2721
1.13309		1.00882
-0.6939		-0.11956
0.972163		1.37376
1.00768		2.15828
2.33534	1.02468	0.293054	0.280659
0.73028	1.93363	1.20394	0.291386
0.336753		-0.20453
1.17614		1.33741
-0.41182	1.62157	-0.20172	0.219014
0.249992	1.14704	0.965989	0.880014
-0.97956		0.11179
-0.68566		-0.17562
-0.35842		0.874144
0.361989		0.846058
2.66482		2.31598
0.244545		0.761271
-0.50729		-1.01482
-0.1799		-0.25833
0.020329		0.722955
0.463178		0.988857
0.281437		0.087962
0.327449		1.25398
0.295184		0.224861
-0.35602		0.199029
0.173793		0.02534
0.137395		0.30722
1.21474		1.27104
-0.54837		-0.34875
-2.17405		-0.99731
0.916414		1.63129
-0.45358		-0.81248
-0.40665		0.08372
-0.14456		0.930754
-0.82797		-0.32859
0.926265		-0.63292
0.077225		0.618138
1.01977		0.352867
0.882516		1.47936
-2.32142		-0.34399
1.07475		0.948305
0.778578		0.677026
0.261418		0.612636
-0.20003		1.44225
-1.67119		-0.86289
-0.13298		0.835155
1.54273		-0.2632
-0.24374		0.614813
-0.64657		-0.23423
-0.79996		0.146094
0.10662		0.762743
-0.86899		-0.09667
2.06943		2.39924
0.021528	-0.12703	0.439066	0.184815
-3.05107		-1.73636
-2.58303		0.18215
-0.00381		-0.34604
-0.03138		1.13382
0.36263		0.666803
0.502074		-0.06165
0.495411		0.711534
-0.66525		-0.86656
0.261442		-1.19282
-0.28093		-0.50846
-1.01873		-0.97049
1.0981		1.28907
1.97894		1.51206
0.135908		1.01751
0.297357		-0.57004
2.41739		1.86493
0.768805		0.806923
-0.17322		0.09085
0.646693		1.34431
0.184776		1.15449
-0.92025		-0.60363
2.70321		1.79611
-1.01815		-1.0629
0.590132		1.40231
-0.18172		-0.01214
0.040033		-0.16135
1.01942		1.24959
-0.15469		-0.14662
-0.42596		0.072127
1.19097		1.5857
-0.90115		-0.68723
0.534077		0.141739
-0.6007		-0.45058
-0.11699		0.080716
-1.07055		-0.65838
-0.76332		-0.75922
0.057979		-0.43576
-0.64091		0.933112
3.30969		0.889807
1.597		1.77445
1.04424		0.792182
-1.07957		-0.81649
0.080242	0.012492	-0.01939	1.10572
0.077004		-0.52311
-0.31114	0.031102	0.153197	-0.53693
-0.96137	-0.02892	-0.30493	1.25338
0.848196		0.686936
-0.04786		0.054197
0.276917		0.209494
-1.00524		-0.37056
-2.25905		-1.23446
-0.73573		-1.24341
-1.29433		0.174618
2.12279		1.10524
0.158592		0.619867
0.24937		0.617693
0.5798		0.616913
-0.01128		0.021412
-0.57326		0.159932
-1.07392		0.444406
-2.82033		-1.52247
0.970511		0.330655
1.72518		0.647704
0.369332		0.198816
1.77657		1.15858
-0.00561		0.346518
2.30854		1.39335
-0.29369		0.146302
-0.04659		0.418406
-0.68049		-0.91984
-0.76255		-0.29328
-0.59588		0.748342
-2.6317		0.212052
-0.32455		-0.10309
0.233942		0.698906
0.010747	-0.22364	0.040027	0.145104
0.26868		0.139052
0.354899		0.72734
0.758383		1.13584
1.99521	-0.12239	0.844197	0.191548
0.935181		0.954524
0.484816		0.049104
1.12201		-0.15736
-3.1314		-2.65771
-1.51467		-0.90716
-0.12913		-0.87163
-0.07064		-0.30436
0.984347		-0.00307
-0.68226		0.225189
0.939305		0.07399
0.232458		0.301722
-0.01075		-0.51961
-0.36362		-1.12802
-0.53577		-0.37614
0.212064		0.340706
0.761797		0.298563
-0.32978		-0.04234
-0.07597		0.04702
-1.4359		-0.73734
0.567729		0.254553
0.668872		0.247732
-1.1852		-1.46579
0.594369		0.025303
0.248279		0.877081
0.584457		0.683198
0.733054		0.760286
0.489877		0.931467
0.774908		0.473491
-0.91846		-0.42767
-1.51838		-0.62024
-0.39306		-0.00742
0.289351		0.33259
0.031159		0.139231
-0.75993		-0.37178
0.08108		0.049298
-1.11755		-0.07588
-1.04131		0.391441
-1.52328		-0.01793
-0.29731		-0.43236
0.094416		0.177838
-0.3975		-0.58914
-0.33705		-0.47124
0.916911	-0.19215	-0.12469	0.165555
-0.33689		-0.67245
0.04099		0.045802
-0.17928		-0.06686
0.130781		1.35694
-0.4928		0.159093
1.18084		1.46827
0.599056		0.256939
0.480362		0.253369
0.127069		-0.60012
0.438784		-0.07615
1.07442		1.01122
1.24985		0.5109
1.50976		1.01558
0.756627		0.335701
1.09133		1.28532
0.866333		0.605966
1.22158	0.022646	1.62486	1.23621
2.01568		2.48638
0.432891		0.791613
0.746152		1.3052
-0.88187		-0.33961
-1.29126		-0.5232
-0.32919		0.577365
-1.61091		-0.5613
0.475783		0.339517
2.19505		1.49632
-0.02431		0.966621
0.494086		0.12545
0.251895		-0.06724
0.816523		0.627533
1.01805	0.311936	0.199086	0.371791
-0.44605		-0.13958
2.05358		2.66303
-0.39192		0.104008
3.7416		3.54857
0.768955		1.37755
-0.56133		0.126227
-0.47755		-0.10592
-0.04881		0.351865
0.217368		0.806491
-0.95904		-0.60052
0.408685		0.788012
-0.41673		-0.48887
0.075832		0.478244
-0.11444		0.44843
0.335367		0.164228
2.12274		1.37977
0.144994		1.50383
0.797797		1.02212
0.69639		0.21552
-0.51619		-0.04604
-1.69737		0.178469
-0.38026		0.54499
-0.01102		0.195372
0.843363		0.108483
1.86583		1.22384
1.52487		0.965458
-2.68365		-0.59159
0.751643		1.11939
-0.01342		0.576903
0.183868		0.279238
1.24653		1.60072
-0.68497		-0.24238
-1.99395		-0.87786
-0.64343		-0.1841
-0.07563		0.122704
0.582976		0.398223
0.085136		0.122845
-1.39612		-0.24904
0.835611		0.984843
1.05815	0.174899	0.910404	0.022178
0.165072		0.742187
-0.69353		-0.38756
0.659187		0.544263
0.210573	0.429482	0.502172	0.021272
0.212042		0.596978
0.281384		0.264825
2.17416		2.27474
0.989452	-0.06164	-0.07426	0.156454
0.160383		0.113198
0.513711		0.553196
-0.52031		-0.40495
-0.9246		-0.64023
3.77111		3.56947
-0.13882	-0.00773	0.074048	0.388938
-0.88504		-0.4649
-0.29239		0.028538
-1.11957		-0.02458
0.398639		0.586618
0.098915		0.685901
0.072364		-0.70255
-2.33877		-1.89205
1.32429		0.502751
0.910969		0.993261
0.962134		0.610829
0.232301		0.273563
-0.28911		0.135304
2.14732		2.31131
1.19294		1.76166
0.676137		1.32777
0.85743		1.11793
0.345952		0.198363
-0.35361		0.164942
-3.02288		-1.39956
0.5012		0.780459
0.067642		0.256494
-1.87432		0.280197
2.70573		2.33107
2.37686		1.7335
2.72965		2.13618
-0.05241		-0.02458
0.449651		0.169973
-1.2789		0.019085
-0.81144		-0.1298
-0.0367		1.24276
0.686931		1.16634
-0.65124		-0.87904
0.443623		0.542765
0.622536	-0.08148	0.938865	0.038732
-1.05885		-0.92634
-0.82906		-0.70419
-0.6666		0.142867
-0.87454	0.366656	-0.75759	1.01624
-0.12015		1.08293
-1.69682		-0.7657
4.05828		2.76425
0.067172		0.145428
2.02493		0.043469
1.16857	0.019345	1.29582	0.893611
0.264623		0.659281
-1.67993		-0.47677
0.333349		0.358767
0.174595		0.671807
3.21387		0.409125
-1.00105		-0.63151
0.515752		-0.07702
1.79337		2.19731
1.13968		1.45033
1.7952		1.01238
1.28561		1.87345
-2.77106		-0.58912
-0.13823		0.042121
0.886562		1.61552
1.97628		1.8217
-1.92402	1.72642	-0.54235	0.657269
-1.42871	0.609583	-0.05957	-0.20238
0.158951		0.33502
-1.4021		-0.41657
1.93566		1.6514
-0.85122		-0.94767
-1.09971		-0.74124
-0.72347		-0.48872
0.787076		1.02146
0.255873		0.616859
1.4108		1.88254
0.206615		0.625174
-1.13173		-0.78943
-0.73917		-0.30453
0.263069		0.050958
0.661497		1.09145
1.15013		1.72078
-0.37406		1.11049
1.5469		1.64881
-0.1145		0.737468
2.08418		1.64
0.173722		-0.31935
-4.6988		-1.99567
-0.4893		0.169523
-1.50931		-0.94732
-0.14704		0.516298
-0.22265		0.301915
1.12456		0.71537
-0.01819		0.743535
-0.84306		-0.46585
-0.5738		-0.2942
-0.57515		-0.29516
0.362866		0.595269
0.987697		1.66918
-0.2493		-0.19892
-0.11859		0.617479
2.35995		2.20553
0.182379		0.508878
-0.49308		-0.45702
1.37966		1.7173
0.436493		1.139
-1.20172		-0.30783
0.829134		1.08583
-0.26598		0.14665
-1.38623		-0.63255
-0.84274		0.072931
-3.8885		-1.42357
0.531888		0.814516
0.130437		0.004853
1.1155		1.1475
0.25202		0.254922
-2.84251		-1.21926
0.420741		0.464837
0.304296		-0.03273
0.20586	0.260197	0.169539	0.260565
1.20351	-0.13565	-0.31013	0.168524
0.714695		1.24737
-1.45919		0.310871
-1.16023		-0.52826
-1.17368		-0.53227
0.381389		0.4214
0.459669		0.67181
2.18398		3.09742
-0.29276		0.301529
1.42586		-0.39898
-1.52099	-0.25938	-0.56165	0.174791
-0.06491		0.455323
0.551581		0.827181
1.02243		1.40537
-0.70126		0.429948
-0.00937		0.507956
-1.30976	0.83172	-0.23196	0.984494
0.179879		0.455965
0.5899		0.902486
-1.45256	0.305622	-1.33594	-0.08438
0.067235		-0.0128
0.181096		0.510544
0.535092	1.41698	1.04703	-0.17807
1.36111		0.903972
0.434916		0.509331
1.05251		0.846119
1.41322		1.54717
-0.87625		-0.49302
-1.42994	0.241906	-0.17389	0.511591
1.51125	-1.20548	1.29899	0.576259
2.54198	1.00042	1.71451	1.24815
0.464868		0.606628
-0.48446	0.782562	-0.72876	0.439571
-0.82663		-0.26221
0.318003		0.24477
0.073741		0.871143
-0.77074		-0.15999
1.01225		0.824006
0.784242		1.40964
0.109393		0.689084
-0.48693	2.79644	0.545778	-0.27121
0.550999	1.9408	0.59944	0.910529
-0.92305		-0.64953
0.055442	1.21079	-0.02902	-0.00852
1.33332	1.26557	1.38066	-0.30793
0.853044	1.21862	1.03883	-0.87232
-0.6732		-0.50452
0.403674		0.273553
0.849617	2.60879	1.10096	0.351232
2.53138	-0.03216	3.30582	1.50533
1.28867	1.25468	0.822662	1.29142
1.91877	1.3241	0.683496	0.822299
0.113483	1.5452	0.360358	1.94891
-0.07992		1.41135
-0.73383		0.740248
-0.8822	0.75805	-0.69736	0.692572
0.14774		-0.44717
-0.24139		-1.03003
-0.94555		-0.53245
0.523095		1.0918
-0.28903		0.453704
0.285111	1.05348	0.156607	-1.39639
0.574078		-0.06392
-0.32674	0.092336	-0.18203	1.07866
-0.63095		0.076094
0.381367	-2.8153	0.584685	-1.93219
-1.38481		0.072558
-0.56462		-0.81106
0.260517	1.33178	0.14486	0.737142
0.355035	2.15546	0.994331	0.990741
-0.29004	2.15546	0.175698	-0.02232
1.26891		1.12947
0.442316		1.15772
-0.69257	1.81537	0.259864	0.403531
-1.21542		0.196181
-0.31916	1.93221	-0.02771	0.376525
-0.97697	1.75412	0.459738	-1.51919
0.613996	2.59746	0.849923	1.58676
-0.70159	1.33572	0.38933	1.18779
0.629532	1.07386	0.784917	0.242733
-1.06299		-1.07197
-0.34017		0.270291
0.946393		1.18674
-1.10836	1.05351	-0.9755	1.08888
0.584663		0.8085
0.81542		0.897484
-1.80475		0.640739
0.624411		0.36601
1.06953		0.751137
-1.08692		-0.90599
1.18218		1.0113
0.573796		1.20708
1.75177		1.20149
-1.20016		0.159007
3.34524	2.10639	2.6706	0.812185
1.94293		1.84262
-0.32048		-1.00901
0.121629		0.505626
0.835573		1.08606
0.432222		0.788645
-0.82613		-0.29783
0.675254	0.096864	1.495	1.74262
-0.26899	2.44944	0.368012	0.624377
-0.51964	1.30466	0.612082	1.16182
1.49675	0.480722	0.719553	0.317147
-1.45337	1.00534	-1.09434	0.573597
0.585982		0.694717
0.260433		0.921042
0.359865		0.710766
-1.96532		-0.68382
-1.73146		-1.47244
-0.64069		0.218428
1.48769		1.06746
-0.60245	0.655056	-0.53455	0.77798
-0.87295		0.687179
2.13916		1.03778
0.162506		-0.16668
0.138861		0.689987
1.30114		1.60446
-0.06881		0.160117
-1.26537		-0.53527
0.963499		0.525574
-0.66116		0.691896
0.29482		-0.05555
-1.38233	1.03646	-0.37738	-0.01702
2.8371	1.04615	0.794113	-0.25484
0.431496		-0.47648
0.098337		0.62267
0.801001		1.10127
-0.84648		0.233649
-0.31897		0.23525
0.852288		0.927032
0.952915		1.21509
1.39616	-1.75989	1.38436	-0.86049
2.38571		1.97361
0.254896	0.038899	0.468237	0.159902
-0.04798		-0.40735
1.73183	-0.12606	-0.46594	0.270152
3.19375		3.57196
-1.94598		-0.61699
-0.24492		0.7139
-0.19296		0.697326
-0.71702		0.739815
-0.4302		0.647418
1.02045		0.388348
0.164433		-0.12048
0.760419		0.55026
1.19794		1.77128
0.559042		-0.00411
0.059627		1.82157
0.289206		0.623415
-0.75714		0.214992
0.853887		0.809489
1.71458		1.78487
0.583552		1.05265
2.7756		1.85793
0.262772		-0.95761
-0.15075		0.284593
0.27639		0.776458
0.155751		-0.8342
3.408		2.40054
-0.03324		-1.00805
0.343579		-0.33199
-1.53641		-0.66343
-1.36034		-0.4102
0.710284		0.222126
1.30251	-0.47784	1.02752	0.637813
-0.81723		-0.31365
1.28373		1.31146
0.981911		1.21605
0.516656		0.434637
0.573054		0.173552
-0.64808		-0.89498
0.442005	0.33424	0.537893	0.673252
-0.03874		-0.17716
-2.27423		-0.98699
-1.01336		0.7533
1.26035		0.320757
0.786357	0.85154	0.334119	-0.01691
0.811093	2.13993	0.661786	0.371462
0.864742		0.856624
-0.29069		0.449314
-0.04918		0.013981
1.21788		1.8659
-0.46292		-0.25973
-0.5204	1.44332	0.171253	-0.193
1.25515		1.03599
-0.51907		-0.13651
0.830158		0.879953
0.670344		1.05879
1.89524		0.985559
-0.45588		-0.27283
-1.06642		0.24484
-0.161		0.940608
1.5819		1.61756
0.435583		0.359221
2.1919		2.57328
0.356167		1.1396
-0.40377		-1.27279
-1.76995		-0.75053
1.72779	3.0052	1.81322	-0.60748
-1.27708	1.88582	-1.65873	0.793807
-1.13545	1.136	-0.88538	0.1229
0.065551		-0.27601
0.475372		0.800647
1.41817	1.36774	-0.05772	0.127779
-0.78332		1.5763
-2.81978		-0.9613
2.65786	1.05658	1.37959	2.43445
1.01182	1.53608	0.971812	0.69126
-0.6192		-0.42252
-1.10469		-0.5757
0.188281		-0.20108
-1.71064		-0.86482
-0.39124		0.44259
1.4375		1.67135
-0.55392		0.93642
-0.14201		-1.40513
0.328519		1.02869
1.14833		1.36475
-0.20587	1.29329	-0.41473	0.998334
0.651037	1.92078	1.95918	-0.77873
0.072271		-0.20381
-2.35167		-0.90975
0.091513		-0.47947
1.35501		1.41202
0.380159		0.774891
0.07532	1.35338	0.527742	0.594662
-0.87626	-2.5586	-0.54816	-1.83503
-1.4886	-1.28904	0.341143	-3.50593
-0.11823	1.40673	0.399444	1.28187
0.069521		1.10655
0.509363		1.67658
0.359392	1.57918	0.890243	0.398714
0.185199	0.833422	0.634317	1.54912
-0.02158		-0.0021
-0.20049		0.488238
0.568787	1.27572	0.730695	0.606088
0.643819		0.518441
-0.2499		-0.05436
-1.0984		-0.16102
-0.85906		-0.01947
1.49612		1.27929
0.211031		1.21037
1.28547		1.67805
0.729733		0.82701
1.51513		2.04045
0.059787		0.315481
2.33901	-1.80278	4.07865	-0.64145
-0.39876		-0.23158
0.171422		-0.7805
0.229972		0.518986
0.91803		1.13596
-0.84292	-0.02706	0.402446	1.46251
-0.33197		-0.2625
1.52414		1.71691
-0.36082		-0.13005
0.799958		0.90235
2.12958		1.41898
1.09034	-0.95703	2.51602	1.50363
0.361021	1.67701	0.89431	1.02964
-0.12792		0.806443
0.442366		0.854524
0.979431		1.23978
0.47978		0.545162
-0.07376	2.18544	0.286662	1.81106
0.350909	2.03258	0.44433	0.632177
0.168249	0.592932	-0.71431	0.46909
1.87654		2.19842
0.651453		1.37758
-1.09086		-0.09944
-0.50485		-0.5371
-0.35922		0.711852
3.05134	0.4594	-0.05521	1.95514
0.193186	1.35599	0.061429	1.1981
1.22202	1.50071	1.80286	0.496209
1.74768		1.24509
1.37893	1.29366	1.30197	0.448958
-0.95318		0.153588
1.17209	-3.38617	1.85875	-2.97333
1.7767	-1.4763	1.44536	-0.43739
-0.36657		0.70765
-0.56956	2.21354	-0.97286	0.766456
-0.08623	0.880501	0.870326	0.233225
0.635377	2.22416	0.581794	0.98423
-0.71723	1.57452	0.912291	-1.08101
0.804899		0.728799
1.42003		1.85909
0.969004	1.77752	0.533291	1.01871
1.16951		1.77999
-0.20857		-0.04615
0.491457	0.186169	0.370186	-0.03123
0.981813		0.369744
-0.16769	0.864133	0.337065	-0.351
-0.78051		0.15248
0.240999		1.09372
-1.56192		-0.68939
0.975735		1.82943
-1.3125	1.44783	0.259353	0.383665
1.3086		0.740253
0.62111		1.22321
0.448854		0.619622
1.2195		1.46569
0.1684		-0.34053
-1.48155		-1.16206
-0.07513	0.225618	0.226868	0.999693
1.35626	2.24091	0.341761	-0.41326
0.822959		0.609636
0.814309	-2.20592	1.07421	-0.75802
-0.08939		-0.12379
-0.21915		1.07783
0.418054		1.24138
1.2177		1.16823
0.737168		0.492867
0.712927		1.01227
0.621813	0.038199	0.542194	0.226211
-0.1128	0.017001	0.679569	0.193366
1.06026		0.668328
-0.055		0.430635
0.339456		-0.22589
-0.42019		0.7076
1.73923		1.59152
0.161987		0.748425
3.21546		2.90805
0.28623		1.3958
0.126333		0.084475
-1.15564		-0.28951
0.824716		0.777521
0.471368		0.368738
1.66627		-0.02354
1.8119		-0.5165
-1.6028		-0.84874
-0.3253		0.374085
0.933094	0.458307	0.289559	-0.45551
-0.73258		-0.10983
0.305915		0.814747
-0.54337		0.086385
-0.46134		0.994568
1.60281		1.16197
-0.41825		-0.73204
-0.48483		0.828105
-1.02614		0.959683
0.171876		0.66942
1.00215		0.995047
1.88366	-1.00563	1.47286	-4.10721
0.053743		-0.30672
-0.04325		0.550018
-0.35439		0.493607
-2.05214		-1.55911
0.177372		0.44454
0.190093	-0.17511	0.918807	1.09182
-0.38261		0.02681
-0.73658		-0.56467
1.15145	0.081418	0.803625	0.960487
0.296618		0.317137
-0.01848		-0.89482
1.30933		1.22839
1.12979		0.775451
-3.04934		-1.37794
0.470259		0.643592
1.42622		1.61118
0.479287		0.262497
1.93158		1.2938
-0.54197		-0.25611
-1.31643		0.57596
-0.72369		-0.8484
-0.51142		-0.0927
1.93341		1.14418
-1.02172	0.730911	-0.14499	-3.57619
-2.16088		-0.61082
-1.26972		-1.49574
-0.0657		0.160221
-1.96493		-0.61645
-2.40075		-1.38232
0.962761		0.838106
-0.52746		0.790421
0.040132		-0.75485
0.172444		-0.05006
0.649622	0.921882	1.01866	0.257908
-0.89691		-1.02976
0.724894		-0.30507
0.980069		0.727026
-0.01396		0.405781
0.963777		0.235532
0.150831		0.473069
0.808721		0.847378
1.96404		1.07727
0.237556		-0.15465
2.28462		2.17309
0.771236		1.12464
1.20704		1.17067
1.12237		0.862377
-0.80119		-0.67971
-2.58746		-2.34228
0.911238		1.56563
0.124421		0.705329
1.20845		0.927127
0.269029		-0.10648
0.556525		0.512032
-0.26367		-0.07504
0.599771		0.948696
-0.55945		0.342302
-0.77042		-0.0702
-0.88315		-0.34152
-0.19701		-0.34352
1.39123		0.923539
0.248495		0.046756
-2.62816		-1.69294
0.371874		0.219704
0.027557		0.660722
-0.55252		-0.04954
-0.73617		-0.69248
-0.11485		-0.19135
-0.62695		-0.34412
0.314238		0.659566
1.29066		1.24958
1.27065		0.794547
1.22999		1.30337
0.747735		0.198187
1.49307		1.05633
0.091656		0.097144
-2.86257		-1.77221
-1.74285		-1.4688
-0.64392		0.027053
0.810922		1.40423
0.305657		1.04316
0.458115		1.12102
0.658651		0.821626
0.967804		0.719711
0.735796		0.819779
0.629032		0.233443
0.835479		0.320648
-0.0011		-0.09889
-0.17481		0.361152
2.16715		2.25065
0.462601		0.586295
-2.47627		-1.40482
-1.28654		-0.67598
-0.57908		0.298982
-0.2505		0.354026
1.14006		1.53927
1.51137		1.28665
0.033132		-0.37694
-0.04778		0.299705
-0.04414		-1.03464
3.81884		2.91047
-1.12982		-0.59891
1.76354		1.18902
1.65515		1.06524
0.67093		0.30571
0.018031		-0.34981
0.378268		-0.33655
-0.50192		0.396476
0.064941		1.43541
0.740116		0.629461
-0.0533		1.70467
0.582095		0.296278
-0.93478		-1.0222
1.48181		0.712356
-0.51926		-0.03686
-0.95033		0.003397
0.494436		0.92938
0.174701		0.169275
0.068899		-0.16589
0.099752		0.686929
1.09416		1.70383
0.153598		0.153453
-0.89775		0.009675
-2.22514		-1.0604
-1.037		-0.67856
0.614639		0.841557
0.615206		0.626466
0.16495		0.180389
0.082266		0.414236
0.102181		0.736478
0.352532		-0.01814
0.570017		1.32505
-0.3952		-0.00681
1.06208		1.20156
-0.40537		0.985865
-0.1569		0.142816
0.304414		-0.27414
1.56374		0.47157
0.365781		1.1264
0.143245	1.14699	0.481601	0.48828
0.297935		0.413116
0.63892	1.47825	0.918497	0.879193
-0.20164		1.06447
-1.23172	-0.28206	-0.43435	1.17592
0.171088	0.511314	0.451921	-0.18353
0.562326		0.745789
-0.29766		0.156818
0.740656	2.17733	0.822485	0.982499
-0.76201		-0.6667
-0.09059	-0.86659	-0.09487	0.72353
-0.2997		-0.51647
-0.08173		0.303496
-0.19357	1.37527	0.726942	0.894371
-0.41577	1.65433	0.007695	1.91084
0.001649		0.391424
0.647345	3.35047	0.579876	2.1003
2.8759	1.48552	1.00692	0.850917
0.739599		-0.12156
2.24793		1.1217
-0.29184		-0.07368
-0.72817		0.281697
0.037971		0.554252
0.446286		1.65507
1.56294	0.735263	1.61615	0.500535
0.424326	-1.33189	0.282789	0.27323
0.314192		-0.47292
-1.32785		-0.63324
-2.34395	-0.37558	-1.01784	1.04556
0.652555	1.04334	1.06044	-0.52447
0.515071		0.623733
-0.99234	0.926451	1.01957	-1.29525
1.38396	0.665601	1.7105	0.244138
-0.7323	1.03024	-0.25431	0.629207
0.337257	0.834544	0.59359	0.201435
0.330688		0.403901
0.448085		0.449682
-0.43929		-0.33795
-1.22048	1.69769	-0.37587	-0.3344
1.70449		0.295218
0.535258		1.30685
-0.41673		0.321456
-1.23526		-0.94561
-0.1462	1.84302	0.390235	0.717909
0.652899		0.170727
0.134281	1.24118	1.12793	0.901345
1.1779		0.748216
-0.35738		0.238617
-1.85291	1.53513	-0.33683	0.436758
0.311194		1.45234
-1.2347	0.67279	-0.48191	1.51225
0.4306	1.09485	0.256708	0.944321
1.40052		0.358693
-1.03549	-1.47932	-0.56489	0.580015
1.21924		-0.44784
-1.25478	3.11476	-0.95962	0.848721
0.397248	0.947911	0.732977	1.27259
0.060716		0.411959
0.677659	0.596787	1.03525	2.27694
0.457592	1.54756	0.435804	0.163938
1.91234	2.40998	0.311901	0.456879
-1.18958		-0.14849
0.741208	1.74246	-0.35729	0.527674
0.564941	1.74246	2.28155	0.527674
-0.20535	0.981156	-0.85188	0.178857
0.715016		1.31392
0.594565		-0.01623
0.764203	-0.51147	0.856794	1.48932
0.893568	1.10896	1.04245	0.261861
-0.25937	0.092278	-0.08674	0.615221
0.305467		0.407402
-0.90743		-0.27407
-0.82386		0.500427
0.513192		0.186821
-0.73801		-0.00088
0.069024		1.54241
0.448042		1.88122
0.476152		0.196935
2.19447		2.03249
0.179348		0.037787
1.41837		1.28683
1.36976		1.27907
0.373581		0.788387
0.914073		0.990055
-0.89023		-0.25854
0.515173		0.289102
0.044583		0.6316
-0.42596		0.329086
0.999681		1.68441
-1.76382		-1.30736
-2.32417		-1.08738
-1.29587		-0.37852
-0.11885		-0.03276
-0.27405		-0.04259
0.3008		0.527703
1.00186		0.832693
0.121392		0.474778
-1.32707		-0.58731
-1.37981		-0.48785
0.041387		-0.05741
0.951588		1.4784
0.128355		0.364131
-0.25612		-0.10523
2.3371		2.00938
0.871026		0.373621
0.263136		1.45329
0.023918		0.018511
0.215732		0.829544
-2.47979		-0.7081
-1.05416		-0.72956
-0.00752		0.166324
1.61177		1.0763
-0.65026		-0.10876
-0.34287		-0.08891
-0.50138		-0.43913
-1.3695		-0.57286
0.176181		-0.12216
1.08821		1.26918
0.730159		1.27885
-0.30531		0.416952
0.162855		0.344982
-0.30847		-0.0234
-1.04612		0.155119
-0.2853		-0.3882
0.801696		0.223661
0.771861		0.684585
-0.93053		-0.41274
0.214769		1.75538
-1.13647		0.016489
0.903436		0.996374
0.677229		-0.76223
1.53462		1.11944
-0.90627		-1.20012
0.615518		0.035623
0.137844		0.166551
0.992013		0.639425
0.098442		0.255945
-0.00579		0.486388
-0.344		-0.61777
0.889846		0.971888
0.743886		1.18146
-0.4096		0.371539
-0.74409		0.066579
-1.69587		-0.76986
0.052853		0.640254
2.13781		1.81472
-0.3173		0.419175
-0.01406		0.128729
-0.64243		0.064124
-0.64678		-1.10023
0.704601		1.46109
-1.70815		0.001213
-0.08635		0.175238
3.06585		1.78946
-0.43212		0.114063
-0.21454		0.309683
2.75946		2.79261
1.6114		1.5673
0.472885		0.099366
0.689486		0.430958
1.08282		1.44176
-0.87509		-0.36661
-0.928		0.858964
-0.20359		0.148994
-1.66008		-0.57573
0.615448		0.738447
-0.38478		1.37867
-0.17823		-0.23547
-0.30928		-0.05521
-1.76016		-1.49496
-0.34002		-1.2755
0.277602		0.961566
0.333884		0.112025
-0.68126		-1.33276
-0.76936		1.39058
1.27737		1.38706
0.867212		0.539879
-0.54195		-0.32105
-0.64153		-0.66202
-0.80147		-0.8102
0.530739		0.285232
-0.15688		0.212124
1.63205		1.81525
-0.46051		0.87799
-0.17988		-0.04717
-0.02968		0.086553
1.46862		1.28492
0.927904		1.3822
-0.61046		-0.08906
-0.78402		-0.12888
-0.26013		1.09996
0.1143		0.373358
1.48416		0.786213
-0.12601		0.662157
1.10471		1.08698
0.147777		0.516731
0.048985		0.116305
-0.11416		-0.173
-0.58537		-0.13154
-1.90465		-1.81581
0.483724		0.567845
1.58912		1.74094
-1.30722		-0.84684
0.923275		1.43488
-0.59556		0.141353
-1.18949		-0.51641
0.012089		0.040633
0.109793		0.080686
1.33561		1.22914
0.446524		0.657502
-0.11864		0.224657
2.38216		1.91502
0.161504		-0.25259
1.61151		1.76823
0.059893		0.214379
1.29204		1.05045
0.909933		1.32584
0.607519		0.495045
1.93245		1.64897
0.072835		0.156675
-0.70192		0.136438
1.20093		0.861074
-0.12664		-0.05395
-0.03938		-0.03643
-1.43723		-1.50173
0.326314		0.269611
-0.99359		-0.74761
0.684444		0.521457
0.101612		0.890406
1.23985		1.32251
0.586979		1.26797
0.48694		0.64682
-2.01948		-1.56599
0.885265		1.25448
-1.15663		0.357059
0.968806		1.56606
-0.0041		-0.64212
-2.37916		-0.18545
0.935078		1.34747
0.550454		0.437933
0.282127		0.698831
0.362086		0.186183
1.08868		0.806892
-0.82655		0.210854
0.942928		1.10593
-0.01987		0.291157
-0.59003		-0.28057
0.538392		0.691726
0.887627		1.28419
-0.22418		-0.23906
-1.25667		-0.95014
1.84485		2.89605
-0.50698		-0.16307
-0.94203		-0.15957
-0.20275		0.242403
-0.39216		0.37373
-0.2697		0.00671
-0.78528		0.508357
-0.63319		0.159104
-0.5814		0.235173
0.114715		0.579293
0.869433		0.763422
0.441388		1.5293
-0.58109		-0.25974
0.331042		0.6342
1.19657		1.3805
-0.90852		0.579308
-1.47148		-0.30467
0.934321		0.660631
-0.2713		-0.04682
0.126252		-0.94261
2.88994		2.3532
0.779136		0.695196
-1.98704		-0.4043
-0.85994		-0.83927
0.279974		0.959127
1.01081		0.981818
-0.85273		-0.11284
0.292634		0.633364
-0.01856		0.319733
1.1219		0.733572
0.924669		1.36096
1.32266		1.42656
-0.9421		-0.18864
0.80553		0.097704
-0.48259		-0.50008
-0.15496		0.738557
1.40034		1.60717
0.381574		0.150963
0.162637		2.80371
-0.65298		-0.65361
1.50043		1.46945
0.2905		0.169169
1.06789		1.2673
-1.21057		0.401573
0.250515		0.190649
0.722193		0.355428
0.377035		0.614321
0.117862		0.402709
-0.17831		-0.28191
-0.98004		-0.3484
1.33232		0.190221
0.299798		0.357901
-0.55547		0.020151
-0.48138		1.50457
-0.69983		0.397659
0.186828		0.504019
0.036051		0.513438
0.432031		0.285432
-1.33243		-0.46488
0.284569		0.479118
0.585395		1.05556
-0.12971		0.525071
-0.14158		0.205117
-0.399		0.575438
0.091646		0.543277
-0.42939		1.0972
-0.04959		0.14086
-0.34031		0.072072
0.741127		1.40777
0.602541		0.209026
1.6184		0.620587
0.246564		-0.13688
-2.44519		-1.01679
-1.36483		-0.71349
0.004566		2.12059
1.58915		1.75992
0.21145		0.224427
-0.72563		-0.51052
-0.4341		-0.08325
1.26741		1.20284
0.742627		0.265217
-0.30406		-0.46482
-1.28864		-0.30227
0.079454		-1.45151
1.18639		1.6281
-1.48664		-0.51104
0.972613		0.72452
0.624262		0.671689
0.342698		1.01426
0.151298		0.175711
-0.90855		-0.38679
-0.02052		1.07297
1.24528		1.07679
-0.25133		0.357207
0.145918		0.592398
0.534221		0.132746
0.852061		0.715311
-0.80466		-0.83482
-0.76604		-0.22687
0.335294		0.417917
-0.04906		-1.13988
1.84811		2.34893
-0.73432		-0.38111
-0.03767		0.180567
-0.28123		0.445983
0.834878		2.23442
0.051194		0.168507
-2.05761		-0.46009
2.15447		1.57376
0.063828		0.626562
-0.35114		-0.10993
0.947076		0.99911
0.370196		0.750239
-0.38061		-0.07416
-0.48085		-0.32775
0.673864		0.652378
0.197817		0.054824
-0.47042		0.513977
1.52229		1.10714
0.723608		0.319124
2.23474		1.8228
1.72727		1.02471
0.912828		0.751826
-0.3885		0.851276
0.560488		0.813928
-0.4685		-0.6371
1.22174		-0.14417
0.141945		-0.19398
-0.22297		0.20463
1.31308		1.27901
-0.96513		0.307307
0.929453		0.064744
-0.31839		0.098444
-0.46782		0.656267
-1.84879		0.528807
-1.92468		-0.85977
0.268423		0.03946
-0.8538		-0.81996
-0.31433		-0.24683
0.539108		0.787101
-0.85925		-0.73459
0.605897		1.64434
1.17885		0.574137
-0.3855		-0.63741
0.553898		1.35201
0.456478		0.844049
-0.60502		0.011002
0.861449		1.22352
1.21815		1.5493
1.02511		0.555805
-0.52086		-0.27208
-0.94021		0.71274
0.470221		0.679581
-2.22407		-1.04489
0.313937		0.66688
-0.30585		0.057769
-0.50916		0.197889
2.18234		1.9012
-1.61391		-0.59539
-1.13676		-0.18171
-0.01067		0.479356
1.10978		0.991007
0.051573		0.443708
1.645		0.759053
0.478437		0.710869
0.021832		0.827788
0.387176		-0.17682
0.255406		0.228535
2.77248		1.23732
0.292492		0.558893
0.4909		0.382386
-0.45197		-0.04441
0.825116		0.800042
-0.53437		-0.66114
-0.61595		-0.39327
-0.50257		-0.01496
-1.65994		-1.75855
-1.07728		-1.09206
1.1358		1.20374
-0.87928		-0.61805
2.07407		0.759054
-0.01525		1.20678
-0.83206		-0.0609
1.08755		0.904392
-0.83989		0.070644
-0.82237		-0.19263
-0.13079		1.2385
-1.12134		-0.32349
-0.6007		-0.79554
0.176875		0.698054
-0.05423		0.691625
-0.48042		-0.63557
-0.58908		0.413462
0.323948		1.21499
1.98381		1.80087
1.51655		0.162336
-0.37509		0.007815
0.634059		0.636219
0.039604		0.043868
-0.6009		0.403493
0.213633		-0.43258
-2.17104		-0.20902
0.078367		0.911814
2.0212		1.42245
-0.28878		-0.28585
-0.44092		-0.3658
0.799991		1.33181
-0.05037		0.010327
0.591025		0.846881
0.245036		-0.14859
-0.34643		0.42778
0.541401		0.703818
0.176775		0.262737
2.59117		0.913063
-0.90325		-0.49814
-0.09147		0.483173
-0.46344		0.214441
-0.2741		-0.47866
0.432302		0.29159
2.74869		2.00335
0.798989		-0.1094
0.327523		0.318063
0.796366		0.670905
0.788176		0.435377
-0.78223		-0.22791
-1.03676		-0.16926
-0.67103		-0.45472
0.337535		0.645656
-0.50515		-0.52716
0.836877		0.330281
-0.17569		0.825866
0.156332		-0.49975
0.992288		1.31721
0.10011		0.295746
0.152575		-0.21674
-0.11292		-0.35818
-0.32447		0.059124
-0.74805		-0.37114
-0.01541		-0.58585
0.031514		0.234776
1.2472		0.687899
0.275984		0.858116
-0.6869		-0.34853
-0.01446		0.083502
0.123077		-0.25683
-0.58695		-0.38795
-0.31827		0.772683
-0.50654		1.30682
0.126096		0.725359
-1.92803		-1.23093
0.873461		0.140925
-1.1561		-0.78791
-0.25566		-0.33405
0.214668		0.047114
0.27773		0.350025
0.255687		0.715247
0.743144		0.367379
1.21374		2.51672
-0.81269		-0.73915
0.011702		0.635111
0.426943		0.445672
0.834027		0.594395
-0.83033		-0.1813
-0.18283		0.279114
-0.23038		0.19296
0.268083		0.025071
0.077019		-0.08327
0.798366		0.230744
-0.40343		-0.51071
-0.78166		-1.051
0.539912		0.434733
0.379539		0.312005
1.17614		1.79291
-1.73497		-1.22538
1.18393		1.26552
-0.17408		-0.39007
-0.55722		0.238805
0.832261		0.697816
1.78715		1.7268
0.661319		0.475126
-0.80174		-0.04709
-0.82005		-0.6374
1.31761		1.82458
2.26386		1.32046
1.92466		1.21269
0.159109		0.390279
1.37727		1.10848
0.048225		0.659876
1.67614		-0.75685
0.488158		-0.13334
-0.01385		-0.09086
-0.31981		-0.28876
0.620778		-0.18322
0.136431		0.388714
0.176097		-0.32569
-1.51864		-1.3306
-0.49841		-0.19133
-0.45093		0.083177
1.05584		1.27746
0.48516		0.341519
-1.11205		-0.15053
-0.28426		0.150636
1.16781		0.809032
-0.2545		-0.04936
-0.00428		0.557745
-0.07512		1.06254
0.467044		0.406701
0.450484		1.46737
-0.08641		-0.06084
-0.88419		0.111925
-0.15866		0.092422
-0.89969		-0.5259
1.38582		0.166927
0.967702		0.892381
-0.66184		-0.01628
-0.45354		0.462524
-0.69621		0.197215
-0.13118		0.204517
0.529277		0.491989
-0.65046		-0.04563
1.18896		1.20543
-0.03063		0.056203
-0.46852		-0.66179
-0.96933		-1.21014
0.798252		0.628356
1.09732		1.19814
0.355987		0.520613
0.430848		0.364415
0.511198		0.643091
-0.16048		-0.09099
0.653798		0.463384
0.178572		0.173809
0.264611		0.319644
0.35122		0.247063
0.383842		1.15351
-0.02939		-0.24106
0.204788		0.501094
-1.13296		-0.82708
1.1534		0.717786
0.664724		1.10086
-0.09902		-0.15392
0.472696		0.374232
1.62958		1.07082
1.41863		0.986606
-0.99934		-0.39076
-1.12953		-1.62392
3.42279		1.12545
0.256788		0.552315
-0.95379		-0.54089
0.025875		0.157493
0.325285		0.309969
0.511677		0.945644
-1.37675		-0.48675
-0.13423		1.28666
-0.44646		-0.67821
1.53614		1.7692
0.90036		1.19457
1.89262		2.29091
0.228884		0.053435
-0.10168		0.768471
1.42652		-0.84144
-0.41841		0.970163
1.4695		1.07357
0.987652		2.32235
0.20728		-0.02866
-1.63699		-1.04641
1.12935		1.14146
-0.45801		-0.43091
-0.07972		1.1127
0.011438		0.953017
1.56593		1.47874
-0.4375		0.229925
-0.93913		-0.7381
-0.00364		0.066311
0.58773		0.918234
-0.53764		0.449314
0.760155		1.7305
-0.0748		0.202524
-0.24899		1.28247
0.135879		0.953302
1.02761		-0.74027
-0.03439		-0.16981
0.15114		-0.09138
-0.03661		0.327098
0.763086		1.5981
-0.24168		0.279034
-0.32801		0.419916
-2.03427		-1.42892
0.914918		1.36972
-0.45697		0.617268
0.347261		0.568222
-0.08847		0.030605
0.221141		0.572262
-0.94621		-1.0227
2.46153		1.17165
-0.82306		-0.46684
-1.16678		0.1728
-1.1885		0.183782
1.50794		1.25939
0.9987		0.781948
-0.14367		1.0047
-0.86658		0.587483
0.413397		0.797641
1.94216		1.78412
0.516389		0.551686
1.17076		0.703485
0.253129		0.372223
0.693518		0.289604
0.715487		0.745954
0.019623		1.26917
1.12475		0.205096
-0.10212		-0.00017
3.02289		1.80896
0.005567		0.152252
0.094695		-0.00547
0.978525		1.46273
1.12525		1.64254
-0.50954		-0.27706
1.56615		0.712342
-0.56496		-0.23611
-1.18164		-0.67066
-0.65997		-0.24587
1.01197		1.07111
-1.08912		-0.8334
-0.02876		-0.03174
-0.04619		0.26598
-0.45624		-0.35507
3.44033		4.5166
-1.45454		-0.43999
0.737807		-0.02241
-0.75008		-0.38127
0.716626		0.004213
0.466288		0.329741
0.18346		1.16345
-1.09518		0.28861
-0.56094		-0.45006
0.949711		0.274039
-0.02837		0.946104
0.254463		0.692341
0.567625		0.245803
0.095914		0.844368
-0.89787		-0.44684
1.30328		1.20575
0.209131		0.436806
[truncated: 3,518 more rows]
