# Supplementary material for: Pseudouridine guides germline small RNA transport and epigenetic inheritance
Source: Nat Struct Mol Biol. 2024 Sep 6;32(2):277–86. doi: 10.1038/s41594-024-01392-6 (PMC11832342; doi:10.1038/s41594-024-01392-6)
Supplement: Supplementary file 13 — Statistical source data. [file 41594_2024_1392_MOESM13_ESM.xlsx]

## Sheet: Extended Figure 6c
	Total	Lethal	Normal	Proportion
Wt	500	0	500	0
PSD-13	390	17	373	0.0435897
PSD-13	478	19	459	0.039749
pus7	571	0	571	0
pus7	679	2	677	0.00294551
pus--psd+-	472	5	467	0.0105932
pus--psd+-	536	4	532	0.00746269
pus+-psd--	409	112	297	0.273839
pus+-psd--	431	124	307	0.287703
