# Supplementary material for: Pseudouridine guides germline small RNA transport and epigenetic inheritance
Source: Nat Struct Mol Biol. 2024 Sep 6;32(2):277–86. doi: 10.1038/s41594-024-01392-6 (PMC11832342; doi:10.1038/s41594-024-01392-6)
Supplement: Supplementary file 14 — Statistical source data. [file 41594_2024_1392_MOESM14_ESM.xlsx]

## Sheet: Extended Figure 7a
wt_20_non			psd_20_non			wt_20_polIV			psd_20_polIV			wt_24_not			psd_24_not			wt_24_polIV			psd_24_polIV
R1	R2	R3	R1	R2	R3	R1	R2	R3	R1	R2	R3	R1	R2	R3	R1	R2	R3	R1	R2	R3	R1	R2	R3
-0.24713	-0.67836	-0.60175	-0.25091	-1.05091	-0.5515		-2.30383			1.85621	-1.15494	0.1992	-0.85076	-1.19903	0.154413	0.890719	0.974949	0.692617	2.36605	2.41104	1.41737	1.4223	1.95439
-0.24713	-0.67836	-0.60175	-0.25091	-1.05091	-0.5515		-0.29519			-2.68021	1.28867	0.1992	-0.85076	-1.19903	0.154413	0.890719	0.974949	1.70163	0.400214	1.9557	0.845128	0.77379	-0.00276
					3.35082		1.12779	1.67438	-0.10401	0.589524	-0.92749		1.15427					3.10944	2.8106	0.031949	1.25364	1.25759	0.446577
1.96051	6.69253	0.078768	1.20786	-0.22693	-0.51001	1.44762	3.16754			-1.31221	0.244033	1.77656	-0.69882	-0.57047	0.867109	3.72425	-1.10433	5.32019	1.64989	0.794323	2.07827	0.882029	1.21213
-0.24713	-0.67836	-0.60175	-0.25091	-1.05091	-0.5515	0.789095	2.87346				3.4992	0.1992	-0.85076	-1.19903	0.154413	0.890719	0.974949	1.06545	-1.70713	3.50073	-1.07131	3.84179	2.23395
					4.13743	2.20745	0.710642	3.3208	1.06099	-1.53283	-0.098	1.00465	-1.19741	1.09153	1.7788	-0.55537	0.05286	3.25173	0.816846	0.641017	1.0723	-0.42604	1.31608
-0.24713	-0.67836	-0.60175	-0.25091	-1.05091	-0.5515	0.686028	0.316929	3.15342	0.223776	-1.05174	0.157401	0.1992	-0.85076	-1.19903	0.080635	0.890719	0.974949	1.09337	2.24341	3.04583	2.45001	-0.03506	0.54942
		2.34133	1.41687	-1.86644	-8.82424		0.118222		1.01539	0.120977	2.06056	1.81511	-0.27962	2.85993	-0.08072	-0.38773	0.845258	-3.26211	2.38481	1.68557	0.335227	1.27568	3.32572
			2.01146	0.712108			4.26142		0.861711	2.02686	0.370169	1.56872			0.426494			0.010176	1.95955	-1.54829	0.064985	-1.25886	-0.01003
1.52609	4.80028	0.595016	1.72597	-0.29247	-0.69541		-0.29519			-2.68021	1.28867	-0.11741	0.729989	1.96314	-0.08638	1.50154	0.778283	1.70163	0.400214	1.9557	0.845128	0.77379	-0.15818
1.87197	4.99574				0.620168	-1.51166	1.64652	1.67438	-0.5735	-0.03809	-1.1182	-0.59922	2.04931	-0.46157	-0.28539	-1.69106	0.312627	0.303777	3.06917	-0.45883	1.42184	1.32965	0.379513
1.84404	1.18968	-0.15241	1.37414	-0.35842	0.413524	2.43917	2.03622	-0.80015	4.36857	0.238986	-1.29735	1.79833	2.17115	1.94511	0.382905	-0.05318	0.00773	1.41951	0.882732	1.78969	0.191538	-0.27073	0.895642
-0.48947	-3.47701		-0.78481	0.464313	-0.67133	-1.01011			-1.6002	0.071686	2.8335	1.42421	0.250896	0.264391	0.274962	-1.00546	-0.40318	-5.64944	1.67292	0.102135	1.50171	1.54596	-0.89896
-1.3912	-4.46364		0.436476	0.264304	-0.75078		8.80224			1.71211		0.40404	-0.02435	0.324671	0.360043	-0.3827	0.531352	-2.81311	-1.43877	-1.00995	3.40407	1.06261	0.178922
-6.72984	1.50369	1.06697	-5.07648	-2.12993	-0.73033					1.71211		0.554446	0.999073	4.14632	-0.17639	-0.30664	0.419885	-3.89094	-6.48316	2.575	-4.69396	1.06261	0.353535
-0.47522	-4.43631		-0.81069	0.510303	-0.67054	0.319521	0.063223	1.52143	0.046863	0.963763	2.52763	1.25351	-0.3429	0.366367	-0.12313	-0.90742	0.026689	-0.77296	1.63847	0.242273	0.509478	0.315618	0.340266
-1.40545	-3.50406		0.454763	0.389575	-0.35714	0.230303	0.063223	1.72926	-0.52696	0.567692	2.22399	0.872775	-0.20399	0.925165	0.245637	-0.28159	0.518406	0.819024	2.19993	0.780899	0.411386	0.056988	0.721027
-0.47522	-4.43631		-0.81069	0.510303	-0.67054	2.57266	1.51794		-0.26982	0.709248	-2.83572	1.25351	-0.3429	0.366367	-0.12313	-0.90742	0.026689	3.50293	1.76286	2.74363	3.04961	-0.05074	1.03235
-1.40545	-3.50406		0.454763	0.389575	-0.35714	5.15007	1.82503	4.67603	-1.19901	-1.39881	-1.25254	0.872775	-0.20399	0.925165	0.245637	-0.28159	0.518406	-1.10095	-1.41276	0.530379	2.38356	-1.97537	-1.2646
-0.47522	-4.43631		-0.81069	0.510303	-0.67054	1.4357		0.010053	-1.79589	-0.26497	-2.53585	1.25351	-0.3429	0.366367	-0.12313	-0.90742	0.026689	-0.45883	0.077084	1.69336	2.18426	0.181416	1.26065
-1.3912	-4.46364		0.436476	0.264304	-0.75078		4.33336		0.274128	1.00554	-2.65474	0.40404	-0.02435	0.324671	0.360043	-0.3827	0.531352	0.22293	1.48071	0.261828	-0.19756	2.41431	0.766799
0.217986	2.7521		2.03348	1.39455	0.435132	0.945822	2.00063	2.29521	-0.84127	-1.51301	-0.11076	1.20259	5.00296	0.757278	3.37911	1.44032	-1.25635	-0.51844	-1.80291	0.102135	2.18831	0.664983	-0.80788
1.16004	0.612949	-0.21707	0.82173	0.169954	-0.81703	2.59852	-0.81358		-0.17492	1.17953	-0.5762	0.869934	0.267445	0.275311	-0.3227	0.633279	0.686076	1.9056	0.997675	0.915992	0.018527	-1.77583	1.86652
											1.08779	-0.84181	-0.33943		1.16346	0.331839	1.40427	-0.01399	3.56608	1.6573	-1.13389	-2.7992	-1.48519
					0.350822	1.60409	4.26142			1.92688	0.447321			-0.67612		0.712108		0.569342	1.11658	1.98113	0.843035	2.49474	1.86243
0.320356	1.66792	3.59066	0.723782	0.341626	0.25301	-3.79575	2.97147	1.37649		-0.08222	1.22274	1.12606	2.2665	0.728639	0.80067	0.446002	1.4812	0.076163	1.24537	0.177967	1.27464	-0.00253	0.35647
				0.25643	0.197169				-0.15046	0.79054		-1.38612			2.16347	-0.12439	1.27473	1.73453	-0.37432	2.0534	1.8879	-0.35332	0.830691
0.819236	0.331034	1.96842	-2.63463	-3.10652	-0.94784	1.42382	0.209629	1.73367	0.180789	1.15616	1.60388	1.29481	-0.04797	0.988198	1.4794	-0.19207	0.440026	0.968517	1.65615	0.44743	-0.19379	1.2811	0.280121
-0.33479	-1.76922	0.752114	-2.19886	-0.2992	1.23651							3.58022	0.843357	-0.61125	-4.10232	-0.9856	0.029875	-1.70431			-1.38085	1.11801
	-0.23805		0.116812	-1.34317	0.256209	0.510573	7.76011	-0.98995	0.434042	0.117201	-1.84717	1.62912	6.29745	3.54343	0.066106	-1.32301	-1.20163	-0.00529	1.43834	2.85082	-0.75569	0.902664	1.67544
	2.1018	-3.15005		-1.28789		2.9242	2.47629	-3.78537		-0.75395	-4.05565	2.73381	2.31587	1.49205	0.129521	-0.65046	0.114225		-1.6941	1.01565	2.29304	-0.35581	-0.4789
	2.01236	-5.64688	0.63325	-1.25136	1.16623	-0.93363	0.725642	-4.09456	0.691839	-2.46798	0.310127	1.20906	1.09946	2.21451	-1.50031	0.811205	-0.68224	-0.244	2.99056	-1.18658	0.98021	-0.72681	-0.37092
3.11842	-1.30759	0.735132	-1.77514	-2.03205	0.324787	-1.58958	0.401364	-6.85512	-1.61412	-3.73129	2.28936	3.86048	1.08716	2.04961	0.331337	0.193642	0.112667	-1.38752	-6.49256	1.35603	0.556823	-0.60365	-0.9016
	0.253805	-0.31355	3.01146	3.03404	1.93579	-5.82962		0.737719	3.67889		-2.99756	2.10305			3.88592	3.29707	-2.23414	-0.21006	1.92784	1.89064	-4.07594	-0.71818	2.94016
			1.42649			1.76793	1.92298		-0.72319	-0.42278	1.70361					0.059271	1.43329	-0.10661	1.50685	4.10062	0.822494	-0.8128	0.607897
						3.67957	0.731167	4.38798		-0.19186	1.19033					-3.22661	-1.11624	0.980465	1.8435	2.64384	-1.31491	-0.70164	0.64996
2.74728	1.42041	-0.40815	-1.48851	0.033576	-0.61276			-1.06511	-6.15237		-1.20143	0.75155	0.780887	3.54152	0.271922	0.333625	0.025656		2.97142	8.11837	-1.78906	-4.49909	1.32473
-2.29083	-1.83521	5.00974	1.50994	0.518419	1.32107	2.09139	1.62319	4.31463	-2.02018	-1.22133	-1.35098	-0.25948	1.4427	1.60392	3.1302	-0.98032	1.98932	-0.60232	1.09283	0.331375	0.200915	0.745111	0.418574
1.16293	1.79904	0.102755	0.058231	1.43128	0.924653		4.33336		3.89598	2.02758	2.2298	1.09503	1.92282	0.936693	-0.50814	0.210739	-0.6068	0.235091	-0.99974	-1.01721	-0.40083	-0.41839	-0.45466
	7.73025	0.48062		-0.9869	3.18774							-2.82245	-2.27611	0.534403	-1.09804	-0.80067	1.05007	2.60103	1.87384	-0.56122	-3.36825	-0.2868	-0.01422
5.6279	5.20635	4.09356	-0.38069	0.594234	-8.56687	-1.11196	1.55882		0.872232	0.996761	0.393642	4.19228	-0.19343	4.20212	-0.69481	0.12116	-0.06925	2.72857			-1.05893	2.17099	1.35604
-2.6687	-0.56116			0.176479			3.74771		0.391037	0.905601	0.826733	-2.01861	1.68872	0.961298	1.66242	1.59285	0.646887	1.56619	4.45812	2.0851	-1.37981	-0.91865	-0.70943
3.95006	2.13119	0.031402	-1.68122	-2.73506	-0.21718		3.16378			-0.23306	2.05403	0.639564	-0.56395	0.911772	0.21984	0.482293	1.55272	1.3559	1.39444	1.15542	1.43815	1.12321	2.71326
1.32953	1.01521	1.89602	0.921452	1.6917	-0.07889		3.16378			-0.23306	2.05403	1.04453	1.1509	0.672628	0.17166	0.446371	-0.09336	2.24041	-0.22417	-2.0783	2.14609	-0.55842	0.62842
1.49552	0.05998	-1.30533	-0.11905	-1.17565		1.23273	2.70624				-0.14941	-0.0778	-1.29099	0.96721	0.600531	-0.57176	0.189968	2.24041	-0.22417	-2.0783	2.14609	-0.55842	1.42435
3.85474	0.759854	-0.02002	0.236463	-0.43875	1.00089	1.23273	2.70624				-0.14941	-0.11465	1.88234	-0.39668	0.267149	-0.8375	-0.5068	3.07788	1.38185	4.98562	-1.93901	0.189261	0.584277
-0.39731	0.759854	-0.02002	0.236463	-0.43875	1.00089						1.91643	0.053048	1.16949	0.674331	-0.08828	-1.16712	-0.60009	3.07788	1.38185	4.98562	-1.93901	0.189261	0.830488
	1.37302	0.919203	0.910476	3.50732	-0.56531							2.40732	-0.42449	3.5043	0.173004	0.184209	0.351843	2.58823	-1.36192	0.569607	-1.37382	0.166591	2.30548
4.18658		2.23575	1.98394	-3.19488	-0.37481	-0.082	1.74816		-1.66486	-0.11176	-2.67429	-0.12584	-0.49595	1.71876	-2.53996	-0.96979	-0.99204	1.00545	-1.19741	1.8797		-1.34679	-2.1346
2.88066			-0.4804	0.68611	-0.68578	2.34923	-0.46979		0.805904	0.737811	-1.54431	-2.16897	0.926432	-0.48566	-1.47397	0.331933	0.067589	1.21836	0.763051	0.643182	1.44137	-2.33982	-2.09882
-0.42789	0.948375	-1.81621	-1.40889	-0.47736	0.014465	1.45648	2.87346	-0.98995	0.982893	-0.84137	1.22372	-0.78068	-1.75885	-3.21345	1.07941	1.18987	-0.37265	-1.45698	-0.33968	-1.03675	1.86953	-0.42345	1.37444
-3.80537		2.26417	1.02535	-3.29909	-3.49367		3.2538		6.28688	-0.64696	-2.81742	2.60627	1.83601	1.87863	0.119486	1.00412	-0.0576	-0.49073	0.519837	0.511421	-1.09574	1.00645	0.640178
0.465185	2.69004		-0.7719	6.5339	-5.39891	2.77045	-1.69261		3.4265	-0.78914		1.22244	2.16694	0.57095	-3.12621	0.974601	2.08743	0.071087	0.553486	3.05875	-0.73355	0.04632	0.413092
3.32185	0.521179	1.1293	-2.17214	3.24982	-0.65429	0.246175	1.91594	-0.02746	-0.0613	0.846158	1.60519	-0.45001	1.73367	2.06774	0.482633	0.818162	-1.95087	1.33171	4.84096	2.02115	0.984549	0.913423	0.729685
	0.260428	2.87633	-2.17214	1.78301	-0.65429		2.80812		-1.35655	-0.94241	2.04882	-2.52672	0.727408	0.95067	-0.42035	-0.10844	-1.24258	3.53671		-3.08212	-0.05804	-2.08017	1.16991
	1.79732	-1.72084	-1.56237	2.63919	2.00805		3.97158		1.62534	1.08962	0.89722	0.594669	2.56296	1.28317	-0.49099	-2.03675	0.857187	2.90853	0.233086	2.75022	-0.37065	0.425808	0.573238
						10.8679	3.76604		-6.78682		-2.86782							0.101822	0.027134	1.57959	-0.93248	0.573293	-0.32218
						2.19494			0.000957	-0.18702	-0.20685							2.10988	1.46167	-0.22794	2.85209	1.39878	1.26726
3.65192	1.01901	1.35391	-0.31857	2.83911	-1.92206	1.60986	3.87346	0.078768	2.76722	-0.7778	0.265521	0.967828	1.84095	1.48966	0.387695	0.78597	0.295234	0.961278	0.591142	-0.88999	-0.97038	1.55974	1.0881
	1.31592	2.79337	-1.3415	1.78397	-1.69585	0.635918	1.49304		0.446575	-2.74987	0.311269	1.31721	-0.23538	1.19424	-1.15655	-1.53892	1.03141	0.98629	-1.1479	0.879163	1.53674	1.8855	0.991166
	0.005753	1.2942	-0.34623	1.02208	1.55605					-0.54487		0.091648	3.83919	0.502314	-0.08094	-0.95892	0.26777	0.346035	1.41831	2.32261	1.12631	0.198379	2.83353
-0.18754	1.11066	3.30512	0.905515	-2.35041	-4.08715				0.923999	1.59558	0.163967	1.0049	-1.3952	1.42413	0.2466	0.763149	-0.98077	0.139117	-0.87113	1.26048	0.861474	1.6939	-0.75413
-0.6085	1.1673	2.77724	1.40115	-0.23635	-3.18757	5.38956	4.80028				1.29834	-0.52552	0.151325	-0.30173	0.032461	-0.61482	1.05508		0.974487	3.63398			0.573379
1.40831	1.62299	1.80892	3.04155	-0.85994	-2.23427		5.11174			1.98412	-2.65104	2.37752	1.84297	1.6106	0.517477	1.53548	0.101961	1.16211	0.334493	0.591443	0.336722	1.51484	1.58198
0.861358		-1.40614	1.56662	-2.43344	-0.71864	-3.83657	1.67664		-0.05814	0.607748	0.528217	0.418577	2.2163	5.82583	0.842126	-0.02259	1.23537	-0.46982	4.06291	-1.27434	-0.09234	2.70289	-1.83321
0.861358		-1.40614	1.56662	-2.43344	-0.71864	2.6124	-0.65546	-2.61689	-3.56065	0.147815	-0.94305	0.418577	2.2163	5.82583	0.842126	-0.02259	1.23537	-3.81459	-3.23022	-0.85698	-1.30334	-1.0734	-1.13025
0.861442	1.62299	1.18468	3.04155	-1.05816	-1.98489	-5.03768	-0.61769		-2.65986	-0.15954	8.09269	2.40289	1.94724	1.97426	0.217655	1.45174	-0.03377	-2.66936	0.963095	0.825994	2.97762	0.486316	-0.05585
-0.91166	5.27515	0.900838	0.936225	0.692789	0.134764		3.04954	5.46676	0.233903	1.56798	-0.89456	-0.65605	-0.19094	-0.09042	-0.18372	0.779032	0.523822	-0.1234	0.868261	1.90972	0.509119	0.871613	1.66119
-1.07993		0.379127		0.431971	-2.29836	1.93178		3.34288	2.98676	-1.65412	-0.12257	0.611762	1.22918	1.07776	-0.41324	-1.43727	0.177491	3.96371	0.679115	0.873607	2.35987	-0.25941	0.266838
	-0.15596	2.02638		2.97181	3.4599			10.3252	-5.71025	2.45886	3.29919	2.63886	-0.3477	0.470761	-0.18112	-0.61482	-0.63772	-0.11229	1.28923	1.92439	1.08513	0.677582	1.01803
0.85235	0.73819	2.78768		0.709679	2.52578		5.11174			1.98412	-2.65104	6.28113	2.60082	-0.7961	1.60329	1.23535	-0.02834	1.27907	0.246598	0.753564	2.40514	0.193108	0.834811
1.75896	-0.25592	0.635385		0.743075	0.29736	3.4983	1.20626			-1.151	-0.01106	5.72798	1.31235	-0.78374	1.05756	0.743546	0.110806	0.412608	2.77318	-1.97496	4.02876	1.45874	-2.0928
1.14208	-1.10521	0.751614		0.847106	1.37786	2.20745	0.709009	3.85378	2.3697	-3.36973	-2.23322	1.10231	2.14151	0.027329	0.857409	0.127912	0.639623	-3.81459	-3.23022	5.01143	-2.4537	-1.0734	-2.40545
-1.74224	0.627694			-0.96294	1.48085	0.447701		9.16905	4.62654	-4.05595	1.34533	1.21992	0.85445	2.33545	-0.13106	0.923272	0.07824	3.08209	2.84136	-1.58623	0.696872	-0.36143	1.56963
				1.42832		-6.48166	2.54459	-1.01329	2.1579	2.46075	2.25061	-0.06388		2.37181	-2.89543			0.522746	0.609742	2.6045	2.31688	-0.43069	1.0905
2.66638	3.77049		-0.42062	1.00993	-1.8186	0.408532			1.11099		-1.834	-0.03665	1.61851	2.08855	-0.30995	-1.10153	-1.19818	3.32867	2.63114	2.19829	0.977172	-0.56893	0.363558
-0.21572	0.462767	1.27025	-2.45733	-0.53644	0.062076	0.994942	0.420915	0.838905	1.47202	-0.09352	-0.27635	0.59415	1.02887	1.73132	1.28208	0.771039	0.180498	1.98376	3.14504	1.82929	0.432867	0.766594	0.65452
-0.19869			-4.49916	0.577239	-0.53989							3.94551	0.922845		-0.23447	-2.73457	0.523079	0.804173	0.723044	5.06181	-0.03903	-0.33858	-0.05626
						-3.92881	1.06911	0.135699		0.775363	1.24936							0.412458	1.2557	-0.75182	0.988125	-0.68678	0.4724
-1.38358	-0.35667	5.52689		3.79728	3.03129				4.20786		-0.36538	5.6382	1.92812	2.07913	0.656393	0.145868	0.938545		2.41663	0.723052	1.22089		0.216799
-0.7359	-2.44324			2.76954	1.8741						5.94668	2.74107	3.01529	2.67936	-0.41354	0.821425	0.340802	1.45587	2.29351	1.12271	0.326598	1.09497	1.2316
4.78392	2.42466			0.092988	-1.04426		1.29075	2.94116	4.7119	2.70814	0.310951	3.86321	1.70766	3.31516	0.117446	0.513679	0.798668	1.93154	1.02348	-0.64746	-2.37649	1.96041	1.13579
	2.77063			0.082082	-1.53155	0.945822	2.00063	2.29521	-0.84127	-1.51301	-0.11076	3.65543	2.06038	2.01005	-0.0245	0.564094	1.35116	-1.78224	0.814518	0.66155	-2.20989	2.65588	-1.0443
0.217998	-1.33993	0.374993	-2.70646	-0.6367	1.28317		-0.51757			-0.83138	0.611964	-0.83372	0.441061	0.99972	0.031398	0.729038	2.29767	3.40329	2.18683	2.70815	1.27069	1.24206	0.404756
0.186573	-1.34188	0.357294	-2.70738	-0.63186	1.28798	2.82389	0.485199	2.9216		-3.95039	-1.74043	-1.01855	0.379704	1.05754	0.163568	0.7417	2.36889	-1.10095	-1.80291	-0.04532	2.38356	-1.23765	-1.30605
			0.937457	0.05676	1.23979	0.647766	2.70624				-0.5861	-1.49785	4.3775	-1.57536	2.4265		0.44287	2.69794	3.54229	4.23887	0.853353	-0.52069	1.49056
					0.81622	4.74245	2.5436	-3.31999	-1.71765	-0.33766	-0.09685		2.28812	0.072345	-0.02424	-1.37768	-0.79896	-0.47588	1.79519	2.24674	0.981127	1.74291	-0.39985
						3.13479	3.10638	1.52921	2.13699	1.17576	0.837682							2.00554	1.21226	4.70992	-1.88962	-0.00627	0.806113
-3.17286	-1.25818	3.94182		1.19616	0.289853	2.25586	1.11742	1.83834	-0.01973	0.939934	-0.75638	3.93739	2.23052	1.6278	0.850437	0.718787	-0.18926	4.22526	0.048185	4.51044	-2.26904	0.809386	1.53369
4.78392	2.42466			0.092988	-1.04426	1.47696	-1.32465	1.64904	1.83346	-0.20981	-1.31573	3.86321	1.70766	3.31516	0.117446	0.513679	0.798668	-0.6917	-4.09484	2.32878	-4.75239	-2.29552	-1.52546
	2.77063			0.082082	-1.53155	5.45669		-1.97894	2.19668	0.621155	0.909977	3.65543	2.06038	2.01005	-0.0245	0.564094	1.35116	0.876462	0.656701	0.56613	-0.70676	-0.25238	-0.63864
0.217998	-1.33993	0.374993	-2.70646	-0.6367	1.28317	1.06849	2.79654	0.389313	-0.83257	0.732303	1.76143	-0.70471	0.441061	0.99972	0.031398	0.729038	2.29767	1.6817	0.172296	1.14897	-0.08989	0.407597	0.139865
0.207994	-1.34544	0.361175	-2.70829	-0.62679	1.29895	0.731492					-3.89338	-0.9498	0.371408	1.09318	0.139446	0.764588	2.2889	3.36023	-0.65527	0.154443	1.05886	0.873883	0.208402
			0.937457	0.05676	1.23979	0.928846	2.87346		0.488799	2.38268	0.694169	-1.49785	4.3775	-1.57536	2.4265		0.44287	3.22782	0.367688	2.03373	2.23443	0.628577	0.36509
					0.81622	2.74651	-1.05639	4.96079	-0.42097	-2.29143	-0.3614		2.28812	0.072345	-0.02424	-1.37768	-0.79896	0.605101	2.76257	-0.75509	2.65547	0.60023	1.31957
2.40486	5.45192	-3.47981	7.41585	-4.10255	-0.01952							2.47863	2.44394	1.90427	-0.48533	-0.75828	-0.82711	0.889171	0.920927	3.33765	0.703447	1.37041	0.303038
4.1311	0.842057	-1.44923	-1.08379	1.87514	2.05922		3.63979		0.492271	1.42005	-0.82232	1.30819	0.532947	1.52092	0.35671	0.534732	1.83193	0.32882	-1.41036	1.62784	0.584873	0.933753	-0.37635
-1.54711	3.65953	2.23385	1.21983	-2.55012	-2.09236		0.810577	1.22906	-0.03608	1.77577	-0.35297	2.77738	-0.41648	-0.40809	1.9024	1.55502	0.278841		1.93188	0.046344		0.712108	0.891394
-1.50899	0.205343	-0.35222		1.77922	-0.24375	-3.24497	3.15042		0.150228	0.182688	-1.67772	2.86337	-3.93335	4.31031	1.06008	-2.09175	-0.15668	0.452013	0.750233	0.790933	1.43313	1.50497	-0.20357
					1.23979	1.01329	0.721451	2.06742	-1.38497	-0.44828	0.97671							3.34231	1.89964	0.922709	0.824982	0.130472	-0.23535
-1.33399	1.92141	4.58685	-0.76301	0.263342	-0.88044	1.49726	1.49621	1.91197	0.408044	-0.34752	0.942021	1.82092	0.63831	0.047146	-0.20186	-0.2879	0.1976	-0.03284	0.093126	-4.26161	0.163031	-0.97109	2.0143
-0.48213	1.75455	2.79278	-0.68756	0.280036	-0.59954		1.90543	0.238989	1.47071	1.77577	0.748528	1.79303	0.48788	0.048296	-0.09999	-0.2703	0.234783	0.6563	-0.79727	1.15945	1.59748	0.456624	0.800074
-1.96264	0.429551		-0.17652	0.87367	0.517071	-3.92881	1.12651	6.16197	0.505629	2.37245	0.380494	1.29594	0.749635	1.71816	-0.83958	0.344376	-0.52052	-0.08957	2.47877	1.68343	-0.18918	0.942385	0.441668
4.52975	4.25391	-5.11353	0.259929	0.581191	0.111993		4.16378		0.861711	-0.58238	2.72954	0.134252	2.52271	1.38575	-0.53245	0.488215	0.136664	2.43921	0.682243	0.478029	0.464696	0.056583	1.02918
4.46943	0.005753	1.63108	-0.54372	-3.30027	-0.15824	-5.10554				2.50488	0.385158	0.109043	2.70545	0.614318	-0.90274	-1.47177	-1.47192	2.01493	1.72142	3.83826	0.806555	1.23148	-0.86929
3.46819	-0.09624	-0.21079	-3.01591	-0.07994	-2.21717						-1.0616	2.18066	2.5881	3.40853	-2.1499	-1.68932	-1.63867	2.24745	1.09995	-0.15408	1.05468	-0.89748	1.0568
-4.62825	-2.90742	-3.13377	-2.51131	-3.68229	-1.37308		0.019851			0.792597	-4.20393		-1.66553	-2.73879	-3.41327	-3.88035	-2.0891	4.98806	0.392077	1.32735	1.43537	0.597573	0.005231
0.130911	2.67065	-1.2838	-0.62896	0.995218	2.36934		4.08261			1.08079	0.599283	-1.62496	1.0661	3.76903	2.97842	0.154066	0.119712	2.13239	1.28297	5.26189	0.707063	0.606808	-0.49627
-1.70761	1.80864	3.49726	2.53145	-0.62492	1.31293	3.48847			3.34761	3.57115	-1.12017	-0.81797	0.050399	1.95857	0.793218	-0.61894	0.651671	-1.99786	-2.47705	-0.67514	-1.7226	-0.90093	-0.96023
3.14921	1.88682	3.44934	2.06923	0.497772	2.3605			4.31298	2.41733	2.29519	-5.64636	-0.72527	0.184778	2.45246	0.983944	-1.17457	0.61051	2.50355	0.210033	-1.23281	1.10288	0.958457	0.501215
			-0.03468	0.837637	2.18813	0.488758	4.56228	4.37742	-1.8402	-0.95908	0.566467	-1.43272	3.24502	0.475527	-1.40791	-1.10649	-0.19237	-0.6273	2.5157	3.48296	-1.57605	0.565426	0.269843
0.914856	1.71228	1.1091	-0.71024	0.0227	0.223466		3.63836			0.585021	0.535817	0.853924	0.911853	2.8166	0.319682	0.91675	0.176698	1.46562	-1.3436	1.22632	-0.24907	0.266695	0.973852
4.95105		0.512911	-2.28046	0.475066	-1.65642		-0.21229		-1.62255	0.476595	-4.19441	-2.16897	0.78158	-0.31901	-3.05002	0.14989	0.087463	-1.11934	3.47361		1.73392	1.81339	0.607641
0.884675	0.765266	2.88029	1.41583	1.46591	-0.03968	5.20767	2.89279		-0.46479	-2.45962	0.439487	-0.36842	-1.0325	1.9193	-0.57391	0.441119	0.401817	1.15783	1.85249	1.28456	-0.07467	1.82659	1.06119
3.51356	3.29179	2.63244	-0.92431	-2.8363	0.140399	-0.15597	2.9529		-1.49199	-0.74758	-0.59631	0.451053	-0.40383	-2.50051	0.429546	0.336698	0.450876	-0.08868	0.89357	1.56638	1.93044	1.39161	2.09606
0.088542	-0.87263	0.060532	-0.243	-1.36685	0.813706	2.19494	-1.46332		-0.09096	0.514097	-0.21461	0.637325	0.577466	1.36599	1.07708	0.299071	0.701835	0.438585	1.38005	2.13145	-0.05416	0.955977	0.710771
-0.04487	0.698526	0.08447	0.775154	0.492606	0.581397			4.3158	2.42649	2.29707		0.644557	0.02123	0.57363	0.387123	0.194038	0.411922	0.752007	0.082679	2.28816	-0.31766	-1.19292	1.68124
0.005776	0.619881	0.158866	0.615579	0.349106	0.340383	11.1307	4.02173		-6.67395		-2.83964	0.64408	-0.10277	0.26851	0.489222	0.206455	0.492414	1.4626	-1.36577	0.56532	0.631378	1.64935	0.366379
0.415021	0.532992	-0.00661	0.640392	0.567374	0.720063		-5.23805					2.89396	-0.46986	2.24722	-1.81054	-2.78051	0.920796	0.63932	0.641257	1.22632	0.249467	-0.01871	0.681551
	0.990768	1.77333	-1.16735		2.11886	0.528968	-0.31676	3.28525	-0.36972	0.510554	1.67268		5.56192	-0.19742	0.327847	0.484476		-0.1107	2.36503	0.67686	-1.02451	2.81331	0.39804
-1.66545	-3.59435	-1.75109	-1.05226	-1.45767	-1.86259				1.01146	-1.28789	0.865398	3.37036	2.67296	0.124567			-0.31409	1.5158	1.0531	0.583432	-0.78685	0.819026	0.774569
						0.488758	4.25466	3.97406	-0.88652	-2.35278	1.67717	1.52326	-2.72481	3.15354	0.313393	0.247972	2.29337	1.05982	2.83509	0.470893	0.347059	-0.0708	0.571985
1.82569	0.777248	5.2664			2.17009		-0.29519			-2.68021	1.28867	1.20154	0.820206	3.27934	0.716389	0.862818	3.80012	0.658267			1.30097		-0.45653
1.68629	-0.91602			0.35828	1.63694		-3.7365	-3.1448	-2.86629		-1.04606	-0.1567	-2.22545	6.41185	-1.33132	-1.07374	3.42766	2.54363	0.648458			0.754752	0.462265
-3.83657	4.63703	4.11047	0.04394	0.139643	-1.43112	2.73978	1.92298		0.515635	-3.92996	0.367996	1.67421	2.41427	1.0594	-0.05894	0.034034	-1.69357	1.70163	0.400214	1.9557	0.845128	0.77379	-0.00276
							-0.11654			1.85947	-1.87397	0.1992	-0.85076	-1.19903	0.154413	0.890719	0.974949	-5.71413	-3.54768	-5.13313	-1.737	-0.44755	-1.40406
1.94744	1.0452	2.09709	-0.12387	-1.16485	-0.87189	2.12853	1.01031	4.31463	0.579556	-1.05064	-0.95643	3.00103	0.63692	0.485691	1.14971	1.1914	0.248453	3.44133	1.50239	2.19765	1.04414	-0.51004	1.05442
-0.24713	-0.67836	-0.60175	-0.25091	-1.05091	-0.5515	0.664191	-0.58902	2.51669	-1.379	-0.02836	-1.77954	0.165417	2.19249	1.26917	1.90437	1.20795	0.959809	-0.71	1.77896	0.767929	2.13996	0.949395	1.94984
	1.7425	1.67438	-0.10401	-0.69588	-0.36665		-3.80508	0.7313		-3.11232	-1.70807	1.08486	-0.26768	-0.12581	0.138367	-0.89498	-0.3058	2.4406	2.28018	0.799105	1.37848	0.279247	-0.52993
0.57219	0.284293	0.308186	1.73135	0.547477	1.15818	1.6654		3.81698		-2.3683	0.269526		2.2538	0.908844	-1.21094	-0.77332	0.350824	0.569109	2.09329	1.60794	-0.83354	0.20196	-0.66537
2.49556	2.2828	0.695811	-0.46544	0.076681	0.361845		1.74816			-4.77233	-4.24262				1.01146		0.562331	-2.79876	6.02334		-1.28338	0.511078	0.219949
1.72866			1.16346	1.51946	0.350822		1.50347		-0.6698	-3.71717	1.46005					-1.28789		1.87733	4.35617	0.134203	0.514814	0.080477	0.413506
						1.60006	2.87346	0.010053	3.86865	0.935306	0.700075	-0.42357	-2.13654	-2.21239	0.108804	3.39629	0.19795	-3.14082	1.15414	2.00984	-1.20211	-1.74747	-1.48513
		-2.41309			-1.8191	-3.92881	1.22147	0.716174	2.55578	3.54632	1.06477	-1.32087	-0.85433	4.68192	-1.56216	-1.37295	0.329946	-2.19729	-0.22959	2.90923	-1.3306	2.38835	2.77442
1.87597	2.87346		-1.35	0.288123	1.33898	-4.92153	-2.11119				1.03533				-0.89543	0.560106		0.712772	0.838793	1.85899	0.610878	0.805347	-0.42554
	0.057406				-0.75198		0.401343	3.68751	-0.93005	-0.1939	0.355568	0.365473	0.182161	1.01203	-0.33336	-0.08214	-0.99502	0.893598	3.10183	2.0524	0.940828	0.061564	-0.03069
						0.936629	2.22166	1.31128	2.21345	-0.81476	0.777466		0.709488	-2.63548	-2.25158		0.251292	4.90082	4.50819	2.36533	0.917108	0.802283	1.45698
0.52523	0.478035	0.465081	-2.02976	1.31223	0.732983	1.61521	0.234742	5.64581		-1.34982	0.393558	0.61708	0.551043	1.12205	1.20854	4.59119	1.39712	1.80228	-0.00167	1.57334	-0.66316	-0.65263	-0.90268
						1.61521	0.234742	5.64581		1.03415	0.393558	2.2343	1.51684	-0.45373		-2.81145	2.60019	2.7839	1.80842	2.78768	0.797652	-0.56515	0.179989
-0.37717	-0.03642	1.49065	5.90064	2.37436	2.47715	1.17545	3.8139	2.08682	0.068145	-1.6086	0.840046	0.920194	0.469564	2.46968	2.82353	-0.16437	0.204863	-0.89199	2.07887	1.50704	-0.22935	2.01493	-0.79591
0.295697	1.29445	-0.67612	1.74842				0.309993	1.67438	0.274499	1.08142	-0.92749	-1.38237	3.93187			2.29707	-0.15168	2.7235	2.07887	1.50704	0.919964	0.517361	-0.14678
0.556531	6.74275	3.11439	1.91159	2.42226	-0.7076	0.945822	2.00063	2.29521	-1.15863	-1.51301	-0.17595	-0.83813	-3.13667	-1.06812	-0.72515	0.274824	0.161704	2.26464	0.128883	2.13859	-0.47224	0.763484	0.504968
			-0.15847			0.493903	0.752407	1.17501	-0.73889	-0.7318	-0.13656	0.967971	0.696005	-1.05316	-1.12015	-1.09104	-0.69914	1.56347	1.46778	-0.10085	0.856059	1.48535	0.824409
-4.25339	-3.77601	-4.30603	-2.17665	-2.94677	-1.61826	0.348087	0.078454	-0.08351	1.28638	0.949628	0.907093	1.05327	0.579553	1.1118	0.243018	0.365538	0.455177	-0.19657	-0.30568	-0.38543	-0.19352	0.347995	0.006181
	0.326198	-2.22948	-0.91517	-0.20855	-0.57489	0.096664	-0.16069	-0.35086	-0.26954	0.454476	0.210256	0.029513	0.071204	0.125465	-0.10816	0.415409	-0.21344	0.12765	1.2288	0.685918	0.649759	0.153949	0.310864
1.77697	1.80577	2.05346	-0.92154	-0.05685	0.261173	0.341636	0.165658	-0.06136	1.2309	0.915024	0.833992	0.487645	0.300153	-0.01419	-0.05466	0.806386	-0.06109		-0.06812				-0.3007
1.52527	0.390409	-0.47056	1.00896	-0.30958	0.439709	0.519444	1.12121	0.726441	-0.16339	-1.05913	-0.62356	0.198116	0.392421	-0.03278	-0.656	-0.00196	0.2025	3.05963	0.858923	-0.94935	0.783098	0.410602	0.7581
0.35558	0.464422	0.558754	0.092418	-0.49921	-0.04207	0.133093	-0.18647	-0.52724	1.77906	1.09416	0.906348	0.049972	0.156539	1.45181	0.51668	0.106946	0.368928	-0.07826	-0.50057	-0.5724	-0.35732	0.388627	-0.04893
1.41666	0.270243	0.029409	1.74147	0.285249	0.585957	0.093694	-0.22803	-0.46835	-0.28437	0.490709	0.208289		-0.9788	-1.48644	-1.08091	-1.19669	-1.67384	1.02789	0.147966	-0.12114	0.466629	-0.01824	0.262769
0.947844	0.419162	0.489863	-0.0579	-0.15025	0.103226	-0.01219	-0.20712	-0.46912	-0.30825	0.521533	0.201246	1.12365	0.511952	0.7772	0.774304	0.252548	0.234957	-0.18963	-0.4076	-0.49659	-0.3515	0.435976	-0.01945
-0.08658	-11.2109	8.16905	-4.9234	-5.29833	0.969077	0.125342	-0.07216	-0.36548	-0.23905	0.516334	0.279065	1.70865	0.433096	0.698293	0.562448	0.171419	1.06499	4.43787	2.72786	-0.66567	5.77903	1.45504	1.71584
1.56598	1.31441	1.59945	-0.09305	0.30915	0.250514	0.498245	0.705684	0.206207	0.617779	0.562768	0.531361	1.04827	0.434352	0.767782	-1.45273	-0.29674	0.473092	0.321293	0.348701	0.216232	0.535181	0.251933	0.364598
1.3887	1.37396	0.169097	-1.18364	-0.0749	0.476512	0.236757	0.148737	0.505523	-0.0941	-0.43601	-0.31623	2.28525	0.243757	2.14457	0.835225	-0.49444	0.13512	-0.54923	0.515803	0.998468	0.457579	0.086266	0.406467
1.40468	0.689068	-0.21554	-0.39165	-0.65046	0.297381	0.264107	0.105908	-0.04959	1.31996	1.01041	0.912204	3.17251	-2.03101	3.0809	3.2026	2.35406	1.09624	-0.905	-1.54631	-0.03869	1.27449	0.914601	0.861939
	-0.94753			1.45638			1.22138				0.683897	-2.30893	2.37822	-0.31134	-0.22357	0.356398	1.79987	0.435072	-0.07443	-0.34284	0.088592	0.283545	0.248409
1.59525		3.35245	3.26077			-0.04972	0.142587	-0.23221	0.106851	0.386471	0.222082	1.08079	2.67448	1.60706	-0.12753	0.283353	0.172329	-0.37881	-0.16593	0.707994	-0.02151	-0.37882	-0.11068
				1.19885	-1.17969	0.089956	0.051357	-0.23447	0.999379	0.581432	0.499229	1.46903	2.61436	4.06753	-0.87212	-2.41624	0.164193	-0.18335	0.077086	-0.04644	-0.26849	0.102609	-0.01585
0.278294	0.702219	1.68903	-0.6831	0.911525	-0.1198	0.244563	0.013452	-0.16326	0.831559	0.815968	0.740316	-3.38879	1.79437	-0.82812	2.01146	2.29707	0.903363	2.24139	-1.48777	0.464576	0.316017	0.03586	0.189367
	0.08388	1.53177		1.15904	3.84648	0.228028	0.060493	-0.07616	0.777687	0.675646	0.603554	-6.35966	2.81311	0.406344	-0.30531	-0.94464	-0.26288	0.632615	0.061612	0.316194	0.444405	0.235839	0.159537
					1.93579	0.190265	0.031622	-0.13166	0.736675	0.632395	0.571203		-0.07195	-2.98013		0.318473	-0.4942	-0.36608	0.630128	4.11518	-0.28151	-1.33221	3.7946
						0.173998	-0.00884	-0.29586	1.3602	1.02322	0.898768	0.729565	-0.34295	2.56235	0.649963	1.72922	-1.42504	2.01126	-0.07354	0.500367	-2.90278	-0.08473	1.35081
					2.93579	-0.17301	0.021662	-0.21371	-0.17323	0.121914	0.023466	1.39997	1.05509	-0.68491	-0.72066	-1.35411	-1.3153	-0.06977	0.713888	0.635698	0.409546	0.053017	0.275485
0.345276	7.48401	-0.21539		-0.71921	-1.37216	0.017806	0.775538	0.306041	1.84186	1.33857	1.41162	2.46661	3.32382	2.01787	-0.18417	-2.05624	2.4456	-0.35423	-0.3848	-0.25692	0.013373	0.296969	0.410747
	2.48896	-0.77126	-0.4614	1.24656	1.34341		1.32567	-0.71714	5.36219	-3.54269	-4.80503	1.11174	0.490483	1.46491	0.545084	0.171666	0.538995	-0.50352	-0.65267	-0.75441	-0.47121	0.532346	-0.02159
1.43172	1.19227	2.29046	3.92923	2.30334	-3.67348	0.151108	-0.01403	-0.32203	1.5312	1.18349	1.03518	0.329436	4.07642	-1.5006	-0.59402	-0.2522	1.15821	0.253259	1.71873	1.01987	1.91192	0.557985	-0.16057
2.0662	0.738482	-0.63407	-0.02144	0.500923	-0.19289	-0.08214	0.254907	0.245827	0.272824	0.07589	0.204523	0.855616	-0.27278	3.63001	0.049567	-1.73681	0.728195	1.39059	4.24251	-0.11921	0.625907		0.511948
		6.37241	1.40086	-1.67047	-6.15199	0.185455	-0.44742	-0.30732	-0.04751	-0.43825	0.092415	-0.80424	-0.25261	1.94403	-0.43814	-1.57766	-0.00365	-1.88641	2.59902	5.48179	-0.52155	0.307529	-1.09239
1.12693	-0.5331	0.04374	-2.91272		1.89358	0.147071	-0.24964	-0.53919	-0.42798	0.574402	0.402556	-0.53066	3.18785	0.039905	1.50102	-0.15168	-0.79953	1.41294	2.88427	1.98668	0.117947	-0.08543	1.13529
1.12693	2.05873	0.04374	-2.91272		1.76787						-0.17755	-1.59829	3.91197	2.43587	-0.87375	-0.24678	-2.98494	-1.7043	1.03142		1.89898	-1.64466	-1.77328
-0.26229	1.57143	0.917296	0.082646	0.422576	-1.78173	-0.54728	-0.77208	-2.35256	1.09235	0.462547	-2.95929	0.482991	-0.32675	-1.04945	0.866001	2.56168	0.430818	0.557902	0.240086	1.15465	2.70802	0.374982	0.946783
1.05539		-4.9651	0.192898	-2.09138		1.45375	0.980295	0.845134	-0.81502	0.20914	0.945935		-0.44664	-3.41309		1.71211	-0.64918	1.06558	-0.26245	1.17984	0.708141	0.219281	0.921897
0.037275	-0.70356	0.20329	-0.54769	0.41621	-0.01878	1.06735		-3.09978	-0.01166	-0.7198	1.49865	-1.52408	1.26106	2.60794	-0.16977	-1.09078	-1.73992	3.49469	2.18405	3.35753	0.736257	0.346812	-0.6053
								-5.87252	2.20066	-2.0675		-1.87814	-1.54617		-1.57351		0.102902	1.90858	1.70739	2.63857	0.592913	1.48778	0.755188
			0.734616	1.68121	-0.8124	1.84238	0.513105	9.26216	2.56199	2.03682	-0.02145	-0.91278	0.810775	0.864963	0.279119	0.029514	0.36076	0.413471	2.02728	1.02058	0.152782	0.599823	-0.92034
	-9.57344	0.637361	2.10017	0.272646	1.6835	1.92081	1.33484	0.163293	-0.43981	0.859763	-0.3876	-1.05917	0.812735	1.25818	0.442901	0.011038	0.235526	1.11516	0.917026	1.26378	-1.27916	-0.27236	0.047515
2.43193	0.964025	0.042683	-0.30543	0.141311	0.251361	2.21484	0.184172	4.31463	-0.55163	-1.2176	-2.71826		-2.39005		-0.74343	2.03404	0.765862	-0.1174	-0.24381	2.75732		-0.35828	-0.57027
1.85085	0.964025	0.473121	-0.30543	0.141311	0.32618	2.12534	2.05651	0.611736	0.711349	-0.79405	0.999136	-1.51722	0.104713	-0.23338	-3.22559	-1.8967	-1.62174	1.46302	2.68298	2.81842	1.6151	-0.15698	0.197317
					1.83626	3.58255	0.086955	4.02351	1.0642	-1.10788	0.474941	-2.38352	2.05741		0.426497	1.61355	0.354261	1.86843	0.464316	-0.22157	2.03969	1.30503	1.40768
-0.26821		-0.54182	-3.6179	-4.04278	-1.21992	2.43917				0.650436		0.3397	0.221333	-0.92479	0.631715	-0.05511	0.274674	0.950192	0.139419	1.55982	2.67379	0.551609	1.29635
0.99251	1.28038	0.797403	0.083765	-0.12398	-0.00052				2.60669	1.04585	-0.55853	2.60777	1.12597	2.30417	-2.14801	-0.17901	2.64672	1.44403	1.52527	0.111861	1.37937	0.389417	0.762014
-0.26176	1.00845	0.432962	0.436496	0.539066	0.443293	0.962465		4.25934	2.34125		0.72862	2.69356	-0.28899	1.56229	-1.97414	-0.74844	-0.07235	0.372441	-0.98131	2.6949	0.388577	2.5815	3.2774
-0.6608	5.64861	-3.68795	2.35424	-1.05547	0.736858	-0.15597	-1.22422		-1.9316	-0.06996	1.28533	-1.79812	-4.87043			-1.2127	2.24741	-0.95354	1.31756	1.92503	-0.4203	0.606826	2.06131
-2.4519		3.39235	-3.20816	3.24349	1.35145	1.92258		3.35245	3.26077		-0.01668	2.11313	0.314777	0.673251	-0.87571	1.18421	0.455075		-3.50915	-3.2976	-2.11368	-2.57165	0.049101
	-1.1217			0.712108	-4.98009	-0.42419				0.032858	1.5603		-1.21528	-0.45358	-0.92626	1.57131	0.913936		0.280128	0.031229	-1.17786	1.24197	1.22196
2.22429	2.68198	-2.18146	-1.75819	-4.59427	-0.85775					-1.40878		-0.01089	-2.21553	-0.81418	1.88272	-0.48099	0.66121	-2.2893	-2.59193	-2.51115	-1.92121	-2.03519	-2.03526
	2.84164		-1.00057	-6.43265	-0.48008	5.22155	6.77348	-6.73362		-2.21812	1.66162	-0.32382	2.23386	3.48588	-1.58344	-0.38797	1.3413	1.72969	1.80175	0.567307	1.84129	0.583585	0.440281
4.95706	1.66872	0.978564	0.096464	3.47675	-2.34152	2.56739	-1.14829			1.15571		2.73817	2.30027	2.374	-1.53375	-0.51692	1.291	1.40434	1.99812	2.87827	-0.96718	3.56475	0.275411
3.7607	5.53207	-0.72242	1.6551	1.77046	-1.9067	-5.48566				0.959115		1.95055	0.806418	0.99376	1.85985	-1.13325	0.34991	1.40434	1.99812	2.87827	-0.96718	1.62723	0.275411
2.61679	3.87679	-1.41702	2.11257	-2.3601	0.157245	-1.08457	-3.37533	-2.63424	-3.37016	-3.40383	-3.29068	-2.37173	2.31527	0.923197	-1.36445	1.70266	-1.22502	1.51617	2.76356	2.12282	1.31855	-0.06851	-0.59305
6.52988	2.32177	4.54498	-0.70147	1.68848	-0.09364	1.93178	0.0097		-0.47988	-2.77222	0.452682	-1.8898	-0.24413	-2.15178	3.46334	-3.75649	-3.35076	2.65834	1.62326	0.604837	-0.9074	-0.25687	1.89563
	0.012806	3.94383				2.68885	2.87346		-1.87719	1.22033	-1.14624			2.41208		2.67856	0.910757	-1.64822	0.932981	2.50304	-3.59765	-1.00408	-1.69137
	-4.42389	1.89073		-0.32396	0.895756	2.68885	2.87346		-1.87719	1.22033	-1.14624	-0.24702	-2.27611	0.605687	-0.26898	-1.48528	-0.19369	3.29687	3.27765	-1.97496	3.47808	2.14806	-1.76029
							0.83681	0.733917	2.24224	1.89913	-0.06418	-0.03853	1.39555	2.1679	-1.54304	-1.1073	-0.51423		1.49797	-0.36676	1.19267	1.04933	1.84672
				-5.76238	1.90206			4.3158	2.42649	2.03404		0.031511	2.07801	0.890842	0.775175	1.25551	1.39393	0.63932	-1.3436	1.22632	-0.24907	-0.01871	0.973852
	-0.29182			-1.89697	3.14695	2.43917			-2.16716	0.668513		0.863378	-3.06059	-0.66649	1.07201	0.147684	-0.71617	-3.89094	2.1831	1.32056	3.27123	0.637754	-1.74239
2.04703	1.04994	0.637883	-0.75535	-2.31773	-2.18987			10.017	-7.63875	2.1929	6.54462					0.059271	1.43329	3.10944	2.8106	0.253649	1.25364	1.31266	0.391968
	3.91441	-0.73502		-0.46287		2.10547	3.16754		0.126102	-1.1155	-0.11521	-0.6392	-0.93639	-0.43956		-2.12181	3.23053	1.12169	-1.4399	1.48605	2.09781	1.09244	2.16018
			1.42649					4.3158	2.42649			0.863378	0.460254	-1.55475	1.41668	-1.97425	-0.89185	2.69247	1.10722	2.62571	-2.52093	0.888289	0.502591
		-0.92766			2.61405				1.56669	-2.79392						-0.48171	1.43329		3.14559	-0.01193	0.873958	0.404619	2.98201
	3.54445	1.51291		1.69008			1.12779	1.67438	-0.10401	0.589524	-0.92749					-0.48171	1.43329	0.309042	1.48758	-0.75426	-0.92818	0.930012	1.21168
									-3.12641	-0.25506	0.553882	0.806801	0.092555	1.46235	0.52552	-0.04282	-0.14214	0.716299	0.817869	0.142087	1.72994	-0.95721	1.35705
										0.748932	1.42556	2.20224	1.19013	1.42164	-1.62415	-0.2336	-0.18709	2.26532	0.725423		3.46639	1.13003	-1.37362
1.25271	-1.41094	0.165841	-0.59538	0.086468	0.188			4.30017			-0.45653	0.343671	-0.36593	3.88156	-4.00671	-1.42901	0.715362	1.32686	0.466	1.16334	-0.10412	0.227242	0.126872
	-1.21298	0.620003	-0.57188	0.270585			4.16378		1.38573	-0.51496	1.37416	2.07287	0.942081	0.554577	-0.17959	0.521241	0.240272	1.27176	0.648245	0.910905	-0.74106	0.438502	-0.8094
		0.298479		2.67741	-0.72788	2.76796		2.98709	1.20082	-0.23837	-2.14011	2.03328	0.450503	1.50025	0.775508	2.36565	1.49574						2.52075
1.41178	0.305928	1.58002	0.076829	-0.28171	-0.12276			-1.52308				1.31577	0.663717	0.164024	3.24337	0.828841	2.39993	0.683451	0.117891	0.153514	-0.39857	0.044544	0.035554
3.10699	5.49423		3.31	3.50792	0.558737	1.14481	0.948154	6.26978	-0.81723	-2.16657	-0.29607		-0.09484	-0.53897	0.36543	-0.0079	-0.34961	0.000732	-0.56254	-0.65947	-0.2463	0.185615	0.040749
6.37395	4.43772	-4.19783	2.69403	-0.35828	4.57451							0.250609	-0.70273			-0.42509	-1.36538				2.39407	5.9736	1.70604
				-0.87285		0.282092	0.059746	-0.19003	0.733908	0.630037	0.547126	1.62061	-5.38937	0.860524	-0.41675	1.25307	-0.49029	-0.90173	1.09971	2.62237	1.69437	-1.21096	1.36982
			-0.22558								-1.9711	1.73512	1.50061	1.68201	-1.97159	-1.25919	0.35629	-0.94037	1.11653	-4.66943	0.735583	-1.52588	0.964063
	6.67168	-4.72883		-0.9869	0.963238	0.157615	-1.67326	1.64213		-1.26146	-0.00645	1.00324	0.585203	2.60855	-2.78884	0.826915	-0.0243	0.376068	3.14331	3.26927	-0.18386	0.929651	0.906894
	8.14625	2.1926		-4.64164	3.00477	4.55873			-2.84652	0.475066	-1.39304	0.917697	1.81122	2.70608	-0.18079	0.595216	-1.46851	-0.62211	2.0889	2.29631	1.44664	-1.36321	0.542568
	3.3792	3.66614		-2.61556	-0.71909	2.44146	2.36484		-2.22024	-0.36739	-1.3288	-0.68471	0.76591	0.300302	-0.15838	-0.42604	-0.48217	-0.13528	4.7039	3.85199	-0.93119	-0.89295	-1.41262
		0.894485			-1.5824	1.82006	4.34756	7.38258	-3.51255	0.846958	-1.74761	0.65616	1.1796	-0.01963	0.270038	-0.22024	-0.13991	3.03986		0.657298	-1.5735	1.03404	1.93579
2.05967	1.10112	1.99879	-0.48742	1.00706	-0.66067	1.2461	-0.85248		2.03576	-0.55291	-0.14185	-0.04861	0.418637	0.738554	-0.00817	0.021266	0.069047	1.30688	-0.01486	1.40402	2.29919	-1.12318	0.14823
4.65703	0.226572	4.12062	1.33246	-0.14161	0.159521		-0.06812		1.64889		-0.23413		-0.72443	2.63355	0.8341	-0.51358	0.576918		0.294451		-0.57351	0.449075	-0.20717
2.19669	-1.03124	2.07195	1.0184	-0.03092	0.36916	2.00666	-0.63894	3.87282	1.23391	-1.91388	-1.9272	0.733445	0.785081	0.254141	0.898323	0.512465	0.578683	0.283127	0.921273	2.32863	1.07645	3.54139	2.66278
			2.05453		0.881943					0.712108	1.35082	2.70535	0.451614	0.384232	1.03746	-0.21001	0.531332	0.622787	0.562736	3.70325	0.283632	0.787839	1.2538
0.949303				-3.37131	1.23744	1.46991	4.61926		0.777825	0.393794	1.46128	0.225278	-0.02271	0.473008	-0.20462	0.242456	1.36433	0.946065	1.72229	0.864704	1.92289	0.180933	1.05194
-1.31526			-1.64985	-0.34608	-0.77621	-0.56367	2.53151	1.12053	-0.0432	0.523937	-0.9501	0.79468	1.34803	0.957022	0.129243	-0.30207	0.412324	3.15303	0.083882	-3.56509	-3.38771	-1.82252	0.576587
2.8564	2.56247	1.16247	1.589	-1.30848	-0.41434	2.76796	-0.3829	2.98709	2.149	0.337899	-1.22597	1.52214	1.58237	0.889718	1.90362	-0.23531	-1.55686	1.46452	0.398245	1.59798	1.61384	0.305029	-0.00608
0.751828	3.07021	-0.21456	-0.64131	0.385805	1.31875						-0.4447	1.25729	0.819358	2.25456	2.59588	-4.03754	-1.34511	-7.07494	-3.48333	0.569948	-0.13704	-2.15929	-0.71509
	3.73164		-4.48939	-0.5103	-2.45232	0.698684	3.17377	4.21212	0.239163	-4.0564	-0.18161	2.95467	2.9396	1.9665	2.28586	0.703628	1.17545
	3.73403		-4.51211	-0.65579	-1.89237					-4.48152	-1.42648		1.54069	-0.38756		1.30309	0.315493	1.55233	1.00224	0.511766	2.51281	0.64776	0.901069
			0.872215	-0.73855	0.231504				-1.15847				1.06312			0.993628	-0.22104	1.72969	1.39024	2.24942	1.57529	-0.3922	1.0822
			1.01146	-0.34929	1.35082	1.93178	2.27291	4.25934	1.58624	-1.92593	0.550743	0.511249	0.826317	2.06169	-1.12182	-1.26138	0.164174		-0.34387	-0.24194	1.88142	1.6528	1.45021
						0.659778	0.285512		0.475476	-6.53407	0.557392	-0.13241	2.18799	1.76789	-0.96449	-0.43596	1.2358	0.444577	0.7735	2.03776	1.51007	-0.17299	1.07995
2.13339	3.44062	3.47369	3.21468	-1.6685	-5.45146	1.96982	1.39285	3.15661	0.649652	-1.56641	1.77832	-0.4986	3.33879	3.53292	0.673943	0.575509	-1.42503	0.483328			1.93606	0.679682
	3.44062	1.27025	-2.26938	-0.95071	-5.34905	1.1667	-0.3301	11.1691	0.081174	-7.70284	-0.157	0.607565	-0.48602	0.624266	0.644564	-1.01097	0.534349	-0.57501	-1.19741	1.72442		1.56011	0.845341
1.42176	0.504815	1.15337	1.72338	-0.73763	0.727049							-1.34405	3.27765	2.75684	0.46397	1.64016	-2.09936	-0.9563	-2.79054	1.15868	1.30844	3.5187	0.63766
3.14113	0.879719	0.284238	-0.35882	1.08661	-0.14185							0.492007	3.20029	1.12935	-1.10831	-1.70103	0.535855	2.04664	0.402822	2.73981	0.856092	-0.26934	2.2847
	-4.82302			-0.22777		2.56901	2.87346	0.944468	2.25116		2.1097	-7.33001	3.66755	-0.01435	-1.38729	-1.12661	-0.17556	1.16791	1.28747	0.694409	0.731255	2.36463	1.04967
-0.93554	0.487645	0.52047	2.86628	0.729745	-1.92482	-0.15597	-0.18617	-3.93392	-1.58712	-0.04339	-1.17116	0.736744	-0.52516	0.269912	-1.46001	0.76184	-0.87843	2.93186	2.7929	0.124753	1.25364	0.614347	0.532405
	1.02499						7.41295			3.87855	-2.19558					2.29707	0.350825	0.763207	-0.31994	0.964433	0.884727	-0.4004	1.03905
-2.11735	-0.6324	3.03849	-1.31884	-3.01504	-0.27361		1.12779	1.67438	-0.10401	0.589524	-0.92749	-0.32774	0.430813	-0.27418	0.588464	-0.53989	0.479909	1.56872	1.56992	-0.54983	0.693018	3.31437	2.62338
						-0.27312	3.54008	-3.35713	-4.31047	0.538839	1.15465	-2.23481	1.19491	-1.56509		1.83764		2.7062	-0.09756	2.04803	0.62878	1.70719	1.59732
3.20533	0.082977	0.73798	-0.41653	0.256734	0.498623			1.9468			3.96722	1.55534	0.616375	0.95464	1.85736	0.842172	1.21887	-0.74083	1.59556		1.27449	1.95311	1.45407
						-0.27312	1.67664	-3.35713	-0.64562	-0.37187	0.159694			-2.41309				0.63932	0.406426	1.22632	-1.15713	0.459337	0.51513
0.97581	0.128271	1.19137	-0.52525	0.653211	0.705492	0.488758	4.12621	1.73356	-1.8402	-0.09994	0.566467	-3.14082	0.454517	0.128137	-0.60556	-0.2147	-1.76769		-2.65309			-2.11232
								4.3158	2.42649	2.29707	2.61387				1.23385			0.908673	2.58417	-0.31355	-0.08426	0.732987	0.450459
	5.11174			-0.79513	-4.56853					-3.2619	-3.36342	1.74873	-0.14854	-1.616	0.436232	-0.64942	-0.95016	5.11084	0.678405	1.09951	1.8165	-0.86539	1.18876
						-1.92079			-11.3784	-3.07957	-3.29545	0.662011	1.94075	2.62263	0.052187	0.184692	0.223091	2.18004	0.844092	0.712432	0.768663	-0.64375	0.941155
3.4698	-2.4725	-1.12697	-2.33205	-1.45204	0.295125	-0.27312	3.51622	-3.35713	-4.4148	-0.21791	0.630881	0.931872	0.447968	-0.29569	1.29777	-0.47127	1.48241			4.45728	0.68953	1.03834	-0.08619
3.12277	1.90678	0.184194	0.665628	-0.46686	1.0108	-0.41421	1.56761		-1.02333	0.452785	-0.01646	-2.77576	-2.05019	-2.46322	-2.87539	-2.06048	-0.86886	-0.30573	3.61139	-0.20664	-2.0878	-1.71771	-0.15045
				1.26995	2.30376							1.70163	0.400214	1.9557	0.845128	0.77379	-0.00276	0.225199	0.274876	4.00034	0.974448	0.323188	2.37239
-4.51166	-5.97021	-4.71299	-2.63763	-2.01371	-3.03287			0.7313	-0.75408	-0.60982	-1.59403	1.42671	0.464107	2.07222	0.375942	-0.19205	1.32161	0.845184	1.14019	-1.3886	-1.33921	0.276004	0.639782
	-0.29519			-2.68021	1.28867	0.559386		3.31767	1.82778	-5.45222	-4.06921			2.83484		1.39018	1.93579	2.02716	1.18685	0.357215	-1.80458	-0.45521	1.43026
			-0.45452	1.32003	1.38732	1.42366	-0.15562	3.05992	-0.9822	0.588251	-1.03771	1.46562	-2.87548	0.294732	0.689521	0.923616	0.467644	1.89995	1.61594	1.14443	0.891058	0.356105	0.626572
	0.931873					5.22155	1.54743		-0.66239	-0.08308	0.960624	0.337841	3.22414	1.5091	0.277702	0.501245	0.234976	3.50495	-0.91488	-0.27921	1.95127	0.925394	0.351243
	0.62376		2.01146	-0.45782	0.557272	1.97829	1.62216	0.412402	0.064108	0.065909	0.110524		1.93188					2.70063	1.21226	4.91674	-1.63367	0.194567	0.474112
2.5081	3.61043	1.07877	-0.7511		-0.08697	1.91831	-0.8415		0.477069	-1.22832	0.359427	0.1992	-0.85076	-1.19903	0.154413	0.890719	0.974949
			1.01146	0.712108	0.93579	0.647766	2.70624				-0.41709	0.868528	1.42119	1.01915	-1.15413	-0.5008	-0.22133	0.523121	-0.1577	0.452876	-0.07738	0.135983	0.061105
-0.24713	-0.67836	-0.60175	-0.25091	-1.05091	-0.5515	-1.50499						0.59194	0.641095	1.66783	-0.0837	-0.57477	-0.94874	0.633399	-0.12656	0.229804	-0.07862	0.090055	0.040271
-0.11594	-1.13471	2.32352	2.35696	0.303208	0.163475	0.132986	0.00966	-0.27866	1.40522	1.09544	0.990229	-1.91375	2.40318	-0.27558	-0.96582	-0.43085	0.628361		3.66884	1.53444		0.712108	-2.36277
0.204271	0.346919	-0.30617	-0.21094	-0.69597	0.046492					1.29707								4.4213	-3.74922			-0.45781
-3.54081	-0.23805	4.07877	0.426487	0.297073	-1.15167							2.94148	0.244336	1.03395	2.86275	1.257	2.45172
						4.09307	-2.99413				-5.8971							-0.57393	-0.89343	0.611436	-0.19847	0.388983	0.225194
0.949237	0.660514	1.12944	0.125914	-0.05746	0.016347		3.47193			2.11421	-0.6385										-0.30491	3.7255	0.446023
						0.032662	-0.30517	-0.62783	1.11837	0.953123	0.810258	2.73381	2.31587	1.49205	0.665013	-0.65046	0.568015	-0.18943	0.367375	2.12441	1.6803	0.345334	-0.74607
						2.63377	1.56286	4.36525	-0.318	1.78339	0.38035				2.47803	0.933767	-1.75486	0.373717	0.685258	2.60498	-1.30818	1.12282	0.387801
	2.1018	-3.15005		-1.28789		-3.79575	0.312994	5.45904	2.41876	2.35176	0.468271							1.6777	1.54807	1.78149	1.06302	0.823037	0.236746
-0.28926	-0.29052				0.087533	-0.56924	2.89825	1.03812	1.01804	0.880783	0.155323	-3.57877	0.382534	3.3595		-0.51028	1.91625	1.82893	-1.59232	0.732573	0.926653	1.50438	1.16297
						0.429229				-2.73004	0.359048	0.1992	-0.85076	-1.19903	0.154413	0.890719	0.974949	-1.04057	0.332968	0.907779	0.575617	-0.87728	-0.12254
				0.712108			6.76581		-1.88702	-1.70732	2.32161							1.07268	1.89371	0.784776	1.48875	0.661672	2.00087
-0.24713	-0.67836	-0.60175	-0.25091	-1.05091	-0.63031	0.767214	5.29403	0.595016	-1.76359	-1.30314	-0.15093	0.188782	1.93188		-0.57351	-1.70293		-1.12782	-1.82878	1.932	1.17362	1.41908	0.259173
	0.583951		-1.7959		-1.23414	1.0027	0.72299	3.42431	-0.96978	1.07796	2.29844	0.993818	0.356375	0.498263	1.6702	0.672218	0.669979	2.66273	1.26019	-0.49175	1.00374	1.30687	0.52907
	-1.65308			-1.60982	1.93579	1.36217			1.66766	0.850825		0.616268	0.497203	-0.14022	1.08018	7.41235	3.58869	1.38784	0.494258	2.08413	4.24624	-0.98692	1.25542
-0.96304	1.54086	-0.0329	0.959797	2.15298	-0.13184	2.83353	2.99272	-0.05553	6.8005		0.724988	0.411174	2.77318	-2.63548	2.92574	2.05311	-0.28614	3.47727	1.03097	4.20721	1.9559	1.11262	0.983422
0.403493	-0.28205	1.01122	4.22426	1.29429	2.39606	2.83353	2.99272	-0.05553	2.11813		0.724988	-0.20522	1.12326	0.301023	1.20778	1.25781	-1.0861	0.951014	1.03097	2.38822	1.9559	0.092288	-1.51141
		13.754	-10.5918	1.71211	2.98164	0.469021	-0.31676	1.42713	0.160097	0.887497	2.14199	2.71073	-2.33661	1.69544	-0.33904	-1.02486	0.655682	0.03656	1.96156	0.255402	-0.07751	0.486217	0.807796
0.601692			-0.20751	0.316394	0.696352	-2.51165		-1.27816	1.4265	-0.68478	2.12844										3.59642
-0.11934	2.64808	-2.82812	-0.57351	1.01167	-0.15167		3.48509		3.25403	0.959257	1.02123			2.80414	-1.02957	0.157141	-0.47515	-0.45605	-0.56685	-1.30884	-0.36337	-0.19009	2.34756
						0.048915	2.86862	1.2952	-1.15863	-1.51301	-0.17595	1.08185	0.376545	-0.07754	0.435218	-0.2832	-0.27903	2.47004	-0.24194	0.530379	2.34572	-1.40734	-2.13421
			0.011464	0.162422	-1.09848	6.48552			-0.2952	-1.10876	-4.09476	1.40837	1.72538	0.648027	0.681865	0.692839	-1.2544	-2.24494	-1.08895	0.397941	-2.05993	-2.7341	-0.176
1.09651	0.756398	1.40236	0.878674	-0.7471	-0.07171	-1.44004	-0.6855		-4.84185	-1.21229	2.21108	1.2739	1.13451	0.584203	0.61557	0.157028	-0.22991	1.34045	0.329409	2.08737	1.31735	-0.40724	0.99868
2.46711	3.07373	4.95022		-1.32461	1.06323		3.48509		2.2368	0.320831	0.260931	2.80738	2.0394	1.09867	0.597483	0.719682	1.18863	0.636979	1.30004	0.230802	1.38665	-0.20641	1.06134
0.493754	1.03417	1.52493	0.297918	-1.08332	0.252242	0.485826	0.267536	1.39251	-1.00233	0.52662	1.02256	-1.09274	-0.60615	3.67145	0.63433	1.02632	0.765517	1.3875	0.070929	0.898937	0.10973	0.478159	-0.0431
1.06283	1.30092	1.22868	0.667269	-0.34105	0.467989			-1.41309		-0.92204		-2.20145	-1.44269	0.223287	1.45182	-1.64179	-0.94321	3.85028	0.642371	2.19971	1.38751	-0.48667	-0.23384
1.66069		3.02653			3.8264		3.98632		2.22297		1.65626	-0.65992	1.09236	0.598141	0.983742	0.632782	0.347217	-0.92669	0.906523	2.69675	1.9793		-1.80369
1.66069		3.02653				2.76796	-0.3829	2.98709	2.17302	0.337899	-0.39815	0.213258	1.02154	1.47803	-0.70652	-0.66029	-1.29517	1.20261	1.58474	0.492992	1.94817	0.727205	0.1877
1.79437	-1.12397	2.79603	1.83775	-5.99106	0.155893		-0.29519			-2.68021	1.28867	0.722799	0.76998	0.711472	0.175493	-0.28474	0.191444	1.70163	0.400214	1.9557	0.845128	0.77379	-0.00276
1.79574	-1.12256	2.78523	-1.77358	-4.36964	-3.4018				6.02379	-1.30106	1.77352	1.12225	4.43593	0.348201	2.20282	1.76619	-2.24893	1.41853	0.899279	-0.44153	1.15381	0.663916	2.34048
1.93238	-0.15	0.923066	-0.32743	0.11493	-0.14569	1.82809	1.61056		-0.26986		1.20119	1.18363	2.21453	1.68355	1.18603	1.06401	0.511171	1.19918	0.877381	1.13526	0.749937	0.604657	1.89319
			0.379187	1.18058	-0.98478		1.76957	-3.35713	-1.83598	-0.54514	0.338753	0.1992	-0.85076	-1.19903	0.080635	0.890719	0.974949	-3.45192	0.046444	1.14281	-0.06917	-0.04062	1.99981
-0.38178	1.77524	3.99229	-3.69559	1.49066	-1.53342	1.4217			1.07611	-2.41278	-0.06378	1.0658	0.789606	1.24702	0.33279	1.05234	-0.45272	-1.16866	0.287195	4.69623	-1.48761	2.537	-1.27176
-0.24713	-0.67836	-0.60175	-0.25091	-1.05091	-0.5515	0.527992	-1.75966		1.27394	-1.12767	0.38101	1.26308	0.73906	1.24702	0.33279	0.739228	-0.35449	0.893072	0.540108	1.92533	3.06048	-0.29645	1.81222
1.64067	1.87486	1.97997	1.80149	3.1672	1.22979	11.4523	4.3327		-7.48726		-3.18439	0.442831	0.13173	-0.45705	1.65312	0.268814	1.45052	0.94598	-0.97956	1.36631	3.70893	1.01947	0.944023
1.64067	1.87486	1.97997	1.14663	3.82366	1.17388			4.3158	2.42649			3.07056	0.846388	1.56841	1.33399	-1.21506	-0.31317	1.62482	0.326256	1.22632	-0.24907	-0.01871	0.973852
	0.325136	0.253787			1.71105	-0.27312		-3.35713	-1.67822	0.334202	-0.38012	-2.57391	2.10181	-2.35169	0.356104	1.28712	-0.4752	0.483121	3.71505	1.48053	0.564834	-0.43948	1.55922
-0.4927				1.1249	-1.58003	2.92157	-0.32057		0.276852	-0.37176	-0.0739	-0.48815	2.53809	1.63715	-1.82383	0.223651	1.30148	2.42352	2.01227	0.745039	1.7431	-0.74932	1.35559
	2.08388	0.724411				2.92157	-0.32057		0.276852	-0.37176	-0.0739	-0.61484	-0.01747	-0.73503	-1.22207	0.238581	1.28826	2.42352	2.01227	0.745039	1.7431	-0.74932	1.35559
-2.14196	1.42981	0.976338	-1.40867	0.972099	0.15789	1.86794	2.23925	4.07877	1.69233	-0.45522	1.01347	3.56274	2.07989	3.34623	1.12011	-2.69696	0.649116	0.615659	-0.73151	2.38405	-1.32764	1.60604	0.583517
2.00691	1.42981	2.73341	-1.65785	0.44943	-0.43313			-3.02696			2.87473	1.31484	0.608537	-1.07744	1.5692	-0.00525	0.593196	2.61763	-2.64526	1.7704		0.890886	3.33687
-0.19869	6.98961		-1.336	-1.95403	-0.08687		3.63836			0.876249	0.676643	1.51608	1.70425	0.397991	-0.13759	0.00761	0.101754	2.65871	-0.50321	0.48384	1.14752	-0.61868	0.311702
7.41388	0.000563	3.70348	0.761917	0.261308	1.55167	0.126957	-2.77854	1.43491	-1.08447	-4.60117	0.772377	-1.92937	-2.76497	0.665329	-0.02486	-0.69307	0.313759	0.213441	0.781262	2.21445	2.58758	-0.97422	-0.46524
3.68967	-0.21782	0.14631	-1.62559	2.57817	-0.502							0.703147	1.18121	1.08114	0.130635	0.478818	0.336343
		0.949486										0.847096	0.35816	0.923055	-1.03408	-0.33726	-0.34499
2.10079	0.331476	2.81703	0.127126	0.888831	-0.10695							0.979697	2.12013	-1.44958	-0.2702	-1.72192	-2.06123
0.384419	0.316924	-0.23482	-0.51004	-0.3318	0.164356
0.768003	2.84869			2.42031	-2.82305							0.787961	2.07128	0.209797	-0.60352	3.38379	-0.67505
												1.59116	0.801998	-0.36461	1.78611	0.159735	0.322211
	-0.2748	-0.1218	1.26028	1.05225	0.768979							2.29368	0.66922	0.631004	0.485846	-0.90179	0.79911
0.548051	0.607569	1.66641	-0.2774	-0.09998	0.112674							2.48232	1.08354	2.69882	0.665625	0.19232	-0.02836
	3.63836			0.110807	0.211194							1.67898	0.870262	2.32557	1.40352	0.440591	-0.02836
-0.25323	0.681914	1.14162	-1.45786	0.751309	-0.29925									-1.45491			-0.62318
-0.25323	0.681914	3.5512	-0.05527	0.273504	0.083267							0.686122	0.698272	0.817075	-0.61544	-1.06797	0.17821
				1.29707								0.603224	0.963504	1.08017	0.65113	-0.10666	0.511813
3.43338	-0.40819	1.1639	1.88893	-0.70746	1.4969							0.694358	1.12734	-2.44434	0.233429	-1.97161	0.009823
0.04552	3.52051	7.03094	-1.17415	2.37131	-0.32938										-2.49634	0.388696	-1.8465
	3.68861	-0.87137	-0.07164	1.81363	1.57807							-2.53685	-0.37277	2.51948	1.38775	2.23694	-0.14962
												1.72258	3.69091	0.224283	-2.53585	0.0599	-0.80833
2.78118	0.658825		-0.98854	-1.97941	-6.03888
-0.36222	3.90408	0.907869	-1.31466		-3.81619							0.11251	-1.93849	-0.37119	-0.55773	-0.42348	3.00789
												3.99748	5.56034	-1.80168	-2.0374	-3.06458	-1.52476
	-0.418	0.299459	-0.99441	1.95022								0.535029	0.471947	2.54958	0.8206	-0.17916	1.17297
3.61552	0.343902			5.3092										-1.56509	-0.15846		1.9358
0.695328	-1.86796	-0.87749	3.64672	0.017332	0.621732							2.3326	-0.75503	3.48156	2.50602	-1.47333	1.08092
	-1.94259	0.979229		1.29707								4.03744				-1.87285	-5.87799
5.04547		-2.41685	-0.19633	-1.91227	-0.16702
1.38316	-2.78846		-4.86973	-1.91239	-2.51199							0.165564	-1.67516	-0.42824	-5.40452	-0.34717	0.445596
												3.0496	3.56563	-0.50044	3.74842	0.453795	-0.63008
-2.31414		4.50118	8.13292		-1.48988							0.527739	-0.14347	-0.6108	0.089253	-0.09051	0.197752
0.112978	-0.41867	-0.83004	0.126181	0.11898	0.363231							0.698793	-0.12058	1.14845	-0.0192	-0.26759	0.025778
0.047132	-0.16915	-0.30785	0.829828	0.547314	0.385624							-0.17718	-0.4788	-0.57163	-0.36296	0.519915	0.012614
0.780289	0.73424	0.855588	0.26077	0.255909	0.123959							3.665	0.120294	0.703227	1.12012	1.10451	0.581948
1.40997	-0.00228	0.03541	1.27473	0.771551	0.751511							0.453389	-0.39296	-0.5424	0.061747	0.166663	-0.08603
0.164215	-0.07947	-0.56386	0.468912	1.055	0.640222							-0.14591	-0.54208	-0.05484	-0.32568	0.552967	0.031377
-0.01596	-0.39693	-0.65626	-0.38752	0.639347	0.53547							-3.88053	-3.7309	-1.48602	-3.80417	-1.3405	-0.4988
0.146064	-0.24318	-0.49307	-0.39355	0.616614	0.224799							0.143999	-0.49619	-0.63335	-0.57395	0.416886	-0.03956
0.126078	-0.24755	-0.43393	-0.30135	0.618915	0.285901							-0.18197	-0.56182	-0.60105	-0.32568	0.552967	0.030439
0.130045	-0.24755	-0.43393	-0.30135	0.618915	0.285901							-0.18197	-0.56182	-0.60105	-0.32568	0.552967	0.030439
0.039194	0.861903	-0.19288	-0.13166	0.859094	0.652892							-0.75619	-2.73963	2.70545	-2.89952	-1.22597	-1.85781
	-1.78948	4.48234	-0.61054	2.29069	-2.38572							-0.22833	0.30303	1.73594	-0.34571	1.25752	-0.20204
	-2.17497	-3.80717	2.50374	1.66329	-0.49636							2.18155	-1.45564	2.26749	0.623811	-0.08811	-0.58682
2.87628	3.2053	-1.68996	2.0775	0.299012	0.619837							1.45532	0.480403	0.356367	0.312748	0.414049	-0.00807
-0.0511	0.113227	-0.42495	-0.08343	-0.30393	-0.28313							-0.28441	0.295027	0.575867	0.350714	-0.02873	-0.03863
0.015667	-0.15524	-0.41854	-0.19526	0.543698	0.3102							0.50345	-0.36219	-0.85822	-0.31864	0.589574	0.016433
0.540312	0.375744	0.480493	1.24061	0.853693	0.780337							0.873406	0.014992	0.952691	0.949106	1.11512	0.718841
0.398364	0.049295	0.027195	1.39033	1.03399	0.963834										3.55578	0.390182
2.38316	1.82496	0.17187	0.706607	1.28341	0.852375
-0.04647	0.721224	0.234063	0.620132	0.476377	0.555683							0.510174	0.019337	0.649124	0.534106	0.226668	0.47862
2.38316	1.82496	0.17187	0.706607	1.28341	0.852375							-0.9396	-0.89517	-0.84298	0.400215	-0.52337	-0.20922
0.346772	0.088979	-0.07619	1.404	0.994672	0.959409
0.096664	-0.16069	-0.35086	-0.26954	0.454476	0.210256							-0.25425	-0.72087	-0.81369	-0.57947	0.455678	-0.11104
-0.29234	0.400076	0.135844	0.162457	0.298128	0.52196							-0.19657	-0.30568	-0.38543	-0.19352	0.347995	0.006181
0.096664	-0.16069	-0.35086	-0.26954	0.454476	0.210256							0.434119	1.10687	1.04481	0.502637	0.070406	0.312212
0.096664	-0.16069	-0.35086	-0.26954	0.454476	0.210256							-0.19657	-0.30568	-0.38543	-0.19352	0.347995	0.006181
0.099099	-0.25179	-0.56448	-0.3742	0.582172	0.213048							-0.19657	-0.30568	-0.38543	-0.19352	0.347995	0.006181
0.095563	-0.25316	-0.56448	-0.3742	0.582172	0.217648							-0.28673	-0.76452	-0.83643	-0.60831	0.450758	-0.10723
0.096664	-0.16069	-0.35086	-0.26954	0.454476	0.210256							-0.28501	-0.76834	-0.80756	-0.60831	0.454133	-0.10945
0.100509	-0.274	-0.56293	-0.43132	0.589742	0.201665							-0.19657	-0.30568	-0.38543	-0.19352	0.347995	0.006181
0.096664	-0.16069	-0.35086	-0.26907	0.454476	0.210256							-0.28501	-0.77166	-0.80756	-0.60831	0.454133	-0.11771
0.095563	-0.25316	-0.56448	-0.3742	0.582172	0.217648							-0.19657	-0.30615	-0.38939	-0.19352	0.347995	0.006436
0.096664	-0.16069	-0.35086	-0.26954	0.454476	0.210256							-0.28501	-0.76834	-0.80756	-0.60831	0.454133	-0.10945
0.043946	-0.15753	-0.36731	-0.25038	0.559583	0.293111							-0.19657	-0.30568	-0.38543	-0.19352	0.347995	0.006181
0.096664	-0.16069	-0.35086	-0.26954	0.454476	0.210256							-0.14947	-0.43854	-0.55326	-0.34186	0.467263	-0.0105
0.096664	-0.16069	-0.35086	-0.26954	0.454476	0.210256							-0.19657	-0.30568	-0.38543	-0.19352	0.347995	0.006181
0.095563	-0.25316	-0.56448	-0.3742	0.582172	0.217648							-0.19657	-0.30568	-0.38543	-0.19352	0.347995	0.006181
0.096664	-0.16069	-0.35086	-0.26954	0.454476	0.210256							-0.28501	-0.76834	-0.80756	-0.60831	0.454133	-0.10945
0.095563	-0.25316	-0.56448	-0.3742	0.582172	0.217648							-0.19657	-0.30568	-0.38543	-0.19352	0.347995	0.006181
0.096664	-0.16069	-0.35086	-0.26954	0.454476	0.210256							-0.28501	-0.76834	-0.80756	-0.60831	0.454133	-0.10945
0.095563	-0.25316	-0.56448	-0.3742	0.582172	0.217648							-0.19657	-0.30568	-0.38543	-0.19352	0.347995	0.006181
0.095563	-0.25316	-0.56448	-0.3742	0.582172	0.217648							-0.28501	-0.76834	-0.80756	-0.60831	0.454133	-0.10945
0.096664	-0.16069	-0.35086	-0.26954	0.454476	0.210256							-0.28501	-0.76834	-0.80756	-0.60831	0.454133	-0.10945
-0.19193	-0.05103	-0.28649	-0.08099	0.515147	0.332289							-0.19657	-0.30568	-0.38543	-0.19352	0.347995	0.006181
0.498245	0.705684	0.206207	0.617779	0.562768	0.533318							-0.00229	-0.27343	-0.33204	-0.09937	0.435355	0.140332
0.346772	0.088979	-0.07619	1.404	0.994672	0.959409							0.372748	0.28808	0.252455	0.507419	0.237382	0.383574
-0.19193	-0.05444	-0.2782	-0.08029	0.514893	0.334003							0.11239	0.58176	-0.50345	0.484703	-0.08094	0.109527
0.343527	0.082848	-0.08846	1.38433	1.01858	0.953539							0.005112	-0.26253	-0.3338	-0.08176	0.442784	0.142633
0.378773	-0.09027	-0.35577	-0.13683	0.567164	0.371089							1.61763	1.01847	-6.0085	-0.31583	2.9713	7.026
-2.81557	-1.46326	-2.17149	-0.31697	0.09486	0.915052							-0.16985	-0.48294	-0.60015	-0.30106	0.443103	0.002937
0.343527	0.082848	-0.08846	1.38433	1.01858	0.953539
-0.03891	0.252595	-0.66122	1.41509	-0.02486	0.952676							-0.1714	-0.41096	-0.57857	-0.3101	0.458325	0.00358
0.104671	-0.67985	-1.06379	0.315131	0.56589	0.415447								0.515007				1.16239
2.33672	1.90151	-1.75412	-0.45862		0.138771							-0.19396	-0.2429	-0.57804	-0.33032	0.493518	-0.01194
0.335288	0.06685	-0.09679	1.34502	0.976023	0.89741									3.78659			2.81752
0.335288	0.06685	-0.09679	1.34502	0.976023	0.89741							0.115684	1.2192	0.494294	0.771379	0.209005	0.495135
0.334137	0.061714	-0.09705	1.33703	0.970483	0.915092							0.014428	-0.24232	-0.33666	-0.07609	0.472413	0.152658
-2.93965	0.706245	0.401334	-0.16125	0.558859	0.890769
0.334137	0.061714	-0.09705	1.33703	0.970483	0.915092							-0.21117	-0.55951	-0.72606	-0.43051	0.515306	-0.02391
0.334137	0.061714	-0.09705	1.33703	0.970483	0.915092							0.465623
0.334137	0.061714	-0.09705	1.33703	0.970483	0.915092							0.253167	0.132526	0.122929	0.49183	0.21644	0.513128
0.186523	-0.23707	-0.51277	-0.40471	0.574155	0.316161							-0.16934	-0.28974	-0.57766	-0.31534	0.444584	-0.00563
0.334137	0.061714	-0.09705	1.33703	0.970483	0.915092							0.695355	0.222183	0.547458	0.624634	0.427519	0.464117
0.334137	0.061714	-0.09705	1.33703	0.970483	0.915092							0.104701	-0.68598	-0.75314	-0.56338	0.459796	-0.09382
0.334137	0.061714	-0.09705	1.33703	0.970483	0.915092							-0.38481	-0.4613	-0.43566	-0.36499	0.261307	-0.10604
0.334137	0.061714	-0.09705	1.33703	0.970483	0.915092							0.08222	-0.6242	-0.68694	-0.54562	0.448976	-0.01868
0.333399	0.114187	-0.136	1.1836	0.883906	0.861194							0.253167	0.132526	0.122929	0.49183	0.21644	0.513128
0.320549	0.129363	-0.10414	1.16677	1.02113	0.856025							-0.16934	-0.28974	-0.57766	-0.31534	0.444584	-0.00563
0.186523	-0.23707	-0.51277	-0.40471	0.574155	0.316161							0.702152	0.28808	0.252455	0.532126	0.237382	0.391876
0.319577	0.072688	-0.08606	1.25803	0.893854	0.858007							0.702152	0.28808	0.252455	0.532126	0.237382	0.391876
-0.32433	0.196018	-0.11043	0.321831	-0.28177	0.015587							0.104701	-0.68598	-0.75314	-0.56338	0.459796	-0.09382
-0.02609	-0.25387	-0.44139	-0.25327	0.381461	0.176985							-0.38219	-0.4613	-0.1643	-0.36499	0.261307	-0.10604
0.319127	0.082034	-0.03324	1.27336	0.906395	0.832309							0.991271	-0.07235	-0.22381	0.679787	-0.23448	-0.25865
0.31211	0.134939	-0.0718	1.18715	1.04557	0.918528							-0.18085	-0.42047	-0.58685	-0.17451	0.340274	0.048902
0.31211	0.134939	-0.0718	1.18715	1.04557	0.918528							0.224226	0.753923	0.222131	0.649287	0.068343	0.425498
0.104491	0.076212	-0.43885	-0.34835	0.477715	0.324032							-0.0092	-0.25888	-0.32635	-0.08626	0.428361	0.142927
-0.02825	-0.25935	-0.43598	-0.2469	0.37855	0.174501							-0.43912	-0.91625	-0.81287	-0.54994	0.348909	-0.14861
0.31211	0.119989	-0.0718	1.17073	1.00796	0.908263							-0.1787	-0.41244	-0.58931	-0.16059	0.335509	0.050436
0.31211	0.119989	-0.0718	1.17073	1.00796	0.908263							-0.30598	-0.76699	0.505522	-0.78483	1.45504	1.10169
0.312025	-0.21829	-0.44815	1.48015	1.42322	1.04193							0.256281	2.88179	-0.50044	6.33987	0.78539	0.930048
0.137446	0.584575	-0.78969	1.02531	-0.67385	0.216042							-0.12273	-0.43079	-0.58705	-0.32312	0.491996	0.060102
0.31164	0.118255	-0.09989	1.36666	0.96703	0.919224												0.583529
0.31164	0.118255	-0.09989	1.36666	0.96703	0.919224							0.067994	1.2288	0.685918	0.667647	0.153949	0.316252
0.311125	0.116573	-0.10323	1.36934	0.967783	0.919316							-0.12273	-0.43079	-0.58705	-0.32312	0.491996	0.060102
0.137446	0.584575	-0.78969	1.02531	-0.67385	0.216042							-0.12273	-0.43079	-0.58705	-0.32312	0.491996	0.060102
0.311125	0.116573	-0.10323	1.36934	0.967783	0.919316												0.583529
0.304682	0.044071	-0.11361	1.3104	0.963859	0.92608							0.067994	1.2288	0.685918	0.667647	0.153949	0.316252
0.137446	0.584575	-0.78969	1.02531	-0.67385	0.216042							-0.12273	-0.43079	-0.58705	-0.32312	0.491996	0.060102
0.132309	-0.067	-0.3897	-0.19114	0.536494	0.26492												0.583529
0.084712	-0.15728	-0.41906	-0.21728	0.550768	0.295953							-0.08169	-0.43598	-0.5723	-0.2312	0.415246	0.084236
0.137446	0.584575	-0.78969	1.02531	-0.67385	0.216042							-0.1364	-0.45159	-0.59192	-0.29567	0.488042	0.039607
0.304682	0.044071	-0.11361	1.3104	0.963859	0.92608												0.583529
0.132309	-0.067	-0.3897	-0.19114	0.536494	0.26492							0.156495	0.858923	-0.94935	1.16237	0.410602	0.963546
0.078845	-0.14658	-0.41728	-0.21979	0.561593	0.300606							-0.08169	-0.43598	-0.5723	-0.2312	0.415246	0.084236
0.299777	-0.00059	-0.17865	0.880073	0.863319	0.733522							-0.1364	-0.45159	-0.59192	-0.29567	0.488042	0.039607
0.104671	-0.67985	-1.06379	0.315131	0.56589	0.415447							-0.13666	-0.76699	1.52876	3.15977	3.05086	1.10169
2.33672	1.90151	-1.75412	-0.45862		0.138771							-0.19396	-0.2429	-0.57804	-0.33032	0.493518	-0.01194
0.095563	-0.25316	-0.56448	-0.3742	0.582172	0.217648									3.78659			2.81752
0.096664	-0.16069	-0.35086	-0.26954	0.454476	0.210256							-0.28501	-0.76834	-0.80756	-0.60831	0.454133	-0.10945
0.095563	-0.25316	-0.56448	-0.3742	0.582172	0.217648							-0.19657	-0.30568	-0.38543	-0.19352	0.347995	0.006181
-0.03891	0.252595	-0.66122	1.41509	-0.02486	0.952676							-0.28501	-0.76834	-0.80756	-0.60831	0.454133	-0.10945
0.113644	-0.15199	-0.35831	-0.2304	0.531065	0.284155								0.515007				1.16239
0.095563	-0.25316	-0.56448	-0.3742	0.582172	0.217648							-0.20128	-0.4498	-0.46937	-0.2431	0.411569	0.008695
0.099099	-0.25179	-0.56448	-0.3742	0.582172	0.213048							-0.28501	-0.76834	-0.80756	-0.60831	0.454133	-0.10945
-0.24303	0.130283	-0.85844	0.610747	0.190562	0.941819							-0.28673	-0.76452	-0.83643	-0.60831	0.450758	-0.10723
0.096664	-0.16069	-0.35086	-0.26954	0.454476	0.210256							0.714199	-2.1698	0.882369		-0.48291	0.245019
0.099099	-0.25179	-0.56448	-0.3742	0.582172	0.213048							-0.19657	-0.30568	-0.38543	-0.19352	0.347995	0.006181
-1.91957			-1.89544	0.712107	0.76586							-0.28673	-0.76452	-0.83643	-0.60831	0.450758	-0.10723
-1.32169	-1.09664	-0.97682	-1.47044	-0.83304	-0.59487							-4.09316	-3.30104	0.882369		-0.48291	-0.6325
0.095563	-0.25316	-0.56448	-0.3742	0.582172	0.217648							-0.77849	2.08746	0.668405	-0.66366	-0.5083	0.040067
0.095563	-0.25316	-0.56448	-0.3742	0.582172	0.217648							-0.28501	-0.76834	-0.80756	-0.60831	0.454133	-0.10945
0.096664	-0.16069	-0.35086	-0.26954	0.454476	0.210256							-0.28501	-0.76834	-0.80756	-0.60831	0.454133	-0.10945
2.38316	1.82496	0.17187	0.666948	1.56061	0.735671							-0.19657	-0.30568	-0.38543	-0.19352	0.347995	0.006181
0.299777	-0.00059	-0.17865	0.880073	0.863319	0.733522
0.227779	0.598131	0.886498	1.43365	0.871923	0.809126										3.55578	0.390182
0.009718	-0.15091	-0.389	-0.28126	0.548885	0.272394							0.721835	0.946886	1.86967	1.32145	2.46231	0.948813
0.057852	-0.15411	-0.39545	-0.28029	0.53958	0.264359							-0.15839	-0.52212	-0.71028	-0.36009	0.462206	-0.01867
0.095563	-0.25316	-0.56448	-0.3742	0.582172	0.217648							-0.22141	-0.42042	-0.54463	-0.39117	0.463799	-0.07539
0.114449	-0.16189	-0.34328	-0.25899	0.470619	0.224413							-0.28501	-0.76834	-0.80756	-0.60831	0.454133	-0.10945
0.099099	-0.25891	-0.55046	-0.3742	0.575602	0.209599							-0.21307	-0.28257	-0.40214	-0.19448	0.386824	0.033632
-0.5603	0.138563	-0.17051	0.008589	-0.27099	0.026643							-0.28673	-0.73783	-0.78367	-0.59093	0.460422	-0.10912
0.295998	0.025749	-0.13987	0.880327	0.854862	0.741965							-0.43188	1.63447	0.543969	-0.30281	-0.52679	0.499534
-0.25559	0.050543	0.016803	0.296774	0.885296	0.714609							-0.02166	0.377743	0.514908	1.05855	0.090374	0.306178
0.125229	-0.07112	-0.3631	-0.23772	0.515803	0.278256							-0.39134	0.817632	-0.17049	0.819211	-0.25829	-0.36605
0.494734	-0.79375	0.461784	0.662997	0.60451	0.356806							-0.18244	-0.42292	-0.51394	-0.35141	0.424772	-0.0215
0.015663	0.064217	-0.00214	-0.10747	-0.34674	-0.20682									0.121248	2.74843	1.63811
0.114554	-0.23084	-0.48331	-0.39898	0.636227	0.292621							-1.27334	0.300534	0.472876	0.273285	-0.05229	0.129978
0.295998	0.025749	-0.13987	0.880327	0.854862	0.741965							0.110312	-0.66226	-0.69909	-0.57231	0.445195	-0.024
0.293829	0.059935	-0.11529	1.29785	0.970215	0.914396							0.253167	0.132526	0.122929	0.49183	0.21644	0.513128
0.293829	0.059935	-0.11529	1.29785	0.970215	0.914396							-0.16934	-0.28974	-0.57766	-0.31534	0.444584	-0.00563
0.292849	0.078693	-0.06496	1.37897	1.01236	0.944833							0.702152	0.28808	0.252455	0.532126	0.237382	0.391876
-0.22485	0.648866	0.244888	0.252521	0.071928	0.134413							-0.17719	0.577786	1.5835	0.20176	0.113469	0.220455
0.125279	0.231492	0.193915	0.225185	-0.06278	0.020509							0.179941	0.170584	0.67034	0.495183	0.250983	0.370141
0.092643	-0.14908	-0.36907	-0.22595	0.449529	0.217673							0.131569	0.440288	0.489006	0.110089	0.097024	-0.0866
0.292849	0.078693	-0.06496	1.37897	1.01236	0.944833							-0.19717	-0.30498	-0.39002	-0.19305	0.338469	0.009883
-0.26328	0.917463	0.290448	0.586614	0.41087	0.526505							-0.23341	-1.11598	-0.85223	-0.09756	0.476767	-0.09561
2.38316	1.82496	0.17187	0.706607	1.28341	0.852375							0.411052	0.223235	0.791359	0.589468	0.357292	0.481169
0.292049	0.080195	-0.06064	1.40533	1.04214	0.969166
-0.26328	0.917463	0.290448	0.586614	0.41087	0.526505							-0.9396	-0.89517	-0.84298	0.400215	-0.52337	-0.20922
2.38316	1.82496	0.17187	0.666948	1.56061	0.735671							0.411052	0.223235	0.791359	0.589468	0.357292	0.481169
0.096242	-0.16131	-0.35702	-0.26907	0.454476	0.208513
0.058455	0.303992	0.447205	0.276123	0.13657	0.261872							-0.19717	-0.30501	-0.39652	-0.19004	0.34891	-0.01396
0.125342	-0.07216	-0.36548	-0.23905	0.516334	0.279065							-0.02655	0.697155	0.800528	0.468618	0.092731	0.411944
0.099099	-0.25179	-0.56448	-0.3742	0.582172	0.213048							-0.18963	-0.4076	-0.49776	-0.3515	0.435976	-0.01945
0.061077	-0.15679	-0.37174	-0.2588	0.454423	0.207351							-0.28673	-0.76452	-0.48259	-0.60831	0.450758	-0.10723
0.28999	0.013918	-0.15094	0.841325	0.813946	0.712309							-0.19047	-0.31816	-0.39867	-0.19282	0.338286	0.004642
0.096242	-0.16131	-0.35702	-0.26907	0.454476	0.208513							0.097659	1.20987	-2.51456	1.78356	-0.21924	1.51316
0.095563	-0.25316	-0.56448	-0.3742	0.582172	0.217648							-0.19717	-0.30501	-0.39652	-0.19004	0.34891	-0.01396
0.00666	0.25862	0.381067	0.101982	-0.01447	0.088957							-0.28501	-0.76834	-0.80756	-0.60831	0.454133	-0.10825
0.099099	-0.25179	-0.56448	-0.3742	0.582172	0.213048							-0.06946	0.608521	0.712766	0.379491	0.00873	0.130419
0.061077	-0.15679	-0.37174	-0.2588	0.454423	0.207351							-0.28673	-0.76452	-0.48259	-0.60831	0.450758	-0.10723
-0.17103	0.643835	-0.28904	0.596841	-1.51819	1.13598							-0.19047	-0.31816	-0.39867	-0.19282	0.338286	0.004642
0.057852	-0.15411	-0.39545	-0.28029	0.53958	0.264359								0.583961			-0.44543	1.57491
0.095563	-0.25316	-0.56448	-0.3742	0.582172	0.217648							-0.22141	-0.42042	-0.54463	-0.39117	0.463799	-0.07539
0.114449	-0.16189	-0.34328	-0.25899	0.470619	0.224413							-0.28501	-0.76834	-0.80756	-0.60831	0.454133	-0.10945
0.099099	-0.25891	-0.55046	-0.3742	0.575602	0.209599							-0.21307	-0.28257	-0.40214	-0.19448	0.386824	0.033632
0.28999	0.013918	-0.15094	0.841325	0.813946	0.712309							-0.28673	-0.73783	-0.78367	-0.59093	0.460422	-0.10912
0.289211	0.014228	-0.14957	0.836706	0.808794	0.708459
-2.93965	0.706245	0.401334	-0.16125	0.558859	0.890769							-0.21117	-0.55951	-0.72606	-0.43051	0.515306	-0.02391
0.289211	0.014228	-0.14957	0.836706	0.808794	0.708459							0.465623
-2.81557	-1.46326	-2.17149	-0.31697	0.09486	0.915052							0.587933	2.88179	-0.50044	4.69483	0.78539	-0.26655
0.118847	-0.78183	-1.19087	0.289938	0.57225	0.371138
0.289211	0.014228	-0.14957	0.836706	0.808794	0.708459							-0.41854	-0.45202	-1.00644	-0.64781	0.49371	-0.15224
0.289211	0.014228	-0.14957	0.836706	0.808794	0.708459							0.115684	1.2192	0.494294	0.771379	0.209005	0.495135
0.289211	0.014228	-0.14957	0.836706	0.808794	0.708459							0.014428	-0.24232	-0.33666	-0.07609	0.472413	0.152658
0.289211	0.014228	-0.14957	0.836706	0.808794	0.708459
-2.93965	0.706245	0.401334	-0.16125	0.558859	0.890769							0.465623
0.289211	0.014228	-0.14957	0.836706	0.808794	0.708459							0.587933	2.88179	-0.50044	4.69483	0.78539	-0.26655
-2.81557	-1.46326	-2.17149	-0.31697	0.09486	0.915052
0.104671	-0.67985	-1.06379	0.315131	0.56589	0.415447							-0.19396	-0.2429	-0.57804	-0.33032	0.493518	-0.01194
2.33672	1.90151	-1.75412	-0.45862		0.138771									3.78659			2.81752
0.136962	0.654113	0.455237	0.610293	0.645661	0.602647							0.134889	0.27699	-0.50921	1.09225	0.66831	0.584567
-2.81557	-1.46326	-2.17149	-0.31697	0.09486	0.915052
-0.01522	0.726222	0.377646	0.666967	0.575695	0.568979							0.334385	0.314008	0.336608	0.67855	0.396954	0.515261
1.7648	2.35656	1.97461	0.471872	1.46931	1.13295							-0.11934	-0.61747	-0.07606	1.31101	1.44907	0.899132
0.289211	0.014228	-0.14957	0.836706	0.808794	0.708459										-0.89543
0.281872	0.028586	-0.13154	1.23386	0.89946	0.856577							1.3557	1.11676	-1.00174	-0.32181	-0.33132	1.35967
0.35845	-0.42565	-0.40843	-0.25409	0.482227	0.298504							-0.24814	-0.6959	-0.87018	-0.53549	0.293416	-0.13933
0.281872	0.028586	-0.13154	1.23386	0.89946	0.856577							-0.05506	0.999771	0.26414	0.626838	0.381306	0.206441
0.281872	0.028586	-0.13154	1.23386	0.89946	0.856577							0.268398	0.571076	-0.57628	0.484703	-0.08094	0.11995
0.281872	0.028586	-0.13154	1.23386	0.89946	0.856577							0.279227	0.571076	-0.57628	0.484703	-0.08094	0.11995
-0.17657	-0.216	-0.41652	-0.19062	0.529587	0.303977							-0.14175	-0.42801	-0.58642	-0.31591	0.454308	0.011589
0.280929	0.096153	-0.0477	1.27962	0.927673	0.884701							0.268398	0.571076	-0.57628	0.484703	-0.08094	0.11995
0.280929	0.096153	-0.0477	1.27962	0.927673	0.884701							0.279227	0.571076	-0.57628	0.484703	-0.08094	0.11995
-0.17657	-0.216	-0.41652	-0.19062	0.529587	0.303977							-0.14175	-0.42801	-0.58642	-0.31591	0.454308	0.011589
0.278307	0.025081	-0.16142	0.863625	0.846164	0.738276							0.279227	0.571076	-0.57628	0.484703	-0.08094	0.11995
-0.17657	-0.216	-0.41652	-0.19062	0.529587	0.303977							-0.14175	-0.42801	-0.58642	-0.31591	0.454308	0.011589
0.278307	0.025081	-0.16142	0.863625	0.846164	0.738276							0.279227	0.571076	-0.57628	0.484703	-0.08094	0.11995
-0.19193	-0.05103	-0.28649	-0.08099	0.515147	0.332289							-0.00229	-0.27343	-0.33204	-0.09937	0.435355	0.140332
0.498245	0.705684	0.206207	0.617779	0.562768	0.533318							0.372748	0.28808	0.252455	0.507419	0.237382	0.383574
0.043946	-0.15753	-0.36731	-0.25038	0.559583	0.293111							-0.14947	-0.43854	-0.55326	-0.34186	0.467263	-0.0105
0.096664	-0.16069	-0.35086	-0.26954	0.454476	0.210256							-0.19657	-0.30568	-0.38543	-0.19352	0.347995	0.006181
0.043946	-0.15753	-0.36731	-0.25038	0.559583	0.293111							-0.14947	-0.43854	-0.55326	-0.34186	0.467263	-0.0105
0.096664	-0.16069	-0.35086	-0.26954	0.454476	0.210256							-0.19657	-0.30568	-0.38543	-0.19352	0.347995	0.006181
0.105587	-0.19134	-0.42544	-0.25826	0.599288	0.310149							-0.17291	-0.49072	-0.58192	-0.36066	0.523951	0.01703
0.113644	-0.15199	-0.35831	-0.2304	0.531065	0.284155							-0.20128	-0.4498	-0.46937	-0.2431	0.411569	0.008695
0.043946	-0.15753	-0.36731	-0.25038	0.559583	0.293111							-0.14947	-0.43854	-0.55326	-0.34186	0.467263	-0.0105
0.169026	-0.20074	-0.50091	-0.05662	0.633501	0.279839							-0.19359	-0.53887	-0.8653	-0.6118	0.345217	0.102012
0.105587	-0.19134	-0.42544	-0.25826	0.599288	0.310149							-0.17291	-0.49072	-0.58192	-0.36066	0.523951	0.01703
0.096242	-0.16131	-0.35702	-0.26907	0.454476	0.208513							-0.19717	-0.30501	-0.39652	-0.19004	0.34891	-0.01396
0.278307	0.025081	-0.16142	0.863625	0.846164	0.738276							-0.02166	0.377743	0.514908	1.05855	0.090374	0.306178
-0.25559	0.050543	0.016803	0.296774	0.885296	0.714609							-0.39134	0.817632	-0.17049	0.819211	-0.25829	-0.36605
0.125229	-0.07112	-0.3631	-0.23772	0.515803	0.278256							-0.18244	-0.42292	-0.51394	-0.35141	0.424772	-0.0215
0.08624	-0.38873	-0.03375	0.247014	-0.25381	-0.1101							-0.16517	-0.02276	0.347992	0.303248	0.143712	-0.03545
0.125342	-0.07216	-0.36548	-0.23905	0.516334	0.279065							-0.18963	-0.4076	-0.49776	-0.3515	0.435976	-0.01945
0.494734	-0.79375	0.461784	0.662997	0.60451	0.356806									0.121248	2.05655	1.25108
0.105375	0.65872	0.151097	0.223619	0.815703	0.446357							-0.53889	0.399192	0.544427	0.098141	0.227528	0.395958
0.494734	-0.79375	2.42147	0.662997	0.60451	-0.21305									0.121248	2.74843	1.47305
0.11763	-0.16372	-0.35093	-0.24601	0.484014	0.236649							-0.19432	-0.3026	-0.41149	-0.19656	0.398222	0.041148
0.278307	0.025081	-0.16142	0.863625	0.846164	0.738276							0.252647	-0.11172	-1.22595	0.383148	0.735305	0.4818
0.267553	0.064824	-0.11364	0.843181	0.812914	0.70947							-0.17719	0.577786	1.5835	0.20176	0.113469	0.220455
-0.22485	0.648866	0.244888	0.252521	0.071928	0.134413							0.179941	0.170584	0.67034	0.495183	0.250983	0.370141
0.125279	0.231492	0.193915	0.225185	-0.06278	0.020509							0.131569	0.440288	0.489006	0.110089	0.097024	-0.0866
0.092643	-0.14908	-0.36907	-0.22595	0.449529	0.217673							-0.19717	-0.30498	-0.39002	-0.19305	0.338469	0.009883
0.266871	0.080312	-0.0923	1.14532	0.829477	0.862772							-0.23341	-1.11598	-0.85223	-0.09756	0.476767	-0.09561
-0.26328	0.917463	0.290448	0.586614	0.41087	0.526505							0.411052	0.223235	0.791359	0.589468	0.357292	0.481169
2.38316	1.82496	0.17187	0.706607	1.28341	0.852375
-0.40552	0.091097	-0.1298	0.243509	0.333593	0.326845							0.213974	-0.26834	-0.29732	0.344053	0.217354	0.386998
					-2.5367							3.46136	0.32357	-5.0626	-1.5185	1.38231	0.707679
0.25936	-0.03131	-0.20102	0.830782	0.806205	0.707042							-0.01572	0.809854	0.428004	0.204578	0.024839	0.119131
-0.02649	0.060644	-0.273	-0.00051	0.321824	0.120505							1.1664	-0.19702	0.514116	0.464906	0.370464	2.22231
0.200413	0.176577	-0.2482	0.048407	0.433425	0.249057							0.26201	-0.18246	-0.42203	0.03727	0.319223	0.086173
0.068027	-0.10433	-0.30222	-0.08101	0.621629	0.313628							0.382735	0.198995	-0.27952	0.106173	0.271072	0.26339
-0.03849	-0.12451	-0.32035	-0.12602	0.389431	0.228554							0.066608	-0.36342	-0.40477	-0.00646	0.60471	0.134689
0.100035	-0.27317	-0.50664	-0.46252	0.557954	0.223754							-0.08535	-0.2762	-0.46363	-0.0425	0.344949	0.099765
0.312312	-0.59968	-0.70151	0.640654	0.790234	0.684797							-0.43308	-0.75816	-0.9772	-0.6517	0.428622	0.033587
-0.03396	0.075218	-0.15858	0.046861	0.219365	0.132922							0.074144	-0.418	0.522679	0.171835	-0.17812	0.210543
0.008694	0.736463	0.2756	1.446	0.973143	1.03592							-0.05662	-0.17675	-0.03237	-0.03628	0.105491	0.1578
-0.04342	-0.09209	-0.29931	-0.11802	0.415685	0.237745							1.03943	0.316129	0.789636	0.127713	-0.46086	-0.43044
-0.32149	0.164289	-0.02694	0.193617	0.188854	0.221344							-0.02699	-0.30474	-0.3832	-0.02767	0.293687	0.13503
0.25936	-0.03131	-0.20102	0.830782	0.806205	0.707042							0.145884	-0.15796	-0.19676	0.339584	0.126167	0.292613
0.249745	0.089742	-0.0743	0.812099	0.713857	0.629412							0.076743	-0.45622	-0.63279	0.12106	0.113321	0.097742
-1.14474	0.232835	0.818206	0.291387	0.21721	0.204181							-0.10047	-0.55149	-1.27855	0.011046	0.296758	0.232194
0.68933	0.852509	-0.4007	-0.41916	-0.03616	-0.78137							-0.2757	-0.73627	-0.83507	-0.53003	0.444908	-0.12635
0.68933	0.852509	-0.4007	-0.41916	-0.03616	-0.78137							-0.11632	0.562481	0.821986	0.452968	0.080802	0.124266
0.239219	0.108116	-0.07669	0.905143	0.769145	0.687432							-0.11315	1.37558	-1.83257	0.035635	-0.75772	-0.36516
0.235611	0.022021	-0.15113	0.785784	0.751464	0.667391							-0.11315	1.37558	0.298181	0.035635	-0.75772	-0.36516
0.68933	0.852509	-0.4007	-0.41916	-0.03616	-0.78137							-0.01922	0.631266	0.19827	0.206371	0.775892	-0.93114
0.230428	-0.00624	-0.29474	1.32403	0.967207	0.876971							-0.06674	-0.46817	-0.50456	-0.27665	0.496039	0.016917
0.230428	-0.00624	-0.29474	1.32403	0.967207	0.876971							-0.11315	1.37558	0.298181	0.035635	-0.75772	-0.36516
0.201569	0.597646	0.287079	0.265145	0.492993	0.623299							-0.06674	-0.46817	-0.50456	-0.27665	0.496039	0.016917
-0.04342	-0.09209	-0.29931	-0.11802	0.415685	0.237745							-0.09575	0.746223	0.545349	0.094132	-0.82957	-0.67852
0.063675	-0.08809	-0.38041	-0.27135	0.453975	0.184417							0.435902	0.386606	0.468133	0.401715	0.237475	0.542786
0.008694	0.736463	0.2756	1.446	0.973143	1.03592							-0.02699	-0.30474	-0.3832	-0.02767	0.293687	0.13503
-0.04342	-0.09209	-0.29931	-0.11802	0.415685	0.237745							6.12718			-0.89543	0.347641
-0.32149	0.164289	-0.02694	0.193617	0.188854	0.221344							-0.17555	-0.33475	-0.25044	-0.20998	0.371051	0.020461
0.194653	-0.03804	-0.30669	0.68272	0.744322	0.611203							1.03943	0.316129	0.789636	0.127713	-0.46086	-0.43044
-0.32149	0.164289	-0.02694	0.193617	0.188854	0.221344							-0.02699	-0.30474	-0.3832	-0.02767	0.293687	0.13503
0.100938	-0.23214	-0.57867	-0.31319	0.582517	0.235432							0.145884	-0.15796	-0.19676	0.339584	0.126167	0.292613
-0.7945	2.28128	1.52371	1.04134	0.013757	0.395164							0.070815	-0.38302	-0.79191	0.12106	0.113321	0.114863
0.02357	0.537684	0.159945	0.493469	0.440125	0.496611							0.145884	-0.15796	-0.19676	0.339584	0.126167	0.292613
-0.06737	0.739531	0.170552	1.78561	1.36162	1.31286							-0.18177	-0.71235	-0.87345	-0.46054	0.418926	-0.10036
0.172372	0.217471	0.310596	0.146328	0.031996	-0.19236							3.19211	-1.48777	2.25179	-0.70549	0.845189	0.189367
-0.04059	-0.25611	-0.44242	-0.24966	0.401576	0.183267							0.517435	0.039149	0.274799	0.495908	0.291617	0.5321
-1.666	2.79718	2.24585	0.456477	-0.30011	-0.51984							1.36753	1.1142	1.0298	-0.16204	0.032168	-0.55822
0.156641	-0.2297	-0.5355	1.99835	1.28669	1.11932							0.420192	0.823481	0.191204	0.229913	-0.85407	-0.49872
0.103443	-0.17223	-0.36111	-0.23715	0.497311	0.240942							0.079643	0.103036	0.27809	0.4898	0.113797	0.168264
0.008694	0.736463	0.2756	1.446	0.973143	1.03592							-0.17238	-0.38246	-0.59504	-0.16311	0.30587	0.043615
-0.12093	0.09258	-0.18197	0.111896	0.317874	0.197489							2.28074	1.1142	1.0298	-0.16204	0.211429	-0.55822
0.213171	0.331129	-0.16421	1.03238	0.658631	0.738547							0.420192	0.823481	0.191204	0.229913	-0.85407	-0.49872
0.063675	-0.08809	-0.38041	-0.27135	0.453975	0.184417							0.565952	-0.09962	0.349904	0.397347	0.224132	0.140329
0.007539	0.742826	0.286437	1.47157	0.988502	1.04025							-0.18804	-0.31538	-0.42531	-0.20171	0.39809	0.03974
0.02357	0.537684	0.159945	0.493469	0.440125	0.496611							1.03943	0.316129	0.789636	0.127713	-0.46086	-0.43044
-0.06737	0.739531	0.170552	1.78561	1.36162	1.31286							0.068289	-0.20457	-0.15907	0.117667	0.204822	0.244451
0.153899	-0.08593	-0.36569	0.692766	0.940104	0.701135							0.709144	0.046659	-0.91866	1.14858	0.001304	0.137667
0.153091	-0.01403	-0.31396	1.51342	1.1899	1.04136							-0.17555	-0.33475	-0.25044	-0.20998	0.371051	0.020461
0.201569	0.597646	0.287079	0.265145	0.492993	0.623299							1.03943	-0.75215	0.79556	0.127713	-0.44247	-0.48996
-0.04342	-0.09209	-0.29931	-0.11802	0.415685	0.237745							0.517435	0.039149	0.274799	0.495908	0.291617	0.5321
0.152954	0.010483	-0.29816	1.30235	0.959471	0.84285							1.36753	1.1142	1.0298	-0.16204	0.032168	-0.55822
0.68933	0.852509	-0.4007	-0.41916	-0.03616	-0.78137							0.420192	0.823481	0.191204	0.229913	-0.85407	-0.49872
0.15251	-0.00798	-0.33228	1.52914	1.1547	1.03767							0.435902	0.386606	0.468133	0.401715	0.237475	0.542786
0.15214	-0.00713	-0.33339	1.52853	1.15561	1.0361							-0.02699	-0.30474	-0.3832	-0.02767	0.293687	0.13503
0.15189	0.128528	-0.3301	1.2265	1.18886	0.942747							-0.09575	0.746223	0.545349	0.094132	-0.82957	-0.67852
0.15189	0.128528	-0.3301	1.2265	1.18886	0.942747							-0.11315	1.37558	-1.83257	0.035635	-0.75772	-0.36516
-0.15119	0.141676	0.990214	-1.10043	-1.05467	-1.03981							0.52491	0.055109	0.672667	0.55076	0.244953	0.494492
					-0.2721							-0.15061	-0.64052	-0.7927	-0.57267	0.448715	-0.0302
-0.07323	4.70937	0.350159	2.90484	-0.57179	4.40868							-0.09575	0.532266	0.179197	0.094132	-0.85143	-0.69442
0.537763	2.37586	0.323704	2.83183		-4.29576							0.69578	0.759545	0.929329	0.954911	0.729981	0.581841
1.08991	1.08125	3.39368	0.288589	-1.42087	0.226461							-0.75146	0.095229	0.775316	-0.12364	-0.96018	-0.82244
-1.32889	1.06334			-0.53105	1.25159								1.50173				-0.39209
3.08983	0.422593			-0.53105	1.62423							1.76468	-1.22085	2.35681	0.264097	-0.10306	-0.74766
0.151862	-0.01373	-0.04654	1.33465	1.19397	1.02113							-0.92501	0.628707	-0.81308	1.04089	-2.26188	-0.1046
	2.36708	-0.61365	5.36219	0.762273	-2.49164							0.786224	-0.73837	-0.1673	-0.59901	-1.18844	-0.40238
-0.45638	-1.08761	-0.08842	5.07896	1.64824	-0.7033							0.539718	0.213268	3.60546	-0.49082	2.28987	1.85531
0.104277	-0.27811	-0.54799	-0.42821	0.583072	0.193445							1.75713	-0.58516	2.96044	-0.49082	0.422699	1.93869
0.151538	-0.22393	-0.53319	1.91573	1.25114	1.11352							3.78021	-3.44194	-0.30473	0.513438	1.71903	0.4141
0.1083	-0.20658	-0.40821	-0.30638	0.606224	0.304589							3.83651	4.06934	-0.00048	-0.11556	-1.79642	0.283706
0.048927	-0.15576	-0.20763	-0.26619	0.450014	0.220386							-0.2846	-0.74109	-0.7943	-0.59439	0.460422	-0.12083
0.151538	-0.22393	-0.53319	1.91573	1.25114	1.11352							-0.17771	-0.2795	-0.36498	-0.17062	0.364117	0.038642
0.057698	-0.17953	-0.28777	-0.28509	0.520974	0.252107							-0.16997	-0.51817	-0.5479	-0.36094	0.513551	0.008569
0.150259	-0.01437	-0.31703	1.44393	1.09795	0.946675							-0.19214	-0.32483	-0.36232	-0.18587	0.387137	0.052207
-0.12824	-0.30025	-0.51042	-0.25137	0.134433	0.032746							1.32862	-0.51912	0.22579	-0.40436	0.486538	-0.11105
0.105658	-0.29585	-0.49843	-0.47187	0.566542	0.182858							-0.04352	-0.11664	-0.39822	0.018829	0.332701	0.039554
0.104277	-0.27811	-0.54799	-0.4288	0.583072	0.193445							-0.12767	-0.43782	-0.45984	-0.2534	0.440136	0.013075
0.150259	-0.01437	-0.31703	1.44393	1.09795	0.946675							-0.15982	0.867482	0.382486	0.277338	0.009268	0.11387
-2.2669	-0.23002	-0.32171	-0.89459	-0.53443	-0.39125							-0.17678	-0.3509	-0.57165	-0.10897	0.221691	0.071835
0.105862	-0.27067	-0.54464	-0.41907	0.58072	0.193494							-0.43308	-0.78502	-0.95819	-0.64625	0.403392	-0.17355
0.617621	-2.80594	-1.56509		7.03404	1.9313							-0.2846	-0.76704	-0.75058	-0.59439	0.460422	-0.12123
-0.03118	-0.24671	-0.42807	-0.25796	0.370442	0.181025							-0.18613	-0.25779	-0.4009	-0.18293	0.374861	0.037877
-0.26122	-0.36877	-0.60081	-0.1397	-0.37212	-0.04285								-1.52885			0.122093	-0.06422
0.105658	-0.29585	-0.49843	-0.47187	0.566542	0.182858							-0.28501	-0.78586	-0.80837	-0.60831	0.454977	-0.12723
0.124109	-0.26093	-0.4737	-0.39395	0.602335	0.240966									1.25501		-0.28788	2.79829
0.150259	-0.01437	-0.31703	1.44393	1.09795	0.946675							-0.17667	-0.38386	-0.55566	-0.16731	0.325697	0.040859
0.148644	-0.0131	-0.30125	1.5145	1.18679	1.04962							-0.16654	-0.28282	-0.46226	0.213163	0.005904	0.110545
0.102554	-0.15669	-0.35378	-0.25991	0.461601	0.21113							-0.43308	-0.78502	-0.95819	-0.64625	0.403392	-0.17355
0.048503	-0.15639	-0.21327	-0.26619	0.405944	0.218638							0.156253	-0.61289	-0.51859	-0.54991	0.458813	-0.06428
0.102554	-0.15669	-0.35378	-0.25991	0.461601	0.21113							0.46258	-0.56427	-2.02256	2.77124	-3.27713	1.3893
0.048927	-0.15576	-0.20763	-0.26619	0.450014	0.220386							0.036861	0.477043	0.2367	0.471315	0.219596	0.151802
0.124109	-0.26093	-0.4737	-0.39395	0.602335	0.240966							-0.18728	-0.48745	-0.37041	-0.18938	0.368371	0.017172
0.105862	-0.27067	-0.54464	-0.41907	0.58072	0.193494							-0.20699	-0.32415	-0.37237	-0.18507	0.361095	0.052207
0.105862	-0.27067	-0.54464	-0.41907	0.58072	0.193494							-0.34039	-0.32972	-0.37041	-0.18938	0.368371	0.017172
-1.94311	-3.11722	1.05321	2.14467	-1.91492	-1.18651							-0.19214	-0.32483	-0.36232	-0.18587	0.387137	0.052207
0.104139	-0.27147	-0.54534	-0.42744	0.582545	0.188181							0.156253	-0.61289	-0.51859	-0.54991	0.458813	-0.06428
0.148084	0.021385	-0.25279	1.4027	1.10787	1.00555							-0.28501	-0.78586	-0.80837	-0.60831	0.454977	-0.12723
0.102554	-0.15669	-0.35378	-0.25991	0.461601	0.21113							-0.28501	-0.78586	-0.80837	-0.60831	0.454977	-0.12723
0.145011	0.013823	-0.2588	1.30214	0.963307	0.902705
0.144683	0.014596	-0.25963	1.30147	0.963951	0.901327							-0.2758	-0.79101	-0.77389	-0.59586	0.454567	-0.09529
-0.38972	-0.34759	-0.57299	-0.09028	-0.31857	-0.11088							-0.19348	-0.25779	-0.4009	-0.1799	0.379903	0.038585
-0.38972	-0.34759	-0.57299	-0.09028	-0.31857	-0.11088							-0.34039	-0.32972	-0.37041	-0.18938	0.368371	0.017172
-0.26122	-0.36877	-0.60081	-0.1397	-0.37212	-0.04285							0.014116	0.477043	0.2367	0.478686	0.221037	0.153741
-0.04355	-0.21425	-0.41924	-0.25838	0.313863	0.161053							0.117963	-0.56427	-2.02256	2.82825	-3.13102	1.4018
0.144608	-0.0106	-0.29355	1.42034	1.09106	0.945913							-0.68587	-0.4084	-0.51123	0.250741	0.050466	0.211674
0.060763	-0.15808	-0.37993	-0.25644	0.454424	0.200521							-0.68587	-0.4084	-0.51123	0.250741	0.050466	0.211674
0.31862	-0.10801	-0.2339	-0.05062	0.746927	0.629063							-0.16654	-0.28282	-0.46226	0.213163	0.005904	0.110545
0.144414	-0.0099	-0.29188	1.4279	1.09579	0.946962							-0.17713	-0.3882	-0.73418	-0.19001	0.303137	0.040064
0.144414	-0.0099	-0.29188	1.4279	1.09579	0.946962							-0.17612	-0.29075	-0.30606	-0.17637	0.335478	0.003026
0.295834	0.258084	0.355315	0.201997	0.198643	0.674192							-0.19717	-0.30687	-0.39002	-0.19004	0.408685	0.005039
0.14427	-0.0816	-0.36574	0.726586	0.945056	0.716595							-0.50352	-0.65267	-0.75441	-0.47121	0.532346	-0.02159
0.144211	-0.00144	-0.31446	1.49052	1.08122	1.04785							-0.17256	-0.30312	-0.40469	-0.17435	0.340645	0.008841
0.164301	-0.2252	-0.37006	-0.23253	0.459888	0.260055							-0.81916	1.01575	-0.3712	-0.00036	0.036287	0.223127
0.142006	-0.04689	-0.30444	1.30942	0.956957	0.861366							0.097423	0.660881	1.03413	0.491865	0.343355	0.197368
0.142006	-0.04689	-0.30444	1.30942	0.956957	0.861366							0.494803	-0.02029	-0.52989	0.140423	0.013831	0.10221
-0.0556	0.19491	0.271754	0.615906	0.041365	0.497749							-0.81916	1.01575	-0.3712	-0.00036	0.036287	0.223127
-0.76081	0.807547	0.49491	0.690047	0.425836	0.536283							-0.19753	-0.30257	-0.22116	-0.21448	0.365631	0.012571
0.141191	0.004685	-0.28265	1.27353	0.958761	0.87228							0.494803	-0.02029	-0.52989	0.140423	0.013831	0.10221
0.147071	-0.24964	-0.53919	-0.35228	0.574402	0.645029							-0.17862	-0.2861	-0.40283	-0.17637	0.336235	0.003549
0.140065	-0.06206	-0.32663	0.676392	0.841563	0.661415							0.037888	0.598789	0.365681	0.412306	0.094482	0.001149
0.139799	-0.06151	-0.32739	0.67569	0.841944	0.660359							1.2506	0.597591	1.35448	0.682356	0.508523	0.596808
0.139777	-0.06959	-0.35201	0.72119	0.933332	0.722431							0.506207	0.321031	0.608681	0.650743	0.409859	0.5127
0.139701	-0.09235	-0.39282	0.712514	0.930816	0.69902							-0.50352	-0.65267	-0.75441	-0.47121	0.532346	-0.02159
0.13908	-0.08342	-0.38897	0.72842	0.942337	0.715638							-0.17612	-0.29075	-0.30606	-0.17637	0.335478	0.003026
0.060763	-0.15808	-0.37993	-0.25644	0.454424	0.203984							-0.17862	-0.28127	-0.40283	-0.17511	0.348846	0.008887
0.13908	-0.08532	-0.38427	0.719958	0.9431	0.707945							-0.50525	-0.65267	-0.5188	-0.47177	0.532346	-0.02226
0.138399	-0.08591	-0.38333	0.723816	0.942629	0.711335							-0.22937	0.274893	0.435252	0.262839	-0.07959	0.030189
0.138171	-0.06269	-0.38962	0.725963	0.904856	0.707203							-0.17612	-0.29075	-0.30606	-0.17637	0.335478	0.003026
0.138171	-0.06269	-0.38962	0.725963	0.904856	0.707203							-0.19717	-0.30687	-0.39002	-0.19004	0.347558	0.005039
0.138171	-0.06269	-0.38962	0.725963	0.904856	0.707203							-0.20412	0.259242	1.87801	0.250822	-0.08511	-0.12823
					4.35083							-0.17612	-0.29075	-0.30606	-0.17637	0.335478	0.003026
3.0799					0.521753							-0.17862	-0.29711	-0.31392	-0.17637	0.337891	0.004224
	1.50593	-0.2985	-0.97039	1.55709	-1.0946							-0.11166	-0.41696	-0.76939	-0.2244	0.484845	0.11733
-0.38237		0.490862	-1.73469	1.18398	-1.1134							-0.37794	-0.7004	-1.01327	-0.60961	0.42518	-0.16294
		6.70979		4.75055	-7.27753							4.69324	2.43274	-3.61028	1.22298	1.95111	0.547529
			-5.05979	-2.1218	-2.69455							0.733046	1.67399	1.08984	1.18599	0.861306	2.2928
												0.90755	0.682688	0.296391	0.033342	-0.53515	1.04706
	1.31577	0.772747	-0.87068	1.74053	-0.18236							3.71067	3.66049	1.13091	-2.30099	-0.6688	-2.44879
-4.31626	1.89816	2.43997	2.80762	-1.61058	0.94447							-1.90672	-0.17845	0.841101	-2.83134	-5.24945	-1.38048
1.81407	0.863537	0.796495	-0.04623	0.434347	-0.05666							1.96392	0.179431	2.93948	-0.67483	1.18516	0.504265
0.138171	-0.06269	-0.38962	0.725963	0.904856	0.707203							-2.19734	-2.06812	4.56419	-0.03293	-1.60982	-0.45653
	-1.65228			2.36535								0.551312	1.93746	2.12837	-0.46309	1.29331	0.467992
	-0.91273	2.31345	-0.08213	-4.44394	-4.77053							-1.13462	1.98445	2.14123	3.5644	1.0114	0.877416
1.65827	-1.79748	0.862669	0.62547	0.123343	-2.73664							-0.3152	0.557871	1.17984	0.177989	-0.07125	0.438774
4.36949	3.25184	2.94381	4.58249	1.64523	-1.28685							0.737625	0.995307	1.11342	0.487387	0.081946	0.667341
1.56452	1.10143	1.62214	-2.88542	0.406487	-2.50624							-1.02393	3.51417	1.67378	-0.53648	-0.02463	-1.35654
	-3.55355			4.5601								1.5897	2.66269	1.87349	-1.56717	0.554255	-0.59189
7.33208	4.64693	5.48904	-1.27021		-1.41631							2.11239	-0.48688	2.42119	0.300974	-2.18003	-1.17851
					3.93579							-1.80004	0.132104	2.66653	-1.2163	-0.8559	1.00145
6.34007	0.961407	2.17963	2.93591	-1.61809	0.196018							0.533542	2.27169	-0.50596	1.21344	0.480669	-0.48292
0.086466	0.563319	-0.53457	-1.99092	-0.27987	-0.54404									1.36511		-0.28789	-0.54044
-2.38056	0.298049	2.23141	-0.8063	-1.98851	0.126052							-0.77254	3.72341	2.39601	1.81928	-1.29468	-0.77919
3.75513	5.1018	-0.2687	-0.08807	-0.6664	-1.8191							-5.02623	1.2538	-1.22044		3.29707	1.87278
			1.42649		3.84387							1.45273	2.30658	2.28384	-0.08253	-0.40726	0.929996
												1.32574	1.97091	0.143546	0.409926	0.876367	0.82579
			1.42649		3.84387							1.26346	0.774558	-0.48877	-1.14659	-1.1999	0.354579
													1.4173	-0.5062	0.078577	0.271538	-0.48567
2.07779	-5.38708		-0.539	1.17109	-1.41113											-0.78873	1.43329
												1.46563			2.42651		-1.17229
1.82546	3.95612	-0.98995	-0.29167	-0.94418	-0.93647											-0.78873	1.43329
1.34753	-0.54019	-0.2976	1.08361	0.049145	-0.47699							1.46563			2.42651		-1.86483
-0.23471	-1.53125	-3.02166	-0.2811	-3.67594	-1.64074							1.87166	0.454221	2.55093	1.31389	-0.24147	2.4015
6.30466	-0.73659	8.08882	-0.11316	-1.8978	-3.56388							1.21836	0.763051	0.643182	1.85392	1.54564	-1.90471
4.67682	-0.40026	-1.04221	-2.02472	-1.3832	-1.4032							1.16606	0.479838	3.31171	0.860004	2.43637	-0.72503
	0.516842		-1.50085	0.331332	-0.95604							1.84219	0.366279	1.92189	1.03947	-0.67491	0.896259
-4.51166	-5.97021	-4.71299	-2.63763	-2.01371	-3.03287							0.781541	0.087681	0.731775	0.628138	-1.80214	-0.08064
												1.63217	1.03809	-0.28409	-2.23276	-0.22884	-0.61949
-0.24713	-0.67836	-0.60175	-0.25091	-1.05091	-0.5515							2.76461	2.74198	0.140959	0.553198	1.7139	0.297635
	1.12779	1.67438		0.589524	-0.92749							1.91628	3.32653	0.448628	-0.69068	2.81848	-0.01765
			1.42649									-2.77576	-2.05019	-2.46322	-2.87539	-2.06048	-0.86886
	0.053698	1.51291		-1.33967	2.77758							0.591152		-0.11763	3.74842		-0.34961
			1.42649									0.1992	-0.85076	-1.19903	0.154413	0.890719	0.974949
1.73821	0.71615	-1.05842	-0.15847	0.398949	-0.26977							2.15357	1.66922	2.00859	1.38668	1.21712	0.541189
1.25167	0.612949	-0.21707	0.220043	0.243956	-0.81703											0.059271	1.43329
-0.24713	-0.67836	-0.60175	-0.25091	-1.05091	-0.5515							0.678158	4.07978	1.8813	0.591576	-1.36317	-1.05675
			0.911927	-1.49175	1.61101											0.059271	1.43329
					0.916507							-1.60185	-0.68386	-0.90267	-1.15847	0.304161	0.053648
		-1.65702		4.95604	0.457026							0.412253	1.05482	0.047027	-0.43744	0.438432	0.427564
-3.1064	-0.50522		-8.14217	0.19546	-2.10495							0.1992	-0.85076	-1.19903	0.154413	0.890719	0.974949
-0.24713	-0.67836	-0.60175	-0.25091	-1.05091	-0.5515								5.2574		0.15578	-0.50223
-3.03308	3.47537	-1.8617	3.00222	0.188985	-2.84482								1.05927	-0.43956		-1.20719	-2.29303
	0.15427											-1.87423	1.69713		4.10488	0.340479	1.68184
0.996138	-2.0454	-0.44961	0.928996	0.832404	1.20881							0.395231	-0.63145	-4.55641	0.884445	0.879842	-0.13363
0.137058	-0.12581	-0.35532	0.736124	0.952917	0.73376							0.1992	-0.85076	-1.19903	0.154413	0.890719	0.974949
2.52825	0.830649	5.12175	0.973017	-1.29037	-1.2146							1.0565	2.06195	-0.3718	-0.65205	-1.23988	-0.5766
0.780289	0.73424	1.66934	0.26077	0.135864	-0.01629												5.10572
0.137058	-0.12581	-0.35532	0.736124	0.952917	0.73376							0.807593	-1.71449	1.1517	1.33338	1.82239	0.456095
			2.09892									1.57308	1.22612	2.24539	0.311997	-0.18257	-0.33023
	0.696184	0.738879	0.497686	1.52793	-1.8642							4.31665	0.214635	1.56519	1.54556	-0.26921	-1.41217
	0.791121	0.028183	-0.2966	1.77151	-2.41788							1.11403	-0.3006	0.849434	0.345222	0.666074	0.15737
												0.956157	-0.3006	0.849434	0.110294	0.255824	0.136323
1.78756	1.52532	0.587658	-0.34215	0.12313	0.530042							2.25644	1.32188	1.39884	-1.65368	-0.99517	-2.0218
-1.51959	1.92622	2.32519	-0.84622	-1.39433	0.833847							0.048469	1.74486	1.71588	-0.48499	-0.62654	-0.39403
3.06357	3.2706			1.25406	2.14324							1.02377	2.22516	2.10453	-1.62583	-0.24689	-0.13247
		-2.17862	-3.70278		-1.60151										3.4265		3.67275
												0.083104	0.188403	1.09217	0.193948	0.488355	-0.0308
			0.872215	1.83763	-0.20799							-0.52801	-0.61391	0.020931	-0.86098	-0.25598	-0.60144
			0.872215	1.83763	-0.20799							-1.86613	0.795846	0.44723	-0.25636	0.695834	0.466703
0.134559	-0.13095	-0.40349	0.673995	0.840717	0.624553								-1.91766		1.35036	1.14035	0.80095
1.15599	1.02929	2.63244	-0.92431	-1.44213	0.140399							0.305289	3.75205	0.459853	-1.97337	-0.4392	0.370996
0.134559	-0.13095	-0.40349	0.673995	0.840717	0.624553							2.3874	1.06325	1.08842	0.069645	-2.84554	1.59111
-0.7043	-1.65309		-3.5308	0.542182	0.561043							2.3874	1.06325	1.08842	0.569514	-1.71414	0.31458
3.31277	0.886938	0.849128		-0.05794	2.47645							1.13643	0.196129	0.481017	0.202826	-0.10076	1.10703
-0.55994	-0.43411	0.128422	1.51067	-1.16475	-1.95396							-0.32007	0.543718	0.481017	0.202826	-0.39597	0.771003
-1.10823	1.28704	1.10634	-1.04788	1.43136	1.00834										-1.3429	-0.85673	-0.64917
2.80066	2.0326	7.29264	0.118833	-2.1492	-2.80327							0.828418	3.82409	1.3109	-1.06512	-1.33119	-1.06882
-4.77238	-2.43025	-4.21223	-1.37618	0.568662	-0.20566							1.95559	3.75697	1.2528	0.729435	-0.82736	-0.61501
0.846891	-2.64308	-1.64896	0.18278	0.568662	-2.3867							2.30541	1.17356	2.10547	0.159751	0.651795	-0.85807
0.526586	3.28002	-0.77107	-0.30315	0.624584	0.077105							-3.58331	0.156659	2.81642	-2.59537	0.705784	1.04652
0.13426	-0.06258	-0.3327	0.668962	0.832206	0.648204							2.4454	0.472151	2.52792	0.6138	0.623628	-0.59627
0.13426	-0.06258	-0.3327	0.668657	0.831848	0.648026							1.55398	-0.10711	3.08719	0.995552	0.215492	-0.63032
0.13426	-0.06258	-0.3327	0.668962	0.832206	0.648204							2.75424	-2.18907	1.53216	-0.54572	-0.30562	0.093183
-0.07311	-0.15562	-0.45914	-0.17486	0.485702	0.186006							0.214314	-0.57874	-0.56248	0.078376	-0.00301	0.075964
	-2.96546	1.56696	-2.10351	0.780303	1.75872							0.001921	-0.409	-0.4738	-0.11275	0.173828	0.035108
	-1.45146	2.84994	2.68877	1.17352	-0.02481							-0.05973	-0.5395	-0.60387	-0.18973	0.324937	0.138882
2.43331	4.73764	0.253717	-1.64701	-2.20466	0.853954							2.64111	2.15673	-0.03279	1.66579	0.939585	-0.0016
	-0.94961	1.8583	5.78722	0.367194	1.9497							-0.93594	0.714212		1.89122	-1.8646	0.934683
1.50031	1.89758	-0.25037	-0.61382	-0.78824	-0.42204							0.625539	2.24186	2.88417	0.895333	0.365919	1.32649
2.1058	-0.43351	-1.15334	-3.98709	0.397256	0.438579							2.43937	-2.97786	2.13269	-0.23009	-0.0373	-0.16939
2.1058	-0.57307	-1.15334	-3.93428	-0.17249	0.438579							0.771138	0.664895	-0.45664	0.791335	0.674411	1.18711
	-3.43601	0.909128	-3.41449	-0.14704	-1.36876							0.552351	-1.06721	0.35666	-1.45675	0.595984	0.419194
		-3.49617		1.97264								0.255635	-1.06721	0.35666	-1.99053	0.605685	0.419194
2.0543	1.55535	0.427902	-0.12558	0.023813	0.000721							0.557664	0.748245	0.160813	0.161325	0.09465	-0.30889
2.15087	0.573027	0.449964	-0.11743	0.113682	0.000721							-1.47887	1.33653		-2.52538	-4.85153	-1.19493
3.26213	4.31746	-2.0193	0.020962		-1.43841							1.74883	1.01708	1.21565	0.594014	0.403165	-0.16424
3.26213	4.31746	-2.0193	2.25928		-1.43841							0.0522	0.845583	0.394271	0.602194	0.527692	0.344494
3.91233	1.77981	3.58886	-3.20375	1.43019	-2.86661							-1.26857	3.17108	2.38807	1.5918	0.712088	-0.51358
												-1.26857	3.4811	2.38807	1.5918	0.834249	0.040414
												2.21897	1.1139	0.914313	0.265062	-0.28251	-0.01388
0.078109	0.414592	2.53717	1.79136														2.67275
	-3.55519	3.61841	2.31789	-8.13509	1.40431								-2.15559	1.34434			1.27729
			2.31102		2.62545							0.378903	-0.27074	1.51209	0.971831	1.63318	1.6562
			2.48308	-7.75631	0.515468							-0.32646	-0.46094	1.65818	-1.43565	0.88901	-0.8318
	1.44569	2.30427	-2.34617	0.037973	-2.09178							-0.50499	-2.4509		-1.77513	0.896581
-0.21572	3.44062	1.27025	-2.45733	-0.53644	-0.30367							-0.50499	-0.04221	1.61245	-1.81818	1.40627	-2.35036
2.83571	3.33222	3.47369	-0.42062	0.218288	2.11246							-0.32705	0.810921	2.49039	3.0522	0.156805	-1.63304
	6.52583		1.63764	0.946166	0.954397							-0.01831	1.69995	1.50228	-1.17636	0.792122	0.762325
2.61679	-1.22997	-0.55924	-0.34608	-1.32242	-3.15445							-0.28935	0.804935	2.97492	-0.77635	-1.49851	0.365093
-2.77176	3.91524	0.35065	0.852948	-1.89224	-2.61002							2.3529	1.77022	2.0246		-2.24221	-0.42411
												1.12278	1.30303	3.93965	-0.26235	0.565679	0.240419
0.077387	4.07978	-0.98761		-0.56566	-1.75657							2.54754	2.38763	2.94566	-0.84718	-0.55664	2.12757
	0.616293	3.66893	-0.15936	-1.63182	-2.22123								2.94405	-1.29441
-1.51951	3.90426	-0.13933	1.00147	-0.67671	-1.80074							2.45966	3.24802	0.954132	-0.14501	-3.11615	-0.80102
2.99191	6.37988	5.77965	1.4409	-0.40411	2.62057							2.42592	0.811656	2.38353	0.673877	-0.73038	-0.28429
5.16596	-0.13873	0.761907	-1.6793	1.17944	-0.66123							2.74683	0.910554	3.2399	-1.56371	0.116859	0.063672
4.02266	-2.0097	1.82336	0.348402	-2.02685	-0.63369							1.71769	0.235855	0.385822	2.23996	2.02337	-0.56044
	2.78707	-0.3608	2.59312	1.14359	-4.71807							1.34002	1.54714	-0.8947	-2.0258	-1.64726	0.578007
0.744725		0.908837	3.02402									-3.15489	1.27723	3.43163	-0.20135	-2.42864	0.184107
-1.51368	0.869909	0.818766		-2.05686								2.76155	0.807568	1.79148	-1.98257	0.07391	-0.5634
4.02266	0.462767	2.67614	-1.03905	0.418514	-0.76041							1.46797	-0.11016	-0.45954	-3.55679	0.08647	-1.35358
-0.01542				-2.74106	0.107234							3.34558	3.65262	-0.24199	0.658379	-2.78246	0.333981
				1.29707								0.673219	0.796954	1.34292	0.231814	-0.09409	0.096496
2.99261	0.699252	-2.49133	-0.64291	0.531244	-3.60809							-0.80334	1.05872	0.86232	2.29713	-0.98818	0.970695
0.323524	2.00216	2.10271	-0.18183	0.312193	-1.34369							2.99163	0.506242			-0.0826	-0.56133
0.538557	0.878943	1.45787	0.308942	1.45611	0.13298							1.20486	-0.5094	1.19019	1.27261	0.036787	0.332142
-0.71194	-0.64487	0.084306		-3.57444	0.298626							1.32277	1.82085	1.97834	1.15841	-0.73745	-0.70414
	-1.87038	0.533412	-1.4439	1.40931	-1.29179							-0.23995	-0.48913	2.23056	1.5636	-0.74408	0.529687
												2.05948	2.11092	2.49589	0.581965	-0.74238	0.499462
-3.22308	-0.72271	0.347475	2.0101	-1.13606	-1.05848							1.72743	1.45627	2.48935	1.13088	-0.59672	0.70064
6.48479	2.00218	2.19477	0.875259	0.324566	-2.57064							2.54364	-1.87429	-4.21846	-0.75494	-0.22737	0.877894
-0.11349	0.961198	2.61543	-2.49962	1.59265	0.98805							2.15819	1.29987	3.63257	-1.24909	-0.33654	-0.35419
0.13426	-0.06228	-0.3327	0.667961	0.831593	0.648513							1.43681	-0.35775	2.74946	0.154053	0.78647	-0.06568
1.11899	-0.39881	0.311887	-0.80307	-3.16084	0.174308							1.7367	3.06422	-3.01792	-1.55204	-0.95918	0.468556
1.50535	2.70966		3.14422	-0.01427	-1.20984							0.463279	1.40848	0.174322	0.110355	-0.71341	0.391794
-1.10868	0.066591	-0.50888	0.810479	-1.33548	-0.33296							1.1983	0.275439	-0.69147	-1.03081	-0.56029	-1.52438
-0.41688	1.83436	1.92151	-0.0841	-0.11564	0.823308							-0.49525	-1.47874	2.0653	1.61514	-0.22466	-0.02396
			-4.15846									2.69427	2.37074	1.20473	-0.76582	-0.46234	0.266188
		-1.35864										0.940419	1.32536	2.55615	0.58608	0.649113	0.046663
				-1.93175	-1.1231							-1.17963	1.05904		1.38854
3.29674	-3.02582			-2.97869								-1.4867	-1.5827	-1.06334		-1.12078	-1.13746
			-4.44122		2.99435							0.944788			-0.3871	0.54149	-0.71162
0.942949	0.333899	-0.30703	-0.05891	0.00343	-0.16459							0.047207	-0.21977	3.80396	-0.30077	1.64233	0.620115
	4.1537	-0.73502		-0.24852								-0.91323	-2.52756	1.84172	-1.6182	-0.19624	0.600573
	4.1537	-0.73502		-0.24852								1.38842	0.778631	-0.01954	-0.97909	0.688892	-0.50317
			1.42649									2.65827	1.20941	-1.62068	-0.25872	-2.25419	0.206312
	4.1537	-0.73502		-0.24852								2.65827	1.20941	-1.62068	-0.25872	-2.25419	0.206312
			1.42649													0.059271	1.43329
	4.1537	-0.73502		0.953113								2.65827	0.725425	-1.62068	0.455487	-2.25419	-0.02752
1.64551	1.90678	-0.79306	0.665628	-0.36262	0.087015											0.059271	1.43329
												2.97216	0.66269	-0.66649	-1.12662	-1.96357	0.666035
			0.84153	0.68611	-0.36555							0.388721	1.90572	2.95069	-0.55988	0.536927	-0.2905
2.76796	-0.3829	2.98709	2.149	2.01581	2.32405							-4.57643	1.48207	-4.17862	-1.72654	0.588908	-3.32279
2.40582	1.2725	1.18966	-1.8056	-0.50026	-0.59757							-2.90594	-2.95077		-0.83404	0.88002	-1.02364
		1.9468			1.78156							2.27337	2.87982	1.25474	-0.33152	-0.93417	1.45747
0.505866	1.11238	3.3512	1.28016	0.177125	0.681							2.09435	1.35171	0.948598	-0.10243	0.482199	0.619818
0.396624			2.68953	1.71211	0.990933								-1.39005	-2.39283	1.09242	1.3918	0.621854
-0.24713	-0.67836	-0.60175	-0.25091	-1.05091	-0.5515							0.087693	0.558061	2.38196	1.12655	-0.05631	1.05632
-0.24713	-0.67836	-0.60175	-0.25091	-1.05091	-0.5515										3.59643		3.05127
3.83888	1.11104	-0.11813	-0.94643	1.36096	0.234966							0.1992	-0.85076	-1.19903	0.154413	0.890719	0.974949
												0.1992	-0.85076	-1.19903	0.080635	0.890719	0.974949
	1.65036		1.84645		-0.8451							1.659	1.83163	1.62269	-0.78075	0.195383	-0.05815
	2.23072		1.25657		2.23054												1.17633
												0.523627	-1.26684	1.86524	0.456308	0.38268	-2.39709
-0.32097		0.461382											-1.01378	3.07602	1.48539	-0.27775	-1.53234
-0.06687	1.95493	5.84713	-5.5135	-3.57701	-0.50428									-1.99805		0.406668
					3.07953							1.61763		-0.92766		-1.74732	0.972318
													2.4253	0.36699	1.29794	-1.93562	-0.66041
-0.24713	-0.67836	-0.60175	-1.13385	-1.05091	-0.5515							-0.77556	2.00227	1.4938		2.41255	-0.1231
0.284888	-0.73109	-0.6087	-0.26865	-0.94501	-0.6246										2.74842	2.03404	2.35083
												0.1992	-0.85076	-1.19903	0.154413	0.890719	0.974949
3.12277	1.51247	-0.79306	1.13801	-1.01289	0.562298							0.132711	-0.84252	-1.20522	0.029156	0.850929	1.0222
-2.02623		-0.26109			-1.31214
-4.75306	1.19491	-1.88702		-1.26058	0.39985							1.408	2.06979	2.30633	0.427354	1.20959	-0.13558
0.638086	1.05653	-0.40416	1.14365	0.614781	-0.20182								-1.37334	1.88868	1.44787	-0.24297	0.450087
	-0.91612			-1.28789	1.76586
		6.34179		-0.02485	-0.92219							0.641471	0.355087	-0.93619	1.13699	0.834095	0.686504
1.05906	2.87346		0.488799	-0.27856	-1.40408										-0.38086		3.08779
	0.516835		1.4265	0.712108	0.350825							-8.14761	3.75943		0.182484	-1.1602	0.969831
-0.24713	-0.67836	-0.60175	-0.25091	-1.05091	-0.5515							-0.09261	0.572628	1.32194	-0.36126	0.89887	1.24203
	2.51763			0.374289	1.74314
			0.757758	0.472879								0.1992	-0.85076	-1.19903	0.154413	0.890719	0.974949
					-0.4447							4.20327	1.20265	1.95286	1.63649	0.690351	-0.71669
-0.90593	-4.59169	-1.24317	-1.5246	-1.568	-1.31755							1.30264	0.28101	0.330009	0.467058	0.820157	0.904409
-4.51166	-5.97021	-4.71299	-2.63763	-2.01371	-3.03287							1.44701	2.11068	0.208403	1.84445	-0.64534	-0.35547
-0.24713	-0.67836	-0.60175	-0.25091	-1.05091	-0.5515							-1.35066		-2.59366	-1.15847	-0.35828	-0.07801
1.10305	1.23444	0.171877	0.121642	0.975144	0.765869							-2.77576	-2.05019	-2.46322	-2.87539	-2.06048	-0.86886
												0.1992	-0.85076	-1.19903	0.154413	0.890719	0.974949
	0.08388	-3.41309	-2.89544	0.034038	0.350827							1.7331	0.160149	1.27497	1.22486	1.89653	1.3152
		-1.63548		2.71211
-1.49785				-1.79691	-3.72599									-0.82813	0.426494	0.29707	-0.52364
			-0.59296	-6.67686	-6.05149							1.61763			2.54197	1.17154	-3.34962
												-0.9224	-4.76856	-1.32408	0.01146	-2.75277	0.703128
0.183352	1.26596	3.21426	0.114786	-0.2049	1.60212							-11.5451	2.59484	1.95615	-0.57462		-0.23473
1.25721	8.6228	0.595016	1.16396	-1.24155	-1.47532							1.5158	2.75241	0.860729	-1.31317	1.41766	0.26389
-0.96734	-0.19741		0.907122	0.297068	-0.18523							2.55842	0.178405	2.46062	1.91149	-0.1718	-0.33028
1.14315	3.54108	0.010053	0.79079	-1.00757	0.3893							-1.61546	-1.30649	-1.75026	-0.02106	1.00092	-0.80747
0.845113	-0.09876	2.90725	-0.01811	-0.76174	-0.12454							0.006191		1.21918	2.47279	0.753926	1.01114
0.845113	1.4395	2.45047	-0.14191	-0.83783	0.354319							0.597605	0.69071	1.37059	-0.98794	0.892659	1.19845
			0.157042									1.04771	0.270095	0.955819	0.047068	-0.36808	-0.28605
	3.87658		0.61366	1.35993	1.61604							1.09966	0.216515	0.1731	-0.23314	-0.44685	-0.30694
1.97003	1.07792	0.253077	-0.01608	0.161025	0.143353							1.55591	-0.02253	1.18288		-3.42538	-2.5145
1.81285	1.06708	0.171825	0.019484	0.179011	0.152162							-0.19904	0.907575	1.5968	0.088773	-0.00684	1.33568
1.81285	1.06708	0.171825	0.019484	0.179011	0.14617							1.43163	1.25395	0.984376	0.910172	0.213998	0.552928
2.3176	1.07589	0.359231	-0.0758	0.238776	0.182172							1.4216	1.02873	0.75724	0.819176	0.368147	0.583322
2.62934			-5.40712	-8.36354	-4.63317							1.4216	1.02873	0.829302	0.819176	0.368147	0.583322
-3.45919												1.4388	1.07149	0.855557	0.911318	0.381907	0.54195
-1.40135		0.260678	2.72649		-3.37055								0.684301	-0.02577	-2.95433	0.854303
1.26957	0.616474	3.19276	-0.34778	-0.29303	-0.37648									-2.2106	-0.64675	0.360504
-0.70431	-2.52756			-0.87285	1.35082							3.14434	-0.72678	0.48355	-2.57134	-0.43788	-0.0318
-2.48857	0.673999	-1.95365	-0.62714	-3.87285	2.35835							1.76248	1.12196	1.55282	1.83937	-0.38139	-0.79937
														1.17187	0.426491	0.489717	-1.33367
	0.176684	-0.48226	-2.43416	1.10928	-3.76046							1.95647	1.7838	1.85306	2.08937	0.47215	-1.40333
2.63534	-0.42269	0.22711	-0.18803	0.553609	0.058544
0.13426	-0.06258	-0.3327	0.668962	0.832206	0.648204							0.217139	1.40219	2.01099	-1.40317	-0.98126	-0.2412
0.13426	-0.06258	-0.3327	0.668962	0.832206	0.648204							-0.0578	0.677507	0.54035	0.495896	0.449754	-0.25242
0.13426	-0.06258	-0.3327	0.668657	0.832206	0.648204							0.005895	-0.55207	-0.03383	-0.1629	0.197592	0.032332
0.134228	-0.06194	-0.332	0.669059	0.83159	0.648365							0.366227	-0.23102	0.475064	-0.0259	0.111258	0.021726
0.133646	-0.07792	-0.38935	0.730035	0.956139	0.705347							0.362609	0.068736	0.264412	0.090139	0.087255	0.12456
0.133309	0.059946	-0.25875	1.386	1.08306	0.967988							-0.15364	0.150421	-1.72871	1.13904	-0.95088	-0.23986
0.133251	0.043639	-0.28221	1.40802	1.08053	0.976513							0.081245	0.505499	0.284537	-0.25888	0.909919	0.015683
0.490498	0.335187	0.653936	0.898335	0.598432	0.57009							1.42005	0.793376	3.27941	0.632039	0.97863	1.0877
0.133093	-0.1924	-0.52724	1.77906	1.09416	1.00951							-0.24292	-0.7063	-0.83597	-0.58577	0.549199	-0.10614
0.105809	0.020352	2.66207	1.9154	0.161638	-0.41716							-0.42391	0.830002	-0.46336	-0.09403	-0.58694	0.128763
1.62498	0.401914	-0.07341	0.933157	0.592413	1.33779								-4.83684		1.92739	2.21666	1.23535
-0.55333	2.91452	0.152086	-1.46878	0.524601	1.85761									-2.73502	0.578494		0.051268
0.724935	0.263375	0.722867	-0.60455	-1.21701	0.040999							1.24863	0.472563	0.281109	0.51005	-0.27228	0.352997
		1.06009		1.89798	0.115377							1.73733	-0.44579	-0.27726	-0.97719	1.33313	-0.46546
-2.19256	1.97052	-1.97107	3.15681	-0.11332	-0.87955							3.43212	0.938023	2.9616	1.24085	-1.54502
4.82533	5.38834	-2.34547	-0.60598	0.196807	0.245647							2.30304	1.71601	3.33804	3.53251	0.507683	-1.79874
	-0.3356											1.4717	3.67523	3.5784	-0.1744	0.575164	-1.26744
1.30386	4.60607	-1.34345	6.20685	2.43151	2.25741							-0.38237	1.68991	0.820498	0.950382	-0.31469	-2.34261
-0.56045	-0.74847			-2.13792	-3.22489							0.903943	-0.06515	1.86853	1.55873	-0.60543	1.76103
-0.22633	3.0494	0.096548	-0.55372	0.478044	0.918168							-2.88132	3.20531	-2.05768	-1.08177	0.772737	0.017301
0.025911	3.28791	0.556994	0.506297	0.578124	-0.09157							1.5803	0.715622	0.897223	-0.04944	0.102949	0.381382
-1.53676	-0.29816	-0.25866	-0.53346	-1.47741	0.200589							2.23985	-0.66199	-0.32485	0.392039	0.674416	0.695649
-1.54688	-0.29816	0.712237	-0.35332	-0.59653	0.451829							1.90803	1.0926	0.453719	0.579104	-0.55999	-0.56933
4.1943	-1.51248	6.70788	0.007098	0.12926	-1.04635							1.92304	0.633632	0.705673	0.651754	-0.42189	-0.76698
1.9041	-1.26766	1.27025	0.481389	-0.06495	-3.43492							-0.7289	0.953072	1.95385	-0.42303	-0.49125	-0.73338
-3.00708	0.826696	-2.58301	0.333391	-0.58556	-4.29525							-0.17531	2.01625	2.54285	-1.55357	0.634172	-0.46261
-2.21888	0.455441	-2.58301	0.333391	0.29708	-4.23413							-3.14488	-1.55998	-1.01255	0.4265	0.904757
	2.75662	1.94788	-6.27874	-1.75846	1.90546							-3.14488	-0.23805	-1.01255	0.4265	0.904757
0.005636	3.22447	0.540293	-0.42619	-0.3105	1.57602							3.39018	1.09998	3.39586	0.229937	-2.04361	-0.80151
-1.78867	1.07385	0.192315	-0.44278	-0.11116	-0.3203							1.54872	1.00919	0.194857	0.275116	0.272933	0.341611
-0.13262	-0.01443	-0.41625	2.10807	1.79013	-1.05619							1.46571	0.288188	0.23267	-0.41708	1.84703	0.793328
-1.00753	3.16896	0.137786	-0.38625	0.668748	-0.05845							3.90695	-0.59116	0.459065	1.04494	-1.24372	-0.21344
0.132986	0.00966	-0.27866	1.40099	1.09544	0.990229							1.72078	0.948938	0.753932	-0.01695	0.15745	0.222763
-2.00395	1.66239	0.765008	2.66765	4.71582	-3.25915							1.36871	0.059487	0.543401	0.55561	0.622688	2.14529
5.67967	-1.9934	5.32883	3.51007	-1.76345	-2.11053							1.34655	3.21716	3.37709	0.151011	0.116361	-0.19146
0.132986	0.00966	-0.27866	1.40099	1.09544	0.990229							0.3134		-1.47024		1.19754	-1.06422
				2.29707								-0.67582	1.43972	1.45404	-2.47864	0.000188	-1.06838
2.06836	1.02186	5.50831	0.35573	0.978826	1.68292							1.44959	1.47106	0.5889	2.22369	-0.16604	-0.37769
	4.48745	6.25986	0.517105	-1.16722	-3.14598							2.2916	-1.1092	0.461892	1.11179	0.145671	-0.35873
-3.73623	2.06304	-2.81643	2.0413	0.260193	-3.65971							2.23911	0.005612	1.37566	0.71548	0.533193	0.015508
2.6418	1.83924	1.89783	-1.24108	-0.71463	1.34207							1.21222	-0.29066	1.34808	-0.44003	-1.07306	0.290531
1.68396	1.69534	1.87612	-1.80439	-0.8655	1.23084							-3.20096	3.38693		0.102225	-0.60509	1.33453
		6.23796		-0.02485	-1.65517							0.066689	2.15806	1.64368	-1.20073	-0.49575	-0.2672
4.23649		0.601499		-0.11936	-4.31457							3.64626	3.69673	3.57819	-0.48864	0.494905	2.07012
		-4.55193	5.60879	-0.62561	-0.4626							0.96524	1.00028	2.55654	0.71188	0.352698	-0.6539
-1.08502	0.663088	-1.76152	-2.15596	-2.80459	-1.04926							3.19614	-0.72295	-2.38452	-1.51446	-1.73669	-0.8492
-3.41723	-2.96293			-3.07378	0.849686							0.469823	0.805993	2.8204	0.448824	1.48653	-0.75352
-0.55042	0.159177	-4.97676	2.40816	-0.78443	-2.79045							-1.54062	0.541451	1.22577	-2.24045	-2.53047	0.730366
-4.01799	-0.31122	0.457029	-3.02409	-2.20309	0.182833							-2.30589	0.442201	0.586908	1.27449	1.14084	1.51191
												2.83811	0.222711	2.07259	-0.84019	0.919514	-0.37361
1.62403		-0.85171	-1.04	0.324034	0.423855							2.71184	0.814753	1.13677	1.0991	0.867019	-0.69512
0.49791	0.665821	-1.26506	3.12069	1.77989	-2.3037							-0.6811	3.83439	-1.31069	0.147491	-1.6989	-0.56026
2.83723	4.37179	1.14671	0.743853	-2.3722	0.119663							-1.35809	5.88548	-1.03657	4.69857	-0.02436	1.24228
	0.08388	3.24226		-0.52091	1.22695							1.99086	2.9918	-0.26689	-2.00821	0.603179	1.28097
0.497501	1.13919	2.25953	0.539393	1.77108	0.227258							0.640965	0.148672	2.62146	2.10168	1.19585	0.078721
-1.7917	4.45874	0.691608	2.18814		-0.00741							1.43345	2.35022	0.431966	-1.21239	0.051406	1.62782
-2.81001	0.067614	3.54678	1.7751	-4.18969	0.065951							2.99147	3.6393	3.76088	-0.96846	-1.14689	1.02621
1.77743	4.21007		2.90826	-1.2583	-0.61906							5.80296	2.62504	2.82492	-1.93869	-4.62443	0.934448
0.89672	-2.05798	-2.20857	-0.90549	-5.45301	1.36386							0.215962	0.712097	0.966246	0.768363	0.503294	0.492472
2.87129	1.87686	0.322325	-0.06196	-0.21694	-0.02032							0.570677	0.734192	1.18958	-0.02566	0.654967	-0.16766
0.110202	0.270242	0.328775	1.31089	0.815369	0.780953							0.095065	-0.45131	-0.29622	0.00772	-0.20711	-0.18941
0.132299	-0.06225	-0.34519	0.708151	0.902565	0.712897							0.180705	-0.97666	-0.96028	-0.65069	-0.59739	-0.37242
0.130832	0.014463	-0.28603	1.38078	1.05819	0.969408							1.0631	-1.24147	-3.7542	-0.05415	0.911809	0.560057
-0.85406	-0.61049	-1.52068	-1.56647	-1.14942	-0.81237							0.588623	-0.65744	-0.57512	-0.60263	0.227337	-0.40282
0.130474	0.010149	-0.28605	1.38417	1.06666	0.96213							0.031577	-0.37644	-0.9291	-0.10663	0.173685	-0.09388
0.130474	0.010149	-0.28605	1.38417	1.06666	0.96213							0.231029	-0.97807	-0.93556	-0.54997	-0.47752	-0.62056
0.130024	-0.02838	-0.29691	1.40111	1.04604	0.92613							-0.26941	-0.75498	-0.81337	-0.57185	0.418992	-0.11215
0.093899	-0.29739	-0.54534	-0.42879	0.58149	0.191453							0.475598	-0.55473	-0.6989	-0.10028	-0.1232	-0.28443
0.129134	-0.05712	-0.35041	0.709246	0.892073	0.702675							-0.12179	-0.2001	-0.63757	0.148456	0.073378	0.088062
0.129134	-0.05712	-0.35041	0.709246	0.892073	0.702675							0.180705	-0.97666	-1.0415	-0.65069	-0.59739	-0.64733
0.129134	-0.05712	-0.35041	0.709246	0.892073	0.702675							0.594552	-1.13518	-3.84606	1.22349	0.714573	0.326973
-0.59943	-0.37552	-1.53739	0.960059	-1.14248	-0.8285							0.556055	-0.68016	-0.67588	-0.25935	-0.27631	-0.40923
0.126428	-0.03785	-0.33954	0.723153	0.895562	0.696597							0.043123	-0.43805	-0.94677	-0.08777	0.098787	0.015417
0.126428	-0.03785	-0.33954	0.723153	0.895562	0.696597								-4.34381		-1.96582		-1.41144
-0.72536	-2.09029		-1.54978	-1.83378	-2.856							0.180705	-0.97666	-1.0415	-0.65069	-0.59739	-0.64733
0.120856	-0.10298	-0.40321	0.719503	0.940632	0.705726							-0.80732	-0.56037	-1.63235	-1.25049	-1.17854	-1.12805
1.25547	-1.11429	0.14458	-0.14334	-0.12857	-0.07409										0.929734	2.86834
-1.42634	1.08509	-0.48659	0.880962	0.015526	0.053572							0.581573	-0.25596	-0.73923	0.490207	0.319174	0.4008
0.119373	-0.06226	-0.2887	0.669	0.830594	0.657742							-0.20315	-0.31114	-0.40597	-0.20642	0.388085	0.036904
0.23777	-0.10313	-0.38786	-0.10411	0.567625	0.315055							-0.08823	-0.31751	-0.74335	-0.24836	0.427513	0.073515
-0.04822	-0.22819	-0.48213	-0.29406	0.4527	0.237519							-0.11417	-0.4667	-0.53414	-0.28947	0.1959	-0.09382
0.114368	0.07218	-0.26907	1.40076	1.08167	0.9711							-0.26319	0.793012	0.411642	0.216636	-0.00162	0.09857
0.082804	0.277815	0.457946	0.09582	-0.16421	-0.03597							-0.11417	-0.4667	-0.53414	-0.28947	0.1959	-0.09382
0.112755	-0.03741	-0.27007	0.777076	1.00042	0.734927							-0.04644	-0.52024	-0.78976	-0.38494	0.235292	-0.11743
0.111725	0.102388	-0.21129	1.29195	0.949136	0.937672							0.032485	-0.81084	-1.21723	-0.33606	-0.22031	-0.23245
0.110398	-0.25746	-0.33058	1.14923	1.45481	0.957564							-0.25459	-0.44714	-0.53723	-0.29918	0.271336	-0.03503
0.080848	-0.23441	-0.3946	-0.31704	0.373541	0.151683							-0.68365	0.37352	-0.44439	-0.47076	-0.00947	-0.32701
0.109365	-0.02071	-0.35265	0.71318	0.872314	0.680953							0.581573	-0.20676	-0.73923	0.483282	0.293596	0.405221
0.109365	-0.02071	-0.35265	0.71318	0.872314	0.680953							-0.20315	-0.31114	-0.40597	-0.20642	0.388085	0.036904
0.23777	-0.10313	-0.38786	-0.10411	0.567625	0.315055							-0.08823	-0.31751	-0.74335	-0.24836	0.427513	0.073515
-0.04822	-0.16398	-0.48213	-0.29406	0.4527	0.237519							-0.11417	-0.4667	-0.53414	-0.28947	0.1959	-0.09382
0.109365	-0.02071	-0.35265	0.71318	0.872314	0.680953							0.225065	0.450839	0.133645	-0.04134	0.174766	-0.00117
0.105447	-0.00369	-0.30678	0.701363	0.858481	0.690364							-0.11417	-0.4667	-0.53414	-0.28947	0.1959	-0.09382
0.105447	-0.00369	-0.30766	0.700039	0.858257	0.688656							-0.04644	-0.52024	-0.78976	-0.38494	0.235292	-0.11743
0.105447	-0.00369	-0.30678	0.701363	0.858481	0.690364							0.032485	-0.81084	-1.21723	-0.33606	-0.22031	-0.23245
0.09912	0.035671	-0.28011	1.35232	1.02863	0.93684							-0.21604	-0.3326	-0.41783	-0.24086	0.345809	0.015018
0.105191	-0.21676	-0.37794	-0.27201	0.433075	0.185742							-0.68365	0.37352	-0.44439	-0.47076	-0.00947	-0.32701
0.09912	0.035671	-0.28011	1.35232	1.02863	0.93743							-0.11089	-0.46784	-0.54367	-0.29255	0.198197	-0.09053
0.09912	0.035671	-0.28011	1.35232	1.02863	0.93743							-0.21432	-0.62647	-0.70092	-0.44907	0.337644	-0.03786
0.062468	-0.25551	-0.45846	-0.36581	0.474555	0.224833							-0.25684	-0.40043	-0.53251	-0.30244	0.246395	-0.05941
0.331761	-0.3495	-0.29596	-0.25238	0.432408	0.200429							-0.50517	0.02581	-0.39868	-0.13329	0.413968	0.023894
0.09912	0.035671	-0.28011	1.35232	1.02863	0.93743							0.068635	0.127846	-0.29941	-0.20532	0.19127	0.060218
0.209798	0.028116	-0.27299	-0.14294	0.421743	0.185629							0.017404	-1.09242	-0.84137	-0.56187	0.121067	-0.23628
0.09912	0.035671	-0.28011	1.35232	1.02863	0.93743							-0.4715	0.266286	0.24718	0.329668	0.177932	0.468554
0.423132	-0.16188	0.243643	-0.31639	-0.4821	-0.11746							-0.17473	-0.45275	-0.55841	-0.33707	0.48339	0.032591
0.040865	-0.14988	-0.52352	-0.21182	0.670576	0.327323							-0.13358	-0.3748	-0.69828	0.178023	0.029964	0.175673
-0.47788	-0.27232	-0.4846	-0.19122	-0.28892	0.011936							-0.23111	-0.8917	-1.09944	-0.70382	0.012309	-0.37609
0.09912	0.035671	-0.28011	1.35232	1.02863	0.93743							-0.21695	-0.33015	-0.38656	-0.21325	0.383881	0.031547
0.062157	-0.12467	-0.26347	-0.12073	0.435686	0.317557							-0.18585	-0.39076	-0.60088	-0.37156	0.4804	-0.00366
0.043346	-0.16517	-0.53009	-0.23537	0.602117	0.322229							0.563018	0.13564	-0.85248	1.12889	0.846508	1.09056
-0.36526	0.766673	-0.4842	1.05241	0.133939	0.342515							0.180705	-0.97666	-0.96028	-0.65069	-0.59739	-0.37242
0.09912	0.035671	-0.28011	1.35232	1.02863	0.93743							1.0631	-1.24147	-3.7542	-0.05415	0.911809	0.560057
-0.85406	-0.61049	-1.52068	-1.56647	-1.14942	-0.81237							0.06506	0.511463	0.088189	-0.02493	0.093256	-0.17369
0.098541	0.078726	-0.24869	1.29148	0.976562	0.89613							0.180705	-0.97666	-0.96028	-0.65069	-0.59739	-0.37242
0.098541	0.078726	-0.24869	1.29148	0.976562	0.89613							1.0631	-1.24147	-3.7542	-0.05415	0.911809	0.560057
-0.85406	-0.61049	-1.52068	-1.56647	-1.14942	-0.81237							0.588623	-0.65744	-0.57512	-0.60263	0.227337	-0.40282
0.098541	0.078726	-0.24869	1.29148	0.976562	0.89613							0.031577	-0.37644	-0.9291	-0.10663	0.173685	-0.09388
0.098242	0.018254	-0.25406	1.35527	1.02329	0.910535							0.231029	-0.97807	-0.93556	-0.54997	-0.47752	-0.62056
0.088605	-0.10839	-0.377	0.668544	0.876081	0.683997							-0.26941	-0.75498	-0.81337	-0.57185	0.418992	-0.11215
0.093899	-0.29739	-0.54534	-0.42879	0.58149	0.191453							0.475598	-0.55473	-0.6989	-0.10028	-0.1232	-0.28443
0.085935	-0.06637	-0.35754	1.36037	1.05238	0.936335							-0.12179	-0.2001	-0.63757	0.148456	0.073378	0.088062
0.070524	-0.047	-0.3289	1.15998	0.853251	0.786133							0.180705	-0.97666	-1.0415	-0.65069	-0.59739	-0.64733
0.070524	-0.047	-0.3289	1.15998	0.853251	0.786133							0.594552	-1.13518	-3.84606	1.22349	0.714573	0.326973
-0.59943	-0.37552	-1.53739	0.960059	-1.14248	-0.8285							0.556055	-0.68016	-0.67588	-0.25935	-0.27631	-0.40923
0.070359	-0.04894	-0.31932	1.14205	0.845886	0.778512							0.043123	-0.43805	-0.94677	-0.08777	0.098787	0.015417
0.070359	-0.04894	-0.31932	1.14205	0.845886	0.778512								-4.34381		-1.96582		-1.41144
-0.72536	-2.09029		-1.54978	-1.83378	-2.856							0.180705	-0.97666	-1.0415	-0.65069	-0.59739	-0.64733
0.063624	-0.03452	-0.16933	1.31033	0.998611	0.959021							0.180705	-0.97666	-1.0415	-0.65069	-0.59739	-0.64733
0.063624	-0.03452	-0.16933	1.31033	0.998611	0.959021							-0.80732	-0.56037	-1.63235	-1.25049	-1.17854	-1.12805
1.25547	-1.11429	0.14458	-0.14334	-0.12857	-0.07409										0.929734	2.86834
-1.42634	1.08509	-0.48659	0.880962	0.015526	0.053572							0.581573	-0.25596	-0.73923	0.490207	0.319174	0.4008
0.050167	-0.09123	-0.33036	0.596293	0.64652	0.5535							-0.20315	-0.31114	-0.40597	-0.20642	0.388085	0.036904
0.23777	-0.10313	-0.38786	-0.10411	0.567625	0.315055							-0.08823	-0.31751	-0.74335	-0.24836	0.427513	0.073515
-0.04822	-0.22819	-0.48213	-0.29406	0.4527	0.237519							-0.11417	-0.4667	-0.53414	-0.28947	0.1959	-0.09382
0.050167	-0.09123	-0.33036	0.596293	0.64652	0.5535							-0.26319	0.793012	0.411642	0.216636	-0.00162	0.09857
0.082804	0.277815	0.457946	0.09582	-0.16421	-0.03597							-0.11417	-0.4667	-0.53414	-0.28947	0.1959	-0.09382
-0.03212	-0.46765	-0.34653	0.891322	1.56095	0.930249							-0.04644	-0.52024	-0.78976	-0.38494	0.235292	-0.11743
-0.10362	0.78273	0.159513	2.32931	1.88308	1.76194							0.032485	-0.81084	-1.21723	-0.33606	-0.22031	-0.23245
0.105191	-0.21676	-0.37794	-0.27201	0.433075	0.185742							-0.21604	-0.3326	-0.41783	-0.24086	0.345809	0.015018
-0.36048	-0.18137	0.059266	1.06904	1.49341	1.01691							-0.74193	0.37352	-0.56353	-0.47076	-0.00947	-0.38043
-0.36048	-0.18137	0.059266	1.06904	1.49341	1.01691							0.581573	-0.20676	-0.73923	0.483282	0.293596	0.405221
0.23777	-0.10313	-0.38786	-0.10411	0.567625	0.315055							-0.20315	-0.31114	-0.40597	-0.20642	0.388085	0.036904
-0.04822	-0.16398	-0.48213	-0.29406	0.4527	0.237519							-0.08823	-0.31751	-0.74335	-0.24836	0.427513	0.073515
-0.36719	-0.50319	-0.56964	-0.08436	-0.16711	-0.09908							-0.11417	-0.4667	-0.53414	-0.28947	0.1959	-0.09382
-0.36719	-0.50319	-0.60863	-0.08436	-0.17798	-0.11574							0.225065	0.450839	0.133645	-0.04134	0.174766	-0.00117
-0.52627	-0.53604	-0.46106	-0.01037	-0.0335	-0.14489							-0.11417	-0.4667	-0.53414	-0.28947	0.1959	-0.09382
-0.52627	-0.53604	-0.46106	-0.01037	-0.0335	-0.14489							-0.04644	-0.52024	-0.78976	-0.38494	0.235292	-0.11743
-0.72915	-0.01852	0.908883	5.94093	5.84537	5.94943							0.032485	-0.81084	-1.21723	-0.33606	-0.22031	-0.23245
0.080848	-0.23441	-0.3946	-0.31704	0.373541	0.151683							-0.25459	-0.44714	-0.53723	-0.29918	0.271336	-0.03503
-0.78652	-0.79856	-1.09061	-0.13066	-0.12829	0.021391							-0.74193	0.37352	-0.56353	-0.47076	-0.00947	-0.38043
-2.81557	-1.47012	-2.89484	-0.30633	0.076869	0.751409							-0.11089	-0.46784	-0.54367	-0.29255	0.198197	-0.09053
0.062468	-0.25551	-0.45846	-0.36581	0.474555	0.224833							-0.21432	-0.62647	-0.70092	-0.44907	0.337644	-0.03786
0.331761	-0.3495	-0.29596	-0.25238	0.432408	0.200429							-0.25684	-0.40043	-0.53251	-0.30244	0.246395	-0.05941
-2.81557	-1.47012	-2.89484	-0.30633	0.076869	0.751409							-0.50517	0.02581	-0.39868	-0.13329	0.413968	0.023894
0.209798	0.028116	-0.27299	-0.14294	0.421743	0.185629							0.068635	0.127846	-0.29941	-0.20532	0.19127	0.060218
-2.81557	-1.47012	-2.89484	-0.30633	0.076869	0.751409							0.017404	-1.09242	-0.84137	-0.56187	0.121067	-0.23628
0.423132	-0.16188	0.243643	-0.31639	-0.4821	-0.11746							-0.4715	0.266286	0.24718	0.329668	0.177932	0.468554
0.040865	-0.14988	-0.52352	-0.21182	0.670576	0.327323							-0.17473	-0.45275	-0.55841	-0.33707	0.48339	0.032591
-0.47788	-0.43058	-0.4846	-0.27554	-0.46325	-0.0462							-0.21223	-0.3748	-0.82102	0.178023	0.029964	0.115949
-2.91801	-1.49716	-3.04846	-0.31558	0.146514	0.670984							-0.23111	-0.8917	-1.09944	-0.70382	0.012309	-0.37609
0.062157	-0.12467	-0.26347	-0.12073	0.435686	0.317557							-0.21695	-0.33015	-0.38656	-0.21325	0.383881	0.031547
0.043346	-0.16517	-0.53009	-0.23537	0.602117	0.322229							-0.18585	-0.39076	-0.60088	-0.37156	0.4804	-0.00366
0.906726	2.99504	4.72336	0.441161	-1.06035	0.058357							0.823023	-1.37469	1.2503	-0.14955	-0.84062	-0.27087
	0.058524	2.16671	5.96639	-1.44807	-0.37692							-2.61412	1.57855	0.911592	0.902967	1.48771	-2.36837
-1.45604	3.55143	0.528438	1.32349	1.17029	0.260386							1.29224	1.04982	0.576548	0.424735	0.889287	0.7185
5.3674	0.422242	1.53983	-3.29837	0.093263	-1.46083							1.34916	0.557361	3.64369	1.46491	-0.43856	1.94294
-2.41796	0.008337	2.23584	-3.26868	1.29532	0.042836							-0.8938	3.20241	3.28972	-1.0554	0.200316	0.045553
	4.26142		0.600897	-1.76662	-2.28169							0.046993	0.729238	0.437158	-0.15293	0.29244	2.00097
	0.931879		-1.89544	3.03404	1.06132							0.51809	1.2538	1.58691	-2.15847	0.011677	0.272821
-0.34555	-0.16465	0.881036	-0.22086	-1.91811	-0.0852							1.4199	0.393847	1.26783	0.002078	3.91704	0.117937
3.85629	2.87346		0.796767	-0.25875	1.26453							1.97988	-2.81802	2.26454	-0.24073	1.89882	-1.04618
	2.16174	1.3418	1.0479		1.21798							0.033922	0.286928	2.57558	-0.37956	1.67052	0.464265
			4.45204		-0.3099							3.00667	-1.14162	2.27926	0.063926
												-0.66683	-1.62756	-1.07749	-1.05899	-0.01706	-0.09315
-3.34816				2.36884								5.00921	0.132546	3.45008	2.28326	1.12404	-0.07688
0.439256	0.840485	-0.05319	0.787423	1.10659	3.51477							-0.21029	1.6196	-0.26722	0.495292	0.37764	0.391325
-3.34816				2.36884								5.00921	0.132546	3.45008	2.28326	1.12404	-0.07688
																	1.43329
2.74728	3.07609	-0.11227	-1.79396	2.74559	1.72608							3.25012	1.19851	2.84756	-1.97538	-0.01162	2.21114
												-5.48041	-3.96966	-3.52857	-2.15847		-4.1483
			3.74843	0.712108	1.35083							0.11881	1.17067	2.30937	-0.95202	1.44907	1.44394
			3.74843	0.712108	1.35083							0.11881	1.17067	2.30937	-0.95202	1.44907	1.44394
-2.44127		1.17187		1.7121	0.910248							2.88066	-0.7004	-2.99805	0.326968	0.127145	-0.5967
			1.42649		3.84387											-0.78873	1.43329
		0.5198											-2.65309	1.58691	0.426496	2.12715	0.935785
-0.29781	-0.07948	0.716695	3.53078	1.58127	2.57766							0.429862	0.372678	1.36295	1.86166	4.13521	3.17502
	0.806345	-0.70259	-0.57351	-1.87285	0.765865							1.08229		0.30938	0.885932	1.79957	0.128433
			2.50178		1.57322							2.68343	0.668842	1.58691	1.52603	-0.55711	1.06354
2.74728	1.42041	-0.3265	-1.44455	1.18449	0.346503							0.693672	-0.3667	3.21903	0.1364	0.467176	-0.04728
	-0.23805	2.75684	2.16346									-1.1541	-1.02232	-1.10115		1.12715
												-0.84181	-0.33943		1.16346	0.331839	1.40427
		-2.24316										1.91461			2.23385
-1.2699	3.01934	-0.75412	0.426495	1.54219	0.623848							-0.74552	0.864765	0.238986	-0.15847	0.35596	0.836256
		4.3158	2.42649	2.03404								2.65834	1.62326	0.604837	-0.9074	-0.25687	1.89563
	1.74816			-1.37851	-4.48453							-3.14082	0.766454	0.569948	1.24252	1.48078	-1.37042
-1.94134	1.76077	3.7162	0.528135	0.404683	0.318978							1.8521	0.271363	-1.06259	0.882178	0.049145	0.827871
	1.93188	-2.56509													1.4265

## Sheet: Extended Figure 7b
WT_22_VN			psd_22_VN			WT1_24_vn			psd_24_vn			wt_22_SC			psd_22_SC			WT_24_sc			psd_24_sc
R1	R2	R3	R1	R2	R3	R1	R2	R3	R1	R2	R3	R1	R2	R3	R1	R2	R3	R1	R2	R3	R1	R2	R3
2.92157	-0.32057		0.276852	-0.37176	-0.0739	1.81511	-0.27962	2.85993	-0.08072	-0.38773	0.845258		-4.82302			-0.22777		1.42421	0.250896	0.264391	0.274962	-1.00546	-0.40318
2.92157	-0.32057		0.276852	-0.37176	-0.0739	-2.81311	-1.43877	-1.00995	3.40407	1.06261	0.178922					0.712108		0.40404	-0.02435	0.324671	0.360043	-0.3827	0.531352
1.50031	1.89758	-0.25037	-0.61382	-0.78824	-0.42204	-3.89094	-6.48316	2.575	-4.69396	1.06261	0.353535					-0.54487		1.25351	-0.3429	0.366367	-0.12313	-0.90742	0.026689
5.67967	-1.9934	5.32883	3.51007	-1.76345	-2.11053	0.22293	1.48071	0.261828	-0.19756	2.41431	0.766799			-1.65702		4.95604	0.457026	0.872775	-0.20399	0.925165	0.245637	-0.28159	0.518406
-0.6608	5.64861	-3.68795	2.35424	-1.05547	0.736858	-0.01399	3.56608	1.6573	-1.13389	-2.7992	-1.48519	1.3887	1.37396	0.169097	-1.18364	-0.0749	0.476512	1.25351	-0.3429	0.366367	-0.12313	-0.90742	0.026689
3.91233	1.77981	3.58886	-3.20375	1.43019	-2.86661	-0.25948	1.4427	1.60392	3.1302	-0.98032	1.98932	0.493903	0.752407	1.17501	-0.73889	-0.7318	-0.13656	0.872775	-0.20399	0.925165	0.245637	-0.28159	0.518406
2.80066	2.0326	7.29264	0.118833	-2.1492	-2.80327		-1.6941	1.01565	2.29304	-0.35581	-0.4789	2.62934			-5.40712	-8.36354	-4.63317	1.25351	-0.3429	0.366367	-0.12313	-0.90742	0.026689
	1.50593	-0.2985	-0.97039	1.55709	-1.0946	1.09503	1.92282	0.936693	-0.50814	0.210739	-0.6068						0.916507	0.40404	-0.02435	0.324671	0.360043	-0.3827	0.531352
			1.56669	-2.79392		0.639564	-0.56395	0.911772	0.21984	0.482293	1.55272							1.29481	-0.04797	0.988198	1.4794	-0.19207	0.440026
2.76796	-0.3829	2.98709	2.149	0.337899	-1.22597	-0.244	2.99056	-1.18658	0.98021	-0.72681	-0.37092	-4.77238	-2.43025	-4.21223	-1.37618	0.568662	-0.20566	3.58022	0.843357	-0.61125	-4.10232	-0.9856	0.029875
6.48479	2.00218	2.19477	0.875259	0.324566	-2.57064	1.04453	1.1509	0.672628	0.17166	0.446371	-0.09336						1.93579	3.86048	1.08716	2.04961	0.331337	0.193642	0.112667
	0.791121	0.028183	-0.2966	1.77151	-2.41788	-0.0778	-1.29099	0.96721	0.600531	-0.57176	0.189968	1.97829	1.62216	0.412402	0.064108	0.065909	0.110524	-0.11465	1.88234	-0.39668	0.267149	-0.8375	-0.5068
7.41388	0.000563	3.70348	0.761917	0.261308	1.55167	2.40732	-0.42449	3.5043	0.173004	0.184209	0.351843	-1.53676	-0.29816	-0.25866	-0.53346	-1.47741	0.200589	0.053048	1.16949	0.674331	-0.08828	-1.16712	-0.60009
	0.696184	0.738879	0.497686	1.52793	-1.8642	-0.78068	-1.75885	-3.21345	1.07941	1.18987	-0.37265	1.97003	1.07792	0.253077	-0.01608	0.161025	0.143353	1.82092	0.63831	0.047146	-0.20186	-0.2879	0.1976
0.345276	7.48401	-0.21539		-0.71921	-1.37216	-0.45001	1.73367	2.06774	0.482633	0.818162	-1.95087	1.94744	1.0452	2.09709	-0.12387	-1.16485	-0.87189	1.79303	0.48788	0.048296	-0.09999	-0.2703	0.234783
2.1058	-0.43351	-1.15334	-3.98709	0.397256	0.438579	-2.52672	0.727408	0.95067	-0.42035	-0.10844	-1.24258	2.25586	1.11742	1.83834	-0.01973	0.939934	-0.75638	1.29594	0.749635	1.71816	-0.83958	0.344376	-0.52052
1.2461	-0.85248		2.03576	-0.55291	-0.14185	1.0049	-1.3952	1.42413	0.2466	0.763149	-0.98077			-0.92766			2.61405	1.67421	2.41427	1.0594	-0.05894	0.034034	-1.69357
	8.80224			1.71211		2.37752	1.84297	1.6106	0.517477	1.53548	0.101961	4.65703	0.226572	4.12062	1.33246	-0.14161	0.159521	1.08486	-0.26768	-0.12581	0.138367	-0.89498	-0.3058
		1.06009		1.89798	0.115377	2.40289	1.94724	1.97426	0.217655	1.45174	-0.03377	-1.33399	1.92141	4.58685	-0.76301	0.263342	-0.88044	0.365473	0.182161	1.01203	-0.33336	-0.08214	-0.99502
0.048915	2.86862	1.2952	-1.15863	-1.51301	-0.17595	-0.65605	-0.19094	-0.09042	-0.18372	0.779032	0.523822	0.845113	-0.09876	2.90725	-0.01811	-0.76174	-0.12454		0.974487	3.63398			0.573379
4.46943	0.005753	1.63108	-0.54372	-3.30027	-0.15824	-0.06388		2.37181	-2.89543			1.68396	1.69534	1.87612	-1.80439	-0.8655	1.23084	1.05327	0.579553	1.1118	0.243018	0.365538	0.455177
6.34007	0.961407	2.17963	2.93591	-1.61809	0.196018	-0.03665	1.61851	2.08855	-0.30995	-1.10153	-1.19818	-0.23471	-1.53125	-3.02166	-0.2811	-3.67594	-1.64074	0.029513	0.071204	0.125465	-0.10816	0.415409	-0.21344
	1.37302	0.919203	0.910476	3.50732	-0.56531	-1.49785	4.3775	-1.57536	2.4265		0.44287	0.845113	1.4395	2.45047	-0.14191	-0.83783	0.354319	0.487645	0.300153	-0.01419	-0.05466	0.806386	-0.06109
2.1058	-0.57307	-1.15334	-3.93428	-0.17249	0.438579	-1.49785	4.3775	-1.57536	2.4265		0.44287	2.3176	1.07589	0.359231	-0.0758	0.238776	0.182172	0.198116	0.392421	-0.03278	-0.656	-0.00196	0.2025
	3.48509		2.2368	0.320831	0.260931	2.47863	2.44394	1.90427	-0.48533	-0.75828	-0.82711	-1.10868	0.066591	-0.50888	0.810479	-1.33548	-0.33296	0.049972	0.156539	1.45181	0.51668	0.106946	0.368928
-2.77176	3.91524	0.35065	0.852948	-1.89224	-2.61002	2.77738	-0.41648	-0.40809	1.9024	1.55502	0.278841	1.81407	0.863537	0.796495	-0.04623	0.434347	-0.05666	1.12365	0.511952	0.7772	0.774304	0.252548	0.234957
0.731492					-3.89338	2.86337	-3.93335	4.31031	1.06008	-2.09175	-0.15668	-3.03308	3.47537	-1.8617	3.00222	0.188985	-2.84482	1.70865	0.433096	0.698293	0.562448	0.171419	1.06499
	4.48745	6.25986	0.517105	-1.16722	-3.14598	0.134252	2.52271	1.38575	-0.53245	0.488215	0.136664	0.751828	3.07021	-0.21456	-0.64131	0.385805	1.31875	1.04827	0.434352	0.767782	-1.45273	-0.29674	0.473092
-0.93554	0.487645	0.52047	2.86628	0.729745	-1.92482	0.109043	2.70545	0.614318	-0.90274	-1.47177	-1.47192	1.08991	1.08125	3.39368	0.288589	-1.42087	0.226461	-3.38879	1.79437	-0.82812	2.01146	2.29707	0.903363
-1.54711	3.65953	2.23385	1.21983	-2.55012	-2.09236	-1.62496	1.0661	3.76903	2.97842	0.154066	0.119712	1.12693	-0.5331	0.04374	-2.91272		1.89358	1.11174	0.490483	1.46491	0.545084	0.171666	0.538995
0.526586	3.28002	-0.77107	-0.30315	0.624584	0.077105	0.853924	0.911853	2.8166	0.319682	0.91675	0.176698	3.85474	0.759854	-0.02002	0.236463	-0.43875	1.00089	0.855616	-0.27278	3.63001	0.049567	-1.73681	0.728195
				1.71211		0.980465	1.8435	2.64384	-1.31491	-0.70164	0.64996	1.81285	1.06708	0.171825	0.019484	0.179011	0.14617	-0.80424	-0.25261	1.94403	-0.43814	-1.57766	-0.00365
5.3674	0.422242	1.53983	-3.29837	0.093263	-1.46083	-0.36842	-1.0325	1.9193	-0.57391	0.441119	0.401817	1.81285	1.06708	0.171825	0.019484	0.179011	0.152162	-0.53066	3.18785	0.039905	1.50102	-0.15168	-0.79953
2.09139	1.62319	4.31463	-2.02018	-1.22133	-1.35098	1.56619	4.45812	2.0851	-1.37981	-0.91865	-0.70943	6.30466	-0.73659	8.08882	-0.11316	-1.8978	-3.56388	-0.91278	0.810775	0.864963	0.279119	0.029514	0.36076
2.83723	4.37179	1.14671	0.743853	-2.3722	0.119663	1.3559	1.39444	1.15542	1.43815	1.12321	2.71326	-0.26229	1.57143	0.917296	0.082646	0.422576	-1.78173	-1.05917	0.812735	1.25818	0.442901	0.011038	0.235526
-0.32097		0.461382				2.58823	-1.36192	0.569607	-1.37382	0.166591	2.30548	0.949237	0.660514	1.12944	0.125914	-0.05746	0.016347	-0.6392	-0.93639	-0.43956		-2.12181	3.23053
-0.13262	-0.01443	-0.41625	2.10807	1.79013	-1.05619	-0.49073	0.519837	0.511421	-1.09574	1.00645	0.640178	1.52527	0.390409	-0.47056	1.00896	-0.30958	0.439709	0.806801	0.092555	1.46235	0.52552	-0.04282	-0.14214
4.82533	5.38834	-2.34547	-0.60598	0.196807	0.245647	2.2343	1.51684	-0.45373		-2.81145	2.60019	2.63534	-0.42269	0.22711	-0.18803	0.553609	0.058544	1.00324	0.585203	2.60855	-2.78884	0.826915	-0.0243
	2.36708	-0.61365	5.36219	0.762273	-2.49164	1.16211	0.334493	0.591443	0.336722	1.51484	1.58198	-0.48213	1.75455	2.79278	-0.68756	0.280036	-0.59954	0.876462	0.656701	0.56613	-0.70676	-0.25238	-0.63864
	-1.65228			2.36535		0.967971	0.696005	-1.05316	-1.12015	-1.09104	-0.69914	2.43193	0.964025	0.042683	-0.30543	0.141311	0.251361	-0.68471	0.76591	0.300302	-0.15838	-0.42604	-0.48217
		-2.17862	-3.70278		-1.60151	1.08079	2.67448	1.60706	-0.12753	0.283353	0.172329	1.40468	0.689068	-0.21554	-0.39165	-0.65046	0.297381	0.65616	1.1796	-0.01963	0.270038	-0.22024	-0.13991
-1.08502	0.663088	-1.76152	-2.15596	-2.80459	-1.04926	0.729565	-0.34295	2.56235	0.649963	1.72922	-1.42504	-0.39731	0.759854	-0.02002	0.236463	-0.43875	1.00089	-0.04861	0.418637	0.738554	-0.00817	0.021266	0.069047
0.861442	1.62299	1.18468	3.04155	-1.05816	-1.98489		2.41663	0.723052	1.22089		0.216799	0.384419	0.316924	-0.23482	-0.51004	-0.3318	0.164356	0.79468	1.34803	0.957022	0.129243	-0.30207	0.412324
	3.47193			2.11421	-0.6385		-0.44664	-3.41309		1.71211	-0.64918	1.85085	0.964025	0.473121	-0.30543	0.141311	0.32618	-1.34405	3.27765	2.75684	0.46397	1.64016	-2.09936
1.40831	1.62299	1.80892	3.04155	-0.85994	-2.23427	-1.87814	-1.54617		-1.57351		0.102902	0.846891	-2.64308	-1.64896	0.18278	0.568662	-2.3867	0.736744	-0.52516	0.269912	-1.46001	0.76184	-0.87843
			0.923999	1.59558	0.163967	2.60777	1.12597	2.30417	-2.14801	-0.17901	2.64672	3.20533	0.082977	0.73798	-0.41653	0.256734	0.498623	-0.32774	0.430813	-0.27418	0.588464	-0.53989	0.479909
2.34923	-0.46979		0.805904	0.737811	-1.54431			2.41208		2.67856	0.910757	2.43331	4.73764	0.253717	-1.64701	-2.20466	0.853954	1.74873	-0.14854	-1.616	0.436232	-0.64942	-0.95016
3.32185	0.521179	1.1293	-2.17214	3.24982	-0.65429	-0.03853	1.39555	2.1679	-1.54304	-1.1073	-0.51423	0.942949	0.333899	-0.30703	-0.05891	0.00343	-0.16459	-3.57877	0.382534	3.3595		-0.51028	1.91625
	3.74771		0.391037	0.905601	0.826733	0.863378	-3.06059	-0.66649	1.07201	0.147684	-0.71617	1.56598	1.31441	1.59945	-0.09305	0.30915	0.250514	-0.65992	1.09236	0.598141	0.983742	0.632782	0.347217
2.99191	6.37988	5.77965	1.4409	-0.40411	2.62057	0.343671	-0.36593	3.88156	-4.00671	-1.42901	0.715362	3.4698	-2.4725	-1.12697	-2.33205	-1.45204	0.295125	0.213258	1.02154	1.47803	-0.70652	-0.66029	-1.29517
	-3.55519	3.61841	2.31789	-8.13509	1.40431	2.07287	0.942081	0.554577	-0.17959	0.521241	0.240272	0.780289	0.73424	1.66934	0.26077	0.135864	-0.01629	0.722799	0.76998	0.711472	0.175493	-0.28474	0.191444
2.66638	3.77049		-0.42062	1.00993	-1.8186	4.22526	0.048185	4.51044	-2.26904	0.809386	1.53369	0.99251	1.28038	0.797403	0.083765	-0.12398	-0.00052	1.0658	0.789606	1.24702	0.33279	1.05234	-0.45272
1.30386	4.60607	-1.34345	6.20685	2.43151	2.25741	-0.6917	-4.09484	2.32878	-4.75239	-2.29552	-1.52546	2.0543	1.55535	0.427902	-0.12558	0.023813	0.000721	1.26308	0.73906	1.24702	0.33279	0.739228	-0.35449
	3.87658		0.61366	1.35993	1.61604	1.6817	0.172296	1.14897	-0.08989	0.407597	0.139865	1.78756	1.52532	0.587658	-0.34215	0.12313	0.530042	0.847096	0.35816	0.923055	-1.03408	-0.33726	-0.34499
0.025911	3.28791	0.556994	0.506297	0.578124	-0.09157	2.70535	0.451614	0.384232	1.03746	-0.21001	0.531332	1.92081	1.33484	0.163293	-0.43981	0.859763	-0.3876	0.686122	0.698272	0.817075	-0.61544	-1.06797	0.17821
-0.56045	-0.74847			-2.13792	-3.22489	0.225278	-0.02271	0.473008	-0.20462	0.242456	1.36433	0.780289	0.73424	0.855588	0.26077	0.255909	0.123959	0.786224	-0.73837	-0.1673	-0.59901	-1.18844	-0.40238
0.906726	2.99504	4.72336	0.441161	-1.06035	0.058357	3.22782	0.367688	2.03373	2.23443	0.628577	0.36509	0.947844	0.419162	0.489863	-0.0579	-0.15025	0.103226	-0.3152	0.557871	1.17984	0.177989	-0.07125	0.438774
			2.48308	-7.75631	0.515468	0.605101	2.76257	-0.75509	2.65547	0.60023	1.31957	2.0662	0.738482	-0.63407	-0.02144	0.500923	-0.19289	1.06558	-0.26245	1.17984	0.708141	0.219281	0.921897
				1.42832		1.52214	1.58237	0.889718	1.90362	-0.23531	-1.55686	3.51356	3.29179	2.63244	-0.92431	-2.8363	0.140399	0.737625	0.995307	1.11342	0.487387	0.081946	0.667341
-1.78867	1.07385	0.192315	-0.44278	-0.11116	-0.3203	1.25729	0.819358	2.25456	2.59588	-4.03754	-1.34511	3.11842	-1.30759	0.735132	-1.77514	-2.03205	0.324787	1.26346	0.774558	-0.48877	-1.14659	-1.1999	0.354579
4.09307	-2.99413				-5.8971		1.54069	-0.38756		1.30309	0.315493	0.35558	0.464422	0.558754	0.092418	-0.49921	-0.04207	0.781541	0.087681	0.731775	0.628138	-1.80214	-0.08064
2.9242	2.47629	-3.78537		-0.75395	-4.05565	0.511249	0.826317	2.06169	-1.12182	-1.26138	0.164174		3.3792	3.66614		-2.61556	-0.71909	1.63217	1.03809	-0.28409	-2.23276	-0.22884	-0.61949
2.40486	5.45192	-3.47981	7.41585	-4.10255	-0.01952	-0.4986	3.33879	3.53292	0.673943	0.575509	-1.42503	-2.11735	-0.6324	3.03849	-1.31884	-3.01504	-0.27361		1.05927	-0.43956		-1.20719	-2.29303
			0.937457	0.05676	1.23979	0.32882	-1.41036	1.62784	0.584873	0.933753	-0.37635	1.64067	1.87486	1.97997	1.80149	3.1672	1.22979	-1.87423	1.69713		4.10488	0.340479	1.68184
			0.937457	0.05676	1.23979	0.607565	-0.48602	0.624266	0.644564	-1.01097	0.534349	2.19669	-1.03124	2.07195	1.0184	-0.03092	0.36916	1.0565	2.06195	-0.3718	-0.65205	-1.23988	-0.5766
0.89672	-2.05798	-2.20857	-0.90549	-5.45301	1.36386	0.492007	3.20029	1.12935	-1.10831	-1.70103	0.535855	1.15599	1.02929	2.63244	-0.92431	-1.44213	0.140399	1.11403	-0.3006	0.849434	0.345222	0.666074	0.15737
-1.45604	3.55143	0.528438	1.32349	1.17029	0.260386	0.6563	-0.79727	1.15945	1.59748	0.456624	0.800074	1.93238	-0.15	0.923066	-0.32743	0.11493	-0.14569	0.956157	-0.3006	0.849434	0.110294	0.255824	0.136323
	3.73403		-4.51211	-0.65579	-1.89237	1.55534	0.616375	0.95464	1.85736	0.842172	1.21887	-0.33479	-1.76922	0.752114	-2.19886	-0.2992	1.23651	0.083104	0.188403	1.09217	0.193948	0.488355	-0.0308
2.87628	3.2053	-1.68996	2.0775	0.299012	0.619837	-1.11934	3.47361		1.73392	1.81339	0.607641	1.79437	-1.12397	2.79603	1.83775	-5.99106	0.155893	-0.52801	-0.61391	0.020931	-0.86098	-0.25598	-0.60144
-2.31414		4.50118	8.13292		-1.48988	2.54363	0.648458			0.754752	0.462265	3.83888	1.11104	-0.11813	-0.94643	1.36096	0.234966	1.13643	0.196129	0.481017	0.202826	-0.10076	1.10703
-0.55333	2.91452	0.152086	-1.46878	0.524601	1.85761	2.4406	2.28018	0.799105	1.37848	0.279247	-0.52993	-1.51959	1.92622	2.32519	-0.84622	-1.39433	0.833847	-0.32007	0.543718	0.481017	0.202826	-0.39597	0.771003
2.13339	3.44062	3.47369	3.21468	-1.6685	-5.45146	1.08185	0.376545	-0.07754	0.435218	-0.2832	-0.27903	1.41666	0.270243	0.029409	1.74147	0.285249	0.585957	1.32686	0.466	1.16334	-0.10412	0.227242	0.126872
4.36949	3.25184	2.94381	4.58249	1.64523	-1.28685	1.40837	1.72538	0.648027	0.681865	0.692839	-1.2544	1.12693	2.05873	0.04374	-2.91272		1.76787	1.27176	0.648245	0.910905	-0.74106	0.438502	-0.8094
1.65827	-1.79748	0.862669	0.62547	0.123343	-2.73664	0.569109	2.09329	1.60794	-0.83354	0.20196	-0.66537	0.52523	0.478035	0.465081	-2.02976	1.31223	0.732983	2.4454	0.472151	2.52792	0.6138	0.623628	-0.59627
1.49552	0.05998	-1.30533	-0.11905	-1.17565		1.87733	4.35617	0.134203	0.514814	0.080477	0.413506	2.49556	2.2828	0.695811	-0.46544	0.076681	0.361845	1.55398	-0.10711	3.08719	0.995552	0.215492	-0.63032
1.66069		3.02653				-1.09274	-0.60615	3.67145	0.63433	1.02632	0.765517	2.87129	1.87686	0.322325	-0.06196	-0.21694	-0.02032	0.625539	2.24186	2.88417	0.895333	0.365919	1.32649
0.005636	3.22447	0.540293	-0.42619	-0.3105	1.57602	-2.20145	-1.44269	0.223287	1.45182	-1.64179	-0.94321	2.15087	0.573027	0.449964	-0.11743	0.113682	0.000721	1.74883	1.01708	1.21565	0.594014	0.403165	-0.16424
-1.40135		0.260678	2.72649		-3.37055	1.18363	2.21453	1.68355	1.18603	1.06401	0.511171	1.25271	-1.41094	0.165841	-0.59538	0.086468	0.188	0.0522	0.845583	0.394271	0.602194	0.527692	0.344494
-0.18754	1.11066	3.30512	0.905515	-2.35041	-4.08715	-0.61484	-0.01747	-0.73503	-1.22207	0.238581	1.28826	0.819236	0.331034	1.96842	-2.63463	-3.10652	-0.94784	0.463279	1.40848	0.174322	0.110355	-0.71341	0.391794
	2.23072		1.25657		2.23054	1.31484	0.608537	-1.07744	1.5692	-0.00525	0.593196	1.14481	0.948154	6.26978	-0.81723	-2.16657	-0.29607	1.1983	0.275439	-0.69147	-1.03081	-0.56029	-1.52438
4.74245	2.5436	-3.31999	-1.71765	-0.33766	-0.09685	1.51608	1.70425	0.397991	-0.13759	0.00761	0.101754	0.724935	0.263375	0.722867	-0.60455	-1.21701	0.040999	2.69427	2.37074	1.20473	-0.76582	-0.46234	0.266188
			1.01146	-0.34929	1.35082	0.703147	1.18121	1.08114	0.130635	0.478818	0.336343	-1.54688	-0.29816	0.712237	-0.35332	-0.59653	0.451829	1.38842	0.778631	-0.01954	-0.97909	0.688892	-0.50317
-0.91166	5.27515	0.900838	0.936225	0.692789	0.134764	1.80228	-0.00167	1.57334	-0.66316	-0.65263	-0.90268	1.64067	1.87486	1.97997	1.14663	3.82366	1.17388	1.659	1.83163	1.62269	-0.78075	0.195383	-0.05815
0.295697	1.29445	-0.67612	1.74842			1.59116	0.801998	-0.36461	1.78611	0.159735	0.322211	2.05967	1.10112	1.99879	-0.48742	1.00706	-0.66067	1.04771	0.270095	0.955819	0.047068	-0.36808	-0.28605
-3.73623	2.06304	-2.81643	2.0413	0.260193	-3.65971	2.7839	1.80842	2.78768	0.797652	-0.56515	0.179989	1.79574	-1.12256	2.78523	-1.77358	-4.36964	-3.4018	1.09966	0.216515	0.1731	-0.23314	-0.44685	-0.30694
-1.00753	3.16896	0.137786	-0.38625	0.668748	-0.05845	2.48232	1.08354	2.69882	0.665625	0.19232	-0.02836		0.176684	-0.48226	-2.43416	1.10928	-3.76046	1.89995	1.61594	1.14443	0.891058	0.356105	0.626572
	-0.3356					1.67898	0.870262	2.32557	1.40352	0.440591	-0.02836	-4.01799	-0.31122	0.457029	-3.02409	-2.20309	0.182833	1.43163	1.25395	0.984376	0.910172	0.213998	0.552928
	4.33336		0.274128	1.00554	-2.65474	0.603224	0.963504	1.08017	0.65113	-0.10666	0.511813	3.43338	-0.40819	1.1639	1.88893	-0.70746	1.4969	1.4216	1.02873	0.75724	0.819176	0.368147	0.583322
2.83571	3.33222	3.47369	-0.42062	0.218288	2.11246				-2.49634	0.388696	-1.8465	-2.38056	0.298049	2.23141	-0.8063	-1.98851	0.126052	1.4216	1.02873	0.829302	0.819176	0.368147	0.583322
3.31277	0.886938	0.849128		-0.05794	2.47645	-0.89199	2.07887	1.50704	-0.22935	2.01493	-0.79591	-0.48947	-3.47701		-0.78481	0.464313	-0.67133	1.4388	1.07149	0.855557	0.911318	0.381907	0.54195
						2.7235	2.07887	1.50704	0.919964	0.517361	-0.14678	-1.3912	-4.46364		0.436476	0.264304	-0.75078		0.684301	-0.02577	-2.95433	0.854303
-0.22633	3.0494	0.096548	-0.55372	0.478044	0.918168	0.11251	-1.93849	-0.37119	-0.55773	-0.42348	3.00789	-1.3912	-4.46364		0.436476	0.264304	-0.75078	0.217139	1.40219	2.01099	-1.40317	-0.98126	-0.2412
-1.32889	1.06334			-0.53105	1.25159	0.535029	0.471947	2.54958	0.8206	-0.17916	1.17297	-1.40545	-3.50406		0.454763	0.389575	-0.35714	-0.0578	0.677507	0.54035	0.495896	0.449754	-0.25242
		0.298479		2.67741	-0.72788	0.165564	-1.67516	-0.42824	-5.40452	-0.34717	0.445596	-1.40545	-3.50406		0.454763	0.389575	-0.35714	1.73733	-0.44579	-0.27726	-0.97719	1.33313	-0.46546
3.95006	2.13119	0.031402	-1.68122	-2.73506	-0.21718	1.45532	0.480403	0.356367	0.312748	0.414049	-0.00807	-1.96264	0.429551		-0.17652	0.87367	0.517071	1.90803	1.0926	0.453719	0.579104	-0.55999	-0.56933
	1.31577	0.772747	-0.87068	1.74053	-0.18236	3.46136	0.32357	-5.0626	-1.5185	1.38231	0.707679	-0.47522	-4.43631		-0.81069	0.510303	-0.67054	1.92304	0.633632	0.705673	0.651754	-0.42189	-0.76698
			2.60669	1.04585	-0.55853	0.539718	0.213268	3.60546	-0.49082	2.28987	1.85531	-0.47522	-4.43631		-0.81069	0.510303	-0.67054	1.21222	-0.29066	1.34808	-0.44003	-1.07306	0.290531
1.50535	2.70966		3.14422	-0.01427	-1.20984	1.75713	-0.58516	2.96044	-0.49082	0.422699	1.93869	-0.47522	-4.43631		-0.81069	0.510303	-0.67054	-1.54062	0.541451	1.22577	-2.24045	-2.53047	0.730366
-0.42789	0.948375	-1.81621	-1.40889	-0.47736	0.014465	3.78021	-3.44194	-0.30473	0.513438	1.71903	0.4141	1.11899	-0.39881	0.311887	-0.80307	-3.16084	0.174308	0.215962	0.712097	0.966246	0.768363	0.503294	0.492472
	-0.91273	2.31345	-0.08213	-4.44394	-4.77053	0.90755	0.682688	0.296391	0.033342	-0.53515	1.04706
	0.260428	2.87633	-2.17214	1.78301	-0.65429	-1.88641	2.59902	5.48179	-0.52155	0.307529	-1.09239
4.02266	-2.0097	1.82336	0.348402	-2.02685	-0.63369	0.551312	1.93746	2.12837	-0.46309	1.29331	0.467992
					1.08779	-1.02393	3.51417	1.67378	-0.53648	-0.02463	-1.35654
	3.73164		-4.48939	-0.5103	-2.45232	1.5897	2.66269	1.87349	-1.56717	0.554255	-0.59189
3.13479	3.10638	1.52921	2.13699	1.17576	0.837682	2.11239	-0.48688	2.42119	0.300974	-2.18003	-1.17851
	-0.418	0.299459	-0.99441	1.95022		-1.80004	0.132104	2.66653	-1.2163	-0.8559	1.00145
2.00691	1.42981	2.73341	-1.65785	0.44943	-0.43313	3.49469	2.18405	3.35753	0.736257	0.346812	-0.6053
	4.1537	-0.73502		-0.24852		0.413471	2.02728	1.02058	0.152782	0.599823	-0.92034
1.66069		3.02653			3.8264	-0.1174	-0.24381	2.75732		-0.35828	-0.57027
4.1943	-1.51248	6.70788	0.007098	0.12926	-1.04635	1.45273	2.30658	2.28384	-0.08253	-0.40726	0.929996
	4.1537	-0.73502		-0.24852		1.32574	1.97091	0.143546	0.409926	0.876367	0.82579
	4.1537	-0.73502		-0.24852		1.46563			2.42651		-1.17229
3.29674	-3.02582			-2.97869		1.46563			2.42651		-1.86483
		-1.41309		-0.92204		-3.89094	2.1831	1.32056	3.27123	0.637754	-1.74239
1.62403		-0.85171	-1.04	0.324034	0.423855	1.57308	1.22612	2.24539	0.311997	-0.18257	-0.33023
3.06357	3.2706			1.25406	2.14324	4.31665	0.214635	1.56519	1.54556	-0.26921	-1.41217
1.42366	-0.15562	3.05992	-0.9822	0.588251	-1.03771	0.048469	1.74486	1.71588	-0.48499	-0.62654	-0.39403
4.02266	0.462767	2.67614	-1.03905	0.418514	-0.76041	1.02377	2.22516	2.10453	-1.62583	-0.24689	-0.13247
	-0.29182			-1.89697	3.14695	-1.86613	0.795846	0.44723	-0.25636	0.695834	0.466703
	4.1537	-0.73502		0.953113			-1.91766		1.35036	1.14035	0.80095
		2.34133	1.41687	-1.86644	-8.82424	0.828418	3.82409	1.3109	-1.06512	-1.33119	-1.06882
		-3.49617		1.97264		2.30541	1.17356	2.10547	0.159751	0.651795	-0.85807
	0.401343	3.68751	-0.93005	-0.1939	0.355568	-3.58331	0.156659	2.81642	-2.59537	0.705784	1.04652
2.44146	2.36484		-2.22024	-0.36739	-1.3288	2.75424	-2.18907	1.53216	-0.54572	-0.30562	0.093183
						-0.93594	0.714212		1.89122	-1.8646	0.934683
					-2.5367	0.771138	0.664895	-0.45664	0.791335	0.674411	1.18711
-0.11349	0.961198	2.61543	-2.49962	1.59265	0.98805	0.552351	-1.06721	0.35666	-1.45675	0.595984	0.419194
	6.52583		1.63764	0.946166	0.954397	0.255635	-1.06721	0.35666	-1.99053	0.605685	0.419194
						-1.47887	1.33653		-2.52538	-4.85153	-1.19493
-2.29083	-1.83521	5.00974	1.50994	0.518419	1.32107	2.21897	1.1139	0.914313	0.265062	-0.28251	-0.01388
0.884675	0.765266	2.88029	1.41583	1.46591	-0.03968	-0.32646	-0.46094	1.65818	-1.43565	0.88901	-0.8318
	-1.45146	2.84994	2.68877	1.17352	-0.02481	-0.50499	-0.04221	1.61245	-1.81818	1.40627	-2.35036
-1.50899	0.205343	-0.35222		1.77922	-0.24375	-0.28935	0.804935	2.97492	-0.77635	-1.49851	0.365093
2.21484	0.184172	4.31463	-0.55163	-1.2176	-2.71826	2.3529	1.77022	2.0246		-2.24221	-0.42411
2.52825	0.830649	5.12175	0.973017	-1.29037	-1.2146	2.54754	2.38763	2.94566	-0.84718	-0.55664	2.12757
	3.91441	-0.73502		-0.46287		1.71769	0.235855	0.385822	2.23996	2.02337	-0.56044
1.61521	0.234742	5.64581		-1.34982	0.393558	-0.90173	1.09971	2.62237	1.69437	-1.21096	1.36982
0.485826	0.267536	1.39251	-1.00233	0.52662	1.02256	-3.15489	1.27723	3.43163	-0.20135	-2.42864	0.184107
2.40582	1.2725	1.18966	-1.8056	-0.50026	-0.59757	0.376068	3.14331	3.26927	-0.18386	0.929651	0.906894
1.6654		3.81698		-2.3683	0.269526	0.673219	0.796954	1.34292	0.231814	-0.09409	0.096496
1.61521	0.234742	5.64581		1.03415	0.393558	-0.62211	2.0889	2.29631	1.44664	-1.36321	0.542568
1.01329	0.721451	2.06742	-1.38497	-0.44828	0.97671	-0.23995	-0.48913	2.23056	1.5636	-0.74408	0.529687
						2.54364	-1.87429	-4.21846	-0.75494	-0.22737	0.877894
2.63377	1.56286	4.36525	-0.318	1.78339	0.38035	1.43681	-0.35775	2.74946	0.154053	0.78647	-0.06568
2.10079	0.331476	2.81703	0.127126	0.888831	-0.10695	1.7367	3.06422	-3.01792	-1.55204	-0.95918	0.468556
0.086466	0.563319	-0.53457	-1.99092	-0.27987	-0.54404	-0.49525	-1.47874	2.0653	1.61514	-0.22466	-0.02396
0.130911	2.67065	-1.2838	-0.62896	0.995218	2.36934	0.940419	1.32536	2.55615	0.58608	0.649113	0.046663
3.68967	-0.21782	0.14631	-1.62559	2.57817	-0.502	-0.13528	4.7039	3.85199	-0.93119	-0.89295	-1.41262
0.936629	2.22166	1.31128	2.21345	-0.81476	0.777466	0.047207	-0.21977	3.80396	-0.30077	1.64233	0.620115
2.12853	1.01031	4.31463	0.579556	-1.05064	-0.95643	2.65827	1.20941	-1.62068	-0.25872	-2.25419	0.206312
1.32953	1.01521	1.89602	0.921452	1.6917	-0.07889	2.65827	1.20941	-1.62068	-0.25872	-2.25419	0.206312
1.82006	4.34756	7.38258	-3.51255	0.846958	-1.74761	2.65827	0.725425	-1.62068	0.455487	-2.25419	-0.02752
0.538557	0.878943	1.45787	0.308942	1.45611	0.13298	2.97216	0.66269	-0.66649	-1.12662	-1.96357	0.666035
1.45375	0.980295	0.845134	-0.81502	0.20914	0.945935	0.946065	1.72229	0.864704	1.92289	0.180933	1.05194
0.548051	0.607569	1.66641	-0.2774	-0.09998	0.112674	2.09435	1.35171	0.948598	-0.10243	0.482199	0.619818
0.183352	1.26596	3.21426	0.114786	-0.2049	1.60212						1.17633
3.14113	0.879719	0.284238	-0.35882	1.08661	-0.14185		-1.01378	3.07602	1.48539	-0.27775	-1.53234
3.67957	0.731167	4.38798		-0.19186	1.19033	1.61763		-0.92766		-1.74732	0.972318
0.278294	0.702219	1.68903	-0.6831	0.911525	-0.1198	0.641471	0.355087	-0.93619	1.13699	0.834095	0.686504
0.04552	3.52051	7.03094	-1.17415	2.37131	-0.32938	-0.74083	1.59556		1.27449	1.95311	1.45407
1.16293	1.79904	0.102755	0.058231	1.43128	0.924653	2.55842	0.178405	2.46062	1.91149	-0.1718	-0.33028
3.08983	0.422593			-0.53105	1.62423	0.845184	1.14019	-1.3886	-1.33921	0.276004	0.639782
4.52975	4.25391	-5.11353	0.259929	0.581191	0.111993	-0.19904	0.907575	1.5968	0.088773	-0.00684	1.33568
-0.55042	0.159177	-4.97676	2.40816	-0.78443	-2.79045	3.14434	-0.72678	0.48355	-2.57134	-0.43788	-0.0318
1.41178	0.305928	1.58002	0.076829	-0.28171	-0.12276	1.76248	1.12196	1.55282	1.83937	-0.38139	-0.79937
2.74651	-1.05639	4.96079	-0.42097	-2.29143	-0.3614	1.24863	0.472563	0.281109	0.51005	-0.27228	0.352997
3.58255	0.086955	4.02351	1.0642	-1.10788	0.474941	3.43212	0.938023	2.9616	1.24085	-1.54502
-1.11196	1.55882		0.872232	0.996761	0.393642	1.4717	3.67523	3.5784	-0.1744	0.575164	-1.26744
0.914856	1.71228	1.1091	-0.71024	0.0227	0.223466	-0.38237	1.68991	0.820498	0.950382	-0.31469	-2.34261
-0.25323	0.681914	1.14162	-1.45786	0.751309	-0.29925	0.903943	-0.06515	1.86853	1.55873	-0.60543	1.76103
1.26957	0.616474	3.19276	-0.34778	-0.29303	-0.37648	-2.88132	3.20531	-2.05768	-1.08177	0.772737	0.017301
-0.38178	1.77524	3.99229	-3.69559	1.49066	-1.53342	1.5803	0.715622	0.897223	-0.04944	0.102949	0.381382
-0.25323	0.681914	3.5512	-0.05527	0.273504	0.083267	2.23985	-0.66199	-0.32485	0.392039	0.674416	0.695649
-2.41796	0.008337	2.23584	-3.26868	1.29532	0.042836	-0.7289	0.953072	1.95385	-0.42303	-0.49125	-0.73338
-0.41688	1.83436	1.92151	-0.0841	-0.11564	0.823308	4.4213	-3.74922			-0.45781
						1.54872	1.00919	0.194857	0.275116	0.272933	0.341611
-1.10823	1.28704	1.10634	-1.04788	1.43136	1.00834	1.46571	0.288188	0.23267	-0.41708	1.84703	0.793328
1.09651	0.756398	1.40236	0.878674	-0.7471	-0.07171	3.90695	-0.59116	0.459065	1.04494	-1.24372	-0.21344
1.42176	0.504815	1.15337	1.72338	-0.73763	0.727049	1.72078	0.948938	0.753932	-0.01695	0.15745	0.222763
1.77697	1.80577	2.05346	-0.92154	-0.05685	0.261173	1.34655	3.21716	3.37709	0.151011	0.116361	-0.19146
2.8564	2.56247	1.16247	1.589	-1.30848	-0.41434	1.44959	1.47106	0.5889	2.22369	-0.16604	-0.37769
2.46711	3.07373	4.95022		-1.32461	1.06323	2.2916	-1.1092	0.461892	1.11179	0.145671	-0.35873
						0.96524	1.00028	2.55654	0.71188	0.352698	-0.6539
1.06849	2.79654	0.389313	-0.83257	0.732303	1.76143	0.469823	0.805993	2.8204	0.448824	1.48653	-0.75352
0.497501	1.13919	2.25953	0.539393	1.77108	0.227258				-0.30491	3.7255	0.446023
1.47696	-1.32465	1.64904	1.83346	-0.20981	-1.31573	2.83811	0.222711	2.07259	-0.84019	0.919514	-0.37361
0.157615	-1.67326	1.64213		-1.26146	-0.00645	-0.6811	3.83439	-1.31069	0.147491	-1.6989	-0.56026
0.664191	-0.58902	2.51669	-1.379	-0.02836	-1.77954	1.99086	2.9918	-0.26689	-2.00821	0.603179	1.28097
						5.80296	2.62504	2.82492	-1.93869	-4.62443	0.934448
0.695328	-1.86796	-0.87749	3.64672	0.017332	0.621732	-0.18943	0.367375	2.12441	1.6803	0.345334	-0.74607
						0.823023	-1.37469	1.2503	-0.14955	-0.84062	-0.27087
-0.93363	0.725642	-4.09456	0.691839	-2.46798	0.310127	0.373717	0.685258	2.60498	-1.30818	1.12282	0.387801
-2.51165		-1.27816	1.4265	-0.68478	2.12844	1.29224	1.04982	0.576548	0.424735	0.889287	0.7185
	0.806345	-0.70259	-0.57351	-1.87285	0.765865	1.34916	0.557361	3.64369	1.46491	-0.43856	1.94294
-1.31526			-1.64985	-0.34608	-0.77621	-0.8938	3.20241	3.28972	-1.0554	0.200316	0.045553
	-9.57344	0.637361	2.10017	0.272646	1.6835				3.59642
	0.326198	-2.22948	-0.91517	-0.20855	-0.57489	2.47004	-0.24194	0.530379	2.34572	-1.40734	-2.13421
						0.636979	1.30004	0.230802	1.38665	-0.20641	1.06134
0.488758	4.25466	3.97406	-0.88652	-2.35278	1.67717	1.3875	0.070929	0.898937	0.10973	0.478159	-0.0431
0.638086	1.05653	-0.40416	1.14365	0.614781	-0.20182	3.85028	0.642371	2.19971	1.38751	-0.48667	-0.23384
0.488758	4.12621	1.73356	-1.8402	-0.09994	0.566467	1.08229		0.30938	0.885932	1.79957	0.128433
0.488758	4.56228	4.37742	-1.8402	-0.95908	0.566467	2.42352	2.01227	0.745039	1.7431	-0.74932	1.35559
0.97581	0.128271	1.19137	-0.52525	0.653211	0.705492

## Sheet: Extended Figure 7c
PolIV				Non-PolIV
20-22nt		23-25nt		20-22nt		23-25nt
psd	hst	psd	hst	psd	hst	psd	hst
-0.18016	1.73258	1.55917	1.02985			3.94185
-1.26441	1.58442	1.32068	1.45328	2.45419
-0.72813	1.54962	-2.70819	0.638877		4.7983		4.7077
0.14323		2.39144	2.66889
	1.52313	0.705768	0.897358
-0.52648	0.537772	-2.06937	-2.04719	-0.33322		-1.1136
1.80648	-0.65153	0.748671	0.349384	-5.98087		0.391553
0.132874	4.03972	0.967712	3.01957			-1.1136
-0.12277	2.42712	0.366228	0.829495
0.914182	1.73126	-0.16257	3.17463	-0.10085		0.441352
-0.33897	3.55292	1.29886	2.5306
-0.82078	0.973397	1.35297	1.21137			0.737981
-1.69605	0.453183	0.077632	0.365148	-0.33322
-1.38186	1.59113	-0.03722	0.738466	0.031496		-0.48441
0.515589		1.51559		-2.48441
-0.64535	0.537593	-0.56605	-1.80029		-1.90321	-2.06937	-0.5524
0.58407		0.515589		-4.02919		-3.42404
	1.15889	1.37217	1.1473		-1.63994
-4.8763	0.648912	1.46822	1.18761		-4.89933	-0.48441	-0.74164
-0.25831				-1.34245		-1.26633
	0.301552	1.50192
0.689113	1.75135		1.82811
		1.3007		-3.25675		1.13967
0.783797	2.04762		2.29698			0.98666
2.43313		5.84591		2.53851		-1.0037
0.463538		2.74546
	2.34735	-0.34353	6.01026	0.409053
	3.29522	-3.06937	3.15413	2.12817		2.53351
-0.83707	0.451512		0.814787	1.60313	1.39989		0.855
		2.6647	-0.34675	0.107435
3.17865		1.7379				1.51559
-1.93099	0.959184	0.402073	1.9478			1.14072	-0.66752
-0.43391		1.2608		1.47752
-0.33289	4.49354	2.2953	0.086448	-0.48441
1.27617	0.627324	1.95267	1.76034	-1.22138		-1.48441
0.347765	0.125137	1.34455	-1.04877	1.41371
-0.54972	0.301102	0.11419	1.72082	-0.48441	-1.90321		-0.5524
-0.09176	-0.09458	1.21082	0.40733
-1.39067		0.506033				-1.0693
-0.08783	2.58322	1.66369	0.718326	-1.48441	-2.42159	0.289813
-0.16749	1.98418	-0.27085	1.42932		2.03469		1.55468
-0.51032	1.95694	1.51531	0.471172	2.29984		-0.17387
-0.6658		0.17072		-2.88618	0.719972		0.653249
0.526411	2.00167	1.43811	2.20625
-0.48441	0.82786	1.46335	-0.56318	-1.5242
-2.48441	1.43245	0.893652	1.12176			-0.05345
-0.17519	1.19909	0.837517	-0.37735			3.75282
-0.48441	1.84353	-0.67706	1.17542	2.25263
-1.06937	1.42189	0.697849	0.82842	-0.48441
3.05433	1.73315		1.47446	-0.41694
-1.043		0.631066		-1.84124
2.287	0.537772	0.480068		3.20014		0.932788
-0.22405	-0.26059	1.09372	1.15248		-2.21616	1.02042
-0.38013	1.75077	0.166721	1.15186	-2.55323
	3.11078	0.764593		-9.00512
0.936895	0.053249	1.41244	0.122735	0.589442		0.173842
-0.62893	3.25386	2.19043	1.10895	0.580655		-0.38808
-0.64761	1.9959	1.251	1.17294			0.585949
0.665084	4.45292	0.831887	1.23623	0.224632		1.5157
1.83752	1.32513	1.51559	1.17469	0.411064
	1.39741	0.50629	1.51862
		0.716692	-0.70879	1.63109
4.03819	4.02515		2.209			1.83769
-1.17582					1.85979		-0.46223
	1.21167		0.900882		-1.47915		4.57702
		1.42252				1.10055
0.100551	1.43878		-0.26778	-0.38485
0.363586	2.19792		2.33406			0.191365
0.458301	2.7077
-0.6489		-0.48441			-0.46223
1.11856		0.737981
-0.63768	5.95991	0.363586		-0.16599
-0.73514		1.50925				-0.48441
2.09286	0.764691		1.23705	-1.48203
0.963472		1.05211		-1.07765
0.104722		0.428963		-0.22138
1.35501		4.36359		-0.61664		-1.06111
-1.48441		0.53133	-0.46223	-0.61561	-3.12989	2.4401	-1.08285
0.649141	3.30596	1.19747	2.88355	-0.32336		-0.22138
-0.46511	3.17585	1.2927	2.29266			1.82946
0.476352	1.23062	0.769494	0.932189			-0.48441
0.150158		1.83556
-0.20662	1.61135		0.630549	-0.48441		3.15077
	0.937465	1.41191	0.26831			1.21903
1.10055	0.498942	1.45521	4.33528
	-2.56095	1.45197	1.28526	-0.33322		-2.06937
1.52062	4.47007	0.248661	1.92969
-2.0873	2.77461	1.35776	0.864451
	2.33912	1.51559	1.9699	0.224907
0.053609	2.59532	-0.48441	2.41351	0.781601		-1.1136
	1.63167	-0.48441			3.88108	1.90964	0.950623
	0.637285	0.59586	2.52922	0.578988		1.27135
1.31182	1.66586	2.17577	1.7225	-1.04384		-0.48441
-0.75677		0.319503	-2.21772
0.631066	2.49116	-1.48441	2.37499			0.100588
-0.35885	-0.02401		0.921141	0.310553		0.01975
0.515589	1.95734	2.37276	2.09793	-1.25845	2.02539
		0.797011		-0.57244	2.13607	-0.41995	0.419128
1.44144	3.44466	0.290029	2.53777	-0.48441	3.3192	-0.35267	1.16291
-0.27359		1.12044		0.737885	2.34868	-0.61795	1.53717
		1.51559	0.345127
-0.44891	5.28225	0.100479	1.15298	-0.17194		3.54976
0.216841	-0.169	1.36364	0.949782
-0.10954		1.43908		-0.59999	1.9851		1.7077
-1.58188				-1.80634		-0.26198
	1.46297	1.95103	1.21583	-0.77658		0.515589
-1.31265		2.26618	0.122735			-0.28463
1.22715		7.652		2.078		0.729218
0.617166	2.32969	0.009853	3.0828	-0.70713		-0.61009
-0.1031	1.02106		0.882588	-0.08646		-0.08815
-0.09176	1.75326	0.769934	0.324501		-2.38823	-0.48441
1.21074	1.32629	1.30726	0.444663	-1.71879		-1.08474
	-0.46223	1.84553	0.537772			0.837517
	2.70784	1.8084	0.122663
0.556553	0.73924	1.66369	0.800864
-1.65666	1.22492	1.37733	1.67722		-3.78416	-0.48441	0.760165
-0.53967					3.3699	-0.48441	2.35209
-0.48441	2.74745	0.685514	0.589552	0.100551
	3.55769	1.26008	3.24378
4.37925	1.91674	0.655188	8.58001			-1.1136
2.97517		1.08207
-1.03222	-0.01785	0.653092	0.367844	-0.33322	3.31035	-0.93531	2.12274
-1.13094
	1.60808	-1.48441	0.624783
-0.75914	3.8237	1.2641	1.66508	-1.76918
0.631811	2.55877		1.82176	10.9555		5.09406
2.04034	2.26051	0.918603	2.0865			3.57448
-0.89588	2.00937	0.754204	2.16585			0.304682
3.2704	2.89632	0.803876	2.39402		-2.3765	-1.48441
0.307019		0.778081		0.277151		-1.7068
0.052131		1.15525	0.122735	-0.35901
-1.93881	1.72852	4.80865	1.3523	-0.80634
-1.88487	1.9312	0.573303	1.69676	-3.39665		-0.04653
0.358199		1.75682
-0.15675	1.21172	0.896902	0.911052	-0.48441	-0.04719		0.8597
-0.74864	0.537772	-0.95693	0.023199		1.11453		1.49812
		2.08634		-3.79632		-1.80634
		0.820964		0.005364		-0.33241
	5.81338	0.728217	1.42888
0.400112	3.99735					-1.48441
2.93059	1.03385		1.11532	-1.48441
1.08663					1.04158		1.48094
-1.93336	2.54131		0.679436			-0.80634	1.13451
-3.29177				0.100551		0.515589
-0.08538	0.893749	0.622211	0.51468	1.10055
-2.73582	7.25091	0.922733				3.68566
0.082199	3.89506		1.48971
0.244153	1.59249	-0.26452	1.20105	0.339036		1.98218
	3.55758	1.57791	4.08132
-0.48441
	1.96551	1.12615	1.22922		5.4881
-1.26203		0.480395		-0.7716
-0.97142	1.84023		1.3187			0.739345
	0.905104		1.58599
1.41337	1.06639		-1.0973
-1.80634	0.663172	0.322944	-0.21757
-0.74506	0.844978	-0.07398	0.314108	-0.89945
-0.95765					2.48297	0.708234	1.12032
-0.32794	1.40904	-0.32235	0.964663	-2.16248
-0.37068		0.737981
-1.48441		-0.85852
2.23247		0.098885				0.131498
-0.20707	2.05197	0.876722		-0.04115		0.100696
	6.00809	0.329769			1.20821	0.57611
5.962	1.69964	-1.06937	1.15737	-1.33204	4.93914		5.25849
-1.1087	-0.22597		0.293551
-1.80634	-1.68462	-0.39144	1.62523		-6.61197	0.935839
-0.27271		0.340543		-1.14492		2.30505
-0.21051	2.43504		0.626994	-0.89837
-0.16467	0.744475	2.21603	1.9989	-0.26283		1.48302
		-0.11657
	1.54477	-0.29177	-0.27801	-0.01465		1.05367
-1.86267		1.25423
-0.48441	2.12297	0.029121	0.349787
		-0.053				1.83752
-0.48556	-1.46223	-0.48441		0.515589
-1.45935		-1.01422
-0.07303	1.12274		1.12274			-0.39695
-2.68971	0.829855		0.855322	1.279
5.68436	1.7077	0.459468		-0.99942			0.537772
-1.12018	3.21482	0.953073	-0.49546
2.85326	3.27113	1.81814	2.25049			2.61993
0.843883	0.606032	0.25254	0.934877			0.633797
-1.52109	0.245447	0.841223	-0.06044	4.92412
-1.36894	1.60463	2.04304	1.8225	5.10414
-3.3173	1.86033	1.09453	1.61216	-0.05666	-3.10751	3.21603	0.204115
-3.40868		1.1007		-0.09637		4.19475
-0.45292	2.44466	-0.96984	0.760165	-0.22165		4.67607
-0.1619		1.51559		5.31632		1.88565
-0.48441	4.77265	-1.02498	0.743402	5.08248	-0.28953	1.29543	-1.74029
-0.68529		0.461636		5.31632		1.93795
-0.52766	2.07975	2.24833	1.04896	5.08248
-0.91066		2.10055		5.31632	0.582945	4.21051
0.25241	8.05116	0.115513	2.14658	5.10414		4.32107
0.926554	0.751397	1.41639	0.657518			1.88565
0.926554				3.21603		4.21051
-4.65618	2.39077	2.10055	1.12274	0.100551		4.32107
-0.36001		0.074092		0.193661	2.24403	1.88565	1.73298
-0.35678	1.6944	0.687066	0.425364	0.180246	2.60684	4.21051	1.96605
4.93327	0.551807	0.898823	0.648023	1.59222		4.67607
-0.35884	1.19728	0.63867	0.28513			1.88565
-1.32474		-0.77901		-0.64781
-1.06937	0.537772	1.86595	-0.46223	-0.66571			0.537772
0.65802	0.298801	-1.19677	-0.55716
-0.39635		1.67134	-0.46223		2.92756	0.837517	0.873084
0.515589				-0.48441
0.515589	0.905945	1.13468	0.632561			2.00744
-0.2803	1.26061	0.263012	1.40203			0.104116
-4.86042	2.01457		2.51526		0.878131	2.52759	4.86645
-2.95493	0.808136	0.737981	0.577297	0.876188	-2.43798
	5.7461	1.2196				-0.43332
0.515589	-1.50796	0.837517	0.988975
		-0.23403				0.440139
	2.04664		-0.20644		-0.79517		-0.8716
-1.45676	2.39754	-1.22138	1.23967	-1.55731	1.41221		1.1931
	3.9385	0.521061	2.36886		1.41221		1.70784
	1.4606		1.88692	-2.48441		-0.89945
0.115002	0.914336	0.713602	2.23821	-0.84698
	1.02546		0.314124
	1.67963	-0.35885	1.02173	0.515156		3.21603
-1.49284	1.30106	1.39005	2.7537
-1.89947	1.285		2.34513
0.941523	1.81777	0.600102	0.671567
-0.98459	0.88465	-2.33908	0.193698	-2.48441	-2.44205
3.88886	0.433475	-0.01667		-2.77497		0.906858
-2.51157	2.37904	0.083439	2.9972			-1.84209
-0.702	1.42279	0.161414	0.244112			0.515589
-0.46869	1.42279	0.869251	0.513083	0.830135
-0.77389	-0.21582	-0.28391	0.696155	0.999987	2.44468	-0.84713	3.89546
2.09192	1.74675		0.90704	2.98721		2.49719
		0.918181
1.80502	1.90594	0.328957	0.925463			-1.3775
0.100551	7.15016	-1.82656	1.44201			0.044985
-0.80193	1.0895		0.69602	2.10055
-1.96563	0.805331	1.21603	2.45215
-0.66224	0.052374	0.252555		-0.86907		3.81272
	4.18991	0.046126	1.42253
-1.41041		-0.70999		-0.48441		-1.48441
-0.89941	1.28781	0.751843	0.318093			0.916693
-1.48441		-0.47817				0.515697
-3.12077	2.8597	-2.51683	0.274738	6.9459		-0.46956
0.245716	-0.38974	-0.48441	1.30602	0.515589		0.07638
				-1.91919
-0.62495	-0.51308	0.537975	0.537772
0.049347	-0.18281	-0.04369	1.18472		-0.46223	0.100551
0.415801		0.655283		-0.48441
-0.48158	0.122735	0.564147			-4.19919	-1.06937
0.517359		1.118	-1.46223	1.51571	0.668581		0.689978
-0.48441		0.659076	0.95281
0.218617	1.13743	-0.28179	1.16505
0.667578		-1.80634		-3.93264	1.53777		2.12274
		1.20758	0.885701	2.95925
-0.97607	0.146581		0.8597	2.95925		-0.7439
0.864464		2.10055
		0.082555
-1.7215	0.714649	0.01691	1.54792
0.058028	-0.40049	0.975021	-1.57991	-4.89222
	2.0642	0.880056	1.3474	0.515589
-0.51338	1.64418	0.443332	1.0621	-6.36635		0.515589
-2.00803	5.51452	-2.48441	-0.59804		0.399948	0.758405	3.74278
-3.50506	2.34715	0.203189	1.40351			0.154572
0.264306	1.12048	0.749772	0.874043			-0.26453
-1.75451		1.0377				-0.26453
-0.72929	0.85086	1.57591	0.75641
	0.575419	-0.41832	0.689694	0.075842	1.69352		1.05394
-2.06406		-0.1458		-1.84401		0.154275
-4.20591	3.92146	0.336526	-1.04719	-1.62191		1.68551
				-0.48441
1.51559	2.61452	-0.15245	-0.46223
-0.22138	2.58217	1.01311	2.41224	-6.65318
-1.73234	0.068303	3.49301	-0.85449	-2.3771
	-0.56941	0.930626	-0.77375	-0.57187		0.932448
0.042164	0.222721		-0.38216			-0.32091
-1.8316		0.037714	0.270986
-2.00118	0.537772	0.083049	-0.74463	-0.10593
-1.26369	2.51509	1.03297	3.12274			-0.48441
	0.122735	-1.16991		-1.9667		-0.4747
	0.40888	-1.01495	0.321422
-2.73595				-0.38269	3.22277		-0.46223
-0.9075	1.40731	0.191974	0.491681			-1.48441
-0.9075		0.191974		-0.46799		-1.84706
	1.70384	0.100551	1.01195
-1.48441	1.48167	-1.48441	-0.0783	-0.86292		0.687555
	3.686	0.515589	0.97687	-1.48441
	0.942372		0.816496	-1.15184
	0.714056		-0.47375			-0.10407	-0.46223
-1.63955	0.760144	1.16395	0.537772	-0.49912		0.324754	1.12274
	1.06548		0.258814
0.09704	2.32203	-0.37284					-0.46223
		-2.06937				0.515589
-1.07922	-0.00811	0.835254	0.544519	1.39007		-1.06588
-0.24838	2.88835	1.48141	1.19728			1.32294
-3.17983	2.10115	-0.77691	1.27472
-7.90794	0.918957		1.02817	4.93327	-0.35524	-0.57752	-0.97023
0.176835	0.181551	-0.98432	0.676082			-1.80634
1.71261	2.12274	-0.7937	-2.46223			0.128572
-0.90889		-0.77072
	0.674498		0.514237		2.96463	0.515589	3.0908
	1.96843	-2.06952	1.29705	-6.69531
0.615125	-0.44883	1.307	-0.04612			1.86595
-0.4687	0.330204	0.431892	0.357203			-0.48441
-3.48441	2.11981	-2.3913	1.42652
	1.23759	0.378433	0.178892	1.10055	1.30331		0.215844
-1.89565		-0.26198		1.08874
2.10902	0.048154		1.10159	1.21245
						-1.06937
	-1.06872	-0.48441	-1.78645	-4.18498	1.8063		2.45342
		-1.26202		1.10055
-2.3913	5.04557	-2.48441	2.24474
	-1.78416	0.55927	4.40828	-1.06937		-2.06937
-0.31617	0.749276	0.100551	0.891409			2.98416
		1.05164		0.390032		3.20848
1.51547	1.39528	1.68518	1.23737			-1.06937
-2.01405	0.72217		0.599397	-2.80634		-0.48441
-0.56291	2.40508	0.007796	0.647028
-1.40439	0.869097	1.6664	0.575694	2.44159		-0.48441
1.15297	0.744334	1.48839	-0.35536
-0.08686	-0.46223	0.755874				-0.67706
	0.339626	1.8617
1.79726	0.984426	1.5157	0.676333	-0.38733		-0.95387
	0.984426	0.040656	0.676333			0.363586
0.693616			0.8597			-0.90976
1.12867	2.12274	1.10055	1.47637	0.100551
-1.48441		1.41283	-0.46223		-4.98632
-0.19485		-0.06751
-0.90473		-1.73234	0.8597			-0.38485
0.515589		2.35014		-1.34691		0.515589
	0.879459	-0.20063	1.19084
-1.80638		0.583071	1.0232	-1.14002		0.593584
-1.47359	2.1884	-0.48441	1.40576
-0.17488		-0.40881		0.322511
-1.92593	0.617039	0.100588	1.36906	-2.94384		-2.48441
	1.70738	1.46293	0.684449	-0.86993		-0.48441	-0.19599
-5.18485	-2.61056	2.87699	-1.18526	1.1007		-0.35416
1.05237		0.569625	1.43827			-1.42999
-0.7012	-3.76609	0.408674	-0.32709	-0.72947
-0.62191	2.62494	0.100551	1.76324		-1.50541	0.110532	0.433973
-2.74745	3.3576	-0.79252	0.380413	-5.31745
	1.53777	1.11619		-0.48441		0.302755
-0.85664	1.34519	1.95617		3.95125
	3.54099	-1.21269	1.96662	-0.24556		0.55931
-0.867	0.943907	-0.02985	0.612351
-3.48441	0.800807	0.515589	0.878809	-1.92916		0.576869	0.537772
-1.48441	0.537772	-0.5548				0.929905
	-0.42354		0.196971	0.917513
1.25256	2.7115	-0.94446	1.8549			0.299914
		1.51559	0.122735			-0.80641
-1.42236		0.017415
-0.41165		0.737981		-0.73569	2.8597	0.100551
-5.3913	1.755		0.997204
-0.3162		-1.06937	-0.46223
	1.54167	-0.15878	1.39538
-1.55837		0.06655	1.53777	0.653124		0.742181
0.344027	2.81347	-0.02498	1.00724
-1.88605	-2.7698	1.33308	3.49154			-2.48441
-2.22138						-1.48463
-0.02526		-1.01493		1.39003
-0.80634		-0.92816		-1.21711		-2.0693
-0.06941	1.73463	0.360122	0.588702		-1.90321	0.031812	-0.5524
-1.14633	1.01986	0.29872	0.895429	-3.42301
-0.86934	2.14918	1.31223	1.80086
-2.97039	1.34609	0.100563	1.21357			-1.01493
-0.73584		0.515589
-1.06937	1.59019	0.833728	2.33537
-1.97379		0.167418	3.12288
-0.27053	1.71444	1.81155	-2.18601
-3.8163	4.07141				2.22895		2.32101
	1.8597	0.227225	3.34513	-1.08335		-0.89943
-1.53223	2.76701		2.45265	-1.78811	1.99949	0.719175	2.1601
-1.48441	0.778419	-1.78395	0.564352				0.122663
0.178641	0.997204		-0.00972			-0.48441
			2.15441		2.89167		1.78475
	0.461588	0.295083	1.02545	-2.06952	0.398122	1.32313	0.815661
0.082619	0.12878	-0.61335	0.233343	-2.06952		1.32313
-1.00803	1.48359	-0.78397	-0.08036	-2.06952		1.32313
-1.48441		0.127461		0.890064	-4.85217	0.434083
0.571052	0.921662	0.284384	0.638481
-0.37203	-0.61423		0.707733	-1.89097		0.636162
2.33519	-1.57027	0.589067	1.48242
-1.58577	2.93034	0.116522	1.45954
0.331998	0.267472	-1.48445	-0.58843	-0.63383
-2.22137	1.43589	2.1463	0.978345			-2.06937
-1.02282	1.73417	-0.55606	0.122735	-0.81022		0.212247
-1.32257	-0.46223	-0.39175	-1.57769	-0.31756		0.515589
-0.44056	1.19698	0.100551	0.97729	1.36303		-0.2788
	1.99684	-0.58397	-1.46223	0.132229
-2.3257	-1.76481	-0.76342	-1.65487			1.05356
-1.22846	1.86629		-0.15414			0.848559
	0.8597	0.454188			1.16492	-0.57748	1.17197
0.515589	-0.46223	2.00102	0.537772		0.629778	-0.48441	0.549416
	5.26569	0.317233	1.00344
-1.29171		0.288929	-1.46223	-2.81836	2.00368		1.61921
-0.8002	-0.82113		-1.23516
0.660892		-0.02815		-0.86898		0.975021
	0.756678	3.40053	0.154606	0.503487		0.449476
	1.42854	-0.62371	0.537772			0.31204
-2.40525	1.94713	-0.27634		1.10055
-0.30353	1.53777	-1.48441		0.930626	4.30439	1.10055
-0.77861		-0.07149				1.51559
-1.16327	0.639563	-0.91719	0.653249	0.100551		-1.48441
-2.06937	0.997327		-1.56244
0.100479	-0.09754	1.63107	0.019154	-0.48441	0.619637	0.100551	3.66951
1.70227	0.372354	0.437613	-0.0028	-1.59504
1.10055	1.5841	-0.262	4.74628	0.930626		-0.38902
-1.62191	-1.19919	-0.847				1.51559
		-0.48441		-4.87673		-1.48441
	1.12274	0.779317	-0.84074
0.515589	1.22216	1.30593	0.306768	-1.22138		0.930626
0.515589	0.471413		0.281869			-1.48441
-0.03005	1.46953	1.93804	1.23704			-0.48441
-1.22235	0.001318	1.10055	1.43453	-1.22138		1.93064
1.01678	1.12274	-1.16248	0.229661			1.83752
-0.48441		0.100551		0.085678
0.515589	-0.12031		1.74177	-0.121		0.884823
-2.72861	1.86999	1.31967	0.084093			-0.49209
	0.524297	0.077477	3.20267		-0.16255		0.906987
-5.26177				0.837517	1.12274		-0.22122
-1.94401	0.266928	-0.17417	1.79501		0.601963	1.83752	1.16312
		0.515589	-0.23986			-0.67706
1.27259	2.61109	1.36912	0.95562	0.090559
-1.23447	-0.46223	2.21541		-1.36624		2.32294
0.498864		0.331796		-2.80634		-0.80311
-1.02666	1.99673	0.594257	1.21056	-0.48441		-0.65437
-0.3494	1.57757	0.423208	0.44418	0.515666		-2.62199
0.461743	1.60306	1.17126	0.537772	-1.79683	0.122879	-0.89945
-1.71281	1.21596	0.100457	-1.04133		1.89702	-0.7001	1.02584
	0.17324	-1.80634	1.29149			-0.64614
-1.28946	1.35737	0.405503		-1.21701	1.03595		-0.63177
-2.06937	1.35898	-3.29177	1.80773	0.100551		-0.91946
	2.68881		0.869881	-0.85886		-0.48441
	-0.51568		-0.53625	-0.48441	2.09787		1.41666
	0.629408	1.10055	2.0232	1.41933			0.122663
-0.75154	0.070208		1.43597	-1.5515
-2.07871	1.41013	-0.7384	-1.1403	-0.48441	2.18474		1.26964
-0.15757		0.21047	-2.50379	0.515589		-0.09358
-1.4548	-0.58471	0.950364	-0.08372	1.10055
	0.704696	0.515589	-0.52081			0.14362	-0.87727
-1.39405		1.68551		-2.10889		1.51559
1.10818	2.8597	1.3016	-0.46223	-0.75144		0.930617
-1.44597		1.60307		-0.89947
-0.16248	-2.46223	4.8899	2.12274			0.815986
-1.46064						-0.48441
	1.41003	1.81325	1.4673	1.58569
	0.537489		-0.4173	0.531562		0.515589
-0.34674		-1.80634	-1.46223	-0.48441
	-2.46223	0.06813				3.90791
-0.48441	1.0617	-1.24744	-0.0889			1.14297
-3.59988	2.97943	0.515589	2.66201			0.221834
	0.727064		-0.92407	-0.65437
0.515589	1.02494	-0.89945	0.313931	-1.48441
	0.068276	0.100551	0.537772	-0.48441		1.83752
-1.50346	-1.6143	-0.67044	0.353655			-0.89945
-2.77703	1.73892	-1.90552	-1.09867			-0.65434
-1.66205	-0.46223	0.054495			0.537772	-0.65434
	2.06253		3.48679
-1.69961		-0.1375	-2.87723	-0.81282	1.12274		2.12274
-0.79135	1.18163	-0.12769	1.17004
-0.88297	-0.2923	-0.68403	-0.87727		-0.87727	0.968416	1.9972
-0.49581	0.537772	1.39772
0.293269	-0.27573	0.515589		-1.06937		-1.06952
-0.48441	-1.73526		0.334228	0.515589
-0.72162	1.54567	-0.63678	0.937163			-0.48441
2.51674		0.086614		-1.67072		0.100551
0.710539	3.73647	-0.53316	0.215844	-0.48441		-0.48441
	2.34513		-0.46223	-1.10085
-0.87674	2.27472	0.001016	-1.87727	-1.21296		-2.06937
		0.778623	-0.46223	0.930626		0.100551
1.10055	-0.47086	-1.22138		0.405423		0.515589
-1.48441	-2.12484	0.466679	0.893202	-0.63636		-2.06937
-1.28634	0.537989	1.16323		0.515589		-0.95387
0.100696	-1.6155		0.282967			-1.82471
-1.80634		-0.3172		0.100566		-1.20892
-0.53098	0.688121	-1.48441	0.542279	-0.48441
-1.80634	1.22582	-2.72223	1.7077
		-1.60174		-3.20688
	1.69536	-1.87946	-0.21504	1.80648	-2.3367	0.046104
-1.07458	-0.99185	-1.3655	1.83665		-5.37989
-1.44395	0.629994	-1.84303	-0.28687	-0.48441		-0.28848
-1.58078	0.438947	2.21603	0.218413			-1.22135
-1.45166	0.34303	-2.06952	-0.48453	1.51559		1.51559
-2.18485	0.4195	1.06649	0.569191	-2.12728
	0.682228	-0.13304	-0.07839			0.760699
-1.76057		1.83318	-1.78416	-1.48441	0.306599	0.100551	1.36112
-1.12021	1.21553	0.554532	0.088072	0.004972		-1.48441
	0.760165	0.733793	-0.09966	-1.01185		-0.41315
-0.88909		-0.75265		-3.04178
-0.55739	0.8597	-0.95985	0.537772			1.55426
-1.45545	0.848112	1.00315	0.537772	-2.81806	-1.90321	-2.48441	-0.5524
						1.05207
0.257791	0.808369		-0.09682
1.11627	-2.56798	-3.29247		-3.06937		0.999732
-1.26803	0.02311	-0.16246	1.25063		-0.3509		-0.36591
	3.82049		0.023817	-2.96404
-2.44072	1.39571	-0.88691	-0.46223			-0.48441
2.87326	1.34513	1.00954	0.537772			1.51559
	0.240592	-1.05103	1.21405
-2.04285	2.03226		2.00184	-0.06034
-2.27288		-0.38671		-1.48441		-0.7013
0.744958	-2.20933	0.835355	2.20146			0.524457
2.80142			-2.51287	0.823717	12.583	1.71711
-2.41549	-2.46223	-0.00933	-0.04723	-0.70683		1.10055
0.631088	0.115154	-1.71686		-0.06937	-2.46223	-1.48441
-0.54561		1.16282	-0.78416			-0.15945
2.03155		1.77826	-1.78416	-2.89945		-2.80634
-1.69871	0.988909	0.918553	-0.25387	-1.47387			4.08739
-1.58503		-0.99921	1.12274	-1.2315		2.10055	3.12274
0.348716		1.75824		-1.37397		0.293197
-1.75262	0.422306		0.537772	-0.48441		2.32294
-0.11741		-0.57265				-2.48441
-0.48441	2.34513	1.5472	-0.46223			-1.12826
-2.68854		-0.7042		-2.89949		1.10055
-1.85826		1.80864		2.61993	1.25911	-3.06937	-0.3125
-2.06301		-0.15835				-1.91738
-0.66352		0.176337		2.51559	2.47053	0.712166	0.189849
-0.85018		2.16008		-0.83234		0.515589
-0.59026	-0.83119	0.53448	-0.5083			0.100551
-0.79253	-1.35253	-2.78623	-1.03819	-3.83327	-1.19919
	0.592144	-1.78935	-1.40271	-1.26312	0.600266	0.515589	0.480245
2.4452	-1.52298	1.48515	2.25995			1.70086
-1.48441	1.13916		-0.58099
-3.51461	-0.12828	1.35919	-0.16636	-0.34705		-0.16248
-2.65383	0.960639	-0.48441	-1.07769	0.515733		0.515589
-1.19903	0.162482	-0.56942	0.475029	-1.96972		0.231611
-0.95394	0.57178		0.537772		1.41221	-0.96584	-1.19919
-0.09215						-0.54096
-0.88292		3.1622
-0.48019	1.12274	-0.95884		-1.76711
-0.20282	0.772131	-0.56509	-0.35065			-0.7601
-0.56541		0.305646		-3.48506	-1.46683
-0.52748	1.94902	-0.09007	0.194018	-1.11662
-0.51679	2.13888	0.569163	-0.33545	-2.38435		1.42887
-0.41026				0.44768	2.00553	2.32301	-0.03391
2.08428						-4.39058
0.059475	1.64469	0.984496	0.647957	-0.98695		1.36922
0.611877		0.837777		-0.1818	-0.57241
-1.38482	2.7276		0.537772
-1.11501	-1.46223		-2.78416	-0.68256
-0.35372	0.588724	1.58611	0.848978	-0.60319		-0.48441
-0.52181	3.22241		1.80081
2.49244	-1.82476	0.440187
-1.36003	2.37696	0.289635	0.347961
-2.94491	1.76016	1.6702	0.8597			-0.48441
-0.94793	3.18669	-0.48441	0.071197	-0.48441		1.04613	2.12274
-2.30083		0.990208		2.10055		-1.28177
-2.1462	0.929738	-1.0693	-0.61503			-1.48441
-0.25938	0.493986	1.84657	-0.96336			0.147591
	0.960666	-0.71657	-0.63331	-0.33241		1.06412
-0.53193	-1.28337	0.204103				1.06412
-2.32325	1.18312	-0.42128	-0.56379		2.18163	0.572604	0.412215
2.70829	0.184658	-0.26643	1.54206			-1.18135
		1.05164		-0.64481		0.373348
-2.23127	0.629642		2.50125	0.515589		1.68551
0.339508	-0.86229	1.47881	-1.10422			-0.80771
-1.49046				0.515589
-2.09215				-1.06865		-2.80643
-1.44429	-1.09144	-0.93376	0.763107	-1.1105		-1.37031
-1.07144	0.711179	-0.50937	0.347894	-1.28434		1.51188
	0.553155	-4.16097	0.78777			-0.06745
-2.06952		-1.25117		-2.06937		4.74655
	5.33445		-0.91128			-1.06937
	1.45143		-0.08784
	2.14835	0.526525	-3.06459	1.10055
0.346855						2.10055
-0.48441				-2.83413	2.93009	2.17857	2.9972
-2.06909	-2.24602	-0.48441	-3.49022
-1.98926				-3.48441	4.15248		-0.08372
-0.27198	4.31139		1.69767	-0.16248	1.53777	1.10055	0.122735
		-1.48441		-2.48441
0.36543				0.322789
-0.61606	-0.41384	0.650338	-1.29984			-1.91982	3.44481
-1.45955	0.912646		-0.02594
-3.25298	0.695108	0.789955	0.736797	-0.06937
-1.01441		0.860998				0.329431
0.506043	1.13371	1.57456	0.257829			0.406212	0.537772
-3.69208	2.34513	1.37167	0.857538	0.515589
-2.42298	0.760068	0.015799				-1.18154
0.092878	2.87645	-1.64059	0.489034
1.28892		-1.57188
	0.718529	0.066381	-0.48163			-0.48441
-1.45628	0.016235		1.09783	-0.48441
-0.38385	0.676208	-2.20324	1.91805
	1.4721	1.10055	0.881714	-1.22138		1.15949
	0.128466	-0.21812	0.542586		-1.14168	-0.06937	0.537055
	0.326486	1.5039	0.269505	-1.48441		-1.01688
-0.48122	1.11318					3.10055
	0.572069	0.283178
-0.54257	-1.68625	-1.59956	-1.42702			2.3227
-1.48441	1.97456	-0.13267	1.16977			-0.74733
	-0.34097	1.51559	-0.84464			-0.34691
0.0614	0.664579		3.08715			-1.80634
	0.859494		-0.636	-2.59197		-3.48441
-0.646	-0.73545		-1.89008			2.68522
-0.02121		0.594627		0.515589
	1.85131		0.729198	-3.47701	2.0842	-0.65437	1.81379
-1.03345	0.33091		1.10552	-2.2773		-1.06952
	0.124156	1.71135	0.006737	-2.00657		-0.10589
-1.46728	-0.58308		-3.94659			-0.05144
0.180582	-0.18779	1.87564	-5.04421	-1.4852		-1.48441
	1.10462	-0.48441	-0.58802
0.016555		-0.23648
-1.05362	1.46319	0.966092	-1.46223	-1.06937		-1.48441
3.78245	-1.19919	2.21545				-0.89945
-0.89945	-1.10264	0.176071	4.4078	-0.48441
-3.65405	2.01889	-5.52895	1.72892	-1.16697
-2.24995	0.26587	0.225515	-0.45515			-0.16248
		3.34453				-1.29177
-0.09739	0.878847	1.20022		-2.39139
	1.5398		2.55067	-1.51429	1.23821
-0.59843	1.88462	-0.1624	-0.11	-0.48441
0.674088	0.450162	-0.24631	-2.01391
-2.29177	0.337122	-1.28803	0.15469	0.471195
-0.16248		1.63107		0.397757		-0.26216
1.12423	1.0669	-1.48441	0.34164	-2.77393		-0.74745
-1.8308	-0.14794	-1.14739	1.27724	-1.69289		0.776394
-1.34489				-0.30391
2.00198	0.945369	0.313955		-1.86292		-1.4791
0.762682	0.566835	0.515589		-0.94384	-0.87727		0.052345
-2.41174	1.45941	1.59873	1.53289			-3.06937
1.70887	1.29427	0.57716	4.00298	0.293217		0.837517
0.641146		-1.48441		-2.06937
	2.02029	-1.48441
1.03105	-0.45878		1.37015			-0.89945	0.537772
-1.51304	-0.57093	0.965946		0.188438		0.515589
-1.88468	-0.85679	0.369404	-1.88776			-0.03202
-2.15679	-1.02515	-0.03859	-1.34746
-3.48925	0.08111	-1.31064	2.57554		0.552182	-0.77073
-0.65434		0.267938				0.046855
	-0.79716	-5.6022	0.07402	0.837517		0.001016
-2.53505	2.0816	0.370624				-0.84708
		0.779381
-2.5595	-0.60382	-0.56241	-0.14678			0.434974
2.78148	0.312055		-0.13343			-0.89941
	-0.8786	1.50422	-0.40242			1.1007
0.168212	1.07308		1.74486	-0.0993
-2.0492	1.05074	-1.90686	0.990983	10.8033	2.33847	-1.1969	1.16009
0.515589	1.15502	-2.17354	0.8597			-0.89528	1.70784
-1.65978		0.033437		-0.22138	1.43958	-0.79986	1.78712
0.121629	0.421652	2.16952	1.28054	-0.31628
0.837517	2.80804	0.709289				1.0634
	4.8597	0.515589		0.100551	-2.46223		-0.46223
-1.03269		1.25679		-4.47244	1.1129	1.68551	1.71759
0.231796	1.38951	-1.23142	-1.33316		1.58351	0.252555	1.87486
1.10055		-1.10741
0.773397	0.415072		-0.33673
	0.172505	-1.48441	-0.05572			-0.48441
0.146578		0.002968		0.837517	-0.06275		0.82026
-1.30189	1.28189	0.685514	1.44298			-1.42569
		0.252555
0.137077	-0.45216	0.608305				-0.18485
-0.68754	0.886656	0.949288	-0.04813	-0.04434		0.515589
	2.39575					0.454188
-0.93182	2.76016
0.030162			0.8597		1.46378	1.10055	0.925024
2.56208					-0.46223
0.293197		0.349529		-0.07126		0.975021
-1.78956		-0.39695	-2.46223	-2.22138		-1.48441
		0.046104		0.515589		1.18234
3.88472	1.82489	0.860605	-0.47417
				-0.48441		0.515589
-2.18248	2.16225	-0.86228		-0.37591		-1.74745
-1.34651		-0.03162		1.20996		0.141616	2.08211
				-0.48441
	-0.27057	0.252555	1.84914			-0.48441
	0.144498	-0.84708	-1.79208	-2.06937		3.94844
				1.10055	-1.46223
-1.68892	-1.07717	-0.23648	-0.33497	0.322944
	2.67542	0.274581	1.42519				0.8597
1.18207	0.392918	-0.70355	0.632056
	-2.59829	0.515589	-1.23992		-0.46223
-2.80634	1.79552	1.03211	-0.56318
1.1007	1.12923		-0.73392	-0.63045		-0.80634
0.097395		-0.99129				-0.48441
	-2.38561	1.18095	-2.18105		-0.46223
-1.78205	0.71719	0.433023				2.60433
2.32294	0.837567	-1.80634	-0.98769	-0.48441
	3.33777		1.56656	-3.29177
-1.06937			-1.46223		3.60683		2.17774
1.10055		-0.80634		-1.48441	3.92966	-1.48441
-0.24993		0.177134		-0.48441
-0.85611	-0.52628		1.7067	-0.62909
-0.80086	-3.12569	0.272813	-0.734			-0.5036
-2.31353	1.75153	-2.94384	0.478271		-1.46223	-3.80634
		-0.10589	1.53777	-2.13103		1.10055
-3.42071		-1.06952		-0.51314
	1.53777	-0.70406	0.537772	-1.9499		0.718089	4.44466
				0.269771		-0.44793
-1.1152	1.62277		1.55335		4.96997		3.68967
-0.00545		1.81326		-1.48441	4.95918	-0.48441	4.07599
		2.2067		-0.82542	0.17025	-2.06937	1.43041
-0.70684
-0.48779	1.64976	-0.48441	2.17484	0.252555	1.39057	-0.06937	1.31272
-2.48441					2.10342		2.12975
-0.89945		-2.65434		-2.91486	1.46772	0.100551
0.932844	1.81396	0.782042	1.35259		5.32062		3.51378
-0.48441		3.32294			4.80938	0.515589	3.80669
-0.82258	1.18043	-0.75038	0.849384	0.57446	0.17025		1.43041
-0.82258	0.423495	-0.39305	0.783007	-1.00148
-0.01958	1.19376	0.142947	1.6072		5.32062	-0.06941	3.51378
-2.14008				-1.01652	4.80938	1.1007	3.80669
-0.82991	0.395577	-1.48441	0.512432		0.17025		1.43041
-1.29757	1.12274	-1.02872	0.274738			-2.48441
-1.41144	0.760554	-1.96887	1.00469		5.32062	0.233157	3.51378
-0.81748			-0.30705	-0.70459	4.95918		4.07599
-1.32592	0.183039	-1.06937	0.654901	-0.35269	0.17025		1.43041
-3.10594		0.574529
	0.91548	1.01659	-0.53762			1.10055
-1.15663	0.935291	-1.22138	-0.32248	-1.5571		0.515589
		1.51559				1.51559
-2.29133	4.91289	-1.07809	-0.5553	-1.81893
	2.7077	1.10055	1.95281	-2.44581		-2.48441
-1.78065	0.95281	1.23907	1.34513	1.02266
1.63105	0.187266	1.23907	-0.12521			0.456752
	1.9972	0.486413				-3.60039
-2.89941	2.7562	-0.50666	1.38925
		-0.35513	2.12274	-0.78297	5.12273
-0.41985	0.668194	-0.34872	1.25497			0.100551
0.109237	2.64569	-0.342	0.519546
	1.81788		0.689775	-5.19259
	2.53777	0.227448	0.794112	0.515589		0.252497
		1.49761	0.122735			0.812308
-1.01101	2.08089	1.38117	1.77287		-1.34971	0.013542	-0.69996
-1.25213	0.314814		1.79222	0.653092		1.60711
-1.49312	1.00354	1.05234	0.779782	-0.55272		1.05335
	3.74031	0.100551	1.12274			0.515589
-2.06937	0.976098	0.452421	0.542602			-0.68791
-0.48441		0.184131	-6.40121	-0.04558	3.58217
-0.75666	0.848679	-0.47349	0.268761			1.51559
-0.75666	3.3991	0.252497	1.42603	-0.82649		0.737986
	3.52178	1.68551	0.729468	-0.31972
-2.09912		0.584849		1.91232	1.0232		0.122735
-1.6174	1.74266	0.45634	1.37693	-0.83491		1.42356
-0.4876	-0.22783				2.91436		1.3051
0.837517	-1.07919		-0.18873		3.26554		3.8214
0.690965	-1.72755	-0.48441	-0.90681	0.667578		1.51559
	-0.39429	0.098084	-0.22864	-3.06952		-1.65689
	1.91369	1.65664	2.58978	-0.44381		0.245105
	-2.55525	-0.6771	0.823102	-1.48441		0.100551
-0.7827	-1.85532	0.322944	0.407304		2.44472	2.83752	2.48183
-1.31623	0.960851	0.737961	0.827331
-1.09561		0.030162		-0.58871
-1.06937	-0.61723	1.26781	-2.81745	-1.59445
	4.12447	1.26781	-1.69495	-1.48441
		-1.48441		-0.42552	1.6904		1.22157
-0.91959			0.537772			-0.69408
-1.26071	1.46447		1.98121			1.17549
	-2.61197	0.330448	-0.46223	-0.57942
0.678503	0.537772	0.005911	-0.04719	-1.52414		0.252555
	0.529749		0.611349	-1.33572		0.016021
	1.60661	2.86682	1.29596	-1.11374		-1.48441
-1.12946		3.27062		-1.49668	0.707697	0.316407	-0.87727
		-4.73207		-1.93182		0.624601
-2.78435	-0.46223	-0.69592				-0.48441
-0.37944		0.631295		-0.87673		0.515589
	1.2438	0.214437	0.660343	-1.89292		0.343279
-0.88864	3.02044	0.918915	0.092361	-0.35513
0.211965	3.77043	-0.48441	-0.17272			-1.83277
-3.06909	3.14737		1.16854
-3.8536				-1.74716
-1.10782	1.73673	0.838249	-0.12792			2.10055
-0.65437	-0.02857	1.18213	-0.07212	0.107943
0.515589		1.51559				-1.48441
1.57972	2.49983	0.732523	1.17778			0.843444
	2.00244	-0.74745	2.533	2.7133
-0.16248				1.10055
-1.74746	0.756665	0.802194	0.444699	1.83752		-1.27885
-0.48441	1.48531	0.515589	-0.0752	-0.48441		-1.06937
-0.96218	4.71018	0.042785	0.826068	3.29618		0.084037
-0.78032	1.37427	1.77334	0.601903	-0.18485		2.21172
-1.48441	-1.17521		1.06706	-3.39164		-0.0438
-0.69997		0.499013
-5.29177		1.15995		-0.94139		4.00759
-2.43196	7.05234	-0.45775	1.35044				4.52267
		-0.40424				-1.14336
1.99051	2.94127		1.54399
1.51571	0.01058	2.15944	-0.15586	-0.52399
-0.00442	1.12274	0.408674	-0.78416		-2.26958	-0.89945
-0.12667		-2.22138	1.53777	-1.30401
-0.24269		1.10055		-0.77614		-0.48441
-0.51596		1.83752				-0.40198
0.06771	-0.87727	-2.29177	0.215844	1.10055		-1.48441
-1.59092	0.869915	1.34112	0.597451	-2.62195		0.25439
-2.0715		-0.1929		-0.48441
-1.34528		0.001016			4.50863	0.515589	1.81152
	0.535876	0.027685	-0.66927	-1.35888
	0.95281	-0.06937	-0.3367	-0.96669
1.9205				-0.48441		-2.80634
-1.62883	0.675276		1.99725				-1.0384
0.276392	2.12288	0.631066	-1.04733	0.578558
-1.48441	1.64236		0.626239			-0.57757
-0.62995		1.57481		-0.07712		-0.33651
-2.87666				-0.99843		-0.7556
-0.01348	1.0232	0.811045	2.65116	0.696161		-0.50033
-1.29225	4.1735	0.985525	2.23151	-1.40061	1.12288	0.259433
		0.430716		-2.20162			1.53777
-1.13863		0.44267		-1.64974		0.151665
0.814676	-0.04719	1.66341	-1.04719	-1.51979		-1.16492	1.12274
-0.61441	2.7077	1.61512	-2.04719	-1.34694	1.30236		2.30493
-0.54261	0.865337	-0.07975	1.19314	-1.60672
-0.87529	1.65635	0.685445	3.5884	-0.15844	1.62523	0.234581	1.06133
-0.79961	1.67221	-0.48441	0.494608	-0.82388	0.483313	-1.02872	-2.16267
0.298522	0.064171	0.058748	-0.88195	-2.80634
-1.05945		0.248525		-1.82884		1.51559
-0.77839	-1.08103	0.051646	-3.08905	-1.86292		3.09233
0.905776	-0.46223	1.3781
-0.33765	-1.78416	0.252555		-3.51476			0.704095
-2.34543	1.74165	-1.20182	0.351012			-1.06937
0.35797	1.62695	1.5157	1.22734		2.53745	1.51559	-3.0469
-0.80634		3.54232		-0.48441	0.39984	-2.06937	2.74966
-0.25233		1.60562	0.537772	0.169444		0.34209
1.55515	-1.66859	0.737981		-0.48914		0.515589
-1.06937	1.1027	2.71341	0.422293	-0.31456		0.732296
0.067805	-1.87727	3.37898	0.385769
-0.69845	3.02962	0.290282	1.34513			1.48617	-0.46223
0.11414		1.46775
1.10055	3.16145	0.624039	0.669692
	2.7077	0.893118	1.12274		-2.26915
4.48995	1.53726	0.196462	1.23255	2.62976	-1.03312	0.349903
	1.38575	-1.31239	1.08048	-1.11729	2.84033		0.537772
	1.63979	1.17987	0.30797			1.83752
-1.40755	0.901746	0.15734	0.924475			0.603052
-1.39823	-0.16677		-0.93867
-1.84789	0.236119	0.733561	0.070076
-1.80634	0.236119	-0.48441	0.143191	-0.72569		0.747551
-2.80634		-0.48591
-2.06952	1.80401	0.691255	-1.00044			-1.22132
-1.06937	2.74365	-0.58397	1.32378			2.43621
	1.37638	-0.71397	1.35003	-1.22138		-2.06937
0.737961		0.898059				1.93063
-2.44789	1.81992	2.10055	1.41944	2.51559	-0.12083	3.06439	0.507343
-1.18303		-0.15082	0.997204	-1.13649
-0.50355	2.55911	0.456432	1.25733			0.898449
-1.37964			1.34849			-0.98163
-0.90316		0.846024		-0.86881		0.737082
-0.89418		1.68551				6.513
-1.0292	0.994457	-0.21904	0.840319			0.293377
0.515589					0.767254	-1.31557	0.927741
	0.952774	1.65372	1.8597	-0.46835		-2.19017
0.767202				0.631088		-1.59599
	0.491986	0.18041	2.62523	-0.37823	1.38798	0.293377	-0.25505
-2.14956		1.55543			3.92116	-2.40847	-1.32657
-3.07717	0.993338	0.998303	0.983261	-1.54406		-1.57938
	1.9559	3.32294	1.09345	-0.48441	0.006195	-1.76448	0.898902
-1.22138		-1.06937		-0.62483		0.046059
-0.48441		-0.48441		-2.34382		0.274328
-0.06592	0.537772	0.515589	2.44466		1.62589	0.515589
-0.48441	0.759191	0.132276	-0.5482	-1.22123		-0.1748
2.40819	2.36717	0.234237	3.31642	-0.64237
1.51559	1.98686	4.37024	0.537826	-1.65437		0.618984
-1.14514		2.90492	0.625235	0.575957
-1.2602	1.81079	0.860944	3.701	-1.54039
1.34435	2.82317	-0.11703	1.48531	-0.46743		-0.31642
-1.80634	1.62783	-0.30404	-0.16312		1.67528	-0.02798
	1.62783	-0.58853	-0.16312	-0.06936
0.185899		-0.67117
-0.87224	0.192874	0.515589	0.537772	-0.7068
-5.34083	1.14446	1.10053		-0.48441		1.36351
-2.48441		0.625925
-0.53827	0.709108		1.36894			-1.48441
-0.77787	0.806181	0.457788	-0.36889	-2.42301	-0.10992	0.100551	1.44466
	4.0821	3.30918		-0.5213		1.35584
-0.02498	4.21512	-2.76247	1.72562			-0.48441
-1.30443		-1.89947	-0.46223	-1.48441		1.10055
		-0.48398	-4.44714	1.51559		0.515589
		0.742988	0.722235		-1.46223	0.631066
	1.13647	-1.48441	1.50833	-0.02515
-1.06806	1.84308	3.14626	0.594557	0.390058
	1.44148	-0.48441	1.76755	-1.4863		-0.02402
-0.37059		1.00391		-1.95052		2.10055
-0.51049		-0.03911		-2.05726
1.06114	1.95281	-0.92906	1.34513	-0.87278		-0.06937	0.760165
-1.17671		-1.48441		-5.32895		0.736837
-2.12469	1.41224			-1.39809		-1.92937
-3.02857	-1.01749	1.06369	-2.89276	-1.4193		-1.44846
-0.25513		0.427337		-0.64143	-0.38947
	0.002811	5.6739	1.19523	-2.56486		1.3718
-2.74075		0.685514	3.08208	-1.29876	-0.46223		2.12274
0.585978	1.93091	0.884025	1.08192	-0.50561	-2.54053	2.45088	-0.07283
-1.48441	1.44466	0.102214	0.653249	-6.12753			-0.46223
-0.06941	-2.04719	-1.48441		-1.40457		0.011211
	1.81497	-0.98188	1.00948	-0.43284		-0.6187
0.100551	-0.46223	0.996857	-1.46223	-0.73645		-0.89928
0.631055	0.269523		1.11561	-0.77143		0.545188
-1.01006	1.51429		1.82991	-0.58992
-1.48441	0.537772	1.83752		-0.68955		-1.48441
-0.09469	1.47177	1.12952	1.30823		0.537772	1.8597	0.537772
0.917871	1.26148		1.01481	-1.66545		-1.70749
-0.77057		1.19523		-0.18728		2.19797
-4.3285	-0.04712			-3.26236		-0.29177
	0.041808	0.789843	-0.33867	-0.48825		-1.48441
	1.55272	1.78509	-0.28122	-0.42756		1.10055
-0.42132	1.57731	-0.82227		-0.73149	1.3452	-0.48441
	4.50356	-0.80034	3.02962	0.631599
	4.90489	5.07411	2.02504	-0.29308		-1.06937
-1.0982		0.317658	1.0232	-2.80634
-1.11061	2.90584	0.100551	3.23821	-3.92177		-1.22138
	1.10256	-0.89945	2.65325	-0.7475
0.000583	2.41224	-0.43711	0.052345			0.18189	-0.46223
-0.16248	0.825359		1.03187	-1.48441			0.215844
	0.964776	2.03917	0.378217			-2.48441
-3.05146	2.12274		1.46377			0.615106
-2.654	1.834	0.355124	0.382632		-0.9269		-1.31825
-1.65437	-1.85453	3.35689	0.760165			-1.48441
0.085738		0.913578	-0.46223		5.76345	-0.23186	3.74079
-0.34587		2.32294		-0.63648	5.76345	-0.48441	3.74079
	-0.17272	0.837517	1.53777	-1.46331		0.303266
		1.19442		-0.68361		1.04686
	1.56037		2.15437			0.27584
-0.48441	1.3452	-0.18077		-1.95986		-0.15952
1.46768	2.84058	-1.59989	1.81531	1.47411		0.830901
	1.63901		1.2442			0.489704
0.34906	1.6195	-0.48441	1.09224	-0.84262		0.077063
-2.02872	2.41075	0.024674	2.77935	-0.37155		-0.17515
-1.44581	1.22755	0.100551	1.06082	-1.81805	2.03635	-2.07332	1.41707
-0.81135	-0.57512	-1.19067	0.829199	-0.40195	4.31913	-0.15955	3.02962
-0.27856	0.937927	-0.80634	0.720301	-0.4221	-0.80568	0.42465
-1.21931	0.686435	0.273347	1.71424	1.17235		-3.70633
-3.14735			1.8597	1.00591		0.854416
	-2.06317		1.30332	-0.42988		-0.60168
-2.70681	2.57944	1.10055	0.168632
		1.83752	-0.78416			-0.52264
	2.1364	0.852632	1.83057	-4.40705		1.68229
	0.585078	0.988071	0.936338	0.515589		0.595319
-0.99199	1.12274	0.207411	2.47637	-3.07397		0.356868
-2.13651	1.32274	1.13844	1.13022	-0.48441		0.186397
-0.90407	-0.36269	0.721553	3.23834	-1.56625		0.598444
	-0.01642		3.53754	-2.62036		0.431847
-0.35893		0.837517		-1.21147		-0.13078
-1.39923	-0.52164		2.5482	-0.74696		-4.32711
-1.26801	2.23821	1.88482	1.53777	-2.85558		0.597606	-0.46223
-0.82199	3.07883	2.38213	2.24952	-0.08187		0.368041
0.261041		1.03646		-1.93981		0.515675
-1.5279
-0.61493	1.3757	-0.02498	5.67292	-0.13034
-1.48441	2.00436	1.32294	0.568599	1.05686	-2.04733		-1.78416
	2.57431	0.252555	-2.48105	0.155693		-1.03975
-0.66528	0.644425	0.22037	1.72404	-1.0027	1.25487		1.033
-0.0693	0.449842	1.64711	0.476122	4.69541	-0.08042		-1.04762
	0.574846	0.223414	1.2781	-1.45439	1.57019		0.580417
-1.21159	1.70465	-1.11763	0.686178	-0.07854		-0.48441
-0.64533	0.98907	-2.3913	0.244402	-0.46829	-0.46223
	1.07572	-0.48441	1.44529	-1.81805	-0.46223
-0.48441	1.92694	-1.48441	0.181857	-0.06729		0.752041
-0.88693		2.10055		-0.4221		0.121326
-0.8829	1.32018	0.378074	-0.22282	1.17235	1.68513	1.91796	1.0487
-0.48441				1.00591		-0.38803
-2.39667		0.837517		-0.42988
	1.63163	0.056168	-0.85015		1.93082	-1.15529	-0.22395
-1.91491	1.43889	-0.48441	2.0438			-1.82386
0.515589	-0.19919	-0.15424	0.215844	-4.40705	1.97387	0.516779	1.23821
-1.06939	1.74139	3.29654	-0.22704	0.515589		0.093558
-1.70108	4.72787	-0.71075	2.35136	-3.07397		1.49497
-2.71047		-0.76452		-0.48441		-0.51306
-0.82256	2.12274		0.8597	-1.56625		0.857266
	2.44075	0.762405	0.80574	-2.62036
-0.48441	1.90068	-1.48441	0.710268	-1.21147
		0.063124	0.122879	-0.74696
	1.29014		0.12927	-2.85558		-1.33681
-1.70664	2.12274		1.34513	-0.08187
-0.21951	-0.46223	-1.22138		-1.93981		1.38832
1.47464	6.15363	-0.88335	0.401889		1.81755	1.69086	0.412294
-0.24445	1.22329			-0.13034	1.68915	0.242045	0.760165
4.9063		0.593561	1.53756	1.05686		2.4649
-0.54705		-0.85213		0.155693		1.2399
-0.42026	-0.44529	-1.02516	0.738448	-1.0027		0.681242
-0.61934	0.551195	-1.12736	1.52411	4.69541	1.11242	-1.16801	-0.93469
-2.07732	0.372231	-0.5613	1.65301	-5.35198
-0.89554	2.4253	0.281124	3.34513	-1.02206		-1.59489
	-0.19919	0.837517	-3.04719	-0.54501
-1.00817	1.12274	0.468223	1.12274	-1.13187		-0.68699
-0.23265	2.8597	4.23297	0.8597	-1.02844		0.38442
-1.31326	2.11329	0.515589	1.56163	-1.81805	-2.26958	2.01651
-0.2208	1.35306	-0.40406	1.45282	0.339456		0.904413	-0.72526
-2.3463	-1.6987		3.27472	-0.4221		0.070476
-1.06937	0.018475		1.47842	0.432105		1.0311
-1.58214	0.915814	-0.65002	0.335021	0.077317		-0.51306
-0.7939	-1.4911		1.12813	0.311425		0.857266
	0.848228	0.216029	0.26668	-1.26765
	2.13857		1.03177	-1.68165	1.50718		0.445712
	1.77901	0.312272	0.628138	-1.10105
0.737981	1.12274	-0.38721	2.7077	2.83752		-1.33681
-0.4878	0.642933	0.25807	1.24229	0.934918
	2.71894		1.34157	-2.88212		1.38832
	-0.46223			-0.72963		1.69086
-2.01515	2.40313	-2.89949	0.570195	-1.26752		0.242045
3.42392	0.04297	-0.34334	2.55819	-0.50792		2.4649
-1.5138		1.07388	-1.34673	-0.60025	0.484491	1.2399	1.43182
-0.96987				-1.32246		0.681242
0.837604	0.585066		-0.65491	-0.85918		-1.16801
	-8.35762	-0.27521	-6.69204	0.011778
-1.48581	1.47483		0.448186	3.13453		-1.59489	0.356868
-0.82425	-0.46223	-0.06937	-0.46223	3.85122	-0.75843		-1.08767
-1.16578	4.30641	0.402362	4.39148	-0.77363	1.2636	-0.68699	2.18163
-1.25697		1.02896	1.53777	-0.40152	-1.04723	0.38442
1.06331	1.78919	-0.41402	0.655351	-0.46487		0.755711
	0.227012	1.24641	0.286229	-2.19913		0.044968
	2.76463	0.742764	1.0102	-0.48441		0.288887
	1.21584		-0.2923	-1.7992		-0.20584
-0.94836	3.71768	0.306461	0.800807	0.875447		-0.54445
-1.91371	0.331984	0.843883	1.20725	-0.72547		0.443327
-2.06937	0.082217	0.102866	0.591416	-0.38383	1.49484		0.603861
-0.88594	-0.46209	0.590651	5.68695	-2.40257		0.267232
-1.80634	0.537772	-0.89945	0.122735	-1.60559	2.7077	-0.70573	0.675276
	0.842433	0.085316	0.591977	-2.32853
	1.97636	-0.2741	1.03263	-1.03996		0.631066
-0.94671	-1.19918	-0.06937	1.14658	-1.25222	1.55417	1.56844	1.23169
	-0.2923		0.883538	-1.21201		1.00896
-3.6543	1.57385	0.732643	0.989076	-1.21201		-3.67851
		0.378085		-1.98689			0.537772
-0.54808	0.620302	0.156053	-0.26958	-1.93514		-1.12973
0.798503			2.53777	0.373673		1.78804
5.60916	0.84062		1.51204	0.216262	5.30854	0.281256
-1.68168		0.656963		-0.94088		0.560647
-0.89945				-1.25222	1.07227	0.290473	2.12288
-1.42209	1.45546	-0.93774	0.837063	-2.33235		-1.57986
	0.926944	-0.26204		-1.49391		-2.32574
-1.30955	1.77412	1.20009	-2.8458	0.16856		0.576059
-0.48787	1.09336		1.79278	-0.08176	7.15016	-0.76455	1.44201
	-0.82275	-0.78171	-0.22537	-3.04281		-0.15734
-0.30791	0.101185	0.068944	0.569923	-0.91352		-0.35234
-0.58765		2.11269		-1.01971		-0.48441
0.064579		-0.65434	1.86031			-0.26085	-0.46223
-0.47596	2.11814	1.16541	1.71181	1.57071
2.63087	0.8597	-0.48441	1.7077	-0.91352		4.18632
2.63087	0.879694		0.653249	-3.04281		0.714397
-0.61688	3.37572	-0.7068	1.4253	0.079239		-1.52608
-0.75321	1.34513	-1.48441		-0.56924
-0.51548	3.12274	-0.48441	1.70773	-1.66647		0.066925
-0.11326		0.477115		-2.03252	2.34513	0.037107
	1.68752	0.088231	-0.18659	-2.33235	-1.04723	0.793119
	0.997204	0.252555	3.34513			-2.2085
	0.486202	1.2206	1.79489	0.515589	2.12274	1.44868
-2.1578	2.09236	0.216029	2.34513	-1.62255		-3.56244
	1.08369		2.45106			-1.14645
0.088314	1.01185		2.18761	-1.80643		1.44868
0.012254		-1.75903		-1.48452		-1.04573
-0.61149	1.26462		0.870469	-1.2618	1.53777	-0.46138	1.34513
0.414646	-0.8324	3.05469	-1.16267	-0.74745		-1.33924
-3.0909						0.159419
-0.55116	3.53791	1.0505	0.952774	0.193682		0.970861
-0.05562	1.29714		0.432223			-2.2085
1.30827	1.27474	0.800375	1.7077	-1.32008		-0.38577
-0.35656	2.70766	-0.82723	-0.60907	-1.09182		0.071708
-0.78662	0.627769	0.100551	-0.1403	-0.30435	-1.16293	-0.63952	-0.68074
	1.2651	0.142079	1.29794	-0.67087	-1.74331		-0.37188
	0.274738	-2.06937	-1.46223	0.047156		-0.14388
3.33164	3.3722	-0.14088			0.537772	0.036193	-2.04719
-1.48441	3.6323	0.515589	1.76021		1.81462	0.386624	1.12274
-1.097		0.837517	3.54973	-1.6119		-0.14388
-0.10657	0.170036	0.667971	0.962278	-0.26639
-0.16031	2.7572	-0.21216	3.23262	-1.41405		-0.0321
	-0.54471	1.46099	2.1682	-1.66491		-0.72768
1.06184		0.199433		-0.38853	1.53777	-0.56295	-0.87727
	0.621955	-0.1834	0.928642	1.82671		-0.38577
0.940854	1.30813	-0.1834	0.8893	-0.91981	0.537772		0.444663
-0.48441		0.800632		-0.84659		0.345853
-0.814		0.500448	1.27472	0.497142
-3.02164		-0.00101	-1.46223	-1.13957
-1.23439	1.12274	-0.49224	1.12274	-1.16695	1.9528	1.25254	1.17521
	2.90456		1.76737	-1.40453		-0.15052
1.51554				-0.02213		0.390111
3.06612	1.82638		1.01361	-0.51455	1.80081		2.0232
1.93271		-1.06937		-0.75388		-2.48452
	1.35101	0.176832	1.74723	1.16039		0.023713
0.513106	4.26324	4.32352	-1.46223	-0.7197		1.8713
6.5042	1.66948	-0.33007	2.65879	-1.4798		-0.35075
-1.00041	1.44352	0.717968	0.737008	-0.74466		-0.21108
-0.61879	1.70227	0.180541	1.71406	-0.72621		0.858884
-0.5161	0.776873	1.19212	1.9972	0.421615		0.428063
-1.90204	1.84446	0.352732	-0.48133	-0.79214	0.537772	2.68566
-0.35912		0.296687		-0.48457	3.90234	2.03915	1.37879
0.738023	1.30026	1.73737	-0.66868	-0.33336		-1.80634
0.402155		2.78944	-0.46223	-0.89054		1.30727
-1.61467	2.12274	1.23878	1.07383	-1.47088		1.03229
		1.70627	2.34513	-0.7891		0.615428
-0.6021	1.87209	0.515589	0.76043	-1.28471	0.634944	0.120403	-0.36267
-0.0748	-0.52936	-0.7068	1.8597	-0.84748		-0.37592	0.537772
-1.40501				-0.51582		1.44438
-2.47691	1.39582		0.871595	-1.12409	2.53777	0.849942	0.95281
-0.67711		1.46397	0.537772	-0.76232	1.53777	1.91548
	1.97319	1.74941	-0.75861	-0.712		0.296834
-2.18057		1.35398		0.048262		0.725617
-3.19837	1.31205	2.32004	3.00615	-1.00712		0.001805
		-0.48441		1.47771		0.142624
1.10055	0.20981	-0.02398	-0.12616	-0.52775		1.52258
-1.94384	2.19471		1.21849	-0.9989		-0.61638
2.1007		1.44894			2.32698	-0.35766	0.9339
	2.15965	0.446326	1.69074	-1.43781		2.04759
-2.3913	1.81622	-0.67227	1.12274	-1.96375	-1.10599	0.154527	1.20071
	0.648318	-0.3038	0.215834	-1.0991	0.54451	-0.55706	-0.57279
		0.515589		0.422819	0.910405	1.06017	0.973422
-0.67706		1.33529		0.564517	3.06094	0.663873
-1.65299	1.12274	0.929626	-0.78416	0.392338	-0.1143	1.19757
		0.515589		-1.43956	-0.32343	1.51705	-1.46223
-1.70678	0.503951	0.722979	0.031916	-0.48441		0.636859
-1.05061		1.66387	-0.75171	0.285318		1.51841
1.51559	3.23821	-0.00182	-0.04719	-1.43769		0.972689
		0.251563	-0.61426	-0.67106		0.506627
-0.68196		2.04309		-0.72144		0.122037
-1.73234		-0.31393		-0.80227	-0.90397	0.903556	1.17193
-0.82544	0.266205	0.116658	0.633801	1.15148		0.88327
-1.65434	2.02114	0.768071	0.390876	-0.2752	-2.04733	0.329413
-2.42233		1.68551	-0.46223	-1.53967		1.8717
-1.26333	1.55651	0.630032	0.766591	-1.26323		0.605829
0.327931	1.19981	-0.48441	0.822164	-0.66207		1.17657
0.446944	0.825118	1.49716	5.71528	2.52704		1.57657
-1.33241	-0.46223	1.12653	1.8597	-2.9093		0.415778
		-0.37448		-0.84122		0.846863
-0.94068	1.18989	-0.35169	0.374341	-0.47907		-0.44045
-1.1735			-2.46223	-0.83178		0.10567
-3.11252		0.515589		2.12152		0.586252
0.390032	0.524915	1.10055	0.993796	0.16331
-3.91035	-0.46223	-1.02497		-0.54055		-1.80634
	0.537772	-0.74745	2.12274	2.77322		1.69514
-1.09703		0.515589		0.422126		0.435464
	0.511057	-0.31448	1.19321	-2.38024		0.650794
-1.15981	-0.32145	-1.02498	1.13362	1.43954	0.154437	1.59377	1.29895
-0.48441		-0.48441		-1.03464	0.8597	0.624135
0.513516	0.847893	-0.48441	-0.07259	-0.92862	3.67645	-1.20626	-1.52217
-3.02528	1.50739	0.16329		-0.30473		-0.66895
	0.537772	-0.885		-5.45407		1.33635
-3.73201		0.930626	-0.55538	-2.31252		1.427
-1.4791		-0.06937		0.896202	2.4222	-0.73434	1.41643
-4.44745		1.18944		-2.10984		0.478026
0.515589	0.550744	5.37285	0.908554	-0.5033		1.44858
0.515589	1.4101	0.153019	0.923454	-0.86938		1.55368
-0.26202		1.68551		-1.73036		0.998737
-1.16363		-1.48441		-0.41842		1.76694
-0.48441				-1.294		0.575607
-0.6364	2.60463	0.35249	0.241951	-0.93189	0.436338	-0.21682	0.434777
-0.03017	-0.52112	0.001016		-0.20545		0.109044
0.252583	5.11019	0.193661	-1.04719	-0.28178		-2.8029
-1.06952	-0.31748	-0.22138	-0.34445	-0.26591		2.50187
-0.59362	1.11163	-0.81069	0.560047	-0.40948		1.05419
-1.49472	1.31539	0.393069	0.970732	-0.4634		0.91097
	0.735958	1.46747	1.7077	-0.55843		-1.1609
0.304126	1.47999		0.769032	-0.79865	2.28811	3.47904	0.835013
		1.17789		-4.60909		3.18792
0.100696	0.956279	-0.32829	-0.71761	-0.12617		-3.26382
-0.96934	1.17986	-0.038	0.270573	-0.90362		1.35215
-0.61143	1.56724		0.813424	-0.43731		-0.21778	0.537772
	2.74268	-0.5548		0.094034		5.26554
	1.24101	2.22768	1.77058	-0.66702		0.846807
-2.21301	2.90701	0.61181	0.8597	-0.08733		0.998022
	-0.36828	1.29748	0.254999	-0.46548		-0.13479
1.59003		0.669203		-1.59542		0.281137
0.251956	0.998547	0.193661	-0.06422	0.315852		-4.00725
-2.33241	5.83144	0.868173	0.615775	-0.41202		-0.34764
-1.28156	1.53777	0.895444		-0.52148		2.09325
0.564037	0.269044	1.72724	1.93634	0.847208		2.28596
-2.06952	1.41224	1.75019	-1.3367	-1.83945		0.431144
	1.38719		1.38165	-1.91999		1.50676	-0.46223
		1.49113		-0.85851		0.03605
2.68551		-0.69942	-0.46223	-0.49645		0.714603
-0.78621		0.822094		0.320296		0.933358
0.441588	0.51681	1.83752	0.319811	0.32037		0.889833
-2.06937	6.2941	1.13708		0.510636		0.332136
0.363644	-0.10512		0.177064	0.589191		0.124151
-0.07905	0.467422	1.46392	-0.04717	-2.36312		1.06545
-1.48441	1.80095	0.837517	1.55483	0.553131		1.10611
-1.48441		-1.26298		-2.97463	1.40003	0.588076	1.18323
	0.916788	-2.23979	-0.09626	-2.97863		1.62078
	0.486835		0.528996	-0.91787		-0.40575
-0.87499	1.02647	-2.48452	2.12288	-0.70492		1.52623
	0.641187	-0.48441	-0.26291	-0.29045		0.825394
	2.57631	0.549326	0.660795	0.645179		1.3065
-1.84487		0.206062	0.537772	-1.15536		1.16959
-2.48441				-1.29815		1.758
-1.12177	0.345127	0.551943	0.052345	0.090082	0.023298	0.847033	1.34503
1.1007		-0.24735	1.7077	-1.72079		1.63539
		-0.13149		-0.43212		0.521455
-1.638		0.883117		-4.32578		-0.01409
1.82255	2.34513	-0.48441	1.53777	-2.31252		0.704576
-1.65405	1.9867	0.515589	1.89105	1.0036		0.981358
-2.23446	1.29177	0.036823	2.22957	1.09994		1.07391
-1.10592	2.04027		1.27474	0.889329		2.05875
-2.29413	1.66869	1.12738	1.66477	-1.96634		1.16337
-1.53341	1.53777		-0.65487	-0.32701	1.7077	2.15969
-0.06088				-0.64198	0.618449	0.596258	-0.13363
-0.76652		0.515589	-2.04719	-1.22824		-0.22094	0.537772
	0.642502	1.93197		-0.7653		0.162949
-1.48463			-1.46223	-0.62603		2.09521
0.791115	0.899878	-0.01054	1.17675	-0.22131		1.94965
-2.52873		1.68551	2.12274	-0.26591		1.8734
-1.12361	1.49484	-0.1949	1.33109	-0.42426	3.12288	-0.14976
0.515589	1.08621	2.2128	1.08194	-0.52337		1.84849
-2.04269	8.69565	2.35209	0.076733	-0.87063	-0.70039	-3.93607	0.159261
	-0.6742		1.07712	-0.79865		1.11396
	1.23821	-1.48441	1.34513	-1.55302		-0.3542
-0.7689	1.96279	2.46917	0.926808	-1.45054		-1.19598
1.53374	0.537772		-1.04719	-0.46141		3.51335
0.159987	1.63899	-0.48441	1.26911	-0.47205		0.669054
	1.53403	-1.06937	1.8597	-0.48939		0.32029
-0.03089		-0.48441		0.094034		0.528185
		-0.14496	1.88355	-0.66702		2.01472
-1.8926	1.90779	-2.06937	1.47011	-0.05583		-0.29025	0.537772
0.281532	1.60816	0.24785	0.862874	-1.25473		1.79908
0.515156	3.29396	-2.06937	2.40517	-0.5195		1.32991
-0.87586	1.25858	0.756355	1.00273	-1.02512		-0.78155
-0.49813	4.10913		0.866922	-1.05954		-1.01508
-0.27888	4.10913		0.866922	-1.99725		-4.00725
-0.99901	2.10501	1.72465	0.766278	-0.83278		-0.74989
-1.25612	0.804896	-0.05827	1.94954	-1.09721		-3.06571
	0.688085	0.178524	0.293382	-1.90251		0.445707
-0.48441	1.6677	-0.88495	0.754524	-1.63637		1.98078
		0.100551		-0.42897		-0.09135
-1.65434	-1.04719	-0.51271		0.320296		0.230042
0.918098		0.521934		0.32037		0.930824
-1.48441	2.8597	1.04616	1.27474	0.510636		-0.82609
-1.66466	2.28822		1.02367	0.589191		0.758444
				0.251755		0.647568
	0.552182	0.515589		-2.97463		0.198302
0.018614	2.35576	1.11929	-0.76272	-2.50039		0.124151
-0.90067		-0.53994		-0.64149		0.928995
-0.75905	0.609451	-0.07359	0.143423	-0.70492		1.89393	-2.78416
-0.51919				-2.58511		0.313787
-2.57187	2.87995	0.654128	0.505041	-1.15536		0.543615
-1.91391	2.54927	0.737899	0.697596	-1.63991		-0.40575
		-0.52509		0.079592		0.875329
-0.48441	-1.02047		0.55283	-0.41896		0.668682
0.330543	2.15066	0.338473	2.83985	-0.7238		1.25501
-1.45886	1.34258	-0.37209	1.62504	-0.81316	-0.46223	1.10097
	4.35091	0.317568	1.36715	-0.90772	1.8078	1.00788	0.978358
-1.00521	1.00118	1.54499	0.627956	-0.86275		-0.10676
	2.58138	2.72504	2.34127	-1.08388		0.847033
-1.83007		0.375701		-0.52346		1.63539
5.0981		1.26899	0.978345	-0.58462	0.682354	0.480178	0.906043
-1.43986	3.36066	0.765057		-1.77273		1.03458
0.685514	-0.1403	-0.12028		0.942162		0.704576
-0.37337	0.858703	2.41355	2.32565	-0.41697		1.42439
0.774448	2.64032	0.837517	1.31789	3.63484		1.02769
-1.06941	1.63886	-0.04794	1.5716	0.520987		-0.24658
1.49107				-1.48441		0.507837
0.567161	2.16042		1.79021	0.382288		1.14346
-2.08646		0.100551	0.537772	-0.05473	1.47876	-0.07384	-0.46223
-0.48441	2.94696	-1.22138	0.98434			0.490775
		0.377133		-1.65258		1.14103
		1.51559		-1.04455		2.3594
-0.79987	0.893904	-0.58768	2.71878	-1.54627		1.94965
-2.50361	0.679917		1.30154	-1.21761		1.8734
1.21084	3.18388	3.15844	1.51358	-1.31937		-0.14976
1.51559		-0.89945	-0.28162	-1.50224		1.84849
	3.52476	1.10055	0.952817	-0.69991	0.8597	-2.37289	2.12288
	5.68168	-0.6364	2.37968	-1.80934	0.8597	-0.06326	2.12288
0.001782	3.84424	-0.26204	1.95754	-1.02291	0.8597	-1.19598	2.44481
-1.06937		0.490171	0.537772	-0.15799		3.16564
-1.51393	2.16804	-2.06937	1.20954	-0.68948		0.72529
-1.43498	6.64014	0.193661	0.877633	-1.99353		0.32029
-0.86443	1.34289	0.327916	0.632495		2.54947	-0.6432	1.69583
2.32251		0.672644		0.083013		-0.29025
-0.48441	1.24415	-0.7475	0.760274	3.39017		1.33018
1.51559		0.463242		-0.27506		-2.94517
-3.19904	2.68958	-0.65435	2.86321	-0.03211		0.233705
-1.80634	0.650125	-0.82373	0.108943			-0.67639
-0.17831	1.13873	0.192005	0.203393	-0.85949
-2.48441		1.97134		-2.3913		1.1167
	2.86388	1.8941	1.99723		0.450183	3.71681	0.639301
-1.56394	3.12107	1.44295	0.880164			0.694444
3.80244	0.813398	1.49858	0.197874	-1.88888		-0.10098
-0.40485	-1.54969	1.07857		2.02071		2.12263
-6.41502	0.236909	-0.21521	1.09691	-2.96543		-1.11956
	1.38298	1.31954	0.972746	-2.04634		3.47616
-0.57782	0.193549	0.832441	-0.16457	-6.73276		4.96902
-0.77726	0.308866		-1.08183	2.9873		3.7172
-0.48441				-0.93416		1.24954
-0.98178	0.061318	-0.48441		-1.36274		2.9753
-3.80973		0.436987	2.34513	-0.52633
		1.33493		-1.73216		-0.54483
-1.85638	1.45927	0.956142	2.04561	1.16774		-2.73934
-1.2476	1.14574	1.6717	1.12274	-2.2888	1.12274	0.228281	-1.04719
-2.28315		-0.48441		-1.48441	1.36881		0.320962
	3.12274		0.252027	-3.81354		-0.33293
1.14006				-1.06937		-0.33519	3.34513
-0.40089	-1.59973	-0.78027	0.395753	-1.08536		0.585116
-0.58236	2.85983		0.274738		1.58386	-3.15698	1.89375
0.837517		-0.39695	-1.46223			0.672611
-4.06952	1.11201		1.0232	0.515589		1.09631
0.087483		-0.63699		-0.75421		2.79313
-2.23793		-0.63699	1.32308	-0.31398		0.178731
	3.69427	0.906576	3.81079	0.866086
1.51559	0.8597	-0.72407	-0.46223			-0.85556
-1.3209	1.98699	0.929888	1.43222		0.154777	-3.19326	0.802854
-4.09907		0.653092	4.39503	0.682508	2.53265		1.51638
0.743074	2.74166	0.223157	1.10481	-0.64481	0.011819	-2.03951	-2.36938
0.781434	2.51476	1.10055	2.62523	0.837517	-0.08372		1.68756
	4.12273	2.83765	-1.1403	1.52948		0.234156
-0.81262						-2.64354	2.06133
-0.99504	0.599536		0.658675	4.59893		-0.55841
-0.49654	1.33424		2.26024	-0.48441		-0.02978
-1.06952	2.08427	1.00019	1.80081	-0.85418		2.15322
4.36867	1.22583	1.32199	1.91628	0.181222		-0.13488
	1.46839	1.85788	1.15281	-0.44131		-1.86112
	0.292178	0.546185	-0.14053	-1.48441		-0.31103
-2.0693	1.65473	0.089825	1.69922	-1.52356		-2.13891
-0.44596		2.50254				-0.45898
-1.77989	0.89429		0.364689			-1.63863
-3.06937	1.76016	-0.35132	0.916284	0.210702		-0.22138	0.122735
-6.00725				-1.48441		-0.51983
	0.743534	-1.80634	0.387362	-1.03815
-1.44267		1.63107		0.458979
	1.08885	-0.12999	0.167823			0.958015
-0.42783	0.85756	-0.15231	2.44809	-1.02909	1.19617	-2.23166	0.345127
0.603052	3.3537	1.10055	1.40772	-4.18528
	0.152078	-0.31448	0.616314	-1.91058		1.83752
-2.06937	-1.46223	0.34935		-1.91058
	0.085299	1.94756	-0.12425	-3.44326		5.53232
	-2.78416	-0.48441	-1.78416	-0.81865		1.32251
0.544645	0.509826	-1.22136	1.37306	-0.47162		0.515589
	3.60742	-1.1174	2.40586	-1.0418
-1.03662	0.964938	0.126818	1.80505	-1.23276
0.894101	2.03535		1.90403	1.99201	0.860672	1.51559	0.768064
-0.91722		-0.06937		-0.84805		-0.7035
-0.48441		1.32185		-1.54376		0.255313
-0.96157	-0.4589	0.737961	1.08452	-0.68802		-3.06937
	0.892186	0.388733	0.322759			-0.53245
-1.18485	1.37565	0.574328	1.65188		1.4826	-0.58214	0.799063
	0.537772			-0.71113		0.515589
-1.51559	1.53777	0.513956	1.53777	-4.5176		-4.69725
-1.50891	0.068287	1.44926	0.791529			0.548042
-0.48441		1.59639	-0.46223	-2.24353
0.223336	1.34857	0.515589	0.096059	-2.58398		-0.06937
-0.48441	0.760165		1.59667	0.220067	0.537772	-0.41452	0.537772
-3.44381	-0.29289	-0.35893	-0.46995	0.515589	-0.04719		0.122735
1.10055	1.47212	-0.35893	-0.43278			1.80884
-1.25453		1.16602		0.100551		0.997922
-0.01208		-2.29177		4.11425	0.122735	0.323253	1.34513
-0.53269	1.83546	0.100559					-0.46223
-0.80951		-0.16248		-0.50472		1.30712
-2.41101	-1.04733		0.675276	-0.90113	0.723901	0.359296	-0.30448
1.00102	0.764206	0.510692	1.05774	-0.03264		-0.60994
	0.917218	0.100551	0.817304		-0.04719		0.122735
-0.34284	1.43087	0.345664		-2.06952
-0.62492	2.07836	-0.48441	-1.49196		-0.61297	0.373481	-0.46223
0.207421				-0.10138		-0.07807
-2.23304	1.85979	-1.65434	-1.09964	-0.46198		-0.33656
				2.75263	0.537772	1.27833	1.53777
-1.22138	1.30479		0.97931	-3.15916		0.460733
	0.854085	0.919172	0.99799			0.678721
-1.66497	2.34513		1.34513	-0.80818	1.53777	0.252497	1.53777
0.56596		2.32616	0.537772	-0.64753		3.98549
-2.20688	1.3501		0.399936	-0.99541		-0.15683
-0.89961		1.15253		-0.86344		0.144874
-2.24474	4.26622	-2.61369	0.452207	-0.5565		0.818352	-0.46223
1.2932		-0.11205		-0.77722	-0.04719	0.661779	1.34513
-0.98691		0.474939		-0.9696	1.71835		3.44466
-0.22138	1.00463			-1.21934		-0.66015
	-0.32837		0.916284	0.355348
0.274603	0.141096	-0.70838	1.11802	-1.29183	0.122735	0.499145
		-0.6798		-0.59791	0.634556	-0.80637	0.444663
2.58572				-2.42288	1.86611	2.16952	0.891133
-1.10825	2.21401	0.545429	0.178084	-1.33817		0.018089
-1.61964	-0.46223	0.515589		-0.87164		0.193661
1.21293				1.54694		0.837116
-2.32117			0.537772	-2.12444			2.34513
-1.1914	2.9972	0.515589	-1.31022	-0.83044	2.93009	-0.41563	1.12274
	2.38712	-1.0609	2.56148		1.34513	0.282282
	0.916284	0.617467	1.8597			0.891661
-0.82501	-0.46223	0.846701			3.52994		3.53777
0.555363	4.19318	0.476943	1.12274		0.532526	0.217519	-0.13398
0.321198	2.27599	2.50318	2.54895		-0.28162	0.3636	-1.04719
	-0.1403	-0.53965			2.59668	5.42577	0.504599
	0.997204	-1.05557	0.274738	0.100479		0.303112
-0.7882	2.34513	-1.06952	0.122735		1.33041		0.467967
-1.09938	1.53777	0.483461	1.34513	2.10026	0.199457	-3.80634	-0.36631
	1.85449	4.84316	0.672866			-1.55136
-1.12685		-1.41405		0.27774
-0.53786		-1.41405				1.74909
-0.96969	-0.41923	-1.06937	-0.71108	-1.89041		-1.1442
-2.21698	0.608162	-1.06937	-0.13572	-0.48441		-1.52075
-2.68147	-0.0696	-0.48441	1.20753			0.257336
		-0.48441			1.47526	-0.13345	0.302757
-1.14396		0.591992		-1.06937		-0.43439
0.030162	1.20071	-0.00432		-1.04138	2.12274	-1.05774	0.537772
	1.54131	0.431066	2.3023		-2.98839	0.061673
0.515589	3.87641	0.050372	0.106247	0.288487		-1.05774
	2.51758	-0.0319	-0.98839			-0.22357
-1.06937	0.045311	-1.06937	0.789836	0.515589		0.50961
-0.48441	-0.64668	0.322944	0.497122			0.088373
-1.48441	0.03269	-2.48441	-1.18387
-0.48441	0.721728		1.14196			0.11448
-2.54371	1.12956	0.37132	0.50297			2.36858
1.4395						-0.94125
0.339409	1.17534	-1.32747	4.26513	-1.77389		-0.12625
-0.92181		0.263465	1.12274	-4.48797
2.26386		0.741571	-0.72523	-3.02073	0.412674	-2.3913	3.29568
1.83752	1.85737	3.5179	1.38743	0.631155		-2.06937
-1.19416	0.64781	-0.31721	-0.19687	-3.99764	0.976517	-0.48441	0.462273
	1.0119	0.857707	0.876431			-2.18488
		0.515589		-0.49672		0.515589
	-1.81493	-1.06937	1.93748	-0.0693
-0.33712		0.121225		0.494809
-1.07257	0.122879	1.58044	1.76021		0.8597	0.515589	-1.59973
		2.14052	-1.46223			-3.95738
					2.34513	0.317658	-0.46223
-0.16714	0.924474	-2.48441	0.737189	-1.72836
	2.30986	0.336505	0.473043	-0.8826	0.744505		0.828108
	1.82797	0.464066	0.995727
		0.574756				0.100551
	1.20623	-0.75796	0.967932		1.79723		0.782882
-1.02012		0.73186		-0.25748	1.44464	0.030136	1.9528
-0.03535	1.25278	0.589434	1.81078			-0.22358
1.31222		0.731272		-0.67205		0.694647	-0.1403
-0.22681				0.603629		1.10055
-0.29556	1.93266		0.130602	-1.96592		0.93059
0.798085	3.63103	0.373432	1.59883	-0.60351	2.53745
-4.327				0.515589	0.689761		-1.72106
	0.786244	-1.29178	1.02305	0.990247			-0.71036
	1.20453	-0.35889	0.618335
-0.63574	0.603073	1.57448	3.21604	-0.46958
-0.95786	1.05379	0.515589	2.34513	0.837517		3.21646
2.30889	0.914313	-3.57743	0.809661			0.485228
-1.39134	3.02955	-0.44818		2.04235		-0.85101
	-0.46223	0.289987		-0.62882	-0.54537
	0.023199		0.916284	-0.09482		0.515589
	0.48531	-0.44974	0.303307	-1.50262	1.22585		-2.46223
-2.1457	1.94597	-0.0893	1.7577
0.713799	-2.04733	0.491336		2.2979		-0.83668
-0.89945	0.248386	0.100551	-0.92294		1.44466		1.45531
2.10055		0.199041			0.537772	0.654183
-2.07183		0.599724		0.515589		0.515589
-4.10784	1.19134		0.220931			-0.48441	0.175202
-1.64896	1.18265	-0.32913	1.47189	-0.29177			1.38577
-2.24197	1.41342	-1.34663	1.77724	-0.80634	0.537772	1.41938
-0.182	2.69062	-0.12176	0.298218			1.76625
1.00892	1.27897		1.27475			-3.06909
-0.55634	1.13985	-0.8842	0.051261
	1.12274		-0.04719			0.627482
2.83752	2.34513	-1.62626	1.46377
-0.53248	1.71047	1.37267	0.403739			0.14368
2.3182	4.2675	0.45763	1.19747			-0.83917
-0.18065		-2.94384	2.18163	0.837517
-1.99281		1.61376				0.547422
-0.51046	0.31228	0.47014	0.48101	-0.89945		-0.47098
2.08967	0.476378	1.37369	0.760165		0.29494		0.380667
-2.1932						1.8834
-1.27506	0.289985	0.666396	-0.10832			1.6554
-1.72004	5.75103	0.199417	2.10225	6.13361		0.515589
-1.16987	1.50162	0.858145	1.95236	0.960694		-0.48441
-0.60575	0.537772	1.10026	0.675276	1.92737
-1.48801	1.30405	-1.33238	1.31539	3.40309	0.537989	-1.48441
-2.13078	1.52785		1.82405		-1.14032	0.984086	-0.46223
				-0.22409		0.459974
1.51559	1.56064	2.9799	2.44472			-0.42009
0.43843	2.31204	2.09504	2.17718
		-1.59988				1.41712
-0.5896	2.95329	-0.48441	0.720762	0.406367
-1.79289	-1.03872		-1.36444	-0.48441		0.100551
-2.48441	-0.17275	0.29503				1.32294
1.265		-0.52621	0.537772			1.97502
-0.834	4.53777	-0.14215	0.537772			1.51559
-1.48441		4.5845		1.19977		-1.48441	0.537772
-1.19124	0.877408	0.392438	0.713943			0.515589	1.53777
-1.82772		0.571653	-1.64288			-1.48441	-1.46223
0.524404		-1.75002				2.10026
-2.06937	3.02377	-0.4205	1.38275
	2.71438		1.74476	-1.80634		-1.06937
3.53143	3.65324	0.883465	2.47636	-0.68891		1.32294
2.68566		-0.2621				0.173503
				0.030162		0.966286
-1.06937	1.78406	1.55458	0.787449	-0.80596	1.76016	-1.48441	0.95281
-0.81387		0.65883		0.030162		1.68566
-0.74586					1.41224	-0.48441	0.707697
-2.02776	2.78063	-1.33989	-0.46223		1.53777	-0.48441	0.8597
-0.70931		1.14336					-2.25358
-0.81997	1.39132	1.76127	1.2523	-0.91488	2.62523	-0.48441	0.8597
-0.50735	1.29279		1.2523	-3.79995	-2.49437	2.82641	-3.33141
0.93059	1.11668	1.14627	1.47475		-1.96802	0.774172	-3.5591
0.061298	4.7468		0.003441	-1.80617
-2.89337	1.51488		0.787433			0.190828
-2.67747	-0.46223		0.274749
-0.56314	-0.35216	2.02221	-0.67822			-0.51731
-0.36056	-0.19919	0.502373	-0.46223
-0.99905	0.72077	1.95736	2.44481			-1.48441
-0.19527	1.08208	-0.89945	0.760144	0.100551
1.37325		1.3366				0.960917
1.56492	-1.04719	1.51559		-2.48441		-1.48441
-0.58397		1.06814			0.537772	-1.48441	-1.63215
-0.48441	1.62731	-0.11545	1.12837	-0.06937	0.537772
		0.805756		0.274581		2.07387
-1.33241	3.4202	0.630733	0.80291	-0.38272	2.76774	-0.48441	0.537772
	1.86226		1.3321	-0.48441	3.06139		-0.29873
	0.380022	-0.07544	0.675284	-2.9723	4.04027		1.53777
-1.85848		0.326486		-1.48441	3.34513
	1.5429	0.515589	0.869174	1.35206	3.44948		1.25049
	2.20032	1.70585	2.489		2.53777	0.054994	1.7857
1.73406	0.537772					-0.96994
-0.75133	0.676946	0.768057	-0.3206			-0.60994
-0.84438	0.21507	-0.16356				0.291781
-0.40495		-0.94836	0.739406	-1.61897		-0.60994
0.030826	0.663303		2.01576	-0.8044	1.58025	0.515589	1.06054
-2.64881		4.68343		-1.60047
	0.928923	0.030162	0.338808	-1.23923
	1.00012	-0.48441	-0.63444	-1.48441
-0.16248		-1.89945	0.537772
-3.23312	3.62523	0.895136	0.62524	-0.48441		-0.54979
	0.770455	2.14773	0.980586	-0.48441	1.83155	3.57289	2.24837
2.32251	1.38934	-1.28088	2.64552	-0.89945			-2.46223
0.936458		5.21014	0.537772	-0.57224	0.900301		-0.19952
-0.67193	-1.1403	1.10105	-0.87725	-3.06948		1.63109
-0.63512	1.6647	1.57012	1.34855	-0.52462
-0.40171	0.078242	2.65854	1.13577
-2.73234	2.90382	-0.14464		-0.49404	-0.32472	-0.48441
1.36361	3.06133	-0.14517	1.12274	0.515589	0.045783		0.068682
	-0.49417	0.683712	0.729264	-2.27707
-0.63047	0.660061	-1.05167	0.537772	-0.48441		-0.48441
-4.9653	0.471941	0.635809	1.18818	-1.06936		0.515589
	2.80176	2.21595	0.71906	0.515589		0.100551
-1.63264		0.541433			0.8597		0.274738
		0.01966				-0.89945
-0.28747	0.915409	0.148844	0.734255	-0.48441		1.10055
-0.26319	1.34637		1.67339			0.438709
	1.69746		1.50906		0.537772	0.837517	1.12274
	3.27472	-1.7068	0.8597			0.884573
-0.25705	6.71278	0.322944		0.515589		3.37373
				-0.93821
		1.46314	-1.92186	-0.48441
-2.15266	1.94149	-2.06937	1.77872			-0.48441
-1.94919	0.000933	2.02189	2.81948		-0.58911		-2.60788
-3.03066	-0.0273	-0.92907	-0.02166			-1.80634
-1.69107	0.455312		0.575255		0.031649	-1.70437	1.03972
-1.08096	-0.23986		-0.46223		1.05812	-0.6958	0.560371
-1.34809		-1.22293		-1.48441	-1.46223	-0.52132
-2.8343	0.888891	0.630249	0.718035	-1.48441		-0.60611	-0.46223
-1.15714		0.416841	0.345127	-0.01873	1.0999	1.83752	0.363082
-3.02597	1.92734	0.624767	1.47637		1.62648	0.252555	-1.78416
1.30998	2.7857	0.883515	1.12274	-0.48441		1.19366
-0.27942		0.867952				1.51559
-1.56234		0.216029	-0.31022	-5.06822	2.27474	-0.26202
	1.04027		0.800807	-1.40215		-0.65448	-0.46223
-0.57171		2.42262			0.345127	0.29559	1.5884
-3.06937	1.12274	-1.16598		-0.46776
	1.09116		-0.69251			-0.48441
-0.81697		-1.48441		-2.98695		0.063295	1.12274
	-0.13144	0.462891	2.86309			0.56107
-3.49543	1.77723			0.100551
-2.18337	1.98614	1.17855	1.2515			0.132267
-1.74104	3.15669	0.376724	1.48173			0.515589
-1.77552	1.90367	0.75595	0.45112		2.07921		0.959985
-1.36061		0.193661		-0.78134
4.83752		-1.01491		-1.07762		2.14803
3.10113	-0.51881	-2.34239	-0.04719	0.670477		2.14803
-1.72777		1.38235				1.51559
0.822945	-2.04733	0.127785				-0.39004
				0.930626		-0.48441
-1.60344		-0.89454		-2.80634		-1.48441
1.21646	2.37179	-1.54565	0.506898
-0.80634		3.15944		-0.89945
	1.51934		0.901712	0.515589
		0.746616		-2.36628	0.970443	-0.48441	-1.12362
	1.8597	0.100551		-0.96994		1.32435
	1.98657	1.18207	1.05584	2.51822		-1.48441
-1.0853		-0.97212
-1.48441	-0.46223	3.98869		-0.28702		-1.12182
	0.817924	0.111191				0.926588
-1.6591		0.404709		2.65643		0.778594
	0.122735	-2.06952	0.537772	-11.1997		-0.97923
1.10055	-0.73321	-0.06941	0.799826	-0.7936		-0.08149
1.53768	1.31094	-1.27022	0.164241	-4.19799	0.047612	-0.48441	0.021443
	1.49341	0.515589	1.07133
	0.998904	-0.60987	0.498986	-1.48441	-1.04723	0.837517	0.8597
	0.736337	0.724302	2.177	-2.14565		-0.48441
	1.89454	1.1007	-0.30646
-2.82897		0.837517	-0.29997			1.06583
-1.48441		1.84471		0.481533	0.719129	6.61224	0.45531
-1.49356	0.647107	0.978648	0.449852			0.348535
-0.48441		1.34566
-1.13648					-0.16108	-0.48441
1.37666	-0.75359	-0.09737	3.76702		0.476372
-2.2887	0.213195		0.482576			1.34566
-0.75084	0.135298	-5.89109	-0.65496	1.51559		2.51559
-1.53884	0.122735	-4.90474	0.95281	-1.26564	-0.14043	0.515589	0.345127
	2.60816	2.02244	1.33132		0.345127	-0.48441	0.537772
-0.45564		0.088803	-1.46223	-1.09947	1.65675	0.837517	1.2472
-0.36639	0.707708	0.844665	0.8597		-0.24421	4.85716	-0.12579
-0.34341	2.00135		1.49923		0.256175	0.868743	-0.1231
-2.10704	0.753912	-0.36008	0.610335		1.7077	-1.80643
	0.923375	-0.47943	0.629661	-0.22378		0.482181
0.167644	-0.04734		0.123303
	3.15668	-0.67288	0.749276
	1.97387	-1.81891	-0.1403	-4.2659	-2.6323	4.59868
0.115691	2.54066	-0.22138	0.760165	0.778623	0.444618		0.447563
0.213325		1.10055
-1.1986	4.08106		1.17391
-0.57197						0.681115
-0.17827	2.38369	-0.48441	-0.25073		3.51963	-0.48441	-1.45809
-0.59396		-1.02498		-0.62881		-0.10589
0.476711	2.97883	-0.6288	-0.42342	0.737981		3.74231
0.611048				-0.48441		-1.48441
0.363644	0.529314		-0.59448
-0.6204	0.161927	0.593243	0.829997	0.118232		1.3636
4.08906		-0.48441		3.03915		-0.91992
0.875335	0.322713			-0.14282		0.515589
-1.77998	3.74684	2.9954	5.15475	-1.22295	4.62523	0.223486	1.99063
-0.96432	0.953698	0.185483	1.24421		-0.94761		3.1399
	0.148329		0.546173		0.011715
0.212567	-0.17275		0.274738		0.190853		0.781083
0.460332		-0.48441	0.95281		2.45651	0.515589	2.02977
	1.47771	0.197842	0.581789			0.449594
0.69617	1.40144		1.65613
0.293197	1.94677	-0.6282	1.8768			0.391038
		-1.16248	2.34513	0.322944		1.14892
	0.707697	0.894121	0.707697	-3.15864		-0.06937
-0.21619	2.35761	1.22111	0.10984			-0.48441	-1.04719
-0.47738	-0.7483	0.352597	0.745313	2.10055		0.100551	-1.04719
-1.93898	1.08119	0.970753	3.1391	-0.20261		0.216029
0.529068	-0.43037	0.063631	0.193726	1.83752		0.515589
-1.1268	0.013223	-0.48441	0.086366		-0.78432
	-0.28827	-0.45874	0.791865			-1.48441
-1.27051	-0.46223	-0.27053			0.27468		1.85953
-0.50807	1.63841	0.197007	0.497111	-1.54328	-1.04721		1.36787
-1.5433	-0.59889	0.062124	0.411158				-0.01745
-1.94384		-1.80634		-1.04479
		3.97221	-1.46223			-0.58394
-0.44503	2.38734	-1.48441	0.368683			-0.12184
-0.60106	1.13981	1.38226				-0.80634
-2.35566		0.295969		1.10055
1.10055		-0.79142				2.13281
	1.36221	0.381034	-1.36267	-2.44111	-0.32486
-0.43792		-0.34518		-0.92163	0.138291	0.685514	0.534458
	-0.88816	-0.22444	1.19486	-0.5827	-0.61474	-0.89952	2.29812
0.393526	1.27474	-0.45645	0.95281	-3.06937	-0.61474	-0.52489	2.29812
-0.62191	3.93009	-1.52424				1.32428	-1.43661
0.773298	0.215844	0.462896				0.100551
					2.30298	3.01807	-0.59271
0.593209	-0.53818	0.821214	1.17071
-0.09953	4.76515	1.34568	-0.92477	-1.48441
-0.48441					0.372837	-0.19491	0.328507
	0.796004	0.269995	0.528438		-0.3476		0.734379
-1.69321	0.152142	-0.56733	0.608175			0.061262
0.662472	3.54228	-1.31449	-0.01157			0.837517
-6.11511	3.8597		0.760165		1.96307	1.82208	-0.03123
-0.62459	0.897617	1.33275	0.478815		0.345143		0.303348
0.109287		1.09506				-0.74745
-0.02351	1.11546	1.1007	-0.22819		-1.61481	1.1007	-0.47567
-0.48441						1.1007
		1.21963		-0.94714			0.8597
-1.08829		-0.48441			1.3753		0.783005
-2.5227	0.906692		-0.80435	-1.85254	1.8201	1.55511	-0.17554
-0.71624	0.439565	0.518827	-0.23127	-0.48441
-0.08094		0.703725	1.90043	-0.19574		1.31543
		-0.48441	0.122879		0.960158		1.87016
-1.82227	2.61726	1.14402	0.465041	1.03902
-0.8293		1.17925
-1.4423		-2.48441		-0.03375	0.760165	-1.06937
-0.15234		1.70344		0.215925		-0.22138
-2.2407		0.377319		-2.59999		0.013141
	1.04831	1.51559	-1.3194			0.164056
3.14079	0.196297	-0.1059	-0.26365		-4.19036	0.959427	-4.89107
-0.24291	2.44373	0.901001	0.224396			1.51559
0.937903		1.91407		-1.48441
0.093382	1.78647	-0.46301	0.274727
1.10055	1.09681	1.35805	1.47508
	1.60818	0.726399	1.6326	-2.60493
0.16597	-3.27251	0.131243	4.61276	-0.5515		-1.33241
		-1.33241				-1.33241
-0.83353		0.842225		1.23961	0.537772
-1.48441	0.61893	-0.92744	0.835081		0.537772		1.53777
0.305177	1.12263	0.7829	0.196723	0.001016		1.10055
-2.48441		-1.48441		1.7886		-1.06937
-0.95394	1.97494		1.3657
	-0.29103	-0.75184	-0.02956	-0.77296
-1.93187		-0.12652		-1.26853
-1.5548	2.53777	-1.06937	0.537772	-2.80634		-1.68397
-0.89945		2.0747			1.8597	0.429775	2.44466
0.708234					-0.46223	-0.03919
	-0.31735	-1.09897	3.10471		-0.46223
-0.78393	1.78894	3.70319	1.59868	-1.67475		-0.06941
-1.39011	-0.09298	-0.02345	-2.16269	-0.76386		0.92498
-1.26039		2.03532		-2.15813	1.33795	1.32151	-0.31556
-0.29039	2.25663	1.03583	2.4253	-3.06937
-1.16248		-0.06937		-0.48441		-3.61522
0.093238	-0.37722		1.01183	-13.7731
-0.96988		0.590405			2.8597	2.29821	0.997204
0.088179	-0.42124	-1.1418	0.49926			1.20758
-1.93573	-1.87579		-0.28834	1.37956		2.29821
-1.00711	-2.40102	0.352466	-2.56752	0.239531		1.20758
-0.16909	1.71256	0.447636			3.06977	1.42779	-0.92853
-2.7551	2.04215	0.561462	0.130621	-2.48436		0.619926
4.17035	1.959	0.725079	-1.23103	0.525294		-0.17265
-1.00801	-7.82955	-0.73115				1.77862
-0.08556	-0.38987	-3.51676	-0.65444	0.381234
-1.29276	3.12081	-1.03814			0.880787		0.419896
-0.00128	0.978399	-0.48441	0.151473
-1.77451		1.20705	-1.46223			2.90791
		2.09546		-1.48441
-3.25088	4.58625	-0.43437	0.685287
-0.2369	-0.64038	-0.32287	-1.76131		2.59608	1.27873	-0.11038
-2.52192	-0.9692	-0.74746	-6.20048	1.51559		0.805089
-0.32308		1.96347
-1.90618	0.517932	0.515589	-0.3089			1.25256
-0.11943	3.23724	-0.1209	0.201961
1.89128	-1.89999	-0.06937	0.460508	-0.6679	-1.04719	-1.77124	-0.04719
-0.20574	-1.501	-0.89946	0.583619	-0.48441		0.172943
		1.07941				-0.67706
		0.021682	-1.46223
-2.63277	-0.90293	-0.48441	0.139773	-1.86748
		-1.20062		-1.48441		-3.06952
0.152552		0.046093			1.22582		1.4447
		-0.89946				0.3636
0.323417	0.456234	0.515589	0.744236				-0.46223
-0.64827	0.341713	-2.06937	0.294393		-0.81195	-0.8245	1.05901
		-1.22136				-0.66479
-0.45233	2.06924	-0.48441	0.733259	-2.82977
-1.11261	2.23471	0.469842	0.625235	-0.99537		-2.85363	-1.26958
0.100551	0.82732	-1.04774	1.74779	1.10055
-0.7717	0.675276	1.50796	0.537772	-2.48482	2.91584	0.515589
0.5904	4.71298	1.0081	0.331344			1.10055	-2.46223
	1.07231	-0.52593	-0.33413		2.15248		0.675276
-0.87068	-5.4416		2.3622		-1.46223	-0.16248	-1.90971
	0.305699	-0.05978	0.297412	-1.48441		-0.84698
	3.4712		2.21884		1.23809	1.83752	-1.72532
-1.01491	-3.87727	0.729515			1.9972		1.12245
-0.7729	2.78233	0.703059	-0.41917
		0.012767		-0.16248		0.87022
0.757932	1.68999	0.15268	1.7493
	0.122735	-0.14408	-0.46223			1.51559
-2.58138	2.28593	0.257415	1.21928		-1.04719		0.274738
4.12987		0.164408		-1.6013			-1.04733
		0.336343				-2.06937
-0.11913		1.08552		-1.48441		1.51559
-0.25907	0.846689	-0.5483	0.948674	0.752746	1.50741		0.970789
	-0.85496	0.440797	-1.76849	-0.5548		-0.01875	0.675284
-0.89945	-0.72526	-0.66664	-2.46223			1.1007
	0.615767			-2.82195			2.12288
-1.61414	3.46811		0.26242	-1.80634			-1.1403
-0.28444	4.10016	-0.11902	1.25398	0.515589		0.100551
	3.44466	0.968817	2.04027			1.12224
	2.76017	1.2481	1.18163			-0.48441
	-0.58966	0.270969	-0.79095	-1.56124
	1.5637	2.68566	3.11058			-1.48441
	-0.187	1.16028	-2.92781
0.837517	0.653249	0.966493		0.767662		-0.77397
2.09774	0.301603	0.515589		-0.89948
-1.48441	1.1135	1.29986	1.69672			1.70833
-3.76411	0.134893		-0.16334	-2.42296		-0.53172
-0.13923	2.81078		0.345127			-0.02498
	0.330423	0.116307	-0.67926	-0.48441	3.93009	-0.48441	1.12274
2.51559	0.633019	0.180163	-1.00144	-1.32121
-1.08325	-0.19832		4.75322
	0.21466		-1.17976
-0.40071	0.936717	0.696561	0.7576			0.93059
-1.15479	-0.2143	1.10055	1.62515	-1.58803
-1.07045	1.00505	1.49844	0.467315	-3.22132		1.97502
-1.078	1.83252	1.00788	0.639248	-0.47958	1.87247		0.238212
0.847432	1.31246		-1.02413
-0.03695				-2.63641
0.779898		0.315378				2.1007
0.591866		0.843533		-0.33583
-0.434	2.80081	-0.6771	1.68461
-0.81895	2.56331	-0.33095	-0.46223	-1.05372	-1.87727		-2.26958
-0.48441		0.510018		-0.48441		0.648371
-0.91504	-0.15103		1.14547	0.878118
-0.42244			-0.46223	-2.93215
-4.42643		-0.17476	1.14265			1.10055
-0.14966	-0.17737		-1.05485			-0.48441
-0.74228		0.100551	-0.46223			1.14194
1.01829		2.2602				1.10055
-1.68405			-1.08526	-0.93186		1.83752
	-0.78558		0.673082	-3.29177	1.33534		2.567
-0.22778	0.516894	1.12381	0.153969
0.515589	2.07142	0.515589	1.27573	-1.73234		-0.89945
-0.34019	0.393886	-1.91501	0.61477	-2.01517		0.865452
0.216	-0.15513	0.74825	1.97838	-0.36136
0.333655				-0.13293	-0.46223		-2.04719
-1.23668		-0.19642
		0.042215	-1.1403		0.603307	-0.50763	0.799923
-1.06937						1.75608
-1.06213	-0.16457		1.12288			0.322944
0.515589
-1.5548	1.68322	1.61756	-0.42295		0.49081	-4.18493
-0.52955					-0.39418		1.73738
2.87554		1.62583
-1.4842	4.51462	1.83752	0.8597	-2.32253	0.585293		1.12274
-0.12827	2.24064		-0.38061		2.78493	0.515737	1.53777
						-1.06937
-1.42099	1.13187	-0.16248	1.87412			-1.22138
-2.48441	0.032102	-1.89945	-0.88495	-2.06937	1.41224
	0.568617	1.10055	1.28051		1.34513		1.12274
-0.75844	0.0972	-1.16248	1.21584	-0.34683	1.12274	-0.25083	0.537772
-3.48441	1.72683		-1.51882	0.255319
-0.83233		1.25742	0.294501	-1.76622	0.535303	0.268318	0.397888
1.87196	0.396146	-0.44685	0.338462			0.631066	0.122735
1.0898		0.515589		1.51559	-1.46223	-1.1136
	1.3509	0.515589	0.761645		-2.38823	-0.48441
-1.23146		0.104665		1.68551	-0.17931	-0.57686	-1.29872
	-0.56416		-0.50261	-1.08387	2.14909		1.32452
-1.60912		0.779977			2.8597	-0.48441	0.274738
-0.54211	3.66077	0.338199	-3.73438	-1.48441		-1.1949	-0.14682
	-0.34234	1.64307	-1.19133			1.1007
-1.33745	-1.73978	0.439631	1.8597			-1.31207
-0.11323		1.08784
	1.24345	-0.40195	1.57133	1.83752	1.53777		0.686639
-1.92709		1.50454	-1.46223
-0.23178	-2.26977	-0.55369				0.708234
0.308267	1.15659	1.07856	4.53662			-0.48441
-1.58629	0.759982	0.284597	-0.45599
0.171935	1.40635	0.030162	3.22057		-3.22691	2.18312
-0.96049	0.74317	1.03232	0.192095		-2.20176		-1.04994
	-0.34427	0.825257	0.338843	0.975021	2.18815	-0.74745	-0.12319
-0.99898	0.814753	0.394081	-2.30315	-0.48441	1.41226	-1.26302	0.239436
-1.2329		2.12363		-2.12567		0.819885
		0.631398			-1.84074
-2.89941		-0.23051		-0.16248	1.12523	-0.151	1.57121
	5.56732	0.05031	-0.62034		1.35103		-0.67081
-0.35073	1.42367	0.322944	-0.87718
-0.3517	1.90196	1.0169	1.2495	-2.56967
-1.22414	0.402483	-0.74746	-0.34876	-1.09492		1.10055
-0.48441	0.582452		1.54018	-4.02042	0.122755		0.653249
-0.13044	1.57295	-0.59224	0.215898	-2.22167	0.412241		0.800807
-1.60639		1.32294		-1.48441		-1.6064
	2.89934		1.50125	-1.22138		-0.45953
-0.43482		-0.48441	-0.42155
	-0.27378		-0.51898
	-0.23984	-1.29177	-0.04719	-0.89945		-0.48441
-0.70239		0.436429		-0.33448	0.537772	-1.16248	-0.46223
-2.22832	0.62625	1.10055	0.54885	-0.72612
1.25959	-0.16351	1.08324	2.43826	-2.06937
	-0.89085	1.25274	-2.63831
-0.48441	0.178964		-1.65196
-0.48441		1.58598		-1.48441	-0.19764	-0.77389	-1.64733
0.167701	0.238776	0.515589	1.41305	-0.39903
0.292143	-0.57199	-0.88373	-0.29892	-0.62246		-0.34865
	1.17413		-3.56674			1.1214
-0.06429	5.8597	-0.48441		1.51559		-1.22138
-0.84968	0.675591	0.044011
0.100551	-0.04594	3.21603	0.026482		3.76229	-2.80634	1.03108
	2.57143		-0.35619			-0.48441	-0.46223
4.66491		-0.74745		1.42248
	1.7666	-0.4616	-1.28698		3.10256	-0.56644	1.34513
-0.90819	5.31886	-0.81476	-2.71642			0.422585
-1.02086	2.0232		1.0232			0.907906
	3.34513	0.13133	3.12274
1.85932		3.35018					-1.46223
1.28112	2.23382	0.833933	-0.46223	0.515589	0.537772
0.100263	0.537772	1.22718	1.8597	0.738479			1.7077
-0.48441	2.70242	-0.48441	-0.1403	-1.48441
0.349323	1.97518	-0.05528	0.503007	0.618544	2.9084	1.32294	1.72451
-0.52955	2.67528	0.516273	0.385827			-0.48441
-5.3505		0.392883		1.32251		0.340291
	-0.37771	1.36088	0.47335
-4.00085		-0.04202		-0.308		1.63107
0.573697		-0.40912			1.53777		0.476372
	1.91264	1.08943	2.60301
-1.63233		1.40647		-3.06952	1.17577		0.297288
-2.65133			0.733719			-0.47269
		-1.83805	-1.46223	-0.59984	0.537772	0.253824
-0.10067	1.12274	-0.94705			1.53777	3.85335
0.100551		0.216029	-1.46223	-1.80634
1.08459	-0.35666	-0.58395	0.567543	-1.22132
-0.38608				-1.38042		0.100551
	-1.46223	0.515589	0.122879			3.71173
-1.84732	0.630313		-0.50588			0.515589
		0.403642		-0.2211		-0.55058
-0.68557		0.803267			0.692527	0.48633	2.92332
-0.48441	1.07383	-1.48441	-2.46223			-0.80634
-0.2628	-1.1143	0.809646	1.21586
2.95337	0.471272	1.94637	0.657263
-1.06937	0.813893		0.682523
-3.12827	0.577724	0.919281	0.07692	-0.48441
-0.23733	-1.55852		0.033723
-1.22136		-2.80634		-3.3328
-1.68239	0.015028	0.387307	-0.94186	-1.64423
	0.60686	-0.28917	-1.57027	-0.96719		-0.21139
-0.80634	1.16263	-0.46134	0.201333	-0.48441		-0.65435
	0.689024	-0.59128	0.007186		0.537772	1.10055
1.51559		-3.06937		-2.03211		0.837517
		0.100551	1.12274			0.252555
-1.04903	1.68723	-0.29978	5.26076	-0.90412			0.345127
2.32518		0.525269	1.12274	2.65309		0.975021
-3.48992		0.392941		-1.48441		0.515589
		1.23643	0.357115	-1.0693
-0.48441		0.702561		-0.45834
-0.96984	0.936896	-0.80634	0.12861			-3.06937
-0.62268	0.871464		-2.15162	0.178488
-0.48441	0.383635	-0.05781	1.29747	-1.80634		1.51559
0.030226		-1.48441		-0.2208		0.515589
-0.01964	0.160834	0.16901	0.110509	-3.06937		1.64824
-0.36079	0.964189	0.704265	-0.41891			-3.09864
-0.55401	0.693033		0.056919	-1.39674	2.7857	-2.09578	-0.26059
-3.8393	1.44997		-1.69477	-1.32463
		-0.30608					1.53777
	1.06661	1.38353	-0.33746			-0.48441
-1.01824		0.837517		0.515589		-2.67861
-0.7459	2.67533	-2.80634				0.363586
-0.63764	0.24648	-0.513	0.121646		-0.46223
	1.74871		1.76016	-1.70678	1.46918	0.549113	2.74037
-2.16544	3.53777	1.35396				-0.48441
5.88429	-0.13281	0.154644	0.501242	-1.35885	-1.46223		-1.46223
	0.024569		-0.08365
		-0.48441	1.30997	-1.12938
		-0.34691				-1.33241
	1.69613	0.177353	1.74604			-0.48441
-0.60706	2.14439		1.36034			1.19366
-0.37169		1.1312					0.122735
0.100551		0.18609	-0.46223	-0.51049		-1.48441
	2.78063				-0.46223
0.032479	3.52349	1.59038	-0.18208	-4.59139		0.344605
			-1.46223
-0.13064		0.463122		-1.53687
4.42176	-0.77681	-0.6513	-0.42736	-0.54839		1.17259
-0.8216		0.300865			0.961241		-0.52466
-0.48441	-0.19365		0.998262	-2.06937		-2.06937
-0.48441	-3.52484	0.300936	1.04027		-1.58786
	0.961148		0.732428		0.707697		-0.46223
-1.72015	-0.68142	0.658064	2.26141	0.445046
-0.61437	0.653249	-0.83233	-0.46223	0.869176		-2.80634
-0.01006	0.73226	1.07053	2.12257	-0.48441		-5.60656
	1.60519	-2.99903	0.519506	-2.06937	0.21856	-0.48441	-0.06271
0.086972	-0.19919	-0.89945	-0.46223		0.933665		1.29299
-1.82761	1.7222	-3.63377	0.718344
-1.74745		4.28167		-2.48441
-1.57858	1.53326	0.267392	1.43472			0.041016
0.03387	1.25922	1.15301	1.75546	-0.26481		0.153019
	0.642696	-1.66881	0.778751	-0.26368		1.94855
0.100551	0.988416	-0.06937	-0.99828		-0.46223	0.515589
0.884832		2.10055	0.109696	2.10026		-0.27887
-0.24734	0.392876	-0.06937	-0.77931		0.760165		0.891397
0.281148	1.12274	-0.48441	-1.04719			-1.06937
-2.48441	1.68528	1.83752	0.259714	-0.48441		-2.06937
	0.550438	-0.05109	-2.05412		2.8597		-0.46223
0.35906	1.99811	1.141	0.697616
-1.48441	1.7077	-0.48441	2.12274	-4.25628		-1.48441
		0.322874		1.36064		0.255089
-0.90736	0.1262	-0.39123	-1.11468
	1.36023	2.32294	0.61358	-2.06952	1.73418	1.81397	2.12274
-5.8701		0.448475
-0.48441	2.8597	-0.35914	3.66719	0.778623		0.515589
-2.23556				1.49806		1.25256
-0.90804		0.580385		3.10932
-1.48441	-2.08115	-0.15789	-2.41506	-0.36694
	0.362426	-0.73799
-0.36985	-1.75483	1.51559			0.537772	0.277393	1.12288
0.708157	1.94255	1.64703	1.22402
3.18266	0.153983	0.209888	0.996177
-0.57873	0.685164	-0.48441	1.34609			-1.26201
	0.537772	-1.86276	-0.23984	-0.93287	0.982597		0.260502
-0.92773		1.24186		-1.46191
0.928349	0.387756	0.342899	0.922251	0.26679
	-4.93263	0.491371	-0.95746	-0.05936	-0.46223
				-1.12612
-0.9791		0.312814
-2.48452		1.10055
	2.01229	-0.48441	1.21708
	0.797635		-0.09554	0.377693		1.10055
-0.48441	1.76014			-1.35756		-1.41792
	0.076632	2.51559	0.270283
-3.29177	0.771069	0.706763	0.976359			0.515589
0.99128	1.06302	1.65403	0.771415	0.755874	1.8597	0.515589	-0.46223
0.08131		1.50217	1.06466		-3.26958		0.537772
	2.0328		-0.18873	0.100551			-0.46223
-5.02868	3.08019	0.235113	2.57928	-0.48441		-0.75389
0.061909	-1.46223		-1.46223			-0.13172
-2.61499	5.30708	1.57139	1.50336	0.283045
-2.48441	1.26457	0.14666	1.35054		0.122735		-0.87727
-0.63641	2.33869	1.51559	-0.46223
	1.55683	-0.80634	-3.39408	-2.48441	1.36659		0.831989
-0.65161	1.70436	0.257433	0.754436	-1.67706		0.515589
-1.57978	1.12274	-0.51718	-0.52364
-1.22138	2.65049	-1.87345
	1.46604	1.55998	1.55631	0.515589
		1.33082		1.77217		1.25013
	0.891042	-0.11215	0.867394				0.122663
	1.64211		1.34513	-1.35888		1.39006
-0.76452	2.86039	-0.25185	0.845194	-0.88337		-0.48441	-0.04723
0.515589	1.12236	-1.47541	1.2592	5.25585		-1.48441
-1.7884	2.39132		1.13367	-0.90011		-1.06937
	2.44466	-0.06937	1.90701	0.938468
0.292622	1.53777	1.51559	-0.10315			-0.44893	-0.46223
-0.56925	-0.11759	0.825528	1.12274	-0.19117		0.244221
	3.39575	0.37543	0.22226		-0.37181		-2.00652
-1.22333	1.8788	-0.96984	2.34021			-2.33997
			-0.46223		0.510035		0.303947
-2.06969	1.02963	0.222857	0.501261
-5.16248		0.100551	-0.46223			1.40867
-0.72927	1.15429		0.702245	-0.50425	-0.49621		1.02536
-0.6827	1.03718	1.81478	1.03074		1.37836		0.575194
-0.05145	2.07226	0.515589	-1.27165
	1.60258	1.51281	0.512768			-0.16248
	2.12698		-0.72457	-1.89945		-0.09206
-1.40634	0.707697	1.61108				1.8376
-3.06937	0.812543	0.226613	1.81822			-0.48441
-0.29664		-2.48441	6.49009		1.37732	0.056157	0.172499
	0.204815	1.10055	1.04199	-1.02511		0.097911
0.288947	0.382211	-0.04887	0.47788	-0.48441	-1.46223	0.23026	1.53777
0.515589	0.889859	0.245337	0.193153			-0.74283
-0.86285	0.537859	3.95732	0.986247
-1.80634	-0.56841	0.831439	-0.39299		1.02129	1.10055	1.31655
0.856621	6.05218		-0.0439	-2.39266		1.07471
0.515589		2.88483		-1.85076		1.18915	0.537772
2.32251	0.223959	2.17857	-0.00963			0.977556
2.78627	1.36278	1.10055	0.485044	-0.48441
-0.9457	1.26385		1.28954	-3.33527	-1.91766	1.44825	1.20359
	0.228639	0.166286	-0.12448
0.253098						-0.51284
1.75023	1.46363	-1.29177	1.57999	-0.71183		-1.47622	1.53777
-0.70304		-1.22138				-1.4365
0.837502	-0.35503	1.11232	-0.43262		3.03647		-0.5459
-1.21785		1.82856		-0.83034	1.2767		0.423878
[truncated: 13,524 more rows]

## Sheet: Extended Figure 7d
	Wt SC 20-22	Wt SC 23-25
-250	0.143622	0.190255
-225	0.142634	0.188494
-200	0.157562	0.21165
-175	0.174666	0.231654
-150	0.176796	0.234916
-125	0.178262	0.238848
-100	0.192122	0.242896
-75	0.205552	0.264385
-50	0.228377	0.302605
-25	0.233869	0.318683
0	0.234314	0.318293
25	0.251578	0.333262
50	0.258662	0.351754
75	0.254865	0.361862
100	0.243906	0.355621
125	0.223208	0.319896
150	0.20182	0.280717
175	0.180156	0.257036
200	0.161904	0.241124
225	0.149701	0.214717
250	0.136495	0.190147
275	0.125057	0.170819
300	0.11986	0.164541
325	0.116774	0.160076
350	0.113654	0.152723
375	0.110274	0.145005
400	0.110573	0.14332
425	0.109912	0.143626
450	0.109615	0.14014
475	0.107722	0.136432
500	0.117638	0.163676
525	0.120311	0.165244
550	0.121563	0.166428
575	0.124206	0.167801
600	0.12937	0.173961
625	0.136461	0.182829
650	0.145718	0.192463
675	0.15136	0.199178
700	0.156373	0.207034
725	0.165218	0.21882
750	0.174516	0.233577
775	0.184604	0.25438
800	0.190003	0.267678
825	0.19814	0.283053
850	0.215547	0.306915
875	0.230353	0.332243
900	0.232989	0.337023
925	0.235077	0.332253
950	0.23878	0.315258
975	0.233163	0.297635
1000	0.220294	0.275071
1025	0.199118	0.243499
1050	0.17839	0.212368
1075	0.16658	0.197195
1100	0.15359	0.186669
1125	0.139669	0.182863
1150	0.132292	0.180641
1175	0.129	0.179395
1200	0.127471	0.180825
1225	0.12818	0.17956

## Sheet: Extended Figure 7e
	psd-13 SC 20-22	psd-13 SC 23-25
-250	0.121789	0.227993
-225	0.118533	0.228083
-200	0.121383	0.243422
-175	0.124415	0.258139
-150	0.133382	0.26958
-125	0.146389	0.280655
-100	0.158184	0.289868
-75	0.16548	0.315839
-50	0.178676	0.357133
-25	0.186106	0.386284
0	0.191534	0.399829
25	0.187636	0.41404
50	0.175806	0.430555
75	0.170633	0.445998
100	0.162938	0.440204
125	0.148575	0.405182
150	0.133802	0.361851
175	0.119948	0.332224
200	0.110522	0.31226
225	0.103314	0.283238
250	0.093951	0.252054
275	0.087024	0.227955
300	0.086233	0.217578
325	0.085216	0.214574
350	0.083704	0.207876
375	0.080069	0.197022
400	0.076982	0.191651
425	0.076079	0.189424
450	0.075266	0.186337
475	0.07113	0.182993
500	0.087327	0.216303
525	0.091739	0.222617
550	0.092316	0.228253
575	0.093182	0.232744
600	0.09689	0.244371
625	0.099492	0.258945
650	0.1029	0.272772
675	0.105094	0.282459
700	0.105592	0.292974
725	0.108534	0.300861
750	0.112083	0.314002
775	0.118632	0.33001
800	0.123189	0.343339
825	0.127142	0.360777
850	0.134606	0.384706
875	0.147753	0.405945
900	0.155279	0.418699
925	0.160585	0.418999
950	0.163274	0.410483
975	0.161169	0.394682
1000	0.156408	0.368525
1025	0.14837	0.335629
1050	0.132265	0.301466
1075	0.122406	0.277923
1100	0.115391	0.262401
1125	0.10802	0.252929
1150	0.104134	0.243819
1175	0.102842	0.242105
1200	0.101432	0.240284
1225	0.103747	0.242602

## Sheet: Extended Figure 7f
	hst-6 SC 20-22	hst-6 SC 23-25
-250	0.315174	0.256531
-225	0.316129	0.2532
-200	0.313704	0.252141
-175	0.313964	0.256527
-150	0.318515	0.264502
-125	0.32987	0.269178
-100	0.351777	0.274261
-75	0.391457	0.313211
-50	0.456066	0.378567
-25	0.523775	0.442984
0	0.565365	0.480645
25	0.594482	0.513754
50	0.616982	0.548559
75	0.620575	0.573719
100	0.599658	0.572308
125	0.536073	0.516421
150	0.461873	0.451863
175	0.414802	0.409946
200	0.379351	0.375681
225	0.333246	0.33031
250	0.28946	0.281742
275	0.253793	0.235734
300	0.233293	0.218371
325	0.224078	0.209009
350	0.213584	0.198467
375	0.203838	0.188919
400	0.201272	0.185493
425	0.199796	0.182635
450	0.197338	0.181462
475	0.200768	0.180674
500	0.223499	0.200975
525	0.229044	0.203861
550	0.236385	0.208745
575	0.241056	0.21509
600	0.251309	0.22639
625	0.263915	0.239002
650	0.275331	0.253038
675	0.287838	0.266711
700	0.300403	0.277832
725	0.317543	0.297533
750	0.349307	0.328464
775	0.386353	0.362454
800	0.417034	0.391411
825	0.454774	0.429306
850	0.510578	0.48361
875	0.558482	0.540231
900	0.578088	0.55555
925	0.572337	0.535311
950	0.547689	0.50287
975	0.530431	0.471986
1000	0.495907	0.429526
1025	0.442294	0.369166
1050	0.390336	0.305666
1075	0.363608	0.273186
1100	0.347416	0.261364
1125	0.343327	0.255031
1150	0.328131	0.24566
1175	0.327131	0.243969
1200	0.325297	0.242836
1225	0.328923	0.242268

## Sheet: Extended Figure 7g
	Wt SC 20-22	Wt SC 23-25
-250	0.0622	0.133402
-225	0.057418	0.117524
-200	0.076587	0.158033
-175	0.087781	0.213183
-150	0.078485	0.200993
-125	0.18116	0.213262
-100	0.458645	0.253187
-75	0.558193	0.318048
-50	0.594544	0.443915
-25	0.583152	0.466156
0	0.567114	0.429248
25	0.567454	0.465509
50	0.456989	0.507899
75	0.187864	0.617153
100	0.092293	0.699416
125	0.053062	0.654532
150	0.060146	0.662215
175	0.07062	0.696211
200	0.068566	0.698058
225	0.066781	0.670722
250	0.055962	0.524567
275	0.100234	0.36607
300	0.159551	0.286601
325	0.14075	0.219851
350	0.125687	0.15662
375	0.123789	0.125267
400	0.123872	0.120209
425	0.143475	0.111069
450	0.094925	0.121579
475	0.010317	0.135823
500	0.169114	0.356119
525	0.13723	0.294478
550	0.116397	0.251248
575	0.101331	0.261499
600	0.097707	0.307967
625	0.162358	0.400642
650	0.177109	0.404849
675	0.162298	0.37768
700	0.207137	0.419173
725	0.222251	0.433593
750	0.224304	0.398096
775	0.223282	0.352842
800	0.187513	0.271621
825	0.308186	0.302776
850	0.45481	0.358125
875	0.484552	0.456764
900	0.519528	0.556996
925	0.539805	0.5959
950	0.564559	0.614748
975	0.532916	0.598371
1000	0.387279	0.510523
1025	0.253296	0.4343
1050	0.214802	0.294028
1075	0.210018	0.181634
1100	0.190931	0.164527
1125	0.20573	0.168985
1150	0.241272	0.196496
1175	0.239723	0.19228
1200	0.239192	0.18983
1225	0.233415	0.225556

## Sheet: Extended Figure 7h
	psd-13 SC 20-22	psd-13 SC 23-25
-250	0.104096	0.61609
-225	0.112475	0.617355
-200	0.124154	0.597644
-175	0.128838	0.592262
-150	0.133901	0.594736
-125	0.135417	0.529151
-100	0.252004	0.457241
-75	0.292078	0.439415
-50	0.305283	0.490575
-25	0.306907	0.526535
0	0.299458	0.541593
25	0.288758	0.582349
50	0.282946	0.687491
75	0.162382	0.83788
100	0.105703	0.893269
125	0.082617	0.821311
150	0.061019	0.795704
175	0.051023	0.769381
200	0.051509	0.714706
225	0.058447	0.6425
250	0.064441	0.540895
275	0.060661	0.476899
300	0.052403	0.445492
325	0.048545	0.423161
350	0.048974	0.407431
375	0.048448	0.401546
400	0.038095	0.41617
425	0.027048	0.396978
450	0.027465	0.393833
475	0.029577	0.428044
500	0.072625	0.278872
525	0.067011	0.298347
550	0.06689	0.312273
575	0.066536	0.316168
600	0.05631	0.365704
625	0.047161	0.439681
650	0.054714	0.525284
675	0.061816	0.578821
700	0.068319	0.613848
725	0.062745	0.673314
750	0.060301	0.721068
775	0.062244	0.733128
800	0.071189	0.682035
825	0.142017	0.611023
850	0.181225	0.600249
875	0.187359	0.667339
900	0.19658	0.6589
925	0.200071	0.627394
950	0.200624	0.611511
975	0.193996	0.590018
1000	0.113489	0.586328
1025	0.067045	0.55721
1050	0.053705	0.433364
1075	0.042829	0.363244
1100	0.042697	0.375975
1125	0.052207	0.383925
1150	0.068101	0.373211
1175	0.073475	0.371446
1200	0.079692	0.373509
1225	0.089707	0.410852

## Sheet: Extended Figure 7i
	hst-6 20-22	hst-6 23-25
-250	0.177471	0.274963
-225	0.149152	0.228041
-200	0.135877	0.215893
-175	0.148453	0.233843
-150	0.153151	0.194938
-125	0.148682	0.120709
-100	0.29794	0.12167
-75	0.449891	0.215496
-50	0.486489	0.408781
-25	0.485198	0.487282
0	0.465346	0.461026
25	0.45193	0.671886
50	0.484738	0.965021
75	0.368986	0.993657
100	0.188217	0.900767
125	0.154091	0.703442
150	0.152454	0.632187
175	0.147756	0.649784
200	0.142951	0.537318
225	0.101999	0.388
250	0.051933	0.353731
275	0.045505	0.351197
300	0.041025	0.351029
325	0.035209	0.324388
350	0.028978	0.285864
375	0.021714	0.167953
400	0.017567	0.03707
425	0.014778	0.039731
450	0.010728	0.044983
475	0.007957	0.053502
500	0.038135	0.367454
525	0.031962	0.293964
550	0.027533	0.249908
575	0.024228	0.240215
600	0.019742	0.336301
625	0.017308	0.311051
650	0.01677	0.213384
675	0.016612	0.321221
700	0.017875	0.429064
725	0.022936	0.505084
750	0.02796	0.558431
775	0.027646	0.466175
800	0.031164	0.411962
825	0.165985	0.431512
850	0.303381	0.481228
875	0.328459	0.709644
900	0.346544	0.699761
925	0.368224	0.642719
950	0.388428	0.644133
975	0.384139	0.619432
1000	0.248592	0.598667
1025	0.110978	0.452752
1050	0.168156	0.128503
1075	0.263231	0.061913
1100	0.251273	0.04197
1125	0.234938	0.038446
1150	0.231308	0.039727
1175	0.268364	0.040744
1200	0.319795	0.0326
1225	0.251766	0.01973

## Sheet: Extended Figure 7j
	Log2 RPM	Log2 RPM
TE family	WT_SC_rep1	WT_SC_rep2
ARNOLD1	4.47853	5.66622
ARNOLD2	8.42218	7.833
ARNOLD3	9.69175	7.25433
ARNOLD4	3.77226	4.91663
ARNOLDY1	4.22477	8.50159
ARNOLDY2	5.38231	8.50027
AT9MU1	1.1093	4.16372
AT9NMU1	N/A	6.40884
AT9TSD1	2.69426	6.34548
ATCOPIA1	3.84626	4.16372
ATCOPIA10	0.524334	5.24173
ATCOPIA11	5.01619	4.88457
ATCOPIA12	2.84626	2.9324
ATCOPIA13	7.70921	5.76639
ATCOPIA14	-0.475666	1.57876
ATCOPIA15	2.33169	3.96343
ATCOPIA16	0.524334	3.4963
ATCOPIA17	2.1093	4.63766
ATCOPIA18	-0.475666	1.9938
ATCOPIA18A	7.13166	3.45323
ATCOPIA19	1.1093	4.05269
ATCOPIA2	N/A	0.730765
ATCOPIA20	-0.475666	2.73077
ATCOPIA21	1.52433	4.16372
ATCOPIA22	1.84626	6.09534
ATCOPIA23	1.52433	4.33957
ATCOPIA24	1.52433	5.8351
ATCOPIA25	1.1093	3.61829
ATCOPIA26	N/A	5.09534
ATCOPIA27	6.47853	5.24173
ATCOPIA28	3.84626	5.40884
ATCOPIA29	2.1093	3.45323
ATCOPIA3	1.84626	1.73077
ATCOPIA30	-0.475666	3.9938
ATCOPIA31	1.52433	4.96343
ATCOPIA31A	1.1093	1.21619
ATCOPIA32	-0.475666	2.40884
ATCOPIA32B	3.22477	3.86827
ATCOPIA33	-0.475666	2.73077
ATCOPIA34	-0.475666	5.06705
ATCOPIA35	0.524334	4.76639
ATCOPIA36	1.52433	6.41446
ATCOPIA37	2.52433	5.69424
ATCOPIA38	-0.475666	4.05269
ATCOPIA38A	N/A	3.65676
ATCOPIA38B	-0.475666	1.86827
ATCOPIA39	-0.475666	0.9938
ATCOPIA4	0.524334	4.59866
ATCOPIA40	6.34451	3.31573
ATCOPIA41	8.66389	7.64246
ATCOPIA42	7.53556	5.80972
ATCOPIA43	5.59042	6.39752
ATCOPIA44	1.52433	5.10928
ATCOPIA45	-0.475666	3.9324
ATCOPIA46	N/A	-1.59116
ATCOPIA47	-0.475666	4.40884
ATCOPIA48	3.91665	5.80115
ATCOPIA49	8.22477	7.29453
ATCOPIA5	7.12425	5.10928
ATCOPIA50	2.69426	3.26682
ATCOPIA51	2.52433	6.53296
ATCOPIA52	0.524334	2.9938
ATCOPIA53	-0.475666	2.21619
ATCOPIA54	0.524334	2.9324
ATCOPIA55	N/A	3.73077
ATCOPIA56	7.87748	4.86827
ATCOPIA57	8.70673	7.36012
ATCOPIA58	8.42822	5.60851
ATCOPIA59	0.524334	3.26682
ATCOPIA6	-0.475666	2.80115
ATCOPIA60	2.52433	1.9938
ATCOPIA61	N/A	0.9938
ATCOPIA62	2.52433	4.16372
ATCOPIA63	2.33169	3.05269
ATCOPIA64	N/A	3.57876
ATCOPIA65	2.69426	4.4312
ATCOPIA65A	N/A	3.8351
ATCOPIA66	0.524334	5.39752
ATCOPIA67	6.36982	3.69424
ATCOPIA68	3.91665	4.26682
ATCOPIA69	3.22477	6.42006
ATCOPIA7	N/A	1.73077
ATCOPIA70	1.52433	4.78388
ATCOPIA71	N/A	3.16372
ATCOPIA72	N/A	4.02355
ATCOPIA73	0.524334	3.96343
ATCOPIA74	-0.475666	4.21619
ATCOPIA75	0.524334	4.40884
ATCOPIA76	N/A	4.45323
ATCOPIA77	2.1093	0.408837
ATCOPIA78	6.3947	6.72172
ATCOPIA79	2.69426	4.9938
ATCOPIA80	N/A	2.31573
ATCOPIA81	1.52433	4.80115
ATCOPIA82	4.1093	4.36303
ATCOPIA83	0.524334	5.1503
ATCOPIA84	0.524334	2.4963
ATCOPIA85	N/A	-1.59116
ATCOPIA86	1.84626	3.8351
ATCOPIA87	1.84626	1.40884
ATCOPIA88	N/A	0.730765
ATCOPIA89	2.69426	5.22902
ATCOPIA8A	0.524334	3.05269
ATCOPIA8B	-0.475666	4.96343
ATCOPIA9	3.22477	5.05269
ATCOPIA90	7.34451	3.10928
ATCOPIA91	2.33169	3.05269
ATCOPIA92	2.1093	2.4963
ATCOPIA93	2.84626	4.33957
ATCOPIA94	2.52433	3.05269
ATCOPIA95	7.33812	7.3775
ATCOPIA96	1.1093	3.65676
ATCOPIA97	6.06349	3.36303
ATDNA12T3_2	14.2452	12.9511
ATDNA12T3A	3.1093	4.4312
ATDNA1T9A	-0.475666	5.4312
ATDNA2T9A	1.84626	6.19674
ATDNA2T9B	6.82811	5.37462
ATDNA2T9C	3.1093	6.19674
ATDNAI26T9	8.75795	5.29148
ATDNAI27T9A	8.77463	8.15199
ATDNAI27T9B	1.52433	7.09183
ATDNAI27T9C	5.91665	6.948
ATDNATA1	N/A	4.86827
ATENSPM1	6.55776	5.39752
ATENSPM10	5.47853	5.90868
ATENSPM11	4.27922	5.78388
ATENSPM1A	7.58503	6.78822
ATENSPM2	7.25904	7.60359
ATENSPM3	5.63286	6.80972
ATENSPM4	1.52433	5.87644
ATENSPM5	7.08658	7.64724
ATENSPM6	6.31875	7.28842
ATENSPM7	6.30569	5.948
ATENSPM8	N/A	0.730765
ATENSPM9	8.10553	6.63284
ATGP1	9.10553	10.0222
ATGP10	7.55224	7.25119
ATGP2	10.236	8.58001
ATGP2N	8.00815	8.43674
ATGP3	8.66899	7.08479
ATGP5	8.10176	5.71262
ATGP6	2.84626	4.26682
ATGP7	7.41915	5.81823
ATGP8	2.84626	6.68961
ATGP9B	1.52433	4.33957
ATGP9LTR	N/A	-1.59116
ATHAT1	4.56873	6.52778
ATHAT10	2.1093	4.90069
ATHAT2	-0.475666	3.8351
ATHAT3	3.1093	4.33957
ATHAT7	3.1093	4.45323
ATHATN1	1.84626	4.73077
ATHATN10	2.1093	4.57876
ATHATN2	6.0479	5.67562
ATHATN3	2.33169	5.56871
ATHATN3A	-0.475666	4.08126
ATHATN4	2.33169	6.1503
ATHATN5	N/A	4.26682
ATHATN6	3.77226	4.24173
ATHATN7	1.84626	6.85592
ATHATN8	-0.475666	2.86827
ATHATN9	0.524334	3.31573
ATHILA	9.18076	8.7498
ATHILA0_I	7.00815	8.42565
ATHILA2	9.31224	10.3447
ATHILA3	9.29417	9.09446
ATHILA4	5.38231	8.64485
ATHILA4A	7.13904	8.76639
ATHILA4B_LTR	6.1093	7.89467
ATHILA4C	6.35722	8.2322
ATHILA4D_LTR	5.93372	6.92454
ATHILA5	10.2437	8.41867
ATHILA6A	10.5467	9.99004
ATHILA6B	7.57418	8.41727
ATHILA7	6.53556	6.47493
ATHILA7A	2.98377	4.76639
ATHILA8A	4.73379	6.41446
ATHILA8B	3.77226	5.54839
ATHPOGO	N/A	2.86827
ATHPOGON1	3.52433	6.00875
ATHPOGON2	1.1093	4.33957
ATHPOGON3	4.22477	6.75757
ATIS112A	5.43122	7.78605
ATLANTYS1	8.08658	9.23061
ATLANTYS2	8.02019	9.36085
ATLANTYS3	6.16819	8.79685
ATLINE1_1	8.00411	7.17371
ATLINE1_2	5.79112	6.92847
ATLINE1_3A	2.84626	5.44226
ATLINE1_4	5.63286	7.40884
ATLINE1_5	3.91665	7.2065
ATLINE1_6	8.4252	8.07595
ATLINE1A	6.09419	9.17454
ATLINE2	6.03213	7.59866
ATLINEIII	7.38231	9.59371
ATMU1	1.1093	6.26059
ATMU10	3.98377	6.75757
ATMU11	2.69426	3.65676
ATMU2	2.33169	5.64724
ATMU3	1.84626	5.65676
ATMU3N1	0.524334	6.53296
ATMU4	-0.475666	4.24173
ATMU5	1.52433	4.9938
ATMU6	8.46391	5.3277
ATMU6N1	2.98377	6.16372
ATMU7	1.84626	5.948
ATMU8	6.53556	2.80115
ATMU9	-0.475666	4.45323
ATMUN1	6.16819	5.78388
ATMUN2	0.524334	3.86827
ATMUNX1	2.84626	6.51736
ATN9_1	1.84626	6.52778
ATRE1	1.84626	4.90069
ATREP1	8.25225	8.59743
ATREP10	7.80974	6.97869
ATREP10A	4.73379	7.39183
ATREP10B	6.1093	8.01802
ATREP10C	7.06349	6.3572
ATREP10D	9.26243	10.0436
ATREP11	8.60914	9.18445
ATREP11A	2.1093	5.86005
ATREP12	7.18255	6.05989
ATREP13	4.52433	7.81398
ATREP14	6.73379	5.17702
ATREP15	6.3947	8.78713
ATREP16	2.52433	7.01617
ATREP17	1.52433	3.73077
ATREP18	8.3792	7.52778
ATREP19	3.77226	5.47493
ATREP2	7.98786	8.48164
ATREP2A	7.60115	7.44226
ATREP3	12.0182	13.3786
ATREP4	5.91665	8.58126
ATREP5	7.66389	9.10667
ATREP6	4.27922	7.20325
ATREP7	7.05572	7.53037
ATREP8	2.69426	6.54839
ATREP9	4.27922	6.44776
ATSINE2A	1.1093	5.86827
ATSINE4	4.33169	8.14524
ATTIR16T3A	2.98377	5.1902
ATTIRTA1	6.18255	3.57876
ATTIRX1A	-0.475666	3.16372
ATTIRX1B	-0.475666	3.31573
ATTIRX1C	0.524334	5.66622
ATTIRX1D	4.0479	1.73077
BOMZH1	N/A	6.64246
BOMZH2	N/A	5.52778
BRODYAGA1	3.33169	7.08479
BRODYAGA1A	4.47853	7.62316
BRODYAGA2	4.9506	8.18691
DRL1	N/A	N/A
DT1	1.52433	4.86827
ENDOVIR1	1.52433	5.70346
HARBINGER	3.6118	7.31272
HELITRON1	4.84626	7.50687
HELITRON2	7.95896	7.06347
HELITRON3	3.43122	5.09534
HELITRON4	6.1093	7.17702
HELITRON5	3.43122	5.12308
HELITRONY1A	3.91665	7.13335
HELITRONY1B	4.52433	7.55604
HELITRONY1C	2.98377	6.4803
HELITRONY1D	7.45507	8.27612
HELITRONY1E	7.23169	7.30062
HELITRONY2	9.21258	7.98815
HELITRONY3	12.3311	12.1655
HELITRONY3A	5.52433	5.72172
LIMPET1	8.4432	7.59866
META1	8.25565	8.45596
RathE1_cons	3.98377	9.02997
RathE2_cons	2.84626	8.14862
RathE3_cons	2.84626	7.50423
ROMANIAT5	1.84626	5.86005
RP1_AT	8.1093	8.15367
SADHU	2.52433	5.13676
SIMPLEGUY1	3.1093	7.6803
SIMPLEHAT1	3.77226	6.77516
SIMPLEHAT2	7.16819	7.18033
TA1_AT	N/A	-1.59116
TA1-2	N/A	2.40884
TA11	6.1093	8.28382
TA12	N/A	-1.59116
TAG1	0.524334	2.4963
TAG2	1.1093	7.29453
TAG3N1	6.71416	6.39752
TAT1_ATH	4.56873	6.62316
TNAT1A	6.2658	6.79685
TNAT2A	1.84626	5.36303
TSCL	1.52433	7.13335
Unassigned	7.85525	7.81185
VANDAL1	9.20029	8.42146
VANDAL10	3.33169	2.73077
VANDAL11	7.02418	6.3572
VANDAL12	5.9506	5.29148
VANDAL13	1.1093	6.10928
VANDAL14	8.39778	6.10928
VANDAL15	0.524334	3.73077
VANDAL16	4.27922	6.68496
VANDAL17	6.00007	7.60851
VANDAL18	1.84626	5.51736
VANDAL18NA	2.52433	6.65201
VANDAL18NB	0.524334	6.62316
VANDAL1N1	3.6118	6.60851
VANDAL2	5.35722	8.85695
VANDAL20	4.27922	7.57876
VANDAL21	5.6118	8.2
VANDAL22	7.19676	6.73077
VANDAL2N1	3.22477	7.7947
VANDAL3	7.49588	9.03728
VANDAL4	6.41915	7.18362
VANDAL5	7.92094	7.32173
VANDAL5A	0.524334	5.90868
VANDAL6	4.6118	7.47223
VANDAL7	4.88189	7.07062
VANDAL8	7.43722	8.23697
VANDAL9	6.77226	6.22262
VANDALNX1	2.52433	4.81823
VANDALNX2	4.52433	4.80115

[truncated: 5 more sheets: Extended Figure 7k, Extended Figure 7l, Extended Figure 7m, Extended Figure 7n, Extended Figure 7o]
