# Supplementary material for: Pseudouridine guides germline small RNA transport and epigenetic inheritance
Source: Nat Struct Mol Biol. 2024 Sep 6;32(2):277–86. doi: 10.1038/s41594-024-01392-6 (PMC11832342; doi:10.1038/s41594-024-01392-6)
Supplement: Supplementary file 15 — Statistical source data. [file 41594_2024_1392_MOESM15_ESM.xlsx]

## Sheet: ExtFig8ad
DESeq2 input (Extended Data Figure 8 a and d)
raw reads tRF and piRNA (= reads overlapping piRNA cluster without reads from structural RNAs)
category	FT_1	FT_2	FT_3	IN_1	IN_2	IN_3	IP_1	IP_2	IP_3
tRFnonCCA_Glu-GAA	582	522	392	115	53	77	52	43	115
tRFnonCCA_Thr-ACY	603	614	481	316	146	274	9	46	30
tRFnonCCA_Thr-ACG_	41	41	38	42	24	37	3	8	4
tRFnonCCA_Val-GTA	6980	8118	6666	992	764	867	509	636	1061
tRFnonCCA_Asp-GAY	11058	9956	8151	4159	2712	3288	4729	3551	6628
tRFnonCCA_Ala-GCA	6177	7623	5046	676	421	646	196	189	421
tRFnonCCA_Met_	821	845	738	513	262	405	57	43	89
tRFnonCCA_Pro-CCY	1084	1045	933	303	165	293	107	73	157
tRFnonCCA_Met-i	8545	8636	7353	1218	776	1030	771	516	1384
tRFnonCCA_Thr-ACG	214	196	176	71	38	62	9	5	16
tRFnonCCA_Leu-CTA	1544	1885	1328	106	88	97	76	55	89
tRFnonCCA_His-CAY	0	1	1	2	0	3	0	1	0
tRFnonCCA_Ala-GCY_	7609	8061	5157	2656	1663	2313	827	735	1419
tRFnonCCA_Ser-TCA	569	434	434	41	33	42	10	2	24
tRFnonCCA_Arg-CGY	952	1089	962	141	71	141	37	51	58
tRFnonCCA_Leu-CTY	7853	8800	5925	505	286	389	291	260	595
tRFnonCCA_Gly-GGG	3800	4354	3199	1033	649	792	267	245	454
tRFnonCCA_Pro-CCG	778	781	624	159	69	146	71	53	120
tRFnonCCA_Gly-GGA	8751	10297	6963	1126	958	1008	1089	941	2055
tRFnonCCA_Leu-CTG	20706	22340	14831	2171	1573	1795	1141	973	1861
tRFnonCCA_Arg-CGA_	202	201	167	96	39	102	5	26	17
tRFnonCCA_Pro-CCA	1264	1420	1085	277	111	222	173	87	236
tRFnonCCA_Thr-ACY_	147	138	193	80	32	64	5	3	14
tRFnonCCA_Arg-CGG	565	612	500	89	59	78	35	25	20
tRFnonCCA_Glu-GAG	37	49	24	17	13	15	20	12	19
tRFnonCCA_Ile-ATT	3211	3718	2653	503	287	374	124	131	241
tRFnonCCA_Leu-TTA	2446	2286	1738	475	295	416	134	68	176
tRFnonCCA_Arg-CGA	582	501	441	64	38	78	25	15	17
tRFnonCCA_Leu-TTG	5697	5931	4215	515	318	425	313	234	479
tRFnonCCA_Ser-TCA_	2968	3221	2006	207	136	169	86	66	146
tRFnonCCA_Asn-AAC	1545	1788	1684	342	185	264	48	51	59
tRFnonCCA_Leu-CTA_	809	970	645	53	66	62	59	53	97
tRFnonCCA_Ser-TCY	10892	11969	7208	486	332	419	301	253	497
tRFnonCCA_Trp-TGG	744	841	792	260	135	171	52	32	63
tRFnonCCA_Ala-GCG	7657	9768	6030	511	285	456	302	193	474
tRFnonCCA_Gln-CAA	1555	1974	1629	372	230	320	76	74	142
tRFnonCCA_Thr-ACA	4388	4433	3629	1534	950	1153	391	344	561
tRFnonCCA_His-CAY_	1068	1332	1238	461	266	345	100	116	172
tRFnonCCA_Gln-CAA_	1470	2329	2252	147	56	105	25	18	46
tRFnonCCA_Leu-TTA(m)	812	756	625	442	228	239	80	58	144
tRFnonCCA_Ser-TCA(m)	5426	6890	4833	117	45	114	33	16	43
tRFnonCCA_Tyr-TAC	1070	1130	894	296	162	236	49	61	229
tRFnonCCA_Ala-GCY	7101	7858	6188	972	611	1141	111	84	148
tRFnonCCA_Val-GTY	19992	26378	22126	1558	903	1201	460	479	776
tRFnonCCA_Arg-AGA	853	1002	810	180	89	174	59	42	57
tRFnonCCA_Phe-TTY	333	338	198	211	119	196	38	26	67
tRFnonCCA_Ile-ATA	253	215	142	85	41	63	30	25	43
tRFnonCCA_Glu-GAG_	34424	32537	24058	13649	9933	11532	10587	10335	19109
tRFnonCCA_Lys-AAG	19581	18674	16573	8854	5253	6376	2086	1694	4063
tRFnonCCA_Met	403	439	333	519	254	434	66	48	80
tRFnonCCA_Tyr-TAT	7	16	2	3	2	1	3	1	2
tRFnonCCA_Val-GTG	32309	41222	35622	2844	1870	2319	939	923	1497
tRFnonCCA_Ser-AGY	14437	14867	9436	969	552	730	849	695	1854
tRFnonCCA_Gly-GGY	59494	67422	54518	8943	6043	7091	3130	2688	6037
tRFnonCCA_Ser-TCG	251	287	175	79	53	65	33	13	25
tRFnonCCA_SeC(e)-TGA	6373	8121	5303	250	163	190	132	115	158
tRFnonCCA_Lys-AAA	14275	14550	10439	4454	2426	3550	458	452	752
tRFnonCCA_Gln-CAG	6482	7367	5973	1113	696	983	475	385	643
tRFnonCCA_Arg-AGG	3331	3843	3076	1015	549	891	286	188	513
tRFnonCCA_Cys-TGY	10255	11867	9568	2991	1630	2294	978	749	1672
tRF3_Arg-AGA	825	892	600	47	16	28	71	54	127
tRF3_Met-i	19821	24713	18086	293	169	250	266	265	470
tRF3_Trp-TGG	8329	9068	5138	237	107	194	274	253	491
tRF3_Arg-CGG	2004	2497	1714	46	28	27	12	15	44
tRF3_Pro-CCA	7872	7415	4647	186	104	160	434	448	870
tRF3_Leu-CTA_	538	353	257	51	27	43	92	74	164
tRF3_His-CAY_	2268	1719	1626	103	43	74	22	12	103
tRF3_Arg-AGG	1244	1193	925	17	17	22	20	10	41
tRF3_Ala-GCG	23117	19691	11283	1786	877	1643	4864	3053	8559
tRF3_Glu-GAG	0	0	1	0	0	1	0	1	0
tRF3_Val-GTA	2911	2414	1725	132	72	121	94	116	244
tRF3_Ser-AGY	4761	6343	4082	123	66	122	262	128	322
tRF3_Leu-CTG	20040	18876	12247	1596	845	1501	2125	1500	3409
tRF3_Tyr-TAC	3342	2888	2174	462	275	431	249	246	408
tRF3_Lys-AAA	13163	11725	8120	573	294	429	505	407	1100
tRF3_Phe-TTY	4116	3330	2350	914	498	754	326	280	773
tRF3_Gly-GGG	17892	11945	8559	3054	1400	2863	7640	4379	11571
tRF3_Gly-GGA	13434	8489	6520	1470	553	1342	2582	1417	4206
tRF3_Asn-AAC	5044	5237	3331	230	95	165	199	145	331
tRF3_Arg-CGA_	3186	4070	2460	127	73	138	270	180	377
tRF3_SeC(e)-TGA	62	92	45	2	2	0	5	0	0
tRF3_Ser-TCA(m)	447	662	631	5	4	4	6	1	5
tRF3_Ala-GCY_	9792	7280	4749	793	375	669	1738	982	3091
tRF3_Lys-AAG	8322	7727	5812	163	86	165	88	75	147
tRF3_Val-GTY	13052	11813	8731	981	535	962	213	217	428
tRF3_Met_	2540	2369	1616	87	24	70	36	35	106
tRF3_Leu-TTA	1000	914	848	52	24	32	57	28	82
tRF3_Leu-TTG	21395	20650	13376	1477	709	1394	1405	1251	2798
tRF3_Met	509	467	336	23	13	22	11	13	44
tRF3_Asp-GAY	44336	41436	38392	1776	880	1086	1226	721	2316
tRF3_Glu-GAG_	35115	32474	25410	21114	11381	17787	3756	5235	8906
tRF3_Ala-GCA	7152	5965	3650	684	313	606	1487	912	2254
tRF3_Thr-ACA	7696	7993	5092	427	198	363	580	506	1091
tRF3_Arg-CGA	376	512	331	8	4	7	12	5	9
tRF3_Val-GTG	13071	11926	8795	1017	520	946	238	252	459
tRF3_Thr-ACY	5264	4372	3685	186	78	142	292	175	468
tRF3_Tyr-TAT	3	1	2	2	0	0	0	0	0
tRF3_Ser-TCY	2764	2672	2398	189	90	129	266	173	402
tRF3_Thr-ACG_	124	145	107	10	3	9	7	4	10
tRF3_Glu-GAA	1931	1726	1339	54	31	27	24	31	56
tRF3_Ala-GCY	3123	2985	2080	63	47	60	242	151	325
tRF3_Gly-GGY	54003	37116	27261	8092	3976	7926	20320	11151	29890
tRF3_Cys-TGY	14754	10267	7988	1210	680	854	1802	1151	3265
tRF3_Leu-TTA(m)	1054	1029	924	176	110	107	82	61	101
tRF3_Arg-CGY	2240	2260	1807	129	63	128	105	112	230
tRF3_Ser-TCA	1579	1612	1258	110	53	99	242	139	429
tRF3_Leu-CTA	1003	780	597	65	31	56	232	92	337
tRF3_Ile-ATA	583	522	366	52	25	37	10	26	36
tRF3_Thr-ACY_	2020	1930	1484	57	18	27	75	46	109
tRF3_Gln-CAG	20997	22239	15094	1172	560	1147	365	442	660
tRF3_Ser-TCA_	765	809	703	43	21	59	79	41	121
tRF3_Ile-ATT	1578	1483	1000	84	34	64	23	21	19
tRF3_Ser-TCG	1165	1259	905	52	40	49	33	40	57
tRF3_Gln-CAA	2763	3108	2049	197	90	204	76	105	148
tRF3_Gln-CAA_	1035	1103	1101	26	8	10	16	14	23
tRF3_Thr-ACG	3287	2832	2003	145	63	80	369	199	607
tRF3_Pro-CCG	4807	4302	2885	121	61	91	266	263	518
tRF3_Pro-CCY	9553	8701	5495	214	119	238	539	530	1054
tRF3_Leu-CTY	4477	3502	2688	292	165	261	1071	477	1560
chr2:37574945:37574972:-:	0	0	0	2	5	7	2	0	5
chr15:74641469:74641499:+:	0	7	4	1	1	2	1	1	7
chr6:127827088:127827117:+:	14	5	8	3	2	1	2	3	0
chr2:127692086:127692116:+:	22	23	20	23	6	16	0	1	10
chr6:85987556:85987582:-:SINE:B4:B4	8	13	1	64	22	58	22	15	28
chr2:92563568:92563596:+:	14	10	6	0	0	2	1	2	5
chr10:86574456:86574486:-:	3	0	8	11	10	7	2	0	2
chr7:73137913:73137940:+:SINE:Alu:B1	15	5	8	10	7	4	0	8	5
chr7:69913980:69914008:+:	0	0	6	3	2	2	2	0	7
chr14:24105825:24105855:+:	5	1	3	11	6	7	1	4	19
chr2:92542126:92542157:+:	18	9	13	3	3	10	7	2	1
chr9:67722749:67722776:-:	4	5	3	4	6	2	1	5	1
chr5:114842612:114842641:-:	3	12	6	11	11	19	5	4	6
chr7:73112817:73112846:+:	13	16	1	5	3	0	4	8	4
chr5:114834998:114835030:-:LTR:ERVK:MYSERV16	7	8	9	4	3	2	3	3	11
chr18:67052437:67052471:-:LINE:L1:Lx5c	8	11	4	1	3	0	2	6	1
chr9:54238182:54238208:-:	17	4	11	19	12	13	10	3	41
chr15:78662735:78662765:-:DNA:hAT-Tip100:Zaphod	56	146	95	719	432	453	57	87	118
chr15:74644278:74644303:+:	6	36	8	33	20	21	15	14	16
chr1:172380033:172380062:+:	0	1	1	9	4	0	5	3	10
chr10:86589596:86589626:-:	6	5	8	17	18	5	23	20	61
chr2:92550640:92550669:+:	3	11	9	15	3	13	3	3	3
chr15:59274768:59274797:-:	426	396	212	75	79	79	57	47	97
chr5:149826525:149826556:-:SINE:B2:B3	1	4	1	3	1	3	1	1	6
chr7:38866324:38866354:+:SINE:B4:B4	0	1	0	8	8	1	3	0	10
chr7:73116346:73116375:+:	91	99	77	90	72	82	36	56	70
chr5:114841634:114841662:-:LTR:ERVK:RLTR25A	15	14	18	34	16	34	1	4	10
chr2:151258661:151258693:-:	0	3	0	8	6	2	1	0	4
chr14:19647344:19647374:-:LTR:ERVK:MurERV4-int	12	2	3	1	0	3	0	1	0
chr2:92572012:92572042:+:	46	34	29	74	31	51	21	11	48
chr7:73815165:73815195:-:	11	0	0	2	3	4	0	0	2
chr17:27327126:27327159:+:	9	1	1	6	3	8	1	4	3
chr15:59286988:59287020:+:	22	9	3	1	1	1	15	2	6
chr17:66194970:66194998:-:	0	0	2	10	7	2	0	0	2
chr7:73823007:73823038:+:	1	7	8	30	10	12	3	4	9
chr7:73787664:73787694:-:	14	20	28	5	3	1	5	10	11
chr6:127801209:127801240:+:	38	23	15	110	36	51	14	10	43
chr4:149181240:149181273:-:	0	9	2	0	1	5	4	1	1
chr9:54227718:54227747:-:	15	2	12	2	4	0	8	2	5
chr7:73804492:73804522:-:	0	1	0	9	1	6	3	3	3
chr13:49890361:49890392:+:	3	1	5	4	4	9	2	1	0
chr13:50567074:50567105:-:	3	6	5	13	6	11	2	2	3
chr4:94288628:94288656:-:	0	2	3	6	11	6	10	11	24
chr7:69905930:69905958:-:	6	11	7	19	15	12	3	0	5
chr7:73122434:73122464:+:	26	18	10	8	7	4	6	5	15
chr17:66212835:66212863:+:	109	55	43	56	30	51	21	45	62
chr6:127787777:127787807:-:	9	36	26	43	16	19	12	8	28
chr5:114851559:114851586:-:	3	0	9	3	1	5	2	3	5
chr4:94315791:94315821:-:	0	0	0	1	7	0	5	9	13
chr2:92572451:92572482:+:	5	1	9	2	2	3	0	0	0
chr4:62220809:62220834:-:	5	14	3	7	8	9	5	2	15
chr4:135628168:135628198:+:	5	3	2	74	41	64	27	30	47
chr17:27333685:27333713:+:	4	18	11	4	0	1	11	6	6
chr7:125331696:125331728:-:	16	9	0	0	2	0	2	0	5
chr6:127784491:127784521:-:	0	7	6	23	6	14	10	3	4
chr8:93417479:93417508:-:	13	1	6	5	2	1	13	1	1
chr15:59249053:59249079:-:	0	3	0	8	4	3	5	3	8
chr2:151321094:151321124:+:	15	7	4	5	9	5	12	10	24
chr2:151261230:151261259:-:LINE:L1:L1MdV	0	0	0	2	0	3	6	6	9
chr12:98407293:98407324:-:	13	14	5	3	3	3	9	2	21
chr12:98425861:98425892:+:	0	0	0	4	7	3	3	0	5
chr4:62221506:62221536:-:	11	12	10	37	23	21	7	6	5
chr15:78656871:78656899:-:	3	3	7	12	5	15	0	0	0
chr2:92548321:92548352:+:	1	3	2	12	10	3	3	5	5
chr13:53401320:53401352:+:	7	4	8	5	2	3	0	7	8
chr4:94320332:94320364:-:	0	1	2	10	7	5	1	3	16
chr6:81898939:81898965:-:	8	13	8	15	30	16	7	8	14
chr3:20466382:20466412:-:	62	48	25	42	51	17	14	23	31
chr4:59771911:59771941:-:SINE:B4:ID	16	15	10	8	7	13	15	24	49
chr17:27342290:27342313:+:	13	8	5	2	0	1	4	1	15
chr17:27309704:27309734:-:	1	1	0	4	1	1	6	9	12
chr18:67043879:67043910:-:	0	1	6	7	2	5	5	10	10
chr9:54247585:54247615:-:	33	14	16	5	1	7	5	1	19
chr14:19645572:19645598:-:	2	0	3	3	1	1	2	1	9
chr9:54243075:54243100:-:	4	5	7	7	3	4	5	1	10
chr7:69901723:69901752:-:	6	8	3	13	6	7	3	3	3
chr6:127811556:127811585:+:LTR:ERV1:RLTR14	13	7	2	6	16	8	19	15	36
chr2:37571190:37571223:-:	3	3	4	3	2	5	1	2	7
chr2:92577641:92577672:+:	3	0	1	4	5	6	9	1	2
chr5:113321116:113321148:-:	0	0	0	8	2	3	4	2	3
chr2:92562707:92562738:+:	9	10	7	2	3	3	0	2	2
chr6:127807721:127807751:+:LTR:ERV1:MMERGLN-int	22	37	20	137	62	93	2	6	9
chr7:69920085:69920112:+:	6	3	8	13	15	13	3	2	16
chr9:67754869:67754898:+:	389	265	212	249	174	187	56	40	113
chr17:27292411:27292443:-:LTR:ERV1:RLTR24	6	3	6	3	2	1	0	1	1
chr6:127799233:127799264:+:	9	11	15	8	8	5	11	3	27
chr4:94318515:94318546:-:	0	0	0	4	3	8	1	6	4
chr2:92576903:92576936:+:	2	4	7	99	48	75	66	80	139
chr2:153268272:153268302:+:	8	4	4	20	12	15	2	2	2
chr17:66207896:66207928:+:	13	2	11	4	2	1	2	0	6
chr10:86588148:86588176:-:	1	15	12	15	3	13	3	4	25
chr6:127795693:127795721:-:	15	7	0	0	0	1	7	2	4
chr9:67726917:67726946:-:	9	11	18	49	20	40	7	15	21
chr12:98397653:98397682:-:	6	8	1	1	0	1	5	9	5
chr9:67713689:67713720:-:	4	0	0	5	3	2	2	2	16
chr2:92588058:92588090:+:	1	4	11	22	7	12	5	7	16
chr17:66193000:66193026:-:	1	2	1	2	3	0	8	2	5
chr15:59271573:59271603:-:	0	0	3	13	3	10	4	2	20
chr18:67041290:67041320:-:	0	3	4	6	3	1	4	4	5
chr5:113348046:113348073:+:	4	3	5	2	2	6	0	0	0
chr7:73137212:73137242:-:	16	9	2	6	1	3	0	2	2
chr12:98444835:98444865:+:	0	3	3	9	6	3	1	0	0
chr6:127829705:127829734:+:	18	21	23	42	26	38	14	31	45
chr7:69915720:69915750:+:	0	2	5	12	14	9	5	8	10
chr18:67043778:67043806:-:LINE:L1:L1M4a1	0	1	0	3	4	1	4	2	6
chr4:94317384:94317414:-:	28	31	25	66	26	36	3	1	5
chr7:69912130:69912159:+:	96	55	46	47	30	31	29	50	87
chr5:114852685:114852713:-:	86	83	47	46	35	29	32	24	61
chr14:19638142:19638174:-:LTR:ERVL-MaLR:ORR1A3-int	54	39	47	67	44	59	7	4	39
chr15:78664258:78664289:-:LINE:L1:Lx5c	63	51	45	11	8	7	23	18	27
chr9:44147261:44147291:-:	0	3	4	18	8	14	0	5	5
chr1:91557775:91557805:+:	7	5	1	10	10	10	3	1	8
chr15:59249338:59249368:-:	12	13	17	11	5	8	0	2	0
chr7:69935828:69935859:+:	0	1	5	2	4	2	1	2	8
chr7:73140938:73140965:+:	1	3	6	3	1	4	2	7	14
chr10:127699656:127699695:+:	10	3	2	2	3	1	8	8	20
chr9:67727524:67727556:-:	27	19	7	18	10	15	3	2	11
chr15:74644255:74644287:+:	11	8	8	19	13	10	10	12	14
chr5:113323613:113323643:-:LTR:ERVL-MaLR:MLT1D	102	64	49	13	11	4	19	15	50
chr2:92545768:92545793:+:	8	12	2	19	9	9	2	4	4
chr6:127808459:127808490:+:	116	116	100	206	97	168	17	20	44
chr2:92551288:92551318:+:	36	80	87	437	239	322	64	109	155
chr6:81897855:81897884:-:	214	115	104	265	135	190	19	16	78
chr7:69917999:69918028:+:	7	3	0	5	1	2	5	5	9
chr2:92564821:92564846:+:LTR:ERVK:RLTR9A3	5	5	1	31	12	15	3	0	0
chr5:113324027:113324057:-:	0	1	6	0	3	4	3	2	3
chr2:151322905:151322935:+:	3	5	4	8	5	2	1	6	3
chr1:160972243:160972274:+:	0	3	0	4	3	0	6	4	4
chr3:34874292:34874323:+:	0	5	0	3	5	3	9	3	1
chr6:127831322:127831350:+:	8	6	2	11	15	11	1	1	12
chr17:27298679:27298715:-:	0	14	13	8	3	2	0	3	8
chr10:18800243:18800273:-:	8	10	14	28	14	15	0	2	5
chr7:73825620:73825651:+:	16	8	4	17	5	6	22	7	18
chr17:27358753:27358775:+:	33	22	12	20	19	11	8	11	16
chr9:54252518:54252545:+:	4	0	1	9	6	13	9	11	17
chr7:73799856:73799883:-:	4	14	7	20	10	24	10	4	10
chr2:151322195:151322225:+:	8	2	5	28	27	22	27	34	59
chr17:27323204:27323234:-:LTR:ERVK:RMER4A	16	13	5	0	2	0	0	0	0
chr5:149822546:149822571:-:	0	3	9	1	2	2	2	0	3
chr7:73121604:73121634:+:	180	162	104	84	64	75	34	33	75
chr9:67718911:67718943:-:	67	65	37	62	48	32	25	29	61
chr15:59270730:59270758:-:	0	1	5	10	4	4	1	3	4
chr19:23721775:23721802:+:	9	0	3	4	3	2	1	0	0
chr7:73818166:73818193:+:	5	6	4	1	3	0	1	0	5
chr13:50370904:50370932:+:	3	3	3	5	5	2	1	1	3
chr17:66166125:66166155:-:LTR:ERVK:MMERVK10C-int	9	15	6	2	2	4	8	4	18
chr17:27358259:27358279:+:	13	11	11	1	0	0	0	4	2
chr9:67729414:67729439:-:	0	11	5	37	26	34	6	10	8
chr2:92554294:92554321:+:	1	9	3	2	3	5	8	4	10
chr15:59273014:59273040:-:	0	12	5	52	34	40	11	20	32
chr6:127797778:127797809:+:	9	3	5	2	1	0	4	0	4
chr12:98449009:98449039:+:	43	18	10	36	20	28	9	1	37
chr9:67720632:67720658:-:LTR:ERVL-MaLR:ORR1D2	5	12	2	4	4	4	4	6	7
chr6:127798141:127798169:+:	14	0	4	8	14	11	0	5	4
chr5:149802216:149802240:-:LTR:ERVK:RMER4B	4	7	7	3	1	1	0	0	0
chr10:75857910:75857934:+:	0	6	4	5	2	5	1	6	8
chr12:98426120:98426145:+:	5	0	1	7	6	2	1	1	2
chr6:85988960:85988987:-:LTR:ERVL-MaLR:MLT-int	7	1	1	4	5	0	2	0	2
chr7:73123733:73123757:+:	5	3	0	10	8	8	0	1	0
chr5:149811964:149811991:-:	29	8	14	6	4	2	1	2	22
chr15:74637171:74637198:+:	92	105	89	227	162	157	136	84	169
chr2:92588674:92588707:+:	0	8	3	21	12	15	0	0	0
chr2:151250023:151250054:-:	51	21	27	14	9	10	2	15	18
chr2:92556862:92556893:+:	5	6	0	7	2	1	6	3	9
chr12:98400890:98400916:-:	0	3	15	4	1	0	2	1	1
chr8:92189911:92189941:+:	10	14	1	6	1	4	4	7	13
chr2:92567979:92568008:+:	8	22	12	5	2	0	7	9	5
chr18:67051534:67051565:-:	10	8	5	10	8	2	15	15	34
chr9:67756460:67756490:+:	2	5	0	11	3	5	0	0	0
chr7:52910293:52910312:-:LINE:L1:L1Lx	0	0	0	16	3	16	2	6	0
chr4:135628791:135628821:+:	8	19	15	0	1	4	7	4	4
chr4:123839544:123839574:-:	10	5	5	1	4	2	2	0	1
chr2:151411059:151411088:-:	6	6	20	36	25	23	18	36	69
chr6:92170324:92170352:+:	1	11	3	8	3	5	1	2	8
chr10:75855525:75855558:+:	10	3	11	1	0	1	5	1	8
chr7:52913200:52913231:+:	7	14	1	0	0	0	0	2	4
chr5:149797746:149797777:-:	0	3	1	3	2	4	2	0	6
chr11:103432964:103432983:+:	20	8	10	57	22	44	4	3	2
chr17:66213594:66213624:+:	6	2	2	4	5	3	2	1	0
chr9:67738483:67738510:+:	1	7	1	28	11	16	4	10	20
chr8:110127763:110127789:+:	31	18	19	3	5	3	8	2	12
chr6:127835192:127835221:+:	30	20	21	19	13	16	6	3	4
chr14:24093630:24093657:+:	0	0	1	12	1	1	0	1	5
chr10:86574353:86574383:-:	3	9	4	3	3	1	0	0	1
chr10:62664657:62664693:-:	28	3	8	9	4	5	0	0	3
chr10:86578898:86578923:-:	2	2	1	4	4	9	8	1	4
chr11:103443302:103443327:+:	50	27	14	14	5	13	6	4	21
chr14:44938181:44938212:+:	6	4	1	14	4	9	1	7	6
chr9:44148975:44149007:-:SINE:B4:ID	7	1	1	17	3	6	0	1	0
chr7:69908506:69908537:-:	7	12	8	0	2	0	2	1	16
chr9:67720890:67720916:-:	10	0	8	5	2	4	0	0	8
chr5:113335515:113335542:-:	0	0	0	7	2	0	4	7	3
chr10:81381447:81381474:-:	37	2	2	0	0	2	0	2	0
chr6:127796931:127796958:+:	0	3	0	16	14	9	6	2	12
chr17:27305557:27305581:-:LTR:ERVL:LTR67B	39	13	9	3	1	3	2	3	4
chr6:128186677:128186706:-:	4	0	5	15	1	3	2	2	0
chr15:78665769:78665799:+:	12	1	0	1	1	0	0	0	8
chr12:98395682:98395710:-:LTR:ERVL-MaLR:ORR1F-int	6	8	8	15	8	9	13	2	12
chr7:73107420:73107448:+:	0	4	1	6	1	6	7	2	11
chr2:92598758:92598785:+:	7	5	1	2	2	2	0	0	2
chr7:73823404:73823435:+:	206	114	75	45	41	25	70	49	105
chr15:74653747:74653775:+:	0	3	9	4	4	2	4	3	0
chr9:54218612:54218643:-:	8	15	1	1	2	1	1	1	9
chr2:92606913:92606944:+:	49	38	17	4	5	3	3	13	16
chr7:73145506:73145532:+:	0	4	18	17	12	10	0	0	3
chr9:67740025:67740058:+:	5	4	0	5	7	4	5	4	8
chr15:59278460:59278491:+:	9	29	13	13	11	16	8	8	32
chr5:143767084:143767114:+:	38	13	17	26	19	18	11	31	38
chr17:27317466:27317497:-:	16	41	30	17	34	30	45	67	128
chr2:92578011:92578040:+:	0	5	3	13	11	9	2	3	8
chr6:127799464:127799497:+:	87	55	53	151	83	86	9	8	9
chr15:78660317:78660349:-:	5	0	7	6	0	5	1	1	0
chr9:67740792:67740822:+:	14	5	6	2	2	2	2	1	6
chr10:85766660:85766689:+:	7	1	5	15	7	10	4	2	7
chr11:106056895:106056926:+:	7	2	1	1	2	7	7	0	0
chr15:59260372:59260399:-:	75	86	43	24	18	22	38	30	67
chr7:52906850:52906878:+:	3	4	9	6	1	2	2	7	2
chr1:92995417:92995449:-:	9	1	1	2	4	1	1	1	7
chr2:160767521:160767552:-:	8	2	0	3	4	1	1	3	1
chr4:94328394:94328422:-:	3	13	3	12	13	20	12	10	33
chr17:27318976:27319003:-:	44	43	45	40	7	19	39	19	53
chr11:103435393:103435424:+:LTR:ERVK:RLTR26C	19	3	6	8	4	2	4	18	8
chr14:24359500:24359531:-:LINE:L1:L1MC	10	15	12	58	24	29	126	107	217
chr2:92551284:92551316:+:	0	5	0	6	1	5	7	1	12
chr9:67739701:67739731:+:	36	24	22	39	24	21	49	55	109
chr7:73796072:73796103:-:	0	2	3	3	4	4	3	3	2
chr13:52123485:52123515:+:	24	16	11	18	8	12	5	7	29
chr15:74647024:74647055:+:	18	5	2	26	29	26	8	9	28
chr14:24092050:24092078:+:LINE:L1:L1MEd	5	0	4	7	2	7	2	0	2
chr2:92554334:92554365:+:	8	6	4	3	4	4	4	6	3
chr11:103438077:103438107:+:	3	9	5	12	6	3	4	4	8
chr4:57361249:57361283:-:	36	10	4	0	0	1	3	3	4
chr5:149807310:149807341:-:	0	8	2	22	14	21	13	21	44
chr10:75857109:75857136:+:SINE:MIR:MIR3	15	14	3	9	8	8	7	3	22
chr5:113352689:113352718:+:	16	18	16	4	3	3	9	6	13
chr12:98395928:98395955:-:LTR:ERVL-MaLR:ORR1F-int	0	5	1	7	4	3	0	0	1
chr9:67735067:67735098:+:	0	1	4	3	3	3	3	4	3
chr10:127697159:127697189:+:	15	6	1	1	0	2	30	7	19
chr2:151410956:151410982:-:	5	5	4	11	0	7	1	0	0
chr6:127796600:127796629:+:	0	2	3	4	5	4	5	0	6
chr14:19644534:19644565:-:	2	0	0	12	5	5	0	1	1
chr17:66181389:66181408:+:LTR:ERVK:MYSERV-int	4	11	8	4	4	9	1	8	4
chr7:69914097:69914126:+:	9	31	25	82	28	55	6	10	10
chr17:27314005:27314035:-:	18	19	9	6	0	5	1	1	3
chr17:66193996:66194025:-:	0	3	5	3	4	3	6	9	0
chr10:86623001:86623030:+:	6	5	4	20	14	16	5	8	18
chr17:27324842:27324873:-:	3	4	0	1	0	1	0	0	12
chr5:149811592:149811621:-:	42	22	17	35	30	35	20	13	23
chr2:92567369:92567394:+:	10	3	3	3	4	4	0	3	1
chr3:124416783:124416813:-:	2	15	12	48	33	42	7	11	21
chr4:42091411:42091441:+:	8	10	2	1	3	5	0	2	0
chr15:59273452:59273483:-:	56	80	38	49	31	44	91	28	154
chr2:151321237:151321268:+:	75	38	43	41	35	22	19	12	37
chr13:50910300:50910331:-:	37	26	6	5	8	11	11	1	2
chr18:67059698:67059727:-:	11	3	4	4	3	3	2	4	3
chr11:103436907:103436931:+:	2	6	3	7	5	4	0	0	3
chr7:69916905:69916935:+:	4	3	11	9	2	0	1	1	0
chr6:81895720:81895750:-:	10	12	10	8	3	4	4	3	1
chr7:73792265:73792292:-:	60	23	38	56	27	47	4	5	23
chr17:27336881:27336909:+:	21	21	5	4	4	6	19	3	17
chr17:27297332:27297358:-:SINE:Alu:B1	9	4	7	3	3	2	3	1	6
chr7:73793216:73793241:-:LINE:L2:L2a	0	5	0	6	11	3	0	1	4
chr6:87977878:87977909:-:	19	9	12	4	1	4	0	1	2
chr5:113351162:113351189:+:LTR:ERVK:MurERV4	7	11	4	19	5	16	9	0	15
chr17:27319680:27319712:-:	6	7	13	1	1	1	2	1	5
chr10:86621794:86621824:+:	0	3	3	7	7	9	6	8	7
chr14:44936675:44936705:+:	27	20	9	2	2	5	4	4	2
chr10:85752211:85752246:+:	21	3	1	6	5	10	0	0	2
chr6:127823732:127823758:+:	0	0	0	10	8	4	0	4	0
chr7:69934770:69934800:+:	15	21	10	39	27	43	15	12	34
chr18:67072883:67072911:+:	0	6	6	5	3	5	0	1	2
chr5:101833810:101833833:-:	0	7	0	2	0	1	6	1	10
chr7:73110834:73110861:+:	7	7	7	23	12	11	23	7	24
chr5:149809940:149809969:-:LTR:ERVK:RLTR13D2	1	0	0	4	1	3	8	7	3
chr10:18819542:18819571:-:SINE:Alu:B1F	7	3	6	3	3	8	4	3	4
chr2:127692607:127692638:+:	1	2	6	8	4	10	2	3	9
chr14:19643066:19643092:-:DNA:hAT-Charlie:MER5A	20	29	14	15	7	9	2	6	9
chr15:78666346:78666377:-:SINE:B4:ID	85	24	20	18	7	13	17	4	38
chr6:127806831:127806858:+:	2	4	7	3	4	1	0	4	5
chr8:92192574:92192615:+:	14	12	7	0	1	0	2	0	5
chr10:75856003:75856030:+:	7	2	0	8	4	4	0	0	0
chr1:92994469:92994499:-:	127	75	52	11	5	5	9	4	36
chr9:67740127:67740158:+:	20	1	4	17	5	8	16	4	30
chr9:67705451:67705480:-:	6	4	1	10	2	4	2	4	5
chr7:69920415:69920442:+:	4	6	12	5	0	5	2	1	8
chr17:27361725:27361754:+:	0	3	2	12	3	2	0	1	5
chr17:27300637:27300668:-:	17	6	15	0	1	2	0	4	0
chr12:98441787:98441814:+:	0	3	9	1	2	3	1	0	2
chr18:67042611:67042644:-:	0	0	1	5	3	1	5	5	3
chr11:98902347:98902376:+:	0	0	2	3	4	4	2	4	12
chr14:24111101:24111129:+:	3	2	2	6	3	0	1	2	11
chr7:73118699:73118728:+:	3	22	4	11	9	13	40	19	67
chr7:73817442:73817469:+:	0	12	10	3	1	1	0	0	2
chr7:69902421:69902452:-:	5	7	2	1	1	0	3	1	2
chr14:8375078:8375107:+:LTR:ERVK:RMER13A	12	3	3	3	1	2	2	0	0
chr5:113349164:113349201:+:	9	2	0	3	0	2	5	4	5
chr9:67694851:67694879:-:	3	10	11	9	11	12	0	3	2
chr17:27344648:27344677:+:	5	2	1	8	5	4	1	6	3
chr17:22515492:22515523:+:	1	1	2	13	6	15	7	19	40
chr7:73122956:73122981:+:	17	19	4	2	6	3	4	4	17
chr6:127797194:127797225:+:	12	15	10	10	9	6	31	10	47
chr7:73815841:73815869:-:	3	0	0	19	5	10	5	1	8
chr9:54254281:54254311:+:SINE:Alu:B1	24	14	5	0	1	2	7	0	0
chr13:53399250:53399273:+:	0	26	4	2	2	0	0	0	1
chr5:149825856:149825885:-:	107	74	41	54	56	49	46	86	79
chr17:27348367:27348398:+:	199	100	130	246	114	212	60	34	112
chr9:67696275:67696301:-:LINE:L1:L1M2	0	0	2	19	14	22	7	4	2
chr7:73808248:73808276:-:	6	4	3	21	17	18	13	27	23
chr15:59290604:59290631:+:	0	2	1	3	2	4	0	7	10
chr4:123837194:123837218:-:	4	3	0	5	2	3	5	1	2
chr6:87963152:87963182:-:LTR:ERVL-MaLR:ORR1C2	0	0	0	7	5	3	8	4	9
chr6:127810205:127810232:+:	19	2	7	8	5	1	4	4	11
chr9:67708101:67708131:-:	0	3	1	6	4	1	0	3	8
chr10:66694013:66694045:-:LTR:ERVK:RLTR10E	97	102	108	76	53	41	22	26	55
chr2:127700067:127700094:+:	0	7	0	3	5	11	3	0	6
chr2:151328222:151328252:+:	3	8	5	12	6	6	1	2	4
chr18:67065830:67065862:-:	1	7	1	7	2	5	1	5	4
chr4:94290523:94290554:-:LTR:ERVL-MaLR:MTE2a	1	5	0	13	11	6	5	8	24
chr11:103433156:103433182:+:	25	37	13	7	6	8	2	13	11
chr2:92547922:92547951:+:	16	26	11	10	5	3	2	7	7
chr2:92573493:92573514:+:	6	11	2	0	0	0	4	0	0
chr15:83356153:83356188:-:SINE:MIR:MIRb	22	6	6	6	4	2	0	0	6
chr17:66210672:66210703:+:	10	5	2	4	0	2	0	1	3
chr12:98415738:98415767:-:	0	5	0	10	7	8	9	15	17
chr7:73121416:73121447:+:	88	73	56	61	42	48	32	25	63
chr9:67719007:67719038:-:	6	8	0	1	2	0	4	2	2
chr10:85759526:85759554:+:	4	7	10	21	14	14	5	12	22
chr5:113346752:113346783:+:	55	28	22	20	14	17	6	3	14
chr18:67044648:67044672:-:	0	2	0	15	5	12	0	8	4
chr10:62664273:62664299:+:	0	0	4	11	1	6	11	3	4
chr15:59275902:59275939:+:	11	6	2	5	0	0	1	1	5
chr6:127806474:127806506:+:LTR:ERV1:MURVY-int	0	0	0	3	3	1	3	7	4
chr6:127799237:127799267:+:	6	5	4	3	4	1	6	3	0
chr17:66213130:66213153:+:	12	2	5	2	3	2	2	0	2
chr18:67057686:67057716:-:	1	11	17	35	29	22	5	6	11
chr6:81895902:81895933:-:	20	20	8	15	9	3	15	4	15
chr4:94285219:94285250:-:	0	0	6	13	8	14	31	14	41
chr6:127797109:127797138:+:	0	2	0	4	1	6	5	1	2
chr2:92558535:92558565:+:	0	10	4	48	28	33	18	13	24
chr17:27342418:27342443:+:	12	0	4	4	0	2	2	1	1
chr9:67721455:67721480:-:	4	24	10	31	32	21	0	2	10
chr4:94309607:94309635:-:LINE:L1:Lx9	12	4	10	18	20	15	0	3	1
chr3:124409727:124409758:-:	16	0	4	1	0	1	0	0	5
chr18:67059286:67059318:-:	0	5	3	8	4	3	2	0	2
chr6:128447085:128447114:+:	2	5	0	8	1	2	5	2	2
chr17:27330476:27330494:+:	23	4	0	6	0	3	3	1	2
chr10:75851561:75851586:+:	0	9	7	1	0	4	4	4	11
chr4:94281467:94281499:-:	1	0	0	8	11	13	9	14	16
chr17:27331012:27331042:+:	54	30	22	4	4	6	3	9	10
chr15:59254395:59254427:-:	1	2	5	6	3	5	0	2	0
chr5:113350821:113350847:+:LTR:ERVK:MurERV4	11	32	33	53	22	26	34	16	51
chr17:66214214:66214243:+:	3	2	8	8	11	11	2	0	0
chr9:67712056:67712087:-:	6	10	16	8	5	3	4	4	6
chr18:67042907:67042939:-:	6	9	1	8	7	5	5	2	1
chr9:54240154:54240185:-:	4	1	3	2	1	1	6	2	9
chr9:67709314:67709341:-:	181	166	141	105	65	60	44	26	56
chr8:92193570:92193598:+:	11	12	9	8	9	11	14	8	22
chr6:127785740:127785770:-:	2	16	10	17	10	4	5	2	10
chr4:94293946:94293976:-:	0	0	0	10	5	6	5	1	7
chr14:44778562:44778594:-:	15	6	2	0	1	1	2	0	2
chr11:107994679:107994709:+:	1	8	9	9	4	9	21	12	26
chr15:83356528:83356555:-:	2	3	3	4	2	7	0	0	2
chr4:94294594:94294621:-:	0	0	0	8	9	8	6	2	0
chr10:75857692:75857720:+:	30	38	33	44	26	38	5	13	22
chr2:92543808:92543835:+:	8	11	7	15	10	16	2	0	4
chr7:73111788:73111818:+:	37	18	21	17	7	7	10	24	22
chr7:69889243:69889274:-:	5	9	11	24	9	15	2	4	13
chr4:62221316:62221346:-:	0	0	0	26	14	19	24	31	31
chr6:85113179:85113205:-:	25	33	26	79	52	51	57	72	115
chr6:127808565:127808593:+:	19	15	10	52	41	30	57	49	130
chr5:149805257:149805289:-:	4	4	4	2	2	1	2	0	5
chr17:27320858:27320891:-:	1010	565	662	476	486	326	142	249	448
chr9:67703705:67703734:-:	25	37	27	29	41	33	9	20	22
chr5:113322072:113322105:-:LTR:ERVK:LTR10	6	1	4	2	9	4	0	7	17
chr9:67708858:67708888:-:	0	21	15	115	85	106	56	100	218
chr18:67061655:67061684:-:	37	38	19	44	17	23	8	12	11
chr2:151406509:151406538:-:LINE:L1:Lx2B2	7	6	0	3	4	3	0	0	0
chr7:69922528:69922554:+:	8	15	8	13	5	10	21	11	27
chr17:27329399:27329430:+:	4	5	5	1	2	3	0	1	10
chr17:27334855:27334886:+:	0	0	0	4	4	1	8	1	3
chr15:73105638:73105669:-:	54	40	50	15	18	13	10	8	18
chr3:124406435:124406466:-:	10	0	8	35	12	31	15	5	32
chr17:27343656:27343682:+:	0	3	1	10	8	10	6	6	21
chr9:67711674:67711706:-:	11	5	4	3	4	0	0	1	1
chr12:98407850:98407880:-:	1	2	0	44	25	31	54	26	54
chr9:67695084:67695109:-:	0	0	5	10	1	4	1	2	2
chr10:75861378:75861408:+:LTR:ERV1:MLTR14	0	1	8	1	1	1	8	0	1
chr7:73144489:73144516:+:	9	6	4	6	7	9	13	5	25
chr19:37259391:37259421:-:	7	10	0	7	2	7	4	4	6
chr4:135628931:135628955:+:LINE:L2:L2b	6	2	0	6	9	3	4	7	9
chr18:67057411:67057445:-:	1	1	4	3	5	2	6	13	7
chr5:113324847:113324876:-:	7	6	1	1	1	0	3	4	6
chr14:24084887:24084917:+:	2	9	7	17	13	3	3	1	3
chr17:27359097:27359124:+:	7	7	0	4	2	2	0	0	1
chr8:110124247:110124277:+:	2	7	7	62	46	32	19	12	31
chr17:27308152:27308178:-:	14	5	7	1	5	0	1	4	1
chr3:20463473:20463501:-:	10	8	12	10	6	10	3	4	10
chr12:98382720:98382752:-:	0	0	0	14	8	8	15	15	46
chr18:67060981:67061010:-:	13	1	4	25	11	13	1	4	6
chr12:98446255:98446282:+:LTR:ERVL:RMER15	0	0	0	3	7	2	0	8	2
chr10:66704240:66704271:+:SINE:B4:RSINE1	8	5	4	2	2	0	6	1	1
chr5:149829933:149829964:-:	8	15	11	19	7	9	21	8	33
chr17:27332017:27332047:+:	5	2	4	8	5	6	0	1	2
chr7:73811961:73811989:-:	41	34	21	30	20	24	36	37	67
chr6:127813787:127813817:+:	127	86	71	52	20	39	57	28	86
chr15:83356162:83356192:-:SINE:MIR:MIRb	118	114	34	85	41	60	50	45	107
chr5:113342279:113342307:+:	1	2	6	4	1	9	3	1	19
chr7:69920280:69920308:+:	0	0	0	20	2	13	0	0	0
chr7:73105854:73105885:+:	4	4	1	9	2	9	11	11	14
chr15:73104952:73104981:-:	0	4	3	10	6	7	6	0	4
chr9:67723259:67723287:-:	3	7	3	7	3	2	0	2	4
chr6:127833071:127833103:+:SINE:B4:B4A	18	12	17	6	4	7	3	9	14
chr7:73116481:73116511:+:	97	45	39	177	88	138	82	54	115
chr2:151412160:151412189:-:	198	248	195	233	210	160	213	236	663
chr9:67728512:67728544:-:	35	36	24	7	11	8	11	20	28
chr5:113329285:113329315:-:	22	14	6	2	1	2	1	4	6
chr7:69913451:69913476:+:	0	3	7	1	3	4	0	1	2
chr10:86575988:86576019:-:	2	5	3	16	4	8	4	2	9
chr2:151256609:151256640:-:	2	0	0	10	8	8	4	0	1
chr7:73793860:73793887:-:	0	1	6	2	5	2	3	0	3
chr5:149798216:149798247:-:	5	4	13	8	5	8	0	0	11
chr6:87990535:87990566:-:	15	11	2	2	2	1	6	5	1
chr14:24090641:24090671:+:	0	8	6	38	34	36	53	55	36
chr17:27349686:27349711:+:	8	2	1	7	2	3	0	2	4
chr15:78652859:78652889:-:	5	1	0	11	2	2	0	0	3
chr18:67044582:67044613:-:	88	85	57	98	68	48	17	25	83
chr14:24104219:24104244:+:	0	0	1	4	2	2	4	4	7
chr5:149792752:149792781:-:	0	2	0	6	2	2	6	11	6
chr17:66209169:66209196:+:	17	13	21	35	16	23	7	4	16
chr12:84142614:84142643:+:	0	0	1	11	6	14	0	1	7
chr14:24095173:24095198:+:	8	4	0	5	2	3	0	0	2
chr17:27338025:27338057:+:	0	0	0	17	11	14	7	8	16
chr5:149808564:149808595:-:	9	6	8	1	2	1	1	1	3
chr5:114843418:114843444:-:	114	87	89	65	65	66	45	46	98
chr5:113325685:113325712:-:	37	8	9	13	5	5	5	7	13
chr5:149804096:149804127:-:LINE:RTE-X:L4	15	8	12	18	12	17	3	0	18
chr18:67068021:67068049:+:	38	9	9	4	9	6	3	3	3
chr18:67067975:67068009:+:	18	11	8	7	19	6	1	8	12
chr17:27332546:27332573:+:	7	0	3	1	2	5	4	0	1
chr7:73788197:73788224:-:	0	0	3	16	11	10	3	1	4
chr4:94289614:94289643:-:	1	8	6	14	16	5	5	0	0
chr9:67723470:67723501:-:	13	3	8	12	4	10	1	4	4
chr2:151153907:151153934:+:	2	0	0	5	8	3	3	3	10
chr12:98401765:98401794:-:	4	7	10	7	8	9	15	9	18
chr8:110125654:110125686:+:LINE:L1:L1MdV	0	9	0	1	3	1	4	1	11
chr1:91557452:91557478:+:	11	3	10	6	7	3	2	0	14
chr14:24087809:24087836:+:	11	13	4	7	12	8	5	2	9
chr17:27292332:27292350:-:LTR:ERV1:RLTR24	0	3	0	9	6	3	1	0	3
chr5:101833749:101833778:-:	11	5	9	0	7	3	1	11	11
chr14:44779504:44779537:-:	618	432	339	849	786	442	156	229	333
chr14:24097884:24097917:+:	8	5	4	0	0	3	1	0	1
chr13:50912857:50912901:+:LTR:ERVK:RMER12C	9	7	15	4	10	3	4	0	2
chr5:113334689:113334723:-:SINE:B4:ID	16	20	13	25	17	8	13	9	22
chr7:73818414:73818441:+:	3	13	2	3	2	0	3	0	0
chr9:54233136:54233162:-:	0	3	1	6	4	7	0	3	0
chr14:24089627:24089657:+:	0	0	12	9	5	4	5	1	8
chr4:62236435:62236467:+:LTR:ERVL-MaLR:MLT1A0	0	0	2	2	5	7	5	2	12
chr17:66227562:66227589:+:	24	60	17	6	7	6	12	14	13
chr6:127805940:127805966:+:LTR:ERV1:RLTR14-int	10	4	3	1	1	6	0	1	9
chr17:27361942:27361970:+:	5	5	6	1	3	1	0	1	0
chr5:149814496:149814526:-:	0	4	4	6	4	6	0	1	3
chr2:92581187:92581216:+:	0	2	4	5	1	3	7	7	7
chr4:94305815:94305846:-:	18	4	11	10	1	1	12	6	16
chr10:75839926:75839955:+:	5	6	8	4	2	1	4	5	3
chr17:27312005:27312033:-:	86	76	31	64	34	48	20	22	31
chr7:69907430:69907460:-:	39	59	25	82	53	46	28	40	89
chr9:54225045:54225078:-:	16	15	17	16	9	12	0	1	5
chr5:113325421:113325449:-:LTR:ERVL-MaLR:MTEa	42	47	34	40	19	29	13	12	20
chr7:52913089:52913119:+:	0	1	1	3	3	6	2	4	5
chr8:37090343:37090372:-:LTR:ERVK:RLTR13D5	1	6	0	19	12	10	6	6	16
chr7:73788885:73788907:-:	7	3	5	5	5	5	1	5	3
chr17:27312739:27312762:-:	8	2	3	0	0	0	3	7	2
chr7:125332399:125332425:-:	9	3	9	5	2	1	1	0	4
chr4:62221577:62221607:-:	1	5	3	1	1	0	1	2	8
chr17:27339153:27339183:+:LTR:ERV1:RLTR24	13	6	3	5	10	9	4	9	11
chr9:54243194:54243224:-:DNA:hAT-Charlie:Charlie18a	7	6	4	10	2	3	0	0	0
chr5:113352677:113352706:+:	16	2	3	5	4	2	0	2	9
chr10:66697038:66697070:-:	191	204	171	270	184	201	111	89	273
chr3:28861611:28861642:-:	8	6	0	4	1	2	1	1	7
chr15:59255568:59255594:-:DNA:hAT-Charlie:Charlie1a	0	0	0	6	4	3	2	8	1
chr2:151420194:151420224:-:	9	13	7	6	10	8	7	7	6
chr6:58103395:58103426:+:	0	3	0	4	6	2	4	8	9
chr19:4790775:4790805:-:	0	3	3	6	4	8	0	0	1
chr11:107996178:107996208:+:	6	5	0	6	9	4	5	3	9
chr2:92560880:92560909:+:LTR:ERVK:RMER17A2	0	4	1	11	3	4	0	1	6
chr9:67739178:67739209:+:	33	30	19	26	30	11	9	15	21
chr10:75848344:75848371:+:	0	0	4	6	1	2	0	8	0
chr9:54232415:54232446:-:	15	9	11	89	37	55	21	15	74
chr9:89037306:89037340:-:	3	3	3	4	3	3	1	1	2
chr19:4783568:4783599:-:	0	0	0	4	5	2	11	3	10
chr12:98406673:98406705:-:	0	4	7	10	5	8	3	1	0
chr6:127798979:127799010:+:	2	13	4	18	15	22	8	2	24
chr14:24092622:24092652:+:DNA:TcMar-Tigger:Tigger19a	3	11	9	2	4	6	7	5	11
chr2:92587758:92587789:+:	0	9	3	3	2	2	2	1	8
chr15:59251948:59251979:-:	24	31	7	1	1	3	0	1	3
chr15:74645413:74645445:+:	0	2	1	15	5	7	12	16	21
chr9:67705292:67705322:-:	10	4	4	2	4	4	2	1	0
chr15:59253276:59253307:-:	69	58	51	145	102	113	47	55	86
chr15:88980526:88980557:-:	2	10	4	1	2	3	3	0	0
chr15:59287021:59287051:+:	18	12	7	3	1	0	3	1	1
chr7:69912833:69912864:+:	4	3	10	0	4	2	2	0	2
chr9:67695716:67695746:-:LINE:L1:L1M2	3	5	7	7	11	10	28	10	55
chr11:5530676:5530708:-:	0	5	2	6	8	4	0	4	7
chr2:151327170:151327199:+:LTR:ERVL-MaLR:ORR1E	15	5	3	2	1	1	1	1	0
chr10:75856946:75856975:+:	109	90	84	124	95	93	46	38	64
chr10:62658979:62659009:+:	24	19	16	23	13	15	18	10	45
chr4:62228302:62228322:-:	32	20	15	1	2	1	1	3	12
chr9:54246138:54246168:-:	17	14	25	49	25	31	6	11	17
chr10:62664659:62664695:-:	16	5	1	2	1	4	3	0	3
chr14:19650814:19650845:-:LTR:ERVK:MurERV4-int	4	10	11	7	4	3	0	0	4
chr17:27302685:27302712:-:	0	1	0	11	7	9	0	0	5
chr7:73814942:73814970:-:	209	131	98	60	39	43	48	38	146
chr7:73817134:73817163:+:	24	9	3	8	0	5	0	0	2
chr6:127831410:127831440:+:	5	10	10	3	5	2	4	17	40
chr5:114819402:114819431:-:	39	22	18	15	8	13	6	7	4
chr2:151150594:151150624:+:	6	5	2	3	8	4	0	5	2
chr17:27316714:27316745:-:	41	50	17	18	9	10	43	21	48
chr9:67731897:67731928:-:	13	10	6	3	0	2	6	1	7
chr13:49891494:49891524:+:	0	6	1	34	15	28	6	7	13
chr5:114849399:114849425:-:	30	1	1	0	4	0	0	3	3
chr13:50910114:50910143:-:	60	66	39	68	62	69	26	23	72
chr15:79948242:79948273:+:	16	5	9	18	7	16	0	0	4
chr2:151406794:151406823:-:DNA:hAT-Charlie:Charlie1	2	3	3	3	2	3	2	1	6
chr5:113353194:113353219:+:	16	52	21	38	28	34	12	25	88
chr11:107996938:107996970:+:	949	580	477	465	354	373	353	363	1049
chr7:69910156:69910185:+:	76	58	51	104	63	75	20	14	20
chr17:27340902:27340935:+:	9	12	8	4	10	4	6	6	0
chr10:62679567:62679598:+:	8	0	0	10	11	9	0	3	0
chr7:73814510:73814538:-:	0	12	3	38	20	31	0	0	3
chr15:74643823:74643855:+:LINE:L1:L1MD	14	17	4	4	2	2	6	11	7
chr18:67042102:67042132:-:	0	2	3	3	2	9	2	0	2
chr7:73785193:73785223:-:	9	27	11	17	16	13	2	4	7
chr9:54226178:54226205:-:	0	3	1	20	16	18	1	1	5
chr15:78665549:78665574:-:	0	0	0	9	4	5	2	0	1
chr6:87992699:87992731:-:	0	2	2	3	2	3	0	2	7
chr5:149823544:149823574:-:	5	7	5	41	22	27	46	20	36
chr14:24111056:24111079:+:	0	2	8	8	7	5	0	0	1
chr18:67038278:67038306:-:LINE:L1:L1MC	0	1	1	2	5	6	0	4	3
chr5:149816164:149816193:-:	37	28	24	64	35	42	15	20	33
chr7:73788947:73788978:-:	107	84	63	191	118	214	55	58	122
chr8:92191117:92191146:+:	0	3	1	27	12	16	1	13	7
chr17:27358076:27358103:+:	4	11	1	0	3	3	3	0	0
chr7:73816686:73816717:+:	47	37	35	62	23	39	12	11	21
chr5:113330993:113331023:-:	0	0	2	11	7	8	9	11	11
chr17:27292150:27292179:-:LTR:ERV1:RLTR24	0	2	9	7	4	6	0	3	6
chr9:54244276:54244307:-:	8	7	2	14	9	7	0	4	4
chr8:92190819:92190848:+:	2	11	5	15	6	7	3	6	2
chr15:59277384:59277411:+:	92	66	66	163	83	129	42	21	76
chr14:24097379:24097410:+:	8	7	9	4	5	3	1	1	1
chr7:73138582:73138611:+:	11	17	18	4	9	10	15	3	12
chr7:73808626:73808656:-:	7	4	2	27	25	28	4	2	11
chr14:19644464:19644491:-:	3	9	6	7	10	4	7	14	21
chr9:67699418:67699448:-:	0	0	0	2	1	4	4	5	9
chr5:149803010:149803036:-:LTR:ERVL:MLT2F	9	11	3	10	8	12	2	5	11
chr11:103434445:103434474:+:	7	3	3	10	6	14	4	11	8
chr12:98414545:98414573:-:	0	12	10	0	3	1	0	1	18
chr18:67040056:67040081:-:	12	2	3	2	0	2	2	2	10
chr10:75862134:75862159:+:	0	4	3	8	4	11	3	2	2
chr11:103439286:103439314:+:	44	30	48	34	30	23	12	14	17
chr6:127797283:127797309:+:	0	0	5	12	5	6	0	0	0
chr9:67693415:67693446:-:	0	1	0	2	4	4	0	5	6
chr7:69912684:69912709:+:	1	11	4	3	5	4	5	4	7
chr14:19642496:19642527:-:	37	45	27	24	14	20	10	13	19
chr9:67708724:67708750:-:	14	26	19	12	4	8	1	6	3
chr18:67057466:67057489:-:	4	4	0	5	3	4	7	4	8
chr7:45836244:45836272:+:	0	8	0	13	3	4	4	2	4
chr15:59252201:59252231:-:	9	1	10	2	3	6	2	3	4
chr4:94331194:94331225:-:	2	0	1	9	2	3	21	11	20
chr2:92597950:92597980:+:	0	6	13	12	8	5	0	1	1
chr4:62236071:62236100:+:	12	2	7	1	0	0	1	3	3
chr4:123839318:123839349:-:	28	9	5	4	1	5	4	0	4
chr7:73818614:73818640:+:	0	0	1	10	5	7	0	0	0
chr2:92561965:92561996:+:	17	14	24	129	58	64	8	4	1
chr15:59268636:59268665:-:	0	2	0	4	6	1	5	0	5
chr2:92585546:92585573:+:	17	4	7	17	6	14	0	1	9
chr18:67059310:67059340:-:	4	12	10	3	2	6	0	1	4
chr8:110122197:110122228:+:	7	6	4	1	7	5	0	3	2
chr12:98441366:98441395:+:	0	0	1	4	9	9	4	2	7
chr7:125330628:125330656:-:	0	1	0	9	8	6	0	2	3
chr18:67036496:67036527:-:	23	22	10	6	2	7	0	2	9
chr5:149829034:149829062:-:	2	3	8	4	4	1	8	2	3
chr10:18803397:18803427:-:	0	0	1	12	5	6	3	4	14
chr4:94294413:94294444:-:	1	10	1	1	2	4	0	8	13
chr5:143766432:143766460:+:SINE:B4:ID	0	2	4	10	5	7	0	2	1
chr10:75858432:75858458:+:SINE:Alu:PB1D9	2	6	12	5	4	3	3	0	5
chr7:73810463:73810494:-:	216	384	268	275	251	171	102	112	278
chr15:74647256:74647286:+:	0	0	3	1	4	2	1	7	4
chr9:67708853:67708883:-:	0	0	0	16	7	17	16	13	19
chr5:149802417:149802445:-:LTR:ERVK:RMER4B	3	4	7	15	9	6	1	2	7
chr7:73121275:73121304:+:	0	6	4	2	1	3	3	2	8
chr9:67699046:67699076:-:	235	310	317	123	112	92	75	61	126
chr17:27319687:27319718:-:	107	113	113	104	40	40	86	46	152
chr17:66193282:66193310:-:	17	11	14	20	11	17	3	1	7
chr7:73803273:73803300:-:LINE:L1:Lx9	3	10	5	26	20	28	2	2	7
chr7:73818915:73818944:+:	2	3	1	15	9	5	12	5	12
chr17:27335201:27335231:+:	55	17	25	10	10	9	9	4	4
chr4:94310130:94310164:-:	4	3	5	17	9	5	3	0	8
chr7:73780682:73780712:-:LINE:L1:Lx9	1	5	4	0	2	1	6	2	0
chr6:85988621:85988652:-:	0	5	4	12	2	14	8	8	14
chr18:67059681:67059711:-:	3	5	6	3	2	2	6	3	4
chr2:92570889:92570915:+:	2	5	3	12	2	14	5	11	15
chr6:81898192:81898222:-:	4	5	1	4	2	1	1	9	8
chr7:73107628:73107659:+:	6	0	4	5	5	3	9	1	0
chr12:98424975:98425006:+:	0	3	9	13	5	1	2	0	4
chr9:67723661:67723688:-:LINE:L1:L1MB5	15	10	20	20	18	10	16	7	37
chr10:18798852:18798882:-:	8	0	0	3	3	5	0	0	5
chr7:52909637:52909662:+:	0	5	1	4	6	8	1	7	4
chr10:66696752:66696783:-:	18	10	23	3	8	2	8	1	7
chr7:69913678:69913709:+:	0	1	0	3	9	5	8	5	20
chr6:85989458:85989489:-:	10	6	9	4	1	1	2	13	3
chr5:114847376:114847404:-:	10	1	3	5	6	4	3	1	9
chr5:113336777:113336808:-:	2	4	3	25	13	21	11	22	39
chr10:86635867:86635897:+:LTR:ERVL-MaLR:ORR1A4	3	3	3	3	3	6	1	2	7
chr4:94323885:94323912:-:	5	11	1	3	4	0	0	0	2
chr10:62681784:62681813:+:	0	1	1	45	18	28	19	32	36
chr5:114850844:114850872:-:	5	4	6	13	11	4	13	18	18
chr18:67064284:67064315:-:LTR:ERVL:RMER10A	5	5	0	0	0	1	5	1	5
chr14:24082435:24082461:+:	2	9	2	14	5	7	4	3	14
chr12:98415712:98415742:-:	5	15	15	7	10	11	26	12	23
chr18:67053620:67053649:-:	6	8	6	9	1	6	3	2	0
chr7:73139748:73139778:+:	0	7	1	14	13	19	14	11	12
chr18:67054153:67054182:-:	10	23	18	23	16	30	3	2	6
chr18:67038415:67038443:-:	1	2	0	17	16	9	21	12	44
chr17:66198126:66198155:-:	20	7	14	3	3	0	6	9	3
chr14:24110201:24110229:+:	145	140	85	46	36	32	43	15	70
chr17:27342994:27343020:+:	5	29	8	9	9	15	20	18	19
chr11:107994372:107994398:+:	5	6	8	21	19	30	8	4	9
chr4:94295740:94295771:-:LTR:ERVK:RLTR13D2	4	3	0	11	7	5	4	5	13
chr12:98400327:98400355:-:	9	3	4	4	1	0	0	0	0
chr15:59263011:59263039:-:	5	6	4	8	7	11	10	6	14
chr4:135630004:135630031:+:LINE:L1:L1MD2	6	1	0	7	7	4	2	0	0
chr2:92569485:92569513:+:	0	1	0	6	3	2	5	5	8
chr6:127811208:127811234:+:LTR:ERVK:RMER17A2	29	8	4	1	0	2	5	3	0
chr15:83354656:83354683:-:	28	46	16	31	15	11	17	13	37
chr7:69902954:69902985:-:LINE:L1:Lx9	6	2	5	9	3	1	1	2	1
chr19:37256758:37256788:-:LTR:ERV1:RMER5	32	40	39	94	78	57	17	21	42
chr6:127835223:127835252:+:	22	13	4	40	25	32	20	26	44
chr18:67062382:67062413:-:	6	7	9	49	22	29	14	20	33
chr9:67740989:67741020:+:	6	4	6	8	4	5	0	3	3
chr10:62681225:62681252:+:	125	45	39	11	5	4	9	6	1
chr4:57360753:57360778:-:	24	18	10	2	0	2	5	6	5
chr6:127809077:127809104:+:	0	3	1	1	2	7	1	3	10
chr10:62664841:62664868:+:	68	55	36	42	33	50	13	15	31
chr5:113342621:113342649:+:	1	22	8	1	2	0	7	3	4
chr12:98416109:98416133:-:	0	14	0	4	2	3	2	0	1
chr9:54233584:54233609:-:	0	0	2	10	7	9	0	0	0
chr5:136936337:136936366:+:SINE:Alu:B1F	30	15	17	4	4	4	3	6	5
chr6:127801823:127801854:+:	6	0	6	22	16	12	23	19	24
chr14:44936326:44936352:+:	0	2	1	5	5	11	12	8	9
chr9:54261972:54262002:+:LTR:ERVK:RLTR20B3	1	2	13	5	4	9	2	0	8
chr7:73819560:73819588:+:	13	5	4	9	5	5	3	3	6
chr5:149810744:149810776:-:	54	25	19	27	15	13	7	0	0
chr15:74637954:74637980:+:	3	0	3	4	7	4	2	1	6
chr12:98399232:98399259:-:	24	18	14	44	34	47	5	0	7
chr9:67695586:67695615:-:	85	82	64	118	92	105	95	82	159
chr15:74646434:74646460:+:	0	2	0	5	8	2	0	3	3
chr17:66208102:66208130:+:	2	2	1	13	4	8	1	2	0
chr6:85112650:85112678:-:	2	17	20	10	6	8	16	6	16
chr7:38868977:38869007:+:LINE:L1:Lx10	4	1	2	7	8	5	2	0	1
chr7:73800091:73800118:-:	7	12	26	101	56	57	66	82	189
chr15:74638702:74638732:+:	5	2	2	8	7	7	0	0	1
chr7:73789079:73789108:-:	0	7	0	12	5	9	3	2	4
chr7:73118698:73118729:+:	2	11	14	8	0	7	17	3	38
chr17:27329659:27329688:+:	25	15	15	6	9	4	14	11	9
chr13:52118459:52118488:+:	118	36	42	17	5	13	6	10	19
chr11:103448421:103448452:+:	21	9	7	2	2	0	9	2	2
chr10:75856636:75856666:+:	33	31	36	23	33	27	17	20	43
chr5:136935934:136935963:+:	4	0	0	8	4	4	0	2	0
chr7:73122793:73122812:-:	2	1	1	24	5	21	0	1	3
chr5:149805338:149805363:-:	9	35	5	8	5	3	13	11	18
chr5:113342200:113342229:+:	0	0	0	15	7	12	0	0	0
chr5:149827558:149827584:-:	0	3	1	5	3	3	2	2	5
chr12:80458963:80458994:-:LTR:ERVK:MurERV4	0	0	2	5	5	3	1	2	9
chr14:24426446:24426476:-:DNA:hAT-Charlie:MER5B	0	8	1	3	6	1	4	3	6
chr2:92577144:92577171:+:	0	1	0	2	5	11	2	1	0
chr6:127818219:127818249:+:	11	16	9	23	16	23	25	15	31
chr10:75855972:75856003:+:	56	33	16	12	8	5	4	9	26
chr10:18800174:18800204:-:	15	5	10	5	14	4	10	0	7
chr6:127799876:127799907:+:	23	16	12	4	6	3	3	1	8
chr14:19638907:19638937:-:LTR:ERVL-MaLR:ORR1A3-int	1	1	3	2	1	2	3	2	13
chr6:85988709:85988736:-:	6	9	5	4	1	1	0	2	2
chr7:73796067:73796093:-:	0	3	2	3	4	3	1	6	10
chr17:27314764:27314792:-:	16	4	6	9	6	11	1	2	1
chr4:94329605:94329631:-:	15	12	4	0	1	1	7	6	4
chr5:113336328:113336358:-:LTR:ERVL-MaLR:MTE2a	40	21	17	7	4	1	6	2	3
chr17:27358310:27358336:+:	18	3	6	0	0	0	3	1	5
chr18:67056032:67056060:-:	0	2	2	5	6	3	3	6	5
chr7:69920422:69920455:+:	40	15	21	13	10	5	7	12	16
chr2:127692648:127692677:+:	17	11	27	17	11	8	11	6	43
chr17:27333747:27333770:+:	26	7	22	59	31	38	13	12	28
chr15:78659593:78659617:-:	12	6	9	2	1	4	0	3	9
chr17:27320776:27320814:-:	45	9	17	11	8	13	6	1	14
chr9:67698500:67698529:-:	20	45	18	36	16	24	8	3	21
chr6:127805493:127805524:+:LTR:ERV1:RLTR14-int	2	2	3	4	2	2	2	4	3
chr4:94291523:94291556:-:	0	9	5	7	4	2	6	4	2
chr17:27300917:27300945:-:	10	1	3	7	1	1	2	0	1
chr18:67052211:67052237:-:LINE:L1:Lx5c	13	16	10	5	2	6	4	4	12
chr4:62221784:62221811:-:	19	22	18	14	14	4	4	7	8
chr9:67722175:67722206:-:	0	6	6	7	3	12	4	9	19
chr17:27314572:27314604:-:SINE:MIR:MIRc	5	3	0	2	1	6	7	1	12
chr14:19642041:19642072:-:	6	4	1	3	1	1	3	0	5
chr9:67727996:67728029:-:	2	9	9	2	1	0	1	2	5
chr7:73817229:73817259:+:	0	2	0	5	2	8	0	4	3
chr2:92562189:92562218:+:	12	6	1	1	0	3	0	5	5
chr5:113360046:113360077:+:LINE:L1:Lx8b	0	1	2	17	6	18	7	0	2
chr17:27349053:27349081:+:	15	8	23	10	5	7	5	10	22
chr17:27311460:27311490:-:	7	4	4	9	10	12	15	30	46
chr17:27346914:27346943:+:	9	4	5	9	3	6	0	4	4
chr2:151323430:151323459:+:	10	1	4	35	12	5	3	4	15
chr2:151255958:151255987:-:	2	8	3	5	7	4	4	3	3
chr2:92594627:92594656:+:	5	13	20	39	23	15	13	8	18
chr5:149818433:149818465:-:	0	7	6	9	9	14	3	5	1
chr7:73789485:73789510:-:	0	0	0	4	1	8	1	0	7
chr7:69910712:69910742:+:	230	147	97	51	59	41	48	40	109
chr8:25156631:25156664:-:	7	4	3	2	3	1	0	0	1
chr17:66191438:66191466:-:	0	6	6	14	6	5	0	5	4
chr5:113326196:113326221:-:LTR:ERVK:RLTR9A	4	2	4	8	4	11	1	2	5
chr6:128445182:128445210:+:	20	21	22	11	15	11	6	4	2
chr9:67754269:67754299:+:	4	0	0	5	0	5	5	0	5
chr2:151153246:151153275:+:	74	39	46	20	21	18	15	8	45
chr17:27313282:27313314:-:	18	6	16	7	8	7	8	7	2
chr12:98418927:98418955:-:	3	11	0	1	3	2	0	1	3
chr8:92191227:92191260:+:	14	8	21	21	10	19	1	1	3
chr14:19642697:19642728:-:	6	5	4	4	3	5	0	0	0
chr12:98438996:98439021:+:	0	4	2	14	7	5	0	0	1
chr5:113322731:113322757:-:	3	10	2	1	3	2	0	1	6
chr6:127807072:127807100:+:LTR:ERV1:RLTR14-int	1	2	2	7	2	6	6	9	4
chr15:73098182:73098213:-:	16	14	13	11	2	8	10	16	19
chr9:54218439:54218469:-:	103	72	77	19	23	8	51	37	58
chr10:66694182:66694212:-:	19	5	12	17	17	13	4	1	9
chr2:92554284:92554316:+:	1	4	5	17	7	5	5	3	7
chr5:135162265:135162295:+:	1	7	8	5	2	5	0	1	1
chr7:73824161:73824192:+:LTR:ERVL:RMER15	15	4	3	4	7	5	8	2	3
chr14:44777177:44777205:-:	12	16	14	37	29	22	8	11	26
chr10:85761297:85761322:+:	2	2	2	6	2	3	1	0	4
chr14:24117193:24117224:+:LTR:ERVL-MaLR:MTD	54	25	10	2	2	5	7	3	7
chr6:127800733:127800763:+:SINE:MIR:MIRc	3332	2611	1710	2328	1689	1779	1254	1414	3376
chr4:94331333:94331364:-:	24	4	13	4	5	4	0	1	3
chr4:62228388:62228417:-:	15	9	21	16	12	11	6	6	9
chr6:128185701:128185733:-:	3	4	5	24	7	10	7	6	10
chr7:69906122:69906151:-:	44	92	55	89	47	58	17	43	87
chr10:83398227:83398258:+:LTR:ERVK:RMER17A2	10	4	2	8	3	5	2	0	7
chr17:27316368:27316395:-:	16	14	4	1	1	0	3	1	4
chr18:67048952:67048983:-:LINE:L1:Lx9	4	5	3	6	11	4	6	9	5
chr14:44941138:44941169:+:LTR:ERV1:RMER21B	6	5	5	3	1	6	1	1	1
chr9:67722305:67722336:-:	26	24	24	10	6	3	2	8	23
chr15:78648274:78648303:-:	0	6	3	4	1	4	4	3	2
chr13:50911004:50911034:-:	3	2	2	3	0	1	3	3	4
chr12:98403877:98403905:-:	0	2	1	5	5	7	6	0	0
chr7:73817671:73817701:-:	4	2	4	11	4	6	6	5	2
chr7:73102450:73102479:-:	10	10	3	4	2	1	3	3	5
chr15:74642061:74642094:+:	6	11	3	22	12	12	6	2	5
chr9:67704039:67704068:-:	0	0	0	5	1	2	11	5	11
chr5:34948552:34948582:-:	6	5	6	8	9	5	2	0	3
chr2:92580851:92580885:+:	57	25	23	34	9	26	20	10	53
chr17:27316987:27317008:-:	0	3	2	17	4	12	3	0	7
chr18:67061732:67061761:-:	10	14	13	25	6	19	0	0	0
chr6:127796857:127796887:+:	0	11	6	1	2	0	0	2	1
chr17:66213936:66213968:+:	2	3	9	2	5	0	0	1	2
chr19:37259363:37259394:-:	71	53	51	24	9	11	17	7	34
chr11:101615203:101615232:+:LTR:ERVL:MER21C	18	9	3	8	3	7	4	0	12
chr18:67082198:67082224:+:LTR:ERVK:RLTR9F	17	7	15	24	4	18	11	2	9
chr9:54237612:54237639:-:	0	0	7	7	1	2	5	8	4
chr13:52118624:52118650:+:	11	3	10	21	18	6	14	23	33
chr1:91557162:91557194:+:	3	19	10	7	14	5	5	2	6
chr17:27345065:27345097:+:	62	51	17	14	15	11	27	12	50
chr17:27321114:27321137:-:	13	16	5	6	0	2	3	5	2
chr17:27332175:27332205:+:	305	211	160	87	69	42	80	108	227
chr17:27321188:27321214:-:	0	4	1	1	2	2	4	5	3
chr18:67062699:67062730:-:LTR:ERVL-MaLR:MLT1K	15	10	6	26	15	12	18	17	50
chr7:69888118:69888148:-:	21	1	6	5	4	3	6	1	9
chr15:74653323:74653354:+:	0	0	0	1	5	1	2	3	13
chr17:66212751:66212782:+:	21	10	9	2	1	2	2	3	5
chr5:135163049:135163079:+:	37	34	12	17	12	14	10	6	41
chr7:125330164:125330193:-:	0	1	2	5	3	3	9	3	4
chr7:73139431:73139460:+:	48	53	11	7	11	10	6	22	22
chr18:67067933:67067962:+:	46	36	56	97	68	66	11	9	23
chr9:67700902:67700930:-:	0	2	1	6	3	3	0	3	15
chr17:24075680:24075710:-:	0	3	0	5	4	4	4	3	8
chr17:27318834:27318863:-:	14	6	4	9	4	4	0	1	1
chr2:92586893:92586920:+:	1	5	0	8	3	7	1	3	2
chr9:54227747:54227773:-:	9	14	1	4	11	10	0	4	6
chr6:127786356:127786385:-:	123	135	122	80	44	54	64	52	131
chr15:103194776:103194806:-:	0	0	0	8	2	2	4	8	6
chr5:113352580:113352610:+:LTR:ERVK:MurERV4	25	8	9	12	10	2	3	1	4
chr5:149795213:149795244:-:	3	4	2	12	5	9	11	6	15
chr1:57355241:57355272:-:	1	1	5	16	15	12	16	22	42
chr12:98440387:98440416:+:	6	2	2	0	6	1	1	2	6
chr6:127810584:127810613:+:LTR:ERVK:RMER17A2	10	5	4	1	0	0	1	5	5
chr10:66704856:66704886:+:	0	1	0	5	1	5	1	3	9
chr2:151249149:151249179:-:LTR:ERVL:RMER15-int	1	3	2	17	5	3	4	4	23
chr9:67714883:67714910:-:	43	52	59	24	11	20	9	1	13
chr9:67713139:67713168:-:	7	7	3	27	25	15	19	29	14
chr5:113340061:113340092:-:	15	3	2	1	3	1	1	2	2
chr18:67063820:67063854:-:	9	11	4	2	3	0	0	0	0
chr15:59299303:59299332:+:LTR:ERVL-MaLR:MTC	10	6	2	9	10	14	5	3	6
chr18:67063762:67063791:-:	287	253	192	249	192	211	160	123	387
chr2:151152154:151152184:+:	6	7	5	13	4	7	2	7	9
chr4:57358510:57358541:-:	0	3	3	2	6	0	1	4	5
chr7:73822089:73822116:+:	3	3	2	8	2	7	1	2	4
chr17:27295752:27295781:-:LTR:ERVL-MaLR:ORR1F	0	8	7	1	3	1	0	2	2
chr12:98411307:98411330:-:	4	1	12	14	13	11	2	0	8
chr15:59261238:59261262:-:	19	9	4	9	5	5	7	5	5
chr9:67723250:67723277:-:	8	16	7	2	3	0	2	3	7
chr14:24103396:24103424:+:SINE:B2:B3A	7	6	2	1	1	0	0	0	6
chr10:85748981:85749011:+:	3	1	1	2	0	3	5	4	9
chr17:66154154:66154186:-:	119	68	54	9	7	7	10	10	20
chr2:151408693:151408724:-:	7	7	5	4	3	3	0	2	4
chr7:73786787:73786815:-:	23	17	6	4	1	4	8	4	10
chr7:73815585:73815615:-:	1	14	3	6	3	4	0	2	5
chr15:59275974:59276004:+:	0	0	0	4	2	1	8	10	18
chr6:85113378:85113409:-:	64	37	32	15	9	10	14	3	19
chr14:24116348:24116375:+:	7	3	3	8	4	3	1	3	3
chr7:52913193:52913222:+:	97	80	64	3	8	6	14	10	17
chr7:73793840:73793870:-:	97	54	13	17	13	27	10	28	22
chr7:73791806:73791836:-:	0	1	0	9	4	1	15	3	11
chr17:27356825:27356850:+:	0	0	3	8	7	1	5	0	0
chr18:67041684:67041713:-:	127	84	76	206	127	168	60	37	111
chr2:151326915:151326946:+:	9	13	12	4	6	2	1	2	2
chr9:67728575:67728605:-:	19	17	5	24	13	13	5	14	39
chr15:74645645:74645676:+:	61	32	46	29	14	27	13	10	30
chr15:83356472:83356503:-:	170	93	99	115	38	67	24	33	93
chr4:62224118:62224149:-:	1	2	2	6	5	2	4	1	5
chr4:62223377:62223406:-:LTR:ERVL-MaLR:MLT1A0	19	23	27	41	30	33	4	12	25
chr6:127814533:127814560:+:	2	3	0	4	3	5	2	3	1
chr6:87990984:87991010:-:	16	25	15	48	33	30	19	10	23
chr5:149803921:149803949:-:	57	50	49	15	17	20	9	20	43
chr7:73813104:73813131:-:	7	0	6	1	2	0	2	1	4
chr2:151322576:151322606:+:	13	3	2	7	4	3	1	0	4
chr6:127830954:127830982:+:	5	11	14	1	1	1	1	1	3
chr17:27361550:27361580:+:	20	15	29	35	23	12	6	5	6
chr4:57358477:57358503:-:	14	2	3	1	2	0	0	0	3
chr5:114850333:114850358:-:	13	3	10	0	1	0	1	0	4
chr6:128171060:128171092:-:	0	0	4	12	4	4	0	2	2
chr2:92578382:92578408:+:	0	4	5	3	1	0	6	8	10
chr14:24093748:24093769:+:LTR:ERV1:LTRIS4	0	10	1	4	2	2	0	2	4
chr9:67737625:67737656:+:	8	4	5	3	1	0	0	1	3
chr18:67058903:67058935:-:	0	0	1	2	1	3	6	2	10
chr6:81898159:81898180:-:	0	1	3	5	1	8	0	1	9
chr10:127696654:127696684:+:	4	1	0	1	1	3	2	0	11
chr14:24366766:24366794:-:	2	6	1	9	3	0	0	1	0
chr17:66209050:66209080:+:	487	519	341	350	272	287	643	466	1464
chr2:151258723:151258749:-:	0	0	0	4	2	4	5	8	8
chr17:27319710:27319741:-:	4	6	7	0	1	2	3	2	5
chr5:113324662:113324685:-:	13	9	0	0	2	3	7	1	3
chr15:73104276:73104302:-:	0	3	0	11	6	4	1	1	0
chr3:20462898:20462927:-:	0	3	0	11	4	9	0	0	1
chr17:27339011:27339040:+:LTR:ERV1:RLTR24	14	7	1	8	2	9	0	6	1
chr2:92559871:92559901:+:	6	3	4	26	13	18	0	1	1
chr15:78659473:78659495:-:	9	7	10	6	1	3	10	2	8
chr6:128447747:128447776:+:	0	1	3	6	6	3	5	8	14
chr18:67048058:67048083:-:	3	3	2	12	6	7	0	1	16
chr7:125330113:125330139:-:	63	64	40	20	23	19	13	20	31
chr18:67047570:67047598:-:	75	55	35	24	16	16	22	13	37
chr7:73121643:73121672:+:	0	1	1	6	4	2	12	11	18
chr18:67054312:67054340:-:	0	0	4	5	5	6	6	1	3
chr5:113343872:113343899:+:	26	67	38	208	150	182	39	66	98
chr10:75849376:75849404:+:	4	3	8	4	0	0	0	0	2
chr17:27358029:27358054:+:SINE:MIR:MIRb	0	1	1	13	4	18	0	1	1
chr15:59250441:59250471:-:	10	13	9	3	6	0	19	9	15
chr4:62235287:62235314:+:	0	3	2	6	2	7	0	4	0
chr9:67756861:67756892:+:	24	24	17	61	26	47	16	17	32
chr17:27346106:27346130:+:	9	3	0	3	1	2	0	3	5
chr11:107996987:107997019:+:	3	6	13	6	3	6	2	1	2
chr2:151150034:151150064:+:	0	4	4	19	12	12	2	0	2
chr14:24095874:24095901:+:	1	10	7	4	1	0	0	3	3
chr15:59258597:59258627:-:SINE:MIR:MIR	0	0	0	20	8	7	9	11	13
chr2:151328680:151328709:+:	21	28	20	19	11	9	10	7	27
chr17:27345151:27345175:+:	2	3	0	3	1	6	4	6	8
chr7:73118720:73118744:+:	21	9	8	38	28	24	15	8	32
chr7:73835271:73835301:+:	7	13	8	1	2	0	0	1	0
chr2:92583587:92583616:+:	70	68	42	55	60	50	42	23	92
chr14:78492862:78492887:-:	1	0	3	3	0	5	3	1	6
chr18:67050902:67050932:-:	3	19	10	17	9	5	0	9	13
chr8:37104833:37104863:-:	5	0	1	5	5	1	1	3	7
chr9:54246898:54246923:-:	0	0	1	8	4	6	0	2	9
chr6:127813663:127813694:+:LINE:L2:L2c	6	4	1	3	2	0	0	0	5
chr18:67041714:67041743:-:	0	7	4	4	5	1	1	0	0
chr5:113355662:113355688:+:	12	3	0	0	2	1	1	3	4
chr9:54246471:54246504:-:	2	3	2	3	2	9	1	4	3
chr17:27337442:27337471:+:	37	24	12	15	7	15	7	6	10
chr6:127798620:127798650:+:	0	0	1	27	18	20	0	0	5
chr2:151250534:151250566:-:	2	3	6	11	6	6	7	5	9
chr6:127831125:127831155:+:	44	35	53	34	23	18	15	13	33
chr6:127829893:127829923:+:	13	9	4	2	3	4	5	4	14
chr10:62665319:62665349:+:	2	1	2	14	4	5	6	7	14
chr5:113349988:113350019:+:LTR:ERVK:RMER19A	29	16	12	11	14	15	6	1	18
chr5:149826306:149826338:-:	160	69	57	81	43	39	57	81	179
chr17:27291875:27291911:-:	10	15	16	6	6	8	1	7	4
chr17:27360018:27360044:+:	0	0	7	3	4	2	6	2	6
chr18:67055415:67055447:-:	10	6	4	10	2	6	2	0	0
chr9:54231748:54231773:-:	101	39	41	101	55	94	25	22	22
chr10:85751926:85751954:+:	2	14	13	26	10	12	6	10	22
chr9:54243383:54243408:-:	4	5	0	64	34	55	33	32	54
chr10:85744764:85744796:-:	1	13	0	3	2	0	0	2	3
chr9:88622320:88622350:+:	7	1	0	14	1	6	0	0	1
chr13:52123097:52123123:+:	5	6	7	3	0	7	1	0	0
chr7:73108112:73108147:+:	0	1	6	5	2	5	1	0	1
chr4:57360890:57360921:-:	43	51	62	222	98	137	30	8	48
chr17:27336153:27336172:+:	10	3	6	0	0	0	5	0	7
chr17:66213305:66213335:+:	8	0	1	7	4	0	0	1	5
chr7:73816714:73816739:+:	438	408	335	287	184	296	137	89	245
chr8:37093935:37093969:-:	2	1	0	4	1	4	3	4	6
chr7:69922636:69922665:+:	20	7	0	3	0	0	3	1	2
chr17:27314040:27314069:-:	4	8	4	16	2	8	4	0	5
chr12:98421452:98421479:+:	0	10	0	3	3	1	2	0	2
chr2:92542791:92542819:+:	3	8	4	86	41	47	15	49	60
chr10:86570595:86570624:-:	0	8	2	5	3	3	6	3	9
chr9:67709752:67709783:-:	1	4	5	12	3	2	2	4	1
chr7:73794369:73794399:-:	57	60	40	100	49	75	34	53	62
chr17:27304298:27304328:-:	43	54	34	48	39	32	12	8	27
chr12:98446870:98446901:+:	2	0	0	4	7	3	6	7	11
chr7:69902834:69902864:-:	37	51	49	362	253	277	70	87	118
chr5:113321904:113321928:-:	16	0	2	1	0	4	3	1	2
chr7:73825461:73825491:+:	0	0	6	9	2	6	0	0	0
chr2:127697995:127698028:+:	15	12	7	7	3	2	1	1	1
chr12:98439626:98439655:+:	6	7	3	9	2	11	8	1	7
chr15:59256340:59256371:-:	11	6	4	3	0	1	1	0	0
chr2:92586771:92586797:+:LTR:ERV1:MLTR14	13	38	24	150	105	137	32	29	62
chr2:92572651:92572681:+:	2	7	9	3	2	0	2	0	6
chr5:149823856:149823892:-:	17	13	9	10	12	8	8	3	26
chr9:67742537:67742568:+:LTR:ERVL-MaLR:ORR1D1	7	8	3	0	3	4	7	6	8
chr5:113340659:113340689:+:	6	13	3	4	1	2	6	0	2
chr4:94294350:94294381:-:LTR:ERVL:MER68B	70	46	42	11	8	9	11	5	24
chr9:67748820:67748847:+:LTR:ERVK:RMER19B2	5	8	0	1	0	1	1	1	6
chr2:127692153:127692184:+:	12	10	2	2	3	0	0	0	2
chr17:27355093:27355124:+:	16	21	17	19	12	16	9	4	12
chr5:113326992:113327019:-:	45	36	20	12	3	5	4	7	7
chr7:41284143:41284174:-:	5	2	6	4	2	2	0	1	8
chr15:59259998:59260029:-:LTR:ERVL-MaLR:MLT1F	0	9	2	7	9	4	7	11	23
chr5:113322185:113322216:-:LTR:ERVK:LTR10	6	8	1	2	1	3	7	0	9
chr9:67737837:67737866:+:	71	30	63	99	80	94	26	33	45
chr6:127788687:127788715:-:	2	14	2	3	1	0	1	3	4
chr10:75840434:75840459:+:	8	22	17	21	5	8	8	2	9
chr17:66212051:66212078:+:	4	0	0	1	0	2	10	7	3
chr6:81896270:81896299:-:	12	14	0	9	9	5	6	3	14
chr10:86572058:86572087:-:	11	4	2	10	6	6	4	1	7
chr10:66692860:66692890:-:LTR:ERVK:MMERVK10C-int	21	28	15	32	24	19	10	14	9
chr2:92582230:92582266:+:	23	10	10	28	19	26	4	9	5
chr10:62680590:62680621:+:	81	47	36	5	4	4	19	15	24
chr18:67048063:67048096:-:	2	16	18	37	26	14	16	21	38
chr17:66209989:66210021:+:	4	1	0	22	7	12	8	6	21
chr9:67695361:67695390:-:LTR:ERVL-MaLR:MTD	21	27	18	5	7	6	9	11	13
chr11:103449641:103449672:+:LINE:L1:Lx5	0	0	0	8	8	7	0	0	0
chr8:111007011:111007040:-:	7	3	6	5	4	3	0	0	4
chr18:67065886:67065918:-:	382	301	255	95	83	55	134	100	233
chr13:50515048:50515078:+:	18	13	3	8	0	6	2	1	4
chr17:27295419:27295446:-:	22	6	6	0	0	2	4	3	5
chr18:67056815:67056837:-:	4	1	4	10	4	9	0	2	5
chr15:73101641:73101670:-:	8	2	2	4	5	8	11	5	10
chr10:18798966:18798997:-:	3	4	1	47	34	32	38	31	54
chr17:27355731:27355761:+:	13	22	19	59	24	37	0	2	13
chr7:73825140:73825170:+:	10	12	19	73	42	40	12	9	23
chr14:44773905:44773934:-:LTR:ERVL-MaLR:ORR1A4	0	2	3	4	6	4	1	1	0
chr6:128183900:128183931:-:	23	9	12	6	1	3	12	7	14
chr5:114843067:114843094:-:	196	130	70	18	14	21	31	44	69
chr3:34876500:34876529:+:	9	7	3	4	0	1	0	4	2
chr7:69910577:69910602:+:	4	1	8	27	16	21	19	4	8
chr14:44781192:44781222:-:	7	8	5	4	7	5	1	5	1
chr14:44937801:44937828:+:	4	1	3	9	8	7	5	6	7
chr15:59297746:59297776:+:	16	1	5	10	7	9	0	1	1
chr7:69918996:69919025:+:	15	16	9	10	19	16	4	6	12
chr17:27337472:27337498:+:	0	5	5	6	5	4	1	7	2
chr6:87991562:87991594:-:	0	0	2	9	2	5	1	1	6
chr17:27294952:27294981:-:SINE:B4:ID	2	4	0	5	3	1	2	3	7
chr5:143765649:143765685:-:SINE:B4:B4	29	11	22	4	5	2	0	1	3
chr7:125329157:125329188:-:	103	160	134	642	449	355	73	104	107
chr7:73113686:73113716:+:	21	24	32	54	31	34	6	6	9
chr5:113352189:113352214:+:LTR:ERVK:MurERV4	0	1	1	6	1	10	3	4	8
chr2:151256042:151256071:-:	0	1	0	11	5	5	0	2	1
chr5:114852695:114852725:-:	14	14	30	22	29	23	3	12	7
chr11:103437726:103437756:+:	7	13	6	16	14	14	4	3	2
chr5:149805773:149805803:-:	0	0	0	6	7	12	16	23	22
chr5:114844786:114844812:-:	14	20	7	6	3	3	5	2	13
chr5:143764161:143764193:+:LTR:ERVL:MER74B	11	7	6	2	1	2	8	2	20
chr9:67738177:67738207:+:	11	17	14	8	12	6	2	0	0
chr6:127829063:127829091:+:	0	7	0	3	4	1	1	2	5
chr15:59260756:59260790:-:	19	11	4	2	0	1	11	5	22
chr9:89037360:89037390:-:	4	3	2	4	1	7	4	0	3
chr15:59254721:59254752:-:	0	0	0	5	1	4	6	3	15
chr9:54247115:54247146:-:	14	1	7	1	0	3	2	1	14
chr7:125329734:125329773:+:	57	45	42	10	10	3	12	10	21
chr18:67045566:67045596:-:	1	1	0	5	6	1	1	5	19
chr17:66153044:66153063:+:	0	3	6	6	5	9	1	0	0
chr4:94308327:94308358:-:	40	23	16	16	5	7	1	3	3
chr2:92588058:92588088:+:	17	15	34	72	35	67	11	15	49
chr5:149804252:149804285:-:	94	82	75	282	192	195	97	107	191
chr12:98442667:98442698:+:	3	2	3	4	1	7	6	7	6
chr9:67711578:67711604:-:	15	9	2	2	4	4	6	1	0
chr7:69911100:69911119:+:	7	10	16	18	7	13	5	4	4
chr6:128189141:128189171:-:	3	0	1	10	5	14	4	0	0
chr5:113324813:113324840:-:	47	68	49	76	41	63	41	18	58
chr15:59252962:59252994:-:	28	7	4	10	3	1	0	2	1
chr9:67729272:67729297:-:	2	0	6	5	6	5	5	0	2
chr8:93421139:93421169:-:LINE:L1:Lx10	0	2	1	7	1	3	12	1	9
chr5:113351850:113351881:+:LTR:ERVK:MurERV4	24	19	27	69	42	53	33	15	53
chr15:59256790:59256819:-:	4	0	2	8	5	9	6	1	2
chr5:124490902:124490929:+:SINE:ID:ID	15	17	4	7	11	4	6	6	12
chr12:98400215:98400245:-:	28	26	17	223	161	164	76	131	306
chr5:114853413:114853438:-:	16	8	10	3	6	4	2	1	10
chr15:59268199:59268219:-:	0	5	0	3	0	5	2	7	0
chr12:98387802:98387827:-:	8	7	3	10	8	15	16	3	9
chr8:85854026:85854057:-:	2	5	4	6	1	1	1	7	8
chr8:117210062:117210088:+:	0	5	2	3	4	6	0	1	1
chr15:59258245:59258277:-:	0	0	6	4	6	1	1	5	6
chr2:92561903:92561934:+:	0	3	4	9	3	5	0	0	0
chr7:69931754:69931786:+:	5	0	2	11	8	7	15	7	30
chr12:98421799:98421828:+:	0	1	0	6	0	7	7	2	7
chr4:135626935:135626958:+:	19	35	52	20	9	9	10	6	34
chr7:73810498:73810527:-:	717	439	422	374	206	233	205	64	280
chr19:37258873:37258902:-:	45	19	11	18	11	16	35	18	50
chr17:27294818:27294845:-:	168	157	97	14	15	11	11	23	42
chr7:69910061:69910090:+:	1	1	6	10	5	10	3	0	4
chr5:114845651:114845678:-:	19	20	30	45	27	23	18	5	20
chr6:127813826:127813851:+:	5	8	4	7	5	2	7	5	18
chr1:92993720:92993750:-:	11	15	10	13	12	8	4	5	8
chr17:27293092:27293117:-:	0	0	0	19	8	5	9	2	8
chr2:92574565:92574594:+:	14	14	1	63	32	33	21	21	30
chr5:149817688:149817717:-:	3	4	8	4	4	3	7	3	10
chr9:67705478:67705517:-:	10	25	30	80	30	37	8	2	7
chr4:94287297:94287329:-:	0	2	2	2	0	3	5	0	8
chr7:73120002:73120028:+:	3	1	0	5	1	3	1	6	5
chr14:24088414:24088440:+:	6	2	1	14	3	12	2	16	18
chr17:27335321:27335350:+:	5	14	12	2	0	0	4	0	4
chr15:59255060:59255087:-:SINE:B2:B3A	11	7	1	2	9	1	1	0	3
chr6:81898547:81898576:-:SINE:B4:B4A	177	184	131	486	294	414	249	267	562
chr9:89035423:89035452:-:LTR:ERVK:RLTR45-int	0	1	0	11	4	7	11	5	23
chr17:66193572:66193607:-:	10	3	8	0	2	3	0	0	10
chr17:27318838:27318863:-:	11	1	0	1	3	2	0	1	9
chr9:54222358:54222390:-:	0	9	5	3	2	4	1	1	3
chr9:67709274:67709301:-:	32	13	27	35	26	27	25	9	32
chr10:127694627:127694652:+:	16	33	16	4	5	5	1	8	11
chr6:127810459:127810484:+:	9	16	8	13	2	9	17	15	32
chr6:127807917:127807948:+:LTR:ERV1:MMERGLN-int	22	27	8	8	9	6	15	21	47
chr9:54248306:54248337:-:	60	27	46	55	42	37	31	15	35
chr5:142668411:142668441:+:	0	5	8	15	14	20	0	10	12
chr14:44937057:44937088:+:	34	40	73	140	96	129	27	27	71
chr10:86623472:86623501:+:LTR:ERVK:RLTR43C	0	8	6	0	3	0	5	1	0
chr10:18801895:18801924:-:	0	6	14	18	12	12	4	0	3
chr14:19644076:19644108:-:	0	3	4	31	17	11	0	5	18
chr2:92595439:92595469:+:	12	11	2	1	0	1	4	0	5
chr7:73809171:73809199:-:	53	37	10	5	3	7	7	3	16
chr2:92567372:92567402:+:	17	26	24	17	10	13	16	9	38
chr1:156644473:156644503:+:	7	1	4	7	6	3	6	10	8
chr7:73818179:73818206:+:	0	3	8	7	2	4	3	0	2
chr10:86602905:86602935:+:	0	9	4	7	5	4	3	2	2
chr10:62664765:62664793:+:	6	1	0	4	1	6	2	0	7
chr14:44938940:44938971:+:	2	2	2	7	6	8	6	7	14
chr17:27345147:27345177:+:	120	142	113	147	95	104	278	170	455
chr10:127696314:127696356:+:	181	64	55	61	63	59	8	13	11
chr10:66697217:66697244:-:	109	77	49	145	89	104	23	17	18
chr17:66219387:66219415:+:	15	21	27	86	60	43	55	88	92
chr4:94324280:94324311:-:	21	6	26	118	62	101	61	66	117
chr4:135629038:135629070:+:	6	5	4	4	3	2	0	1	1
chr2:92569930:92569955:+:	0	17	0	1	0	1	3	1	4
chr12:98404844:98404873:-:	11	16	13	48	35	47	5	0	7
chr18:67050615:67050644:-:	195	117	64	61	60	40	36	29	100
chr4:94320779:94320807:-:	11	8	5	1	0	2	0	1	0
chr6:127806367:127806403:+:	8	6	11	6	4	8	0	5	0
chr6:127833252:127833281:+:SINE:B4:B4A	24	16	15	64	20	48	7	10	15
chr5:113329825:113329849:-:	6	4	0	3	2	6	15	4	6
chr17:27313435:27313456:-:	15	16	10	6	9	11	11	12	18
chr4:94295388:94295423:-:LTR:ERVK:RLTR13D2	0	1	0	9	1	10	2	1	0
chr2:92588054:92588084:+:	6	4	6	12	10	14	6	2	3
chr7:69920045:69920077:+:	171	155	122	206	154	178	167	198	446
chr7:69924327:69924357:+:	14	7	7	40	38	29	5	1	15
chr10:18798850:18798877:-:	0	6	0	20	16	13	11	15	36
chr7:69930876:69930907:+:	4	6	3	11	11	8	6	2	3
chr4:94322305:94322335:-:	0	1	6	13	5	3	6	11	6
chr8:92193821:92193848:+:	19	13	9	9	6	15	2	3	19
chr10:75848793:75848824:+:	4	10	0	7	8	9	1	1	3
chr6:127797740:127797768:+:	4	20	7	73	38	63	97	86	128
chr6:127805255:127805285:+:	203	161	139	115	75	69	43	25	81
chr10:66688395:66688424:-:	27	31	38	66	74	71	76	65	73
chr17:66197583:66197602:+:	7	0	2	2	2	3	3	2	1
chr13:50911685:50911713:-:	4	4	4	6	6	4	1	2	1
chr10:85750847:85750876:+:	0	10	4	5	1	6	7	2	8
chr9:89124794:89124824:+:	3	5	2	4	6	1	0	0	5
chr9:67714697:67714726:-:	3	6	5	3	3	0	6	4	12
chr4:62235231:62235264:+:	10	5	0	3	4	3	5	0	3
chr2:127692193:127692220:+:	13	15	6	1	4	1	10	4	9
chr1:92993335:92993363:-:	17	15	21	7	6	2	4	0	0
chr11:50941723:50941754:-:	19	0	5	17	11	5	3	8	1
chr2:92581908:92581934:+:	10	10	14	3	6	6	1	1	5
chr12:98416867:98416892:-:	108	58	40	13	9	9	16	10	23
chr8:37094408:37094439:-:	0	9	5	11	14	13	14	24	34
chr2:151148234:151148265:+:	0	1	1	3	2	6	7	10	20
chr5:113351451:113351479:+:LTR:ERVK:MurERV4	19	10	1	2	0	0	0	0	3
chr14:24367008:24367032:-:	8	3	1	14	12	10	2	4	6
chr9:54233180:54233209:-:	1	2	2	1	3	0	4	3	5
chr6:127807765:127807795:+:LTR:ERV1:MMERGLN-int	7	16	3	1	0	2	0	3	1
chr7:69930290:69930319:+:	24	20	21	36	19	29	12	4	32
chr10:66697375:66697405:-:	52	24	9	28	35	22	15	26	23
chr7:69933463:69933493:+:	7	15	13	4	6	4	16	9	22
chr7:69923578:69923605:+:	9	3	4	13	24	10	38	18	27
chr2:92561374:92561403:+:	1	2	6	10	2	3	0	1	0
chr18:67063533:67063567:-:	19	24	25	90	49	81	31	35	96
chr2:92595978:92596008:+:	3	0	3	11	7	3	0	1	9
chr4:135628281:135628306:+:	43	35	21	9	5	18	4	5	22
chr5:113323520:113323550:-:LTR:ERVL-MaLR:MLT1D	10	4	9	21	19	23	2	4	6
chr15:74644299:74644331:+:	308	152	135	432	279	443	55	31	52
chr18:67036126:67036156:-:	0	5	4	17	18	12	10	19	32
chr14:24111776:24111806:+:	12	2	1	1	2	0	2	1	5
chr13:50514671:50514701:-:	4	13	9	16	7	11	13	4	18
chr9:67702669:67702700:-:	61	40	64	27	9	26	12	11	33
chr10:62689917:62689936:+:	13	10	3	3	1	0	1	1	3
chr10:85763610:85763640:+:	41	52	54	56	37	55	13	10	34
chr8:93415727:93415763:-:	7	10	18	30	13	15	0	0	0
chr2:92607610:92607636:+:	0	1	4	6	0	1	0	3	7
chr5:114847732:114847764:-:	28	11	13	0	1	1	1	1	5
chr15:59258449:59258478:-:	42	35	37	5	6	12	12	17	36
chr5:113333568:113333599:-:LINE:L1:L1MA10	4	3	5	91	38	86	15	31	18
chr5:113339827:113339856:-:	28	9	9	0	1	0	0	3	3
chr6:83585943:83585973:+:	268	183	119	105	83	76	47	34	99
chr9:67741850:67741880:+:	14	12	2	7	8	6	2	3	5
chr10:86591107:86591138:-:	60	65	52	16	9	7	40	14	54
chr12:98440408:98440438:+:	0	2	3	5	3	5	2	11	5
chr6:127809772:127809803:+:	308	250	177	85	92	94	110	115	198
chr14:24082853:24082883:+:	209	102	101	88	61	72	30	23	79
chr5:149816797:149816827:-:	1	2	7	5	2	3	2	1	4
chr7:73823446:73823477:+:	11	9	7	16	21	9	5	11	24
chr14:24102830:24102862:+:LINE:L1:L1MB5	6	5	3	66	38	51	6	6	22
chr17:27339539:27339565:+:	141	125	84	39	31	31	63	80	167
chr2:92580612:92580643:+:	9	10	14	11	6	6	0	0	0
chr14:24084159:24084186:+:	190	167	172	184	142	125	115	96	236
chr5:149811437:149811469:-:	80	58	31	22	24	23	11	5	27
chr9:67728259:67728289:-:	219	371	292	1250	399	699	332	341	752
chr6:87993151:87993176:-:	0	0	6	5	3	8	0	2	2
chr8:92192577:92192608:+:	20	11	16	17	11	18	24	10	39
chr10:18799386:18799407:-:	0	2	0	3	5	8	6	2	0
chr7:125330174:125330201:-:	60	85	38	22	17	13	41	30	65
chr6:87991635:87991665:-:	0	0	0	9	4	4	13	11	23
chr12:98404283:98404311:-:	0	8	4	10	6	10	9	2	6
chr6:81900032:81900062:-:LTR:ERVL:MLT2B3	154	115	116	448	198	271	56	43	104
chr4:123835028:123835056:-:	15	7	3	23	21	17	7	12	12
chr9:67722349:67722380:-:	8	4	8	5	3	4	1	3	1
chr18:67063200:67063227:-:	53	17	8	2	6	4	2	5	0
chr4:94306888:94306920:-:LINE:L1:Lx8	5	13	5	11	2	10	6	6	17
chr7:73819213:73819244:+:	4	10	5	16	3	11	0	3	8
chr9:67720926:67720955:-:	19	33	18	169	81	127	25	22	46
chr10:62680883:62680911:+:	0	5	0	2	2	3	3	6	13
chr7:73819717:73819750:+:	13	3	0	5	2	1	0	0	0
chr4:62235292:62235323:+:	7	5	0	2	2	0	2	2	1
chr10:86620607:86620636:+:	14	9	11	43	26	28	38	51	64
chr17:27355387:27355419:+:	1	3	0	2	2	4	0	0	9
chr10:85764391:85764420:+:	0	0	4	25	9	7	11	25	22
chr17:27326246:27326278:+:	2	3	10	5	3	6	1	6	3
chr11:103436360:103436389:+:LTR:ERVL-MaLR:ORR1E	5	11	2	11	17	15	14	13	30
chr11:103444170:103444199:+:LTR:ERVK:RMER3D-int	0	7	0	12	8	9	3	3	5
chr9:54231395:54231429:-:	2	4	3	7	8	2	4	2	6
chr9:67754696:67754726:+:SINE:Alu:B1	47	67	54	95	46	65	23	14	10
chr6:127789288:127789319:-:	4	5	4	5	6	4	0	1	6
chr7:73126378:73126406:+:	2	0	0	3	3	5	7	10	16
chr17:66194829:66194855:-:	10	6	7	4	1	3	2	2	0
chr2:151152707:151152738:+:	14	27	28	66	46	32	33	18	67
chr7:73102301:73102331:-:	2	5	7	10	3	6	6	2	6
chr9:67713337:67713366:-:	825	904	635	838	774	680	530	495	1181
chr11:107996457:107996486:+:	8	24	17	77	65	85	21	13	32
chr17:27308304:27308334:-:	0	0	1	14	1	3	8	0	7
chr7:69908315:69908342:-:	21	24	0	7	4	9	1	5	3
chr6:127803909:127803940:+:LTR:ERV1:RLTR14-int	0	3	0	7	6	7	0	2	3
chr5:113324231:113324256:-:	20	5	9	11	6	6	2	3	8
chr4:94321423:94321454:-:	9	16	18	26	13	21	4	15	7
chr6:127791350:127791380:-:	17	43	48	35	44	20	21	35	53
chr14:44940470:44940502:+:	6	7	5	2	3	2	3	0	0
chr10:75858343:75858371:+:	198	143	103	27	18	15	39	31	109
chr12:98404287:98404318:-:	12	27	15	5	4	4	5	6	11
chr6:127792134:127792162:-:	48	18	15	15	13	9	8	2	24
chr6:127795404:127795432:-:	38	39	23	16	20	21	5	2	4
chr5:113332400:113332430:-:SINE:B2:B3	7	14	1	15	5	2	2	0	10
chr10:86602622:86602652:-:	8	13	5	0	2	1	1	0	7
chr17:27309672:27309702:-:	3	5	4	18	15	7	6	4	5
chr6:127785878:127785908:-:	5	1	7	3	2	3	0	2	2
chr9:54233567:54233595:-:	15	12	20	7	2	13	9	0	14
chr7:73121585:73121614:+:	31	31	26	19	10	17	7	4	33
chr2:92550364:92550395:+:LINE:L2:L2c	9	13	2	17	16	14	0	10	17
chr2:127692293:127692319:+:	9	2	3	3	3	5	2	1	3
chr6:127811569:127811599:+:LTR:ERV1:RLTR14	42	51	45	36	11	17	14	9	22
chr5:113333407:113333431:-:LTR:ERVL-MaLR:ORR1D1	9	0	0	2	1	3	1	0	11
chr18:67035335:67035365:-:	0	1	7	2	3	0	3	1	7
chr4:94294425:94294455:-:	17	4	6	32	27	14	0	1	2
chr17:27325784:27325810:+:	17	23	23	2	2	0	3	8	5
chr17:27301193:27301217:-:	16	18	9	7	4	6	7	3	7
chr9:54252857:54252883:+:	22	11	9	6	7	10	3	1	13
chr2:92560057:92560085:+:	0	2	3	15	12	15	2	9	21
chr4:94331421:94331447:-:	0	0	1	13	9	4	0	1	0
chr17:27342119:27342143:+:	9	10	8	10	8	8	2	5	6
chr14:24105288:24105319:+:	0	2	0	0	8	0	3	4	5
chr6:127796988:127797021:+:SINE:MIR:MIRb	17	0	10	6	1	3	1	1	1
chr15:59263044:59263075:-:	77	82	47	160	109	116	39	52	124
chr2:151328019:151328050:+:	11	4	7	4	5	1	2	8	21
chr9:54234971:54235000:-:	8	1	10	2	1	0	0	0	13
chr12:98447301:98447331:+:	19	21	22	79	70	68	65	55	213
chr5:113321903:113321928:-:	5	3	7	1	3	1	2	0	2
chr13:50512999:50513029:-:	0	2	2	2	0	1	0	7	7
chr7:125329222:125329247:-:	0	0	0	4	4	5	0	6	6
chr10:85763872:85763902:+:	0	0	0	7	3	6	3	3	12
chr9:67724021:67724051:-:	27	14	3	1	0	0	1	0	7
chr15:59259793:59259819:-:LTR:ERVL-MaLR:MLT1F	22	41	19	26	15	18	12	13	15
chr5:113323258:113323287:-:	54	68	47	44	19	29	13	17	25
chr17:27315061:27315091:-:	73	30	24	17	18	16	7	9	9
chr6:127786983:127787011:-:	16	15	7	28	17	16	5	6	15
chr15:59275615:59275646:+:	12	4	19	20	6	9	17	2	14
chr14:44776270:44776301:-:LTR:ERV1:RMER21B	5	4	5	2	4	0	5	6	8
chr2:92582961:92583001:+:	2	4	4	5	5	6	0	1	0
chr17:27317852:27317883:-:	3	4	0	0	3	1	2	1	7
chr5:113347741:113347767:+:	39	22	5	4	4	2	7	6	6
chr5:136934704:136934734:+:	15	1	1	4	5	6	0	0	8
chr2:151321916:151321947:+:	5	0	6	2	6	2	4	5	12
chr9:67723592:67723616:-:LINE:L1:L1MB5	1	0	0	3	2	5	2	5	8
chr5:149817380:149817408:-:	2	0	0	10	5	5	1	5	8
chr2:92545040:92545072:+:	22	10	8	10	1	7	3	0	8
chr17:27320093:27320121:-:	1	6	10	46	25	34	1	12	13
chr17:27293374:27293403:-:	0	3	8	12	5	4	1	0	0
chr13:50515244:50515275:-:	0	4	0	7	4	7	2	6	8
chr18:67039261:67039291:-:	15	15	27	42	50	37	28	70	73
chr18:67040097:67040128:-:	3	12	6	2	2	2	0	0	3
chr7:73795115:73795142:-:	6	9	3	20	9	6	25	13	36
chr6:127829234:127829262:+:	18	0	13	2	0	0	2	0	1
chr10:66694531:66694557:-:	12	7	14	17	5	15	20	2	41
chr2:153266472:153266503:+:	10	18	7	3	3	7	1	0	4
chr15:78656214:78656244:-:LTR:ERVL-MaLR:ORR1D2-int	37	7	10	2	5	1	10	5	3
chr8:37094645:37094677:-:	0	6	0	16	7	7	19	8	30
chr7:69920011:69920042:+:	27	5	6	0	2	1	3	1	2
chr13:50370885:50370911:+:	0	1	1	9	2	5	4	0	11
chr6:127814430:127814460:+:	0	0	0	6	3	3	1	8	5
chr7:73110794:73110825:+:	9	23	14	27	14	15	15	11	12
chr5:149821765:149821793:-:	4	15	8	21	20	9	1	8	9
chr7:73791204:73791234:-:	8	8	1	8	4	1	2	4	19
chr15:59254684:59254712:-:	2	12	3	13	6	10	1	6	2
chr14:19644439:19644474:-:	9	2	3	9	5	4	3	6	4
chr7:73104446:73104475:-:	165	212	199	150	142	105	54	41	90
chr6:127819096:127819126:+:	1	3	3	3	3	3	3	2	3
chr7:69907859:69907890:-:	3	8	7	1	2	0	0	3	4
chr2:92563371:92563407:-:	12	7	10	3	0	3	0	1	2
chr10:75848299:75848330:+:	25	8	10	1	2	6	7	4	8
chr6:127803753:127803783:+:LTR:ERV1:RLTR14-int	4	9	3	11	3	1	2	4	3
chr14:24117250:24117281:+:LTR:ERVL-MaLR:MTD	5	2	6	2	2	1	0	0	3
chr9:54247307:54247333:-:	3	7	5	10	6	14	2	1	4
chr10:66695479:66695506:-:	2	2	0	1	2	1	9	4	6
chr2:92587297:92587324:+:LTR:ERVL-MaLR:ORR1D1	7	3	6	2	5	2	2	5	8
chr14:44788731:44788760:-:LINE:L1:Lx3	14	0	7	0	3	0	1	8	7
chr9:67697614:67697643:-:LINE:L1:L1M2	7	2	0	2	5	3	13	9	16
chr7:73773912:73773943:-:LTR:ERVL-MaLR:ORR1F	7	15	18	26	16	17	1	0	8
chr7:73816526:73816556:-:	7	6	5	3	4	7	3	2	5
chr17:27310141:27310168:-:	100	126	86	68	32	64	96	44	180
chr14:19641910:19641940:-:	0	0	7	8	7	5	8	2	8
chr10:75859153:75859178:+:	1	0	1	8	6	10	2	2	4
chr7:73815204:73815235:-:	42	10	8	3	7	3	5	5	4
chr7:30136961:30136989:+:	6	18	7	11	11	7	30	32	58
chr9:88618549:88618578:+:LINE:L1:Lx5	13	6	1	0	0	0	1	1	0
chr15:78663497:78663526:-:	1	2	3	11	5	3	10	5	33
chr5:25690857:25690886:-:	2	12	4	30	9	21	2	1	0
chr14:24115500:24115533:+:LTR:ERVL-MaLR:ORR1A4	17	2	1	4	4	2	0	2	2
chr9:67726790:67726819:-:	102	75	76	223	121	197	11	17	22
chr9:67696482:67696511:-:LINE:L1:L1M2	5	28	10	89	42	53	7	14	19
chr7:73138009:73138037:+:DNA:hAT-Charlie:Charlie1	0	2	3	11	13	14	1	3	2
chr6:127805089:127805120:+:LTR:ERVL-MaLR:MTC	231	188	130	393	237	281	633	529	1582
chr5:114839366:114839396:-:LTR:ERVK:MYSERV6-int	4	2	0	8	5	4	3	3	0
chr6:128189383:128189413:-:	107	98	79	136	99	108	26	29	61
chr15:74646504:74646532:+:	10	4	4	4	0	0	0	0	0
chr4:94308999:94309032:-:	0	3	5	20	13	9	0	1	6
chr6:127818750:127818779:+:	0	0	0	2	5	4	11	2	2
chr13:50308495:50308526:+:	4	2	0	1	0	1	4	3	6
chr17:27306215:27306245:-:LTR:ERVK:RMER17A2	29	8	9	9	8	2	1	0	2
chr8:37104836:37104867:-:	1	4	0	5	3	3	15	3	9
chr2:92561509:92561541:+:	4	1	5	6	4	3	1	1	2
chr15:59288239:59288271:+:	34	36	29	22	28	16	1	7	12
chr15:78664536:78664566:-:	111	73	89	48	47	39	24	24	41
chr4:94321184:94321214:-:	5	4	0	17	7	13	17	9	33
chr7:73799841:73799872:-:	21	14	10	21	10	15	1	0	5
chr17:27314895:27314923:-:	0	2	0	10	1	8	4	3	2
chr2:151413003:151413034:-:	10	6	3	4	2	3	3	4	0
chr17:27322621:27322643:-:	7	6	2	3	1	3	6	6	13
chr2:151154157:151154185:+:	0	0	0	1	7	1	4	5	15
chr6:127814342:127814369:+:	9	1	10	28	7	24	0	0	0
chr13:50304125:50304153:+:	7	0	1	3	2	3	4	1	6
chr2:92557567:92557598:+:	15	8	6	5	8	5	1	3	12
chr14:24085259:24085287:+:	0	0	0	10	3	3	1	7	4
chr11:103436274:103436298:+:	7	0	0	4	3	3	1	4	0
chr15:59256818:59256849:-:	3	0	12	16	4	10	0	0	3
chr4:94286472:94286501:-:	0	0	1	3	1	7	4	0	11
chr17:27322404:27322433:-:	5	0	2	6	4	5	0	2	7
chr12:98424526:98424556:+:	12	7	1	0	0	0	1	1	4
chr4:94308038:94308068:-:	6	0	1	1	0	5	6	2	10
chr14:44777355:44777386:-:	4	4	6	2	0	1	2	2	2
chr15:78660642:78660670:-:	2	1	3	2	3	1	1	4	6
chr14:24367761:24367788:-:	20	12	12	12	7	10	3	14	2
chr6:87990898:87990925:-:	16	26	9	4	6	3	0	2	12
chr12:98405156:98405185:-:	8	8	2	1	3	1	0	1	0
chr2:151411118:151411148:-:	0	0	0	11	4	7	0	2	7
chr17:66208865:66208892:+:	0	0	0	8	13	7	8	6	3
chr2:151154573:151154604:+:	8	4	4	4	3	3	9	0	5
chr10:75855890:75855914:+:	3	2	2	6	4	4	0	1	1
chr5:149819975:149820006:-:	2	0	0	4	3	3	3	2	4
chr9:67705251:67705284:-:	3	3	11	22	11	22	7	3	24
chr5:113329684:113329713:-:	10	6	1	4	0	2	0	0	5
chr13:50514708:50514738:-:	0	13	1	15	4	14	2	8	9
chr8:92190948:92190970:+:	0	7	5	22	7	13	8	7	12
chr5:143765988:143766017:+:	16	8	10	5	6	0	9	2	12
chr15:59270737:59270763:-:	15	35	25	129	72	70	87	50	89
chr9:44146776:44146807:-:	18	37	23	115	56	75	26	16	34
chr18:67058339:67058371:-:	14	22	17	75	29	42	34	44	129
chr9:67750233:67750261:+:LTR:ERVK:MYSERV6-int	0	7	6	4	5	8	0	0	1
chr14:24117730:24117762:+:	3	4	0	1	3	1	4	5	2
chr17:27319409:27319433:-:	3	6	2	17	9	16	0	13	12
chr9:67735580:67735606:+:	19	2	1	0	4	3	0	3	1
chr15:74663601:74663627:+:	3	3	0	6	5	6	1	0	0
chr15:78646392:78646419:-:	9	0	1	3	0	2	4	0	5
chr5:113342667:113342690:+:	0	6	0	2	0	0	3	3	8
chr1:92994748:92994773:-:	2	1	4	7	8	10	3	7	4
chr9:67737233:67737263:+:	14	7	11	8	6	5	0	2	0
chr6:58099647:58099678:+:	0	1	0	12	6	5	10	5	9
chr14:24102484:24102518:+:	20	9	6	4	0	0	0	3	0
chr15:59255608:59255639:-:DNA:hAT-Charlie:Charlie1a	7	7	9	11	10	8	13	5	12
chr7:73789263:73789289:-:	5	9	1	13	0	3	1	5	4
chr9:67728191:67728218:-:	10	6	0	7	5	6	4	3	5
chr10:75857197:75857222:+:	97	70	35	11	8	5	19	9	57
chr13:50910647:50910678:-:	1	4	2	3	2	5	6	4	6
chr15:59277245:59277275:+:	2	13	2	7	6	5	4	13	31
chr7:69915207:69915234:+:	17	14	0	4	4	5	7	1	9
chr12:98451840:98451871:+:	14	6	10	4	1	1	5	6	5
chr8:92192451:92192482:+:	18	6	0	2	2	2	0	3	9
chr7:73818962:73818986:+:	2	0	0	8	1	7	3	1	0
chr12:98389532:98389558:-:	0	2	0	17	4	6	0	3	15
chr7:73140104:73140133:+:	16	10	8	13	6	1	3	6	15
chr8:92193363:92193396:+:	7	17	16	18	9	9	6	3	12
chr7:73796580:73796609:-:	0	1	4	8	8	10	0	0	0
chr6:127819128:127819158:+:	1	1	4	18	13	8	7	3	8
chr18:67056399:67056425:-:	0	0	0	12	3	5	0	2	3
chr17:27314774:27314804:-:	4	4	9	1	1	4	3	4	6
chr7:125329127:125329157:-:	5	8	1	5	10	4	3	0	2
chr7:30137432:30137461:+:	26	63	27	22	9	26	27	26	58
chr12:98411882:98411913:-:	0	6	0	25	20	18	33	21	38
chr6:127788564:127788593:-:	16	22	13	22	14	16	7	3	10
chr2:92564858:92564887:+:LTR:ERVK:RLTR9A3	14	4	18	4	1	3	8	5	4
chr5:143766617:143766646:+:	4	1	8	11	8	4	4	2	15
chr2:92566042:92566071:+:	12	12	21	15	5	6	1	2	0
chr6:127789756:127789787:-:	6	7	11	17	5	15	6	2	6
chr17:27350821:27350852:+:	8	6	1	2	1	0	2	7	0
chr9:67725493:67725519:-:	0	8	10	8	6	15	0	1	9
chr7:73136646:73136677:+:DNA:hAT-Charlie:Charlie1	8	4	3	4	5	4	0	0	0
chr10:62664407:62664440:+:	20	25	16	25	21	13	8	6	10
chr6:127828633:127828665:+:	3	3	0	7	2	2	4	1	16
chr2:92541985:92542013:+:	21	24	18	1	2	2	2	3	12
chr12:98408977:98409005:-:	3	6	3	4	1	0	2	3	3
chr2:151321109:151321140:+:	85	113	54	87	67	100	147	170	269
chr9:67699225:67699255:-:	648	559	398	1024	567	710	140	114	363
chr6:127807588:127807624:+:LTR:ERV1:MMERGLN-int	11	5	5	1	2	5	0	1	11
chr12:98406376:98406402:-:	21	8	8	13	7	12	8	2	15
chr17:27295546:27295576:-:	125	104	101	352	158	239	69	38	165
chr8:110127981:110128011:+:	10	2	0	12	9	6	2	1	2
chr10:75857310:75857336:+:	191	146	111	83	27	63	49	38	72
chr17:27301984:27302010:-:	18	40	12	19	7	10	13	9	26
chr18:67040098:67040129:-:	10	6	2	4	3	2	3	6	3
chr2:127692604:127692637:+:	7	0	0	4	0	3	7	10	24
chr9:67754871:67754901:+:	3	9	7	14	4	7	0	2	3
chr7:69913111:69913138:+:	18	10	16	17	16	5	13	6	7
chr2:151149175:151149209:+:	0	0	3	9	18	9	36	59	89
chr5:113337869:113337895:-:	13	10	9	10	5	9	10	4	8
chr5:113349178:113349208:+:	0	4	3	17	13	10	1	10	12
chr9:67726596:67726622:-:	2	13	13	18	13	18	9	13	9
chr9:54252201:54252231:+:	92	57	53	109	62	69	25	8	38
chr5:114850827:114850854:-:	28	42	18	16	13	12	9	24	41
chr7:73106800:73106824:+:	20	31	29	20	9	15	10	9	9
chr4:94286216:94286245:-:	1	5	0	11	3	3	2	6	4
chr17:27348116:27348143:+:LTR:ERVL-MaLR:ORR1F	0	2	10	10	6	5	3	11	10
chr10:75856602:75856628:+:	7	6	0	10	6	6	2	0	0
chr14:24106140:24106171:+:	8	9	6	11	4	7	13	0	13
chr4:62233295:62233325:+:	6	5	1	5	3	2	3	2	7
chr8:93420714:93420741:-:	8	4	5	25	13	16	2	0	2
chr5:113349876:113349905:+:LTR:ERVK:RMER19A	27	9	5	0	1	3	6	9	5
chr6:127792134:127792160:-:	9	7	7	3	0	2	2	1	5
chr7:73799951:73799976:-:	0	1	8	3	5	2	0	2	0
chr12:98423324:98423352:+:	8	2	1	1	3	3	0	3	1
chr17:66212587:66212619:+:	81	69	50	64	39	59	109	133	256
chr10:62664340:62664366:+:	8	12	5	5	0	2	2	1	3
chr2:92565567:92565598:+:	0	4	1	5	11	8	7	10	18
chr7:69923390:69923416:+:	1	4	15	23	8	6	2	1	14
chr2:92568352:92568383:+:	0	4	0	3	3	5	4	12	6
chr19:37259665:37259689:-:	10	2	2	1	1	2	3	0	2
chr17:27321124:27321149:-:	0	1	0	17	14	11	0	0	0
chr6:128445614:128445641:+:	0	14	0	5	5	5	10	8	9
chr9:54249218:54249248:-:	13	4	5	9	6	13	0	2	4
chr14:24109124:24109154:+:	0	1	0	0	5	1	6	4	8
chr18:73635951:73635979:-:	18	0	2	1	3	2	4	4	1
chr10:18801370:18801400:-:	0	1	0	15	17	7	10	6	12
chr2:151150724:151150756:+:	0	5	0	5	3	12	3	1	1
chr12:98400214:98400246:-:	0	0	8	7	0	1	2	3	6
chr5:113325995:113326024:-:	27	12	14	2	2	1	3	5	12
chr5:149822352:149822381:-:	19	6	5	3	1	0	0	2	2
chr1:57357534:57357563:-:	4	5	5	2	2	1	2	1	0
chr15:79930128:79930159:+:SINE:MIR:MIRc	4	3	2	3	2	1	5	0	1
chr2:92586285:92586315:+:	0	1	2	3	3	2	0	2	9
chr7:73783583:73783613:-:	15	6	12	2	1	0	0	3	5
chr15:83354485:83354511:-:	287	225	141	59	43	33	43	63	83
chr10:18824901:18824932:-:	0	2	4	5	6	1	0	1	3
chr3:124401258:124401290:-:	1	3	8	1	3	3	11	0	9
chr2:151325131:151325160:+:	4	1	3	4	2	2	3	5	1
chr7:69884947:69884976:-:	6	7	9	3	4	5	0	1	5
chr17:27365417:27365443:+:	9	5	8	12	2	1	11	3	3
chr4:94293547:94293579:-:	169	155	141	139	77	83	23	22	65
chr5:113338378:113338402:-:	1	6	1	3	2	2	4	1	1
chr17:27313477:27313504:-:	10	1	1	6	7	6	2	0	5
chr2:151261151:151261181:-:LINE:L1:L1MdV	4	4	9	56	29	24	5	8	9
chr15:59268208:59268238:-:	44	40	26	87	77	83	78	109	224
chr6:127807349:127807375:+:	22	14	2	1	3	2	0	5	9
chr1:92993956:92993988:-:	4	3	1	0	1	0	3	3	7
chr15:59258618:59258646:-:SINE:MIR:MIR	19	17	7	5	2	2	1	2	10
chr6:127831247:127831276:+:	92	59	40	36	34	26	33	34	47
chr14:44929114:44929145:+:LTR:ERVK:MurERV4-int	1	6	5	5	3	2	4	1	3
chr18:67056779:67056809:-:	13	0	1	6	6	9	2	0	7
chr10:75856442:75856473:+:	0	3	4	13	9	7	1	0	0
chr10:75856727:75856758:+:	8	5	3	1	1	0	6	7	4
chr17:27301808:27301838:-:LINE:L1:L1ME3	38	23	18	16	7	11	20	6	11
chr15:78663989:78664019:-:LINE:L1:Lx5c	7	1	1	3	0	1	0	5	6
chr5:113346052:113346081:+:	28	2	7	1	3	1	3	0	4
chr2:92571210:92571238:+:	19	16	10	9	0	2	4	4	17
chr5:149823793:149823823:-:	18	26	16	42	27	22	9	8	11
chr15:59265051:59265081:-:SINE:MIR:MIR	60	146	116	464	426	359	219	468	579
chr13:50369124:50369155:+:	0	0	1	11	7	4	4	9	19
chr9:67714803:67714832:-:	12	13	3	1	3	1	0	1	6
chr10:18800855:18800886:-:	0	0	0	2	0	3	2	0	15
chr10:62683374:62683403:+:	15	1	6	8	4	12	5	4	3
chr18:67042199:67042229:-:	0	0	5	12	6	8	2	5	17
chr7:69911695:69911720:+:	3	0	1	4	4	5	1	0	6
chr5:113322157:113322188:-:LTR:ERVK:LTR10	32	42	24	10	5	2	24	25	64
chr7:73817630:73817658:+:	19	10	15	14	9	5	2	1	16
chr6:127832593:127832620:+:	22	9	8	6	4	0	1	2	10
chr13:50515626:50515645:+:	0	6	0	6	1	4	0	2	2
chr14:24117731:24117759:+:	5	5	6	11	5	4	0	3	1
chr10:86619339:86619361:+:	3	5	1	5	2	2	6	1	5
chr5:114852267:114852296:-:	102	90	38	6	5	6	29	9	52
chr2:92597831:92597859:+:	9	5	2	4	1	0	1	3	6
chr4:57360668:57360698:-:	1	14	15	26	11	16	4	1	16
chr14:44938170:44938197:+:	5	4	5	2	0	2	5	2	5
chr2:92570259:92570286:+:	1	3	1	4	7	4	5	7	4
chr5:114851579:114851605:-:	0	0	0	9	1	4	1	3	3
chr10:75840271:75840300:+:	0	1	0	5	2	5	8	4	4
chr2:151258361:151258394:-:	10	15	13	17	18	16	16	11	44
chr18:67042122:67042152:-:	20	38	32	9	24	19	2	28	10
chr15:88981556:88981585:-:	5	5	4	3	1	2	1	3	3
chr9:67709564:67709593:-:LINE:L1:L1M3	0	0	6	23	8	14	0	1	5
chr6:127833587:127833618:+:	4	5	9	3	4	3	0	2	0
chr18:67036920:67036951:-:LINE:L1:L1MC	4	0	4	17	10	12	8	8	22
chr12:98437804:98437833:+:SINE:Alu:B1	30	43	18	4	5	3	2	2	9
chr6:127797671:127797701:+:	5	1	2	9	12	8	17	18	14
chr2:92589483:92589514:+:	4	6	6	1	3	0	0	1	4
chr6:127789681:127789707:-:	5	5	2	10	5	5	6	0	5
chr3:34873514:34873544:+:	67	40	8	16	11	14	10	10	14
chr5:149807320:149807347:-:	7	19	9	44	32	25	13	7	7
chr17:27323580:27323609:-:	0	4	5	26	9	12	0	3	4
chr2:151413531:151413559:-:	0	9	2	14	10	16	20	38	44
chr7:73805123:73805149:-:LINE:L1:L1MdV	117	126	91	145	92	159	145	71	258
chr15:88980903:88980933:-:	31	24	18	3	3	1	3	9	3
chr17:27320596:27320627:-:	10	49	22	28	19	14	35	19	56
chr7:73109379:73109405:+:	0	8	5	22	11	18	1	4	0
chr17:27320999:27321026:-:	11	28	44	93	55	72	133	111	300
chr3:20466842:20466874:-:	16	18	26	37	21	24	19	7	49
chr5:149824089:149824118:-:	10	18	10	47	34	50	1	5	6
chr12:98421364:98421394:+:	0	2	8	6	0	3	2	0	0
chr14:24106639:24106676:+:	8	6	3	3	4	2	0	1	3
chr9:67720890:67720917:-:	5	13	2	7	5	5	0	1	0
chr10:62661288:62661319:+:DNA:hAT-Charlie:URR1B	6	15	14	51	28	34	3	5	10
chr7:73143804:73143834:+:	0	9	7	3	2	1	5	2	6
chr5:149802309:149802337:-:LTR:ERVK:RMER4B	0	13	2	5	4	1	0	1	6
chr3:34876815:34876842:+:	6	5	2	1	5	5	8	4	11
chr17:22516539:22516579:-:	26	20	21	6	3	2	0	7	0
chr8:84696916:84696948:+:	2	0	0	2	7	5	6	6	25
chr12:98408626:98408653:-:	0	8	1	13	9	9	2	17	19
chr15:79928432:79928463:+:	33	18	33	10	13	10	5	6	3
chr17:27334661:27334692:+:	0	0	1	3	4	3	2	4	4
chr14:19640700:19640725:-:	4	2	7	13	5	23	3	8	3
chr14:24092604:24092631:+:DNA:TcMar-Tigger:Tigger19a	35	37	26	12	4	10	4	12	8
chr7:69905473:69905503:-:	3	9	7	16	17	14	31	55	71
chr17:27342911:27342933:+:	39	29	23	13	7	7	0	4	9
chr6:127800895:127800926:+:	176	287	278	1385	862	846	524	649	1290
chr2:92561016:92561041:+:LTR:ERVK:RMER17A2	0	3	0	16	14	12	18	11	25
chr15:59281033:59281061:+:LTR:ERVL-MaLR:MTD	23	16	7	6	5	3	1	0	8
chr15:59268842:59268873:-:	0	0	1	6	0	2	3	1	11
chr11:103439888:103439918:+:	16	10	21	18	6	20	17	4	8
chr10:86576271:86576299:-:	0	0	1	16	15	14	6	10	30
chr5:149792124:149792156:-:	2	3	1	3	7	3	4	6	2
chr17:27356380:27356410:+:	0	4	4	4	3	5	1	1	0
chr2:151147703:151147733:+:	20	17	13	10	2	8	9	6	16
chr14:44779069:44779097:-:	160	134	74	87	49	72	63	60	101
chr7:73785744:73785773:-:	99	103	88	38	37	54	28	30	55
chr7:69932842:69932868:+:	9	9	1	19	3	13	9	1	9
chr6:81896390:81896433:-:	15	2	0	6	2	0	2	1	3
chr5:149817381:149817407:-:	0	0	3	11	2	7	6	1	3
chr9:54246448:54246478:-:	5	5	0	6	1	1	0	4	2
chr9:54218289:54218319:-:	35	35	20	98	65	62	130	123	331
chr14:24084166:24084194:+:	46	1	2	16	8	18	11	17	34
chr5:113356094:113356120:+:	18	8	4	2	1	0	0	0	4
chr15:59296629:59296659:+:	0	2	3	2	0	5	2	1	9
chr9:67722404:67722431:-:	12	21	18	142	63	149	15	20	28
chr17:27331744:27331777:+:	7	9	2	6	1	1	8	4	11
chr2:92594058:92594091:+:	0	1	4	8	8	3	1	0	4
chr7:73108776:73108807:+:	36	21	39	12	16	21	6	15	41
chr15:74641310:74641337:+:	1	8	6	6	2	3	1	3	0
chr5:149816783:149816810:-:	55	33	26	278	241	258	158	234	412
chr9:67710516:67710543:-:	12	2	0	12	1	4	5	4	18
chr5:149801194:149801220:-:	0	16	8	19	7	11	2	10	13
chr6:127806455:127806481:+:LTR:ERV1:MURVY-int	3	6	2	20	8	12	0	2	1
chr2:151416421:151416451:-:LINE:L1:L1MdV	7	4	4	8	7	6	0	1	3
chr4:94322009:94322039:-:	35	21	23	30	13	20	1	4	2
chr15:74640220:74640249:+:LTR:ERVL-MaLR:ORR1F	8	0	3	29	11	25	11	1	9
chr14:44776876:44776908:-:	3	5	4	2	3	3	1	3	2
chr12:98383111:98383142:-:LTR:ERVK:RLTR9A2	17	4	1	4	3	3	3	0	4
chr8:93418440:93418470:-:	28	15	13	20	10	7	6	5	9
chr15:59265835:59265864:-:	2	17	10	12	20	8	25	17	31
chr5:113341939:113341967:+:	0	3	3	21	7	15	6	5	0
chr14:19642463:19642494:-:	13	16	23	7	5	13	0	3	4
chr6:127807978:127808012:+:LTR:ERV1:MMERGLN-int	3	2	2	3	2	0	4	1	5
chr14:44936248:44936277:+:	25	35	14	46	42	41	14	8	25
chr18:67044098:67044123:-:LTR:ERVL-MaLR:MLT1B	7	24	14	30	25	13	0	1	3
chr4:123835680:123835712:-:	19	22	13	65	29	43	0	3	2
chr15:78665937:78665968:-:	9	7	20	10	8	18	3	1	10
chr9:54236809:54236839:-:	2	29	8	20	21	9	27	32	56
chr7:69908431:69908462:-:	29	14	5	3	9	6	5	3	6
chr14:24090413:24090445:+:	1	1	9	11	7	15	3	8	22
chr6:127789787:127789817:-:	0	7	1	8	0	1	11	3	7
chr2:151330275:151330304:+:	0	1	3	24	13	16	8	2	14
chr6:85114236:85114265:-:	5	4	6	67	24	42	18	8	10
chr5:149824830:149824857:-:	138	60	53	16	10	5	16	20	37
chr19:37259585:37259617:-:	0	6	5	17	10	14	0	5	4
chr9:67741416:67741448:+:	4	5	1	9	8	8	17	5	29
chr14:24086025:24086057:+:	0	3	1	7	2	6	0	2	9
chr17:27308276:27308303:-:	6	10	8	38	15	33	3	8	34
chr7:73819423:73819453:+:	16	31	11	20	12	21	15	6	38
chr17:66215677:66215705:+:LTR:ERVL:RMER15	6	0	5	13	5	16	8	14	19
chr14:24083022:24083048:+:	6	2	0	7	10	7	9	7	12
chr1:92994705:92994734:-:	3	17	3	0	1	0	0	2	2
chr4:94288953:94288983:-:	10	1	10	0	1	1	0	1	0
chr17:27311729:27311756:-:	6	1	10	3	7	2	3	5	11
chr3:34873958:34873988:+:	2	12	3	3	3	5	0	3	1
chr15:59272705:59272732:-:	9	6	5	17	18	15	1	10	4
chr17:27318577:27318614:-:	9	8	6	10	7	3	0	0	0
chr5:113335416:113335448:-:	8	4	6	9	0	0	1	0	6
chr14:24083705:24083732:+:	19	16	13	67	35	30	4	2	6
chr9:67729751:67729780:-:	9	1	5	14	8	7	0	1	1
chr15:74656729:74656757:+:LTR:ERVL-MaLR:MTD	4	10	5	4	4	10	4	0	4
chr7:73781624:73781655:-:LTR:ERV1:RLTR14	3	3	5	7	1	2	3	1	4
chr1:91558572:91558601:+:	74	65	67	37	36	37	26	34	59
chr15:74644192:74644222:+:	4	3	0	30	4	5	3	2	23
chr7:30138248:30138276:+:LTR:ERVL-MaLR:ORR1B1	27	20	10	10	7	6	5	13	17
chr11:103437284:103437306:+:	0	3	0	9	3	1	2	1	6
chr9:67722896:67722924:-:	12	18	7	10	11	5	2	1	3
chr6:127833871:127833896:+:	11	6	5	2	1	0	7	4	0
chr9:67734718:67734748:+:	0	2	1	16	15	15	1	1	11
chr7:52912421:52912448:+:	0	0	4	5	3	10	1	5	5
chr15:59261664:59261694:-:	34	25	20	17	14	15	5	11	26
chr3:34875257:34875287:+:	4	1	7	9	18	4	1	2	4
chr18:67036922:67036953:-:LINE:L1:L1MC	7	12	7	71	51	55	129	114	228
chr4:94320750:94320776:-:	0	5	1	1	6	0	10	7	6
chr12:98426408:98426439:+:	9	9	16	78	43	43	8	22	57
chr14:24368020:24368048:-:	24	24	16	24	16	13	6	16	16
chr7:73821306:73821337:+:	11	3	7	5	2	1	6	1	1
chr6:127799212:127799239:+:	0	3	0	11	14	18	1	9	10
chr17:27358456:27358487:+:	610	555	409	646	426	538	214	190	410
chr12:98425251:98425282:+:	4	3	1	10	4	7	21	15	10
chr4:123894401:123894430:-:	0	1	1	27	28	32	17	49	38
chr17:78887194:78887223:+:SINE:B4:RSINE1	16	2	1	1	2	2	2	1	4
chr2:92554828:92554859:+:LINE:L2:L2b	0	3	3	1	2	1	5	3	7
chr6:127813252:127813283:+:	0	4	3	10	5	9	3	4	7
chr15:59257883:59257912:-:	12	0	7	5	2	2	15	0	8
chr2:151250899:151250930:-:	8	14	2	10	7	5	13	23	25
chr5:113350346:113350378:+:LTR:ERVK:MurERV4	7	0	1	3	3	1	5	4	1
chr7:69904828:69904858:-:	43	68	108	156	141	86	33	24	54
chr17:66208766:66208787:+:	4	13	8	8	14	11	0	3	3
chr17:27332615:27332644:+:	11	4	5	25	16	14	2	1	5
chr6:127813823:127813850:+:	1	4	0	1	0	1	0	1	13
chr2:151260482:151260514:-:	3	1	4	6	7	4	1	0	2
chr5:149825825:149825856:-:	2	1	0	9	7	5	4	5	4
chr10:86619055:86619085:+:	1	2	6	68	47	45	30	13	65
chr3:124406394:124406425:-:	0	1	0	9	7	5	3	0	8
chr8:92192780:92192821:+:	7	5	3	11	6	7	1	2	5
chr7:52909791:52909822:+:LINE:L1:L1Lx	6	10	1	2	2	3	6	2	4
chr4:94326802:94326833:-:	6	3	1	1	4	3	1	3	1
chr11:103445276:103445305:+:LTR:ERVK:RMER3D-int	6	0	4	8	6	10	2	6	5
chr2:92589130:92589153:+:	8	4	8	5	1	3	1	2	13
chr5:114845414:114845444:-:LINE:L1:L1MC	0	4	1	3	4	7	6	4	14
chr10:85747863:85747892:-:	14	6	4	3	2	3	0	2	7
chr10:62686677:62686704:+:	27	6	17	11	26	12	0	3	6
chr2:92570228:92570252:+:	3	0	0	5	4	3	1	1	5
chr13:50909616:50909646:-:	7	3	3	3	2	4	0	1	0
chr7:69912579:69912608:+:	9	4	0	8	2	7	5	4	15
chr14:44777573:44777605:-:	2	1	1	3	1	1	6	3	10
chr6:83769223:83769253:-:	1	5	5	2	4	4	0	0	4
chr12:98395421:98395450:-:LTR:ERVL-MaLR:ORR1F	31	30	11	103	46	50	60	45	159
chr10:18800064:18800097:-:	157	134	72	149	89	103	152	157	373
chr2:92571396:92571424:+:	486	286	278	748	487	632	123	159	169
chr2:151326714:151326743:+:	0	1	2	8	3	5	7	1	4
chr8:93418670:93418701:-:	71	82	58	46	81	41	18	12	78
chr10:86589476:86589507:-:	0	2	2	10	11	9	2	0	0
chr12:98439438:98439464:+:	7	11	7	11	4	4	4	0	1
chr6:127826562:127826591:+:	7	0	3	3	1	0	7	3	11
chr2:151406829:151406861:-:DNA:hAT-Charlie:Charlie1	1	6	2	2	2	3	5	4	7
chr9:54229781:54229810:-:	16	8	12	3	3	6	6	2	5
chr7:69922500:69922528:+:	26	27	24	78	40	48	38	15	68
chr18:67064827:67064857:-:	1	0	4	6	5	1	1	0	4
chr11:103433300:103433332:+:	15	1	0	0	1	1	3	1	0
chr10:66697661:66697690:-:	1	1	6	3	7	10	1	2	0
chr7:69919234:69919261:+:	17	16	5	11	2	1	5	3	3
chr8:110126057:110126088:+:	0	0	8	12	3	5	1	1	3
chr14:24082224:24082251:+:	16	3	2	4	7	6	0	5	5
chr7:73134768:73134800:+:SINE:B4:B4	20	13	5	0	1	1	3	3	4
chr7:69922788:69922813:+:	9	2	10	0	2	1	0	1	4
chr17:27364003:27364034:+:SINE:Alu:B1	8	6	14	12	8	17	0	4	3
chr10:127695433:127695464:+:	24	9	5	5	3	0	1	9	15
chr9:54259481:54259509:+:LTR:ERVL-MaLR:ORR1A2-int	5	8	0	0	1	0	3	0	5
chr4:94288327:94288356:-:	0	0	0	7	1	9	4	1	0
chr7:73799526:73799555:-:	8	7	6	2	2	1	1	4	3
chr17:27316700:27316731:-:	23	33	11	13	12	13	2	2	10
chr2:151259093:151259124:-:	10	5	6	1	2	1	1	4	0
chr13:50370897:50370916:-:	1	2	0	8	4	9	2	1	2
chr4:94325354:94325381:-:	5	0	1	7	5	1	1	2	0
chr2:92547160:92547186:+:	13	45	13	8	5	6	8	12	24
chr11:103435226:103435259:+:LTR:ERVK:RLTR26C	13	4	0	3	2	1	1	0	6
chr12:98425154:98425185:+:	0	0	9	24	11	9	8	6	22
chr10:62657989:62658020:+:	12	5	1	5	3	6	14	4	17
chr10:75853599:75853626:+:	15	17	11	43	19	34	25	12	17
chr5:113337722:113337749:-:	1	9	10	3	3	3	2	4	14
chr17:66196269:66196293:-:	23	2	2	2	1	1	2	0	6
chr10:85750095:85750126:+:	4	5	8	2	1	2	2	0	6
chr17:66195548:66195577:-:	69	29	31	21	7	10	6	3	15
chr4:62237640:62237668:+:SINE:B4:B4A	8	5	3	10	8	10	1	1	2
chr6:127809699:127809724:+:	15	6	2	2	2	1	4	0	4
chr4:94287844:94287874:-:	14	24	16	85	35	56	9	3	11
chr10:86588627:86588655:-:	0	10	9	14	13	14	16	9	26
chr17:27321490:27321519:-:	45	23	21	11	3	2	5	5	10
chr7:69884351:69884379:-:	5	40	15	74	86	44	98	127	266
chr9:54215001:54215043:+:	11	17	18	1	0	1	2	4	0
chr12:98447234:98447262:+:	1350	1848	1050	1698	1430	1249	613	879	1776
chr5:149826130:149826157:-:	10	3	3	5	0	2	2	5	4
chr17:66209091:66209121:+:	12	0	3	1	6	2	0	1	3
chr7:73150262:73150291:+:	6	2	5	3	2	2	2	0	8
chr15:74640084:74640115:+:LTR:ERVL-MaLR:ORR1F	85	86	40	26	27	25	22	38	75
chr5:114848037:114848077:-:	40	27	35	12	4	9	7	3	16
chr7:69904133:69904166:-:	4	1	1	7	1	6	0	1	1
chr3:34874769:34874808:+:	5	2	6	8	1	4	0	0	0
chr9:67703912:67703938:-:	4	4	4	3	2	4	3	5	9
chr9:67736822:67736853:+:	17	16	13	9	7	4	5	12	24
chr9:67720896:67720928:-:	3	2	7	7	3	3	2	0	0
chr4:135629300:135629329:+:SINE:MIR:MIR	26	5	11	6	4	4	0	0	7
chr3:34874197:34874230:+:	4	9	2	4	8	3	1	0	0
chr4:94321895:94321921:-:	10	0	3	1	0	1	3	1	5
chr5:114850223:114850255:-:	3	6	1	2	3	0	1	4	4
chr2:151250442:151250470:-:	17	4	11	1	4	5	4	4	13
chr11:103440262:103440289:+:LTR:ERVL-MaLR:MTEb	12	14	25	29	8	14	5	6	10
chr5:113324804:113324836:-:	7	8	3	6	5	4	0	0	3
chr18:67052595:67052622:-:LINE:L1:Lx5c	36	8	0	10	6	7	5	4	12
chr15:59270781:59270807:-:	7	13	5	47	27	37	7	5	7
chr7:73822915:73822947:+:	0	4	4	3	3	2	3	1	13
chr12:98387886:98387914:-:	4	3	4	35	17	33	9	11	17
chr7:73781837:73781868:-:LTR:ERV1:RLTR14	31	6	2	13	6	10	4	3	9
chr17:27348647:27348674:+:	29	40	16	8	8	10	12	12	6
chr2:92550872:92550897:+:	11	2	0	11	7	7	3	0	1
chr5:149822499:149822528:-:	52	46	36	8	5	2	22	14	16
chr5:114841538:114841567:-:LTR:ERVK:RLTR25A	39	1	12	13	9	3	3	3	0
chr6:81895124:81895154:-:	18	34	24	27	13	16	22	7	67
chr11:107994595:107994623:+:	4	18	12	25	21	21	5	7	3
chr14:24087174:24087204:+:	1	5	3	5	7	4	0	3	2
chr18:67057946:67057973:-:	53	10	30	1	1	2	2	5	3
chr7:73112297:73112328:+:LTR:ERVL:RMER15	11	12	4	0	0	1	0	2	3
chr5:113340929:113340959:+:	1	2	0	4	6	4	5	7	12
chr7:69915606:69915638:+:	14	5	1	0	0	0	1	0	0
chr17:27358226:27358258:+:	32	29	33	19	23	20	12	24	33
chr15:59253777:59253808:-:	0	2	8	8	1	2	1	3	0
chr17:27346072:27346101:+:	15	4	13	21	14	32	0	4	6
chr9:54250985:54251011:+:SINE:B2:B3	0	9	0	16	6	4	0	3	5
chr17:66218812:66218843:+:	12	10	3	32	16	13	0	0	9
chr17:22517821:22517847:+:	2	1	1	8	5	8	0	2	0
chr2:92561139:92561165:+:LTR:ERVK:RMER17A2	86	55	46	10	8	8	5	4	17
chr14:24094438:24094469:+:	7	15	20	7	6	12	15	7	8
chr9:67739241:67739269:+:	15	5	2	3	3	2	3	4	3
chr2:92597650:92597681:+:	7	6	5	14	15	3	10	3	16
chr7:69920844:69920873:+:	29	40	30	9	5	4	21	12	10
chr10:85849372:85849401:-:	4	4	2	7	10	4	6	12	7
chr7:73815831:73815862:-:	183	151	189	492	305	404	109	71	170
chr7:69917761:69917793:+:	8	1	2	5	7	2	0	2	4
chr2:92569854:92569880:+:	15	32	8	0	3	1	0	1	2
chr8:92192357:92192381:+:	0	7	5	2	3	0	1	0	6
chr4:62225524:62225552:-:	36	38	10	22	23	19	18	16	26
chr2:92542367:92542395:+:	55	39	18	16	9	11	15	16	32
chr7:73118696:73118724:+:	0	0	1	3	2	1	2	4	8
chr6:127797780:127797808:+:	0	4	1	3	1	2	1	10	6
chr10:75839690:75839719:+:	9	14	14	9	1	2	4	13	28
chr7:73795256:73795284:-:	4	0	4	0	0	1	2	5	7
chr17:27320290:27320319:-:	16	8	5	4	2	4	2	3	1
chr2:92548369:92548395:+:	7	0	5	11	6	3	0	1	2
chr15:59264296:59264328:-:	27	4	13	9	6	10	2	5	3
chr7:69885691:69885721:-:	281	124	117	49	49	46	22	8	29
chr6:85112845:85112872:-:	4	3	0	1	4	5	2	2	1
chr2:92561533:92561561:+:	163	125	151	193	134	137	20	14	66
chr17:27320866:27320890:-:	76	89	77	47	24	52	50	35	82
chr9:67697018:67697043:-:LTR:ERVL-MaLR:MTEa	1	20	0	5	4	3	5	0	4
chr7:52909635:52909661:+:	0	3	0	9	5	6	2	1	3
chr2:92552893:92552923:+:	10	6	2	7	7	14	3	5	10
chr13:24989526:24989557:-:	0	0	0	10	3	6	1	5	1
chr14:24089678:24089709:+:	5	10	1	9	5	1	4	3	0
chr2:92592166:92592194:+:	144	136	49	70	63	44	38	31	57
chr2:151330296:151330326:+:	8	9	5	87	38	69	42	48	57
chr6:127797759:127797788:+:	6	4	3	10	4	13	2	0	2
chr6:127806629:127806655:+:	5	6	4	3	1	1	6	2	1
chr18:67061693:67061722:-:	3	1	5	45	23	40	17	9	22
chr9:54244606:54244636:-:	2	2	0	7	12	14	5	0	3
chr17:27362861:27362889:+:LTR:ERVK:RMER4B	0	2	2	12	14	6	4	4	11
chr4:94330453:94330482:-:LINE:L2:L2d	53	61	49	51	22	30	7	16	34
chr10:75860712:75860742:+:	17	11	3	2	2	1	6	0	2
chr12:98408161:98408192:-:	27	17	14	44	27	36	0	2	3
chr10:86590877:86590907:-:	25	21	19	40	26	20	13	18	33
chr14:19642371:19642403:-:	0	2	1	3	2	2	2	10	4
chr17:66195966:66195993:-:	11	4	6	0	1	0	2	0	3
chr4:94330626:94330653:-:LINE:L2:L2d	0	6	1	6	4	4	3	8	18
chr2:151256382:151256411:-:	4	0	4	7	6	6	2	3	2
chr7:73790117:73790150:-:	13	3	2	12	4	7	0	4	10
chr17:27301079:27301110:-:	14	4	1	1	1	1	2	2	1
chr14:19644220:19644246:-:	12	9	9	31	10	11	0	3	8
chr13:53401946:53401975:+:	16	27	9	33	16	21	13	7	26
chr5:143767751:143767781:+:SINE:B2:B3	0	4	0	4	4	2	2	1	4
chr2:151253284:151253315:-:DNA:hAT-Charlie:Charlie1	40	52	53	159	143	100	120	186	479
chr12:98439375:98439401:+:	0	0	2	9	2	3	0	3	4
chr5:113350492:113350520:+:LTR:ERVK:MurERV4	0	4	1	13	8	12	7	10	9
chr10:75837974:75838004:+:	9	1	3	4	2	4	1	0	2
chr12:98412318:98412349:-:	0	0	0	12	1	5	8	0	7
chr4:94290150:94290182:-:	12	9	7	2	6	0	4	7	12
chr7:73819224:73819253:+:	11	10	14	120	50	95	31	25	66
chr7:73836671:73836701:+:	5	2	6	3	4	0	2	0	8
chr10:62687612:62687643:+:	0	2	0	7	2	2	0	0	9
chr5:136271472:136271502:-:	0	0	4	1	4	3	7	4	9
chr13:49891132:49891163:+:	13	36	13	35	29	11	7	10	36
chr17:66212875:66212903:+:	20	55	45	171	119	95	8	9	11
chr7:69889014:69889043:-:	26	51	22	38	17	18	15	0	15
chr15:74642814:74642846:+:	0	1	3	3	5	0	5	1	6
chr3:20464433:20464463:-:	0	7	7	5	3	0	0	0	0
chr17:66191714:66191744:-:	30	18	8	14	5	5	6	0	9
chr18:67055655:67055684:-:	98	49	35	36	31	34	14	18	21
chr17:27294426:27294455:-:	10	7	9	0	0	3	4	0	4
chr9:67697613:67697643:-:LINE:L1:L1M2	0	3	4	0	0	4	0	3	19
chr14:24092824:24092853:+:	0	0	4	5	0	8	1	1	2
chr17:66212719:66212748:+:LINE:L1:Lx10	6	3	0	12	7	6	0	6	8
chr7:52910732:52910762:+:LINE:L1:L1Lx	8	2	7	2	3	4	7	9	9
chr5:149818011:149818040:-:	1	10	11	1	2	0	0	0	0
chr8:93420688:93420718:-:	26	7	1	8	12	12	0	1	7
chr15:78656574:78656601:-:	6	14	1	13	7	14	1	0	8
chr15:78661073:78661099:-:	19	3	5	46	33	32	16	10	21
chr9:67756853:67756883:+:	2	5	3	17	8	25	2	0	5
chr17:27314083:27314110:-:	15	36	19	48	31	48	20	23	43
chr10:86622102:86622131:+:	10	31	29	59	45	47	49	13	48
chr9:67724594:67724622:-:LINE:L1:L1MB5	0	9	3	27	16	18	28	7	30
chr11:103443950:103443979:+:LTR:ERVK:RLTR16B	4	11	2	15	4	4	1	0	6
chr17:27327248:27327278:+:	13	8	0	1	1	4	6	3	3
chr4:62236691:62236719:+:	11	14	12	35	23	22	2	5	11
chr2:151152537:151152568:+:	3	1	0	15	3	8	8	8	8
chr12:98400371:98400402:-:	4	9	3	0	2	0	0	0	3
chr6:85992992:85993021:-:	22	37	16	29	20	20	7	14	24
chr7:69932584:69932609:+:	0	0	0	9	3	5	0	2	3
chr5:113351839:113351868:+:LTR:ERVK:MurERV4	10	2	10	32	20	32	2	8	1
chr17:27337873:27337898:+:	2	2	0	7	8	9	1	10	4
chr2:92594782:92594813:+:	33	15	9	57	35	30	12	4	29
chr14:24105131:24105154:+:	10	13	1	26	14	19	2	3	5
chr5:149812366:149812397:-:LINE:L2:L2c	11	14	14	18	4	9	3	3	1
chr14:24091315:24091344:+:	13	2	1	25	21	13	10	1	3
chr7:73821000:73821032:+:	0	0	0	4	7	6	5	7	11
chr11:103436031:103436061:+:	11	14	13	124	70	82	46	48	107
chr4:94331107:94331135:-:	3	2	0	8	3	4	8	0	10
chr12:98405207:98405236:-:	5	6	4	1	0	3	6	1	7
chr6:127834493:127834524:+:	176	120	75	52	44	38	20	22	74
chr6:127791544:127791573:-:	8	4	2	2	0	4	2	2	0
chr17:27315163:27315188:-:	12	8	4	8	8	6	4	0	2
chr7:69922505:69922533:+:	12	3	3	3	2	2	7	0	11
chr15:78655925:78655953:-:LTR:ERVL-MaLR:ORR1D2	2	3	0	4	10	3	2	5	8
chr7:73116950:73116976:+:	9	29	5	93	133	54	43	78	69
chr11:107995182:107995211:+:	32	5	7	3	4	5	2	0	3
chr14:24115781:24115813:+:LTR:ERVL-MaLR:ORR1A4	6	0	3	7	2	1	10	3	7
chr2:151251094:151251124:-:	2	6	5	28	20	24	9	8	15
chr13:53398147:53398177:+:	1	7	0	10	7	12	1	9	5
chr5:136936744:136936774:+:	5	1	1	8	4	0	5	4	12
chr5:149825581:149825607:-:	0	8	0	2	2	0	4	2	4
chr9:54229615:54229645:-:	0	10	11	6	1	4	20	6	25
chr15:59268057:59268089:-:	4	0	3	2	1	6	2	3	5
chr17:27339576:27339601:+:	145	62	45	9	7	4	20	23	43
chr4:94287136:94287168:-:	30	39	19	17	12	11	11	8	13
chr2:151407426:151407456:-:	25	26	25	0	1	4	7	2	4
chr15:74647637:74647668:+:	0	4	5	13	6	6	2	0	3
chr6:127799130:127799161:+:	4	22	18	123	77	88	70	121	204
chr10:85763905:85763934:+:	4	5	5	17	20	11	18	18	47
chr17:27315034:27315065:-:	0	5	9	1	0	2	2	1	7
chr15:83356165:83356190:-:SINE:MIR:MIRb	84	35	34	52	30	32	17	24	27
chr5:149804547:149804580:-:	1	0	1	12	1	6	3	3	0
chr2:151148365:151148396:+:	1	4	1	0	2	1	2	5	6
chr7:73140028:73140059:+:	245	152	103	157	122	117	12	16	66
chr5:149804470:149804498:-:	3	8	8	15	8	4	7	20	16
chr8:92192164:92192193:+:	19	5	8	0	3	2	2	4	0
chr9:54215528:54215556:-:	27	16	33	40	31	39	14	16	19
chr2:151324839:151324868:+:	90	33	18	13	9	4	13	8	3
chr7:69929814:69929841:+:LTR:ERVK:RMER17A2	10	5	0	8	4	5	1	2	4
chr9:67747038:67747072:+:LTR:ERVK:RMER19B2	0	0	1	7	6	7	0	0	2
chr9:67714497:67714520:+:	0	7	1	37	20	46	0	2	5
chr18:67052619:67052649:-:LINE:L1:Lx5c	162	123	109	217	115	114	18	31	83
chr5:113331165:113331196:-:	192	239	217	384	210	277	190	222	537
chr5:113337051:113337081:-:LTR:ERVL-MaLR:MTE2b	8	8	0	3	2	3	2	2	1
chr17:27308800:27308826:-:DNA:hAT-Charlie:Charlie12	44	27	9	0	2	3	1	4	3
chr10:85750581:85750609:+:	11	16	17	11	5	9	8	0	10
chr9:54244830:54244859:-:	21	12	13	24	19	18	20	8	20
chr7:69910191:69910216:+:	11	12	15	27	14	11	7	10	15
chr12:98421442:98421473:+:	0	11	28	55	28	35	1	4	10
chr11:103438588:103438621:+:LTR:ERVK:BGLII	5	7	7	16	19	12	12	6	19
chr10:18802388:18802418:-:	27	32	25	33	16	13	14	24	32
chr17:27338257:27338283:+:	17	7	10	13	6	6	5	3	20
chr12:98395590:98395619:-:LTR:ERVL-MaLR:ORR1F-int	21	25	14	35	32	27	72	68	59
chr5:113349195:113349227:+:	5	3	2	4	0	5	3	1	6
chr6:127812227:127812253:+:	7	0	9	0	0	2	1	4	4
chr14:24092696:24092723:+:	3	24	17	51	38	57	17	16	32
chr6:127798901:127798932:+:	13	3	9	3	1	1	3	5	7
chr7:73821622:73821654:+:LTR:ERVL-MaLR:MLT1C	51	41	26	8	10	7	14	13	27
chr5:113340764:113340795:+:	6	8	0	5	4	2	3	3	6
chr18:67055001:67055028:-:	8	6	1	9	1	0	4	11	6
chr9:54214629:54214659:-:	54	49	38	147	86	130	14	6	12
chr8:92193026:92193056:+:	19	18	15	29	16	22	4	2	5
chr2:92547877:92547909:+:	53	60	47	28	25	17	3	11	15
chr2:151411976:151412006:-:	4	2	1	5	2	3	5	9	14
chr3:93328930:93328960:-:	4	6	4	2	4	3	1	3	3
chr7:73115063:73115093:+:	8	5	10	12	9	5	10	5	18
chr9:54234443:54234473:-:	0	6	15	19	24	14	2	1	7
chr4:94297236:94297265:-:	3	0	0	1	2	4	7	0	4
chr5:114847401:114847432:-:	5	3	9	1	3	1	1	8	9
chr12:98401346:98401376:-:	64	36	31	23	13	12	46	48	89
chr9:67712483:67712506:-:	4	4	1	2	5	3	7	3	5
chr5:149798812:149798841:-:	10	6	5	0	0	0	0	0	0
chr12:98392254:98392284:-:	0	0	5	20	6	14	1	3	1
chr8:92199090:92199123:+:LTR:ERVL:MT2B1	12	0	4	22	24	22	20	33	19
chr1:34606229:34606262:+:	11	10	4	3	1	2	0	0	4
chr6:127814438:127814469:+:	9	11	1	9	14	6	6	9	16
chr17:66151251:66151280:+:	0	0	0	10	4	7	3	3	13
chr8:92191043:92191065:+:	2	4	2	3	1	3	2	7	0
chr17:27358420:27358446:+:	34	27	29	34	15	26	39	24	68
chr18:67057731:67057762:-:	0	1	0	8	2	6	2	1	6
chr12:98438168:98438197:+:	104	53	41	15	13	8	16	24	41
chr14:19646343:19646374:-:	5	6	3	32	23	25	12	7	47
chr14:19644770:19644802:-:	0	0	0	8	4	7	3	4	0
chr2:92587080:92587105:+:	13	2	0	5	1	6	1	3	12
chr10:62686061:62686092:+:	25	10	11	16	15	9	1	8	6
chr2:151326156:151326187:+:	0	0	0	3	7	9	4	8	16
chr18:67054084:67054111:-:	23	1	0	0	1	1	2	0	0
chr15:78660945:78660972:-:	14	5	0	3	1	1	0	1	3
chr7:52911903:52911934:+:LINE:L1:L1Lx	13	13	14	50	38	40	44	43	55
chr7:73793374:73793398:-:	0	7	0	2	4	4	4	3	8
chr12:98439358:98439389:+:	31	54	46	150	112	124	57	40	134
chr10:86575145:86575171:-:	15	5	7	5	2	2	13	4	5
chr17:27332093:27332119:+:	0	0	4	10	4	6	2	0	4
chr13:52123169:52123197:+:	0	12	9	5	2	3	4	0	0
chr6:81895722:81895746:-:	0	0	0	9	6	8	2	0	0
chr9:67712119:67712149:+:	6	8	0	3	3	1	2	1	0
chr17:66179863:66179882:+:	0	3	5	5	2	5	0	2	0
chr17:27340311:27340338:+:	0	3	1	7	7	9	0	0	0
chr8:92190082:92190108:+:	19	27	16	35	29	31	8	4	14
chr17:27333456:27333489:+:	17	4	1	21	16	10	8	5	14
chr4:94331105:94331133:-:	0	0	4	10	8	7	13	15	6
chr9:67739495:67739522:+:	17	23	19	46	46	61	3	9	17
chr5:143758616:143758650:+:	7	9	4	7	0	1	1	0	5
chr7:73826876:73826907:+:	1	3	7	4	1	2	5	2	5
chr6:85112013:85112042:-:	0	0	0	9	7	3	1	8	3
chr1:92996551:92996577:-:	1	0	5	14	6	3	3	4	7
chr2:92582703:92582726:+:	10	3	9	2	0	1	3	0	4
chr9:67711682:67711711:-:	6	3	0	9	3	3	3	0	2
chr17:27362732:27362759:+:	2	2	7	16	10	9	10	2	12
chr17:27317095:27317129:-:	0	7	3	6	13	3	2	14	16
chr10:61429380:61429412:-:	14	5	10	20	9	6	6	1	11
chr5:114850826:114850857:-:	14	20	15	5	5	7	3	6	26
chr15:74641781:74641809:+:	3	1	5	1	0	5	1	0	5
chr4:94329351:94329377:-:	19	22	23	13	27	14	11	1	16
chr12:98387565:98387594:-:	2	2	2	1	11	9	2	2	0
chr7:73799932:73799962:-:	3	18	4	37	25	24	6	25	22
chr12:98400279:98400304:-:	0	2	0	0	0	5	6	5	4
chr8:92189517:92189542:+:	10	3	6	0	0	2	2	0	4
chr7:69904126:69904158:-:	2	2	9	10	3	9	1	5	5
[truncated: 686,427+ more rows]

## Sheet: ExtFigbc
DESeq2 input (Extended Data Figure 8 b and c)
raw reads tRF and piRNA (= reads overlapping piRNA cluster without reads from structural RNAs)
category	CMCm_1	CMCm_2	CMCm_3	CMCp_1	CMCp_2	CMCp_3
tRNA:tRNA:tRNA-Ala-GCG	626	1023	621	314	291	619
tRNA:tRNA:tRNA-Ile-ATT	40	75	34	24	34	60
tRNA:tRNA:tRNA-Thr-ACA	799	1749	1017	599	460	669
tRNA:tRNA:tRNA-Asp-GAY	397	750	303	137	207	399
tRNA:tRNA:tRNA-Met-i	1894	2755	2001	2699	1825	2052
tRNA:tRNA:tRNA-Val-GTY	267	401	261	166	185	217
tRNA:tRNA:tRNA-Gln-CAA_	10	11	8	1	5	12
tRNA:tRNA:tRNA-Pro-CCY	748	1110	774	591	379	651
tRNA:tRNA:tRNA-Glu-GAG_	471	718	345	150	153	222
tRNA:tRNA:tRNA-Arg-CGA	24	42	15	2	6	7
tRNA:tRNA:tRNA-Trp-TGG	1815	3193	2397	1226	792	1384
tRNA:tRNA:tRNA-Arg-CGA_	24	36	13	7	8	22
tRNA:tRNA:tRNA-Met	18	39	21	20	15	34
tRNA:tRNA:tRNA-Ala-GCY	124	218	90	49	45	143
tRNA:tRNA:tRNA-Gly-GGG	364	552	350	74	72	123
tRNA:tRNA:tRNA-Pro-CCA	857	1487	983	759	472	874
tRNA:tRNA:tRNA-Ser-TCG	67	142	68	25	23	57
tRNA:tRNA:tRNA-Lys-AAG	308	715	325	181	267	450
tRNA:tRNA:tRNA-His-CAY_	78	94	59	16	27	75
tRNA:tRNA:tRNA-Phe-TTY	87	190	81	34	53	107
tRNA:tRNA:tRNA-Thr-ACG	48	113	62	50	43	78
tRNA:tRNA:tRNA-Arg-CGG	67	151	55	16	30	57
tRNA:tRNA:tRNA-Tyr-TAT	0	3	0	0	0	0
tRNA:tRNA:tRNA-Arg-CGY	341	686	320	137	156	352
tRNA:tRNA:tRNA-Arg-AGG	27	58	29	2	6	10
tRNA:tRNA:tRNA-Glu-GAA	26	40	12	16	11	18
tRNA:tRNA:tRNA-Leu-CTA_	11	40	23	16	8	16
tRNA:tRNA:tRNA-Gly-GGA	219	417	200	77	112	211
tRNA:tRNA:tRNA-Leu-TTG	6360	9498	6872	3016	1999	2678
tRNA:tRNA:tRNA-Leu-CTA	46	71	33	20	20	47
tRNA:tRNA:tRNA-Ser-TCA	39	80	42	9	15	17
tRNA:tRNA:tRNA-Val-GTG	468	948	607	398	443	615
tRNA:tRNA:tRNA-Ile-ATA	42	90	24	18	25	57
tRNA:tRNA:tRNA-Gln-CAG	13998	24618	19543	8308	5066	9205
tRNA:tRNA:tRNA-Ser-AGY	494	882	427	380	258	459
tRNA:tRNA:tRNA-Asn-AAC	81	148	81	78	98	183
tRNA:tRNA:tRNA-Ala-GCY_	531	1115	529	295	464	801
tRNA:tRNA:tRNA-His-CAY	0	2	1	0	1	0
tRNA:tRNA:tRNA-Lys-AAA	263	552	184	75	108	163
tRNA:tRNA:tRNA-Leu-TTA(m)	59	63	28	11	8	13
tRNA:tRNA:tRNA-Met_	72	141	59	38	67	88
tRNA:tRNA:tRNA-Cys-TGY	208	488	229	187	166	295
tRNA:tRNA:tRNA-Gly-GGY	1413	2331	1474	375	299	547
tRNA:tRNA:tRNA-Thr-ACY	165	407	193	48	75	130
tRNA:tRNA:tRNA-Asn-AAT	0	0	1	0	0	0
tRNA:tRNA:tRNA-SeC(e)-TGA	0	0	0	0	1	0
tRNA:tRNA:tRNA-Arg-AGA	50	88	47	20	32	80
tRNA:tRNA:tRNA-Ser-TCY	273	496	307	85	75	172
tRNA:tRNA:tRNA-Ser-TCA(m)	14	13	5	0	8	5
tRNA:tRNA:tRNA-Leu-CTG	6307	9767	7228	3006	2046	2968
tRNA:tRNA:tRNA-Pro-CCG	412	776	529	389	229	408
tRNA:tRNA:tRNA-Leu-TTA	52	103	67	26	42	75
tRNA:tRNA:tRNA-Ser-TCA_	55	142	69	24	29	40
tRNA:tRNA:tRNA-Thr-ACG_	18	41	14	9	10	18
tRNA:tRNA:tRNA-Gln-CAA	1431	2837	2034	956	719	1202
tRNA:tRNA:tRNA-Val-GTA	1005	1642	1204	378	347	484
tRNA:tRNA:tRNA-Thr-ACY_	46	97	44	14	19	59
tRNA:tRNA:tRNA-Leu-CTY	153	332	140	65	92	186
tRNA:tRNA:tRNA-Tyr-TAC	1033	1815	1230	952	756	1031
tRNA:tRNA:tRNA-Ala-GCA	252	467	233	131	123	222
tRFnonCCA_Val-GTY	351	632	383	58	45	96
tRFnonCCA_Met_	94	202	103	28	39	43
tRFnonCCA_Trp-TGG	510	1138	666	96	87	163
tRFnonCCA_Gln-CAA_	26	38	41	16	10	13
tRFnonCCA_Glu-GAG_	377954	605319	419650	45457	24986	29291
tRFnonCCA_Gln-CAG	9766	18071	12206	481	343	567
tRFnonCCA_Thr-ACG_	14	18	8	4	4	3
tRFnonCCA_Ser-TCA(m)	115	148	113	55	33	61
tRFnonCCA_Gly-GGA	573	871	724	482	281	449
tRFnonCCA_Pro-CCA	992	1661	1093	260	173	221
tRFnonCCA_Gln-CAA	2528	5028	3541	113	89	179
tRFnonCCA_Ala-GCY_	3338	8447	5059	2792	2287	3879
tRFnonCCA_Thr-ACA	559	1094	711	459	285	516
tRFnonCCA_Arg-CGY	117	257	175	14	16	29
tRFnonCCA_Ala-GCA	3243	6140	4147	2885	1969	2872
tRFnonCCA_Ser-TCA	19	37	24	4	5	5
tRFnonCCA_Leu-CTY	218	645	323	37	57	104
tRFnonCCA_Asp-GAY	7804	12165	7751	1433	1062	1420
tRFnonCCA_Arg-CGA_	44	86	66	8	4	9
tRFnonCCA_Tyr-TAT	5	9	9	3	2	7
tRFnonCCA_Glu-GAG	14	27	16	14	20	25
tRFnonCCA_Gly-GGG	422	869	562	527	319	443
tRFnonCCA_Ile-ATA	10	27	12	5	4	5
tRFnonCCA_Leu-CTA	49	110	58	25	16	23
tRFnonCCA_Ser-TCY	350	826	463	188	167	291
tRFnonCCA_Pro-CCY	1774	2870	1871	489	327	357
tRFnonCCA_Leu-TTG	714	1630	881	238	233	390
tRFnonCCA_Gly-GGY	11298	19616	13075	11801	6382	7903
tRFnonCCA_Ala-GCY	96	218	97	39	39	86
tRFnonCCA_Arg-CGG	101	184	128	16	9	15
tRFnonCCA_Thr-ACY_	19	65	27	17	5	17
tRFnonCCA_Asn-AAT	2	5	0	0	0	0
tRFnonCCA_Ser-AGY	153	374	202	42	52	135
tRFnonCCA_His-CAY_	2383	4892	3336	196	120	168
tRFnonCCA_Ala-GCG	7032	13240	9500	6595	4267	5926
tRFnonCCA_Leu-TTA	159	339	203	89	82	112
tRFnonCCA_Tyr-TAC	194	402	269	138	91	156
tRFnonCCA_Cys-TGY	4301	7082	5060	5415	2874	3875
tRFnonCCA_Val-GTG	909	1505	912	284	240	416
tRFnonCCA_Met-i	1808	5354	2935	1427	1512	2425
tRFnonCCA_Ile-ATT	112	218	150	20	24	31
tRFnonCCA_Thr-ACG	12	31	17	6	7	11
tRFnonCCA_Ser-TCA_	99	245	120	56	44	90
tRFnonCCA_Arg-AGG	4073	8864	5982	1104	734	1182
tRFnonCCA_Lys-AAG	1031	2320	1386	154	178	332
tRFnonCCA_Lys-AAA	733	1607	1015	461	387	729
tRFnonCCA_Arg-CGA	139	176	142	21	15	17
tRFnonCCA_Met	550	1119	849	673	361	557
tRFnonCCA_Thr-ACY	1155	2302	2069	1286	706	1301
tRFnonCCA_Asn-AAC	120	244	132	19	26	51
tRFnonCCA_Pro-CCG	633	1214	790	186	123	142
tRFnonCCA_Leu-CTG	653	1622	795	151	158	278
tRFnonCCA_Glu-GAA	1487	2256	1637	228	135	167
tRFnonCCA_Val-GTA	87	165	85	10	13	35
tRFnonCCA_SeC(e)-TGA	25	59	39	23	15	31
tRFnonCCA_Ser-TCG	64	116	78	11	10	20
tRFnonCCA_Leu-CTA_	113	299	160	20	32	48
tRFnonCCA_His-CAY	2	5	4	0	2	4
tRFnonCCA_Leu-TTA(m)	74	101	101	16	7	13
tRFnonCCA_Arg-AGA	132	230	117	33	24	54
tRFnonCCA_Phe-TTY	100	217	124	71	53	91
chr6:117714876:117714905:-:	4	17	5	6	5	10
chr1:57360160:57360189:-:LTR:ERVL-MaLR:MTE2a	4	5	8	6	4	0
chr1:92994844:92994870:-:	1	3	8	8	2	5
chr4:62233050:62233077:+:	18	24	12	29	13	12
chr13:50908872:50908898:-:	9	13	4	9	8	6
chr3:34874960:34874984:+:	2	3	5	4	3	4
chr2:151411921:151411950:-:	15	13	11	16	9	10
chr2:92565997:92566023:+:	6	8	2	6	2	5
chr5:114842632:114842662:-:	3	9	3	6	2	2
chr4:94331108:94331134:-:	3	9	2	12	7	12
chr9:67751218:67751247:+:LTR:ERV1:MERV1	310	506	309	390	148	155
chr15:74647896:74647924:+:	28	44	24	57	27	24
chr10:86620286:86620313:+:	8	10	5	16	8	4
chr8:92190720:92190749:+:	10	11	11	14	5	11
chr13:50515130:50515163:+:	10	23	19	23	9	7
chr5:149791459:149791486:-:	10	26	16	16	16	5
chr7:73820691:73820717:+:	156	232	186	175	91	112
chr6:127785461:127785484:-:DNA:hAT-Charlie:Charlie12	1	11	5	2	0	4
chr5:114850572:114850605:-:	2	7	6	4	1	2
chr6:127826596:127826626:+:	9	11	7	12	4	3
chr12:98425010:98425031:+:	7	10	11	1	5	6
chr17:27335703:27335733:+:	7	14	8	6	3	3
chr10:86537908:86537937:-:	10	16	11	8	1	3
chr9:67693684:67693714:-:LTR:ERV1:MLTR14	160	220	154	231	89	110
chr14:24087262:24087290:+:	6	4	3	17	5	5
chr15:73106719:73106738:-:	48	87	63	56	28	54
chr10:62677141:62677173:+:LTR:ERVK:RMER4A	9	12	9	18	4	3
chr14:24112426:24112454:+:	18	39	11	29	14	11
chr10:62682365:62682387:+:	7	11	5	7	2	4
chr12:98412336:98412365:-:	7	9	4	7	4	2
chr14:24104992:24105017:+:	2	10	4	3	5	3
chr9:67721933:67721956:-:	3	5	4	7	3	4
chr6:128444420:128444447:+:	10	15	10	17	11	13
chr18:67064107:67064133:-:SINE:MIR:MIR3	1	5	4	9	3	4
chr17:66215782:66215813:+:LTR:ERVL:RMER15	4	5	3	4	1	4
chr17:27294533:27294557:-:	18	33	38	43	17	32
chr6:128446762:128446791:+:	27	43	21	29	10	16
chr6:127797026:127797056:+:SINE:MIR:MIRb	90	98	58	96	44	46
chr12:98394266:98394287:-:	7	4	7	3	1	2
chr9:44145934:44145962:-:	10	8	8	24	3	11
chr5:149807896:149807929:-:	4	7	7	6	2	4
chr10:85849300:85849330:-:	26	55	31	25	14	16
chr4:94330113:94330143:-:	220	364	204	143	94	81
chr5:113373577:113373605:+:	4	10	1	1	4	2
chr9:54237995:54238021:-:	41	36	31	32	21	7
chr18:67056650:67056677:-:	70	113	62	110	51	60
chr17:27338737:27338762:+:LTR:ERVL:MT2C	7	12	5	6	4	3
chr9:67729082:67729110:-:	5	7	5	7	0	5
chr17:27320609:27320634:-:	44	55	46	45	18	25
chr8:37094145:37094173:-:	21	21	18	16	15	14
chr6:127812350:127812383:+:SINE:B2:B3A	7	12	6	7	7	6
chr7:73823842:73823869:+:	12	21	15	19	9	10
chr12:98393473:98393502:-:	31	45	27	22	12	9
chr5:113335470:113335499:-:	2	4	3	6	3	3
chr17:27312746:27312767:-:	5	8	6	10	9	7
chr9:122777925:122777952:-:	1	6	5	8	3	4
chr5:113327894:113327926:-:	92	133	83	73	43	51
chr17:27317335:27317362:-:	7	18	6	8	8	9
chr17:66196620:66196651:-:	8	4	3	3	2	1
chr10:85749334:85749361:+:	405	572	405	642	290	321
chr9:67719040:67719071:-:	229	358	240	295	141	148
chr6:127786312:127786339:-:	341	534	347	606	371	337
chr5:149811359:149811383:-:	8	17	16	12	4	8
chr5:149824045:149824071:-:	3	12	13	16	11	7
chr5:114839636:114839668:-:LTR:ERVK:MYSERV6-int	2	14	7	5	1	8
chr5:149803841:149803861:-:	24	31	46	15	12	23
chr4:94308037:94308065:-:	8	20	7	15	4	8
chr12:98391983:98392014:-:	7	11	12	11	4	8
chr2:127699803:127699826:+:	3	10	5	3	1	5
chr15:74657754:74657784:+:	46	96	62	83	26	36
chr4:94307366:94307397:-:	43	141	69	87	61	95
chr2:92579052:92579080:+:SINE:B4:B4A	30	52	37	30	20	9
chr14:24105369:24105401:+:	11	28	12	34	13	10
chr7:73122753:73122774:-:	3	10	4	7	4	1
chr9:54243146:54243174:-:DNA:hAT-Charlie:Charlie18a	7	11	6	1	7	4
chr6:127787146:127787172:-:	2	6	5	6	4	4
chr17:27320788:27320814:-:	39	85	60	66	47	68
chr5:114841786:114841813:-:	8	9	5	13	2	4
chr2:92584398:92584427:+:	4	8	6	3	0	2
chr18:67056667:67056700:-:	25	37	28	23	13	18
chr17:27325920:27325939:+:	19	37	23	14	10	18
chr6:127788452:127788478:-:	26	46	27	39	17	23
chr2:92593436:92593464:+:	2	15	12	10	5	7
chr4:94297681:94297708:-:	46	56	49	62	23	36
chr7:73106893:73106919:+:	11	11	6	16	6	9
chr7:73122313:73122331:+:LTR:ERVL-MaLR:MLT1A0	1	6	9	2	4	1
chr8:110130023:110130053:+:LINE:L1:L1MB7	10	7	6	5	8	6
chr9:67719312:67719343:-:SINE:B4:B4A	5	11	14	3	5	7
chr2:92542017:92542048:+:	52	79	42	69	39	27
chr17:27323556:27323584:-:	7	10	8	11	6	5
chr4:94292327:94292354:-:	27	46	37	54	26	30
chr7:73814647:73814678:-:	4	3	3	5	4	3
chr10:62678674:62678698:+:	41	69	52	82	47	61
chr18:67045562:67045590:-:	54	82	41	80	51	42
chr11:107995905:107995935:+:	8	11	8	13	2	5
chr7:52911033:52911059:+:LINE:L1:L1Lx	1	15	8	7	5	4
chr12:98434717:98434749:+:	3	4	3	9	4	1
chr17:27362275:27362300:+:	9	5	8	4	5	3
chr17:27339759:27339784:+:	6	0	3	8	1	5
chr7:73120228:73120250:+:LINE:L1:L1M5	8	12	7	11	8	13
chr8:92192353:92192380:+:	5	6	6	5	5	2
chr6:85990522:85990550:-:	606	871	587	1203	571	647
chr7:73801785:73801811:-:	10	8	17	19	5	10
chr7:73822070:73822097:+:	55	106	92	74	44	46
chr18:67066230:67066256:-:	6	9	5	7	6	6
chr7:73814785:73814812:-:	144	225	126	203	115	90
chr17:27355426:27355449:+:	173	312	206	265	147	156
chr17:27342216:27342240:+:	28	43	44	46	21	16
chr9:67698515:67698541:-:	4	8	4	3	5	3
chr17:27567994:27568018:+:LTR:ERVL-MaLR:MTC	4	3	8	4	3	6
chr8:92193516:92193540:+:	9	26	16	53	26	28
chr5:113326171:113326201:-:LTR:ERVK:RLTR9A	97	152	88	110	81	61
chr7:73144081:73144112:+:	13	12	11	7	6	7
chr9:67731654:67731680:-:	7	2	9	3	1	1
chr17:66208177:66208204:+:	10	17	11	16	5	6
chr5:36579868:36579897:-:	25	42	23	18	11	7
chr12:98401448:98401479:-:	123	224	148	201	85	101
chr2:153270001:153270027:+:LTR:ERVK:RMER19A	5	18	7	9	4	6
chr7:52909519:52909544:+:	0	4	2	128	56	96
chr8:109730693:109730722:-:	9	8	2	4	0	1
chr5:149790571:149790600:-:LTR:ERV1:RLTR14	265	391	221	328	116	139
chr15:74645402:74645429:+:	7	9	6	15	6	5
chr15:59277694:59277722:+:	32	54	42	45	30	17
chr15:78665668:78665693:-:	5	10	6	9	1	8
chr7:73807553:73807584:-:	10	12	9	12	5	6
chr7:30137299:30137321:+:	1	9	17	5	3	2
chr14:24114974:24115003:+:	18	28	15	32	13	14
chr9:67751128:67751156:+:LTR:ERV1:MERV1	6	10	0	4	2	0
chr3:34873328:34873357:+:	80	151	87	133	54	53
chr15:78664549:78664576:-:	151	212	138	201	114	88
chr10:85767310:85767340:+:	121	250	140	172	67	79
chr15:78653338:78653369:-:	36	64	39	63	26	23
chr2:151148881:151148911:+:	8	5	2	7	4	5
chr7:73140024:73140052:+:	1	7	0	8	2	10
chr8:93417396:93417421:-:	11	42	26	18	11	12
chr7:73800863:73800894:-:	15	21	12	21	2	8
chr15:83356558:83356588:-:	3	7	16	9	11	10
chr7:73107958:73107983:+:	3	5	7	9	5	2
chr18:67054716:67054742:-:	8	9	5	1	6	2
chr7:73118461:73118491:+:	21	35	22	39	14	15
chr9:54251327:54251357:+:SINE:B2:B3A	43	80	40	64	22	45
chr10:75851970:75851997:+:	7	14	14	12	11	10
chr7:73817155:73817185:+:	20	22	17	31	9	16
chr10:85750084:85750111:+:	74	107	62	95	39	35
chr15:59278878:59278907:+:	46	54	37	57	20	22
chr2:92549126:92549156:+:	5	7	3	6	2	3
chr15:78656903:78656928:-:	5	3	4	10	4	4
chr3:88421729:88421756:-:	9	6	9	13	3	2
chr10:86619006:86619029:+:	15	17	17	14	15	15
chr18:67067003:67067034:+:LTR:ERVL:RMER10A	22	42	22	37	9	8
chr9:67725833:67725860:-:	132	234	133	231	90	117
chr4:94284218:94284248:-:	15	28	10	18	9	14
chr7:69914086:69914113:+:	8	6	6	2	8	5
chr17:27338769:27338797:+:LTR:ERVL:MT2C	6	9	2	8	1	2
chr7:69916107:69916135:+:	259	421	322	255	144	181
chr4:62228359:62228386:-:	11	7	4	10	8	7
chr5:114847966:114847992:-:	106	175	123	163	85	92
chr10:86567621:86567651:-:LINE:L1:Lx2A1	16	31	19	45	9	18
chr4:62224663:62224690:-:	44	58	56	58	37	36
chr2:92569713:92569743:+:	13	14	9	14	2	2
chr15:59247649:59247677:-:LTR:ERVK:RLTR20A2B	5	11	3	6	1	2
chr5:113339954:113339980:-:	824	1338	916	948	476	427
chr6:85112875:85112904:-:	80	164	130	140	59	63
chr5:143764070:143764097:+:LTR:ERVL:MER74B	42	38	28	50	27	27
chr15:79947924:79947951:+:LTR:ERVL:MT2B1	9	6	5	3	4	1
chr4:57360922:57360952:-:	11	6	2	8	8	6
chr10:75860570:75860594:+:	7	5	2	7	2	5
chr17:27312735:27312762:-:	9	22	13	10	5	10
chr17:27298586:27298617:-:	404	737	533	717	404	444
chr12:98417375:98417405:-:	2	6	4	12	3	5
chr10:86590179:86590211:-:	32	36	38	27	11	21
chr14:24087177:24087206:+:	165	221	149	197	90	103
chr7:69891621:69891646:-:	3	10	15	7	3	2
chr14:44774036:44774067:-:	4	3	3	10	1	4
chr15:74646160:74646182:+:	13	24	12	16	5	13
chr17:66211444:66211470:+:	14	22	16	7	6	6
chr2:92592678:92592707:+:	33	36	21	27	15	7
chr17:27299751:27299778:-:LTR:ERVK:MurERV4	32	51	39	61	32	40
chr7:69913969:69913998:+:	8	6	2	2	4	2
chr17:66192099:66192130:-:	5	9	3	3	5	2
chr7:73815882:73815906:-:	1	10	4	7	1	1
chr2:92552904:92552934:+:	10	16	11	25	3	4
chr9:54249332:54249360:-:	11	18	14	8	6	13
chr6:85988614:85988640:-:	24	36	15	13	19	20
chr6:87989599:87989631:-:	6	16	8	19	5	10
chr2:151257899:151257923:-:	3	5	7	17	8	12
chr6:127799889:127799920:+:	5	6	3	1	2	6
chr7:73140839:73140869:+:	9	11	8	15	9	6
chr4:57362122:57362151:-:	5	10	9	15	4	5
chr5:113353629:113353653:+:	9	9	5	9	11	6
chr5:113351559:113351588:+:LTR:ERVK:MurERV4	5	9	3	11	5	0
chr17:27320305:27320322:-:	47	125	74	41	41	62
chr5:113356331:113356362:+:	14	37	22	28	15	20
chr15:74638328:74638355:+:	25	17	9	24	13	16
chr13:24989290:24989320:-:	6	11	5	6	2	3
chr2:92587349:92587382:+:	1	4	6	4	5	2
chr15:59297861:59297890:+:	1	7	5	5	3	2
chr9:54253838:54253870:+:	60	104	82	89	53	54
chr4:62237629:62237649:+:SINE:B4:B4A	11	15	11	14	6	12
chr12:98405509:98405539:-:	13	17	15	22	13	14
chr5:113341726:113341752:+:	10	29	12	10	9	9
chr4:94290542:94290572:-:LTR:ERVL-MaLR:MTE2a	18	16	12	17	17	16
chr4:62222178:62222208:-:	6	9	7	8	9	5
chr10:75848319:75848346:+:	15	17	13	42	39	27
chr5:136934517:136934547:+:SINE:B4:ID	22	24	13	19	12	15
chr4:62224272:62224294:-:	1	12	7	7	1	4
chr6:127829999:127830026:+:	75	143	86	120	77	72
chr4:94285950:94285980:-:	171	211	164	185	112	85
chr2:92545038:92545069:+:	16	16	16	15	12	11
chr6:127828134:127828162:+:	12	13	14	11	4	5
chr5:149815814:149815842:-:	1046	1480	1071	1499	584	669
chr7:73803285:73803313:-:LINE:L1:Lx9	56	76	65	63	7	31
chr12:98400928:98400958:-:	121	202	117	162	100	124
chr12:98441486:98441516:+:	25	16	18	18	25	12
chr15:59284016:59284040:+:	4	3	3	6	4	4
chr9:54247181:54247209:-:	382	641	392	462	224	257
chr5:149819312:149819340:-:	4	7	2	20	5	4
chr17:27337222:27337253:+:	941	1889	1300	1257	651	915
chr6:85112875:85112903:-:	9	3	8	7	4	2
chr10:75857980:75858008:+:	221	401	250	475	225	224
chr4:123837686:123837711:-:	4	8	5	6	3	5
chr14:19642661:19642692:-:	6	6	3	9	3	7
chr19:4783189:4783219:-:	3	8	3	4	4	4
chr6:127826376:127826408:+:	4	11	4	16	8	8
chr17:27299328:27299350:-:LTR:ERVK:RMER19A	9	21	6	10	7	10
chr18:67073272:67073297:+:	2	8	1	9	8	1
chr6:92170635:92170664:+:	11	9	6	7	7	7
chr12:98408981:98409009:-:	22	25	4	11	9	10
chr11:107996647:107996678:+:	22	50	20	24	17	9
chr12:98399202:98399228:-:	35	53	35	52	23	19
chr7:125352246:125352278:+:	10	25	13	18	4	10
chr15:59277746:59277779:+:	12	13	8	13	13	4
chr2:92588381:92588411:+:	16	22	11	21	7	6
chr4:94329289:94329319:-:	314	422	276	410	231	153
chr2:92592159:92592187:+:	9	15	11	11	3	6
chr2:92583339:92583368:+:	7	7	2	11	4	5
chr5:149824130:149824160:-:	15	22	7	9	5	11
chr13:53400886:53400912:+:	6	9	5	15	5	8
chr14:44779294:44779323:-:	5	17	11	8	2	4
chr9:54233516:54233547:-:	10	9	6	8	8	5
chr2:92577215:92577237:+:	11	27	20	7	6	18
chr6:119572910:119572936:-:	0	6	5	10	2	1
chr5:149798147:149798177:-:	27	49	43	26	14	27
chr15:83355654:83355684:-:	404	667	511	491	232	179
chr9:54235354:54235378:-:	24	24	16	23	7	23
chr17:27316278:27316309:-:	2	8	4	6	2	2
chr18:67067926:67067957:+:	6	15	4	11	5	4
chr5:113351368:113351392:+:LTR:ERVK:MurERV4	270	596	401	315	297	314
chr5:149804766:149804793:-:	7	7	9	7	2	2
chr2:151251499:151251528:-:	9	18	6	6	5	6
chr2:127701121:127701149:+:LINE:L1:L1MdFanc	4	14	6	12	7	8
chr1:92994002:92994032:-:	26	64	38	55	34	25
chr2:92571899:92571930:+:	25	49	27	37	15	14
chr4:62224923:62224953:-:	1215	1885	1246	1365	513	574
chr9:54217398:54217428:-:	9	14	10	17	4	5
chr12:98444966:98444992:+:	3	6	3	10	3	6
chr1:92995418:92995448:-:	1	8	0	7	7	2
chr2:92547963:92547989:+:	7	6	2	1	7	2
chr1:92996531:92996561:-:	3	6	4	21	5	10
chr18:67070585:67070614:+:	2	5	5	5	1	5
chr2:92550199:92550228:+:LINE:L2:L2c	37	42	37	29	29	27
chr4:62221729:62221760:-:	25	38	25	56	27	15
chr9:54224995:54225025:-:	48	57	50	68	28	22
chr19:41860985:41861013:-:	5	7	5	5	2	6
chr5:149801647:149801678:-:	3	11	2	5	0	2
chr10:75844513:75844539:+:	7	12	4	14	4	4
chr2:92563202:92563227:+:	5	7	5	6	2	4
chr6:128188953:128188984:-:	19	14	13	10	10	9
chr6:85114775:85114805:-:	104	189	104	157	65	67
chr17:66191267:66191298:-:	34	41	29	30	15	22
chr15:59251729:59251751:-:	3	4	7	6	2	5
chr13:50911489:50911511:-:	3	7	4	4	1	6
chr5:113322658:113322687:-:LTR:ERVL-MaLR:MTC	5	10	3	11	4	2
chr9:67696363:67696394:-:LINE:L1:L1M2	52	109	53	76	47	42
chr17:27350594:27350620:+:	18	30	18	27	11	24
chr17:27317473:27317497:-:	28	56	39	42	25	37
chr7:69902355:69902377:-:	0	0	0	25	12	22
chr14:24087231:24087259:+:	61	101	67	61	33	40
chr12:98420185:98420211:-:	5	5	4	7	8	6
chr17:66177022:66177041:+:LTR:ERVK:MYSERV16	1	14	11	3	4	4
chr2:151408168:151408200:-:	3	7	7	8	4	10
chr17:27323014:27323034:-:LTR:ERVK:RMER4A	0	4	2	8	2	6
chr9:67713880:67713907:-:	5	11	5	8	3	9
chr5:149813503:149813528:-:	6	4	11	6	5	5
chr6:127801535:127801558:+:	6	4	6	6	2	3
chr11:118408834:118408862:-:	1	9	1	6	6	2
chr9:67736549:67736576:+:	30	56	47	52	23	40
chr6:128445334:128445363:+:	9	16	11	12	2	10
chr15:83354046:83354075:-:	43	73	36	57	21	26
chr6:127799232:127799263:+:	21	46	35	47	22	20
chr17:27335710:27335739:+:	69	73	39	43	36	52
chr4:62227438:62227467:-:	7	3	1	7	3	10
chr8:93415116:93415147:-:	3	6	2	5	4	3
chr15:59279160:59279188:+:	10	26	13	25	5	13
chr12:98400501:98400534:-:	10	29	22	2	10	5
chr7:38869894:38869926:+:	12	28	15	22	10	10
chr7:28193745:28193769:+:	1	5	6	4	2	5
chr15:59268648:59268676:-:	536	993	675	487	264	283
chr7:69906826:69906856:-:	7	13	5	9	4	2
chr1:92994122:92994147:-:	31	48	43	43	30	27
chr12:98397117:98397145:-:LTR:ERVL-MaLR:ORR1F	6	5	5	7	2	2
chr10:86576119:86576151:-:	2	8	3	6	2	3
chr18:67064448:67064480:-:LTR:ERVL:RMER10A	61	87	68	55	40	25
chr14:24092597:24092616:-:DNA:TcMar-Tigger:Tigger19a	3	4	9	2	1	6
chr17:27348574:27348595:+:	3	7	10	3	4	3
chr17:27324012:27324042:-:	22	37	24	23	12	8
chr5:149824015:149824040:-:	9	25	24	17	4	15
chr15:83355886:83355917:-:	54	67	43	55	21	22
chr5:135162214:135162234:+:	82	128	128	133	63	103
chr8:117213715:117213742:+:	6	5	2	4	2	2
chr19:37258675:37258706:-:DNA:hAT-Charlie:Charlie1	6	12	6	8	4	2
chr15:78664537:78664566:-:	65	83	62	93	60	39
chr7:73773838:73773866:-:	22	29	22	30	11	8
chr17:27551076:27551102:-:	3	8	1	7	2	3
chr7:69934640:69934665:+:	35	59	42	65	33	32
chr7:125331821:125331851:-:	103	98	68	91	62	69
chr9:67721054:67721085:-:	30	65	27	37	20	18
chr12:98414201:98414230:-:	3	6	3	9	1	0
chr12:98441403:98441428:+:	5	9	4	4	1	6
chr15:74641993:74642015:+:	5	4	3	3	4	7
chr11:107995142:107995166:+:	9	10	7	7	2	10
chr15:59275662:59275688:+:	20	33	25	45	17	12
chr15:83354377:83354396:-:	25	31	32	22	7	21
chr14:24429562:24429590:-:	16	25	13	19	7	12
chr14:24341495:24341527:-:LTR:ERVK:MMERVK9E	1	6	4	9	1	3
chr3:124402331:124402358:-:	8	17	9	21	6	13
chr2:92548609:92548634:+:	6	3	7	7	6	7
chr12:98400861:98400890:-:	10	10	21	11	2	8
chr18:67054269:67054298:-:	9	29	13	18	19	18
chr15:59273943:59273970:-:LINE:L1:Lx8	1	6	6	6	2	1
chr5:114819777:114819806:-:LINE:L1:L1MC	4	4	4	7	2	5
chr10:62664368:62664398:+:	6	3	5	5	1	1
chr17:27294948:27294965:-:SINE:B4:ID	2	12	7	5	3	3
chr8:111154730:111154758:-:	1	6	1	10	4	5
chr2:92546493:92546526:+:	10	12	10	13	3	4
chr5:113331172:113331204:-:	82	132	91	99	47	45
chr5:149791159:149791185:-:	2	3	6	10	1	2
chr4:62236154:62236182:+:LTR:ERVL-MaLR:MLT1A0	4	17	13	15	10	7
chr5:114849104:114849125:-:	4	4	6	8	6	9
chr5:149803486:149803510:-:	1	8	2	5	4	4
chr17:27337708:27337735:+:	8	26	3	23	20	9
chr2:151145498:151145530:+:LINE:L1:L1MdV	20	28	22	10	8	5
chr4:94322980:94323012:-:	1	6	5	6	3	4
chr17:27302527:27302558:-:	3	6	10	7	5	3
chr17:66211905:66211928:+:	10	7	4	7	5	5
chr10:75856654:75856678:+:	5	2	5	4	5	2
chr18:67043630:67043661:-:LINE:L1:L1M4a1	5	12	7	8	1	5
chr17:27293019:27293047:-:SINE:Alu:B1	74	135	87	115	52	60
chr17:27321622:27321653:-:	6	5	8	3	2	2
chr15:73102575:73102596:-:	2	12	10	8	4	6
chr7:73105431:73105461:+:	4	5	3	11	1	3
chr6:127776331:127776362:-:	6	8	4	3	5	3
chr6:127796493:127796523:-:	10	12	13	9	8	6
chr7:73806006:73806037:-:LINE:L1:L1MdV	60	98	60	70	24	33
chr15:59253275:59253294:-:	8	17	14	9	2	8
chr9:67722876:67722907:-:	5	16	10	8	5	8
chr6:128445614:128445644:+:	30	50	27	42	24	32
chr5:113336063:113336088:-:	45	55	51	33	16	23
chr6:127785941:127785968:-:	5	5	1	8	3	4
chr10:66694069:66694098:-:	29	40	38	45	33	29
chr17:27301883:27301912:-:	2	5	3	7	2	5
chr12:98400852:98400881:-:	5	26	15	11	6	8
chr10:127696274:127696305:+:	9	9	7	10	5	5
chr17:27356210:27356235:+:	12	20	16	21	8	14
chr12:98420616:98420638:+:	5	19	11	9	5	13
chr10:66695367:66695399:-:	350	610	427	439	182	207
chr4:94328803:94328830:-:	2	4	4	3	2	6
chr10:62682386:62682410:+:	1	4	4	3	4	7
chr4:94310650:94310682:-:	23	34	19	31	13	15
chr6:127801585:127801611:+:	4	7	8	1	4	4
chr15:74642017:74642046:+:	2	5	4	4	7	0
chr7:73814937:73814968:-:	2368	3455	2554	3632	1551	1726
chr2:92545432:92545462:+:	90	188	109	131	96	103
chr14:44937361:44937392:+:	2	13	7	6	6	6
chr14:24113632:24113656:+:	2	6	6	4	1	4
chr7:69909424:69909456:-:	21	35	24	25	13	12
chr15:74639498:74639527:+:	784	1141	804	975	413	410
chr17:27331337:27331368:+:	3	12	3	13	4	2
chr6:85991147:85991174:-:	11	19	21	12	9	11
chr2:151405730:151405759:-:	8	17	6	6	5	5
chr13:49891459:49891490:+:	3	3	10	6	3	4
chr7:73117127:73117153:+:	22	36	27	28	12	18
chr7:73106576:73106600:+:	2	5	3	6	5	1
chr2:92587513:92587536:+:LTR:ERVL-MaLR:ORR1D1	21	33	21	35	16	25
chr5:113342302:113342325:+:	2	3	4	5	3	4
chr10:62680321:62680351:+:SINE:Alu:B1	57	92	56	79	38	50
chr14:44776269:44776299:-:LTR:ERV1:RMER21B	2	12	8	5	10	3
chr7:73805499:73805523:-:LINE:L1:L1MdV	7	13	7	9	5	6
chr12:98439358:98439391:+:	5	3	4	7	5	2
chr6:85114782:85114812:-:	4	6	5	11	3	3
chr7:73785808:73785828:-:	57	103	109	78	36	63
chr7:69896066:69896096:-:	21	26	22	30	14	18
chr10:75855996:75856026:+:	6637	11421	7363	9770	4849	5046
chr7:73826891:73826912:+:	21	42	41	38	21	25
chr15:59270976:59271004:-:	4	5	8	6	8	4
chr12:98425521:98425549:+:	13	43	27	27	14	17
chr17:66211387:66211417:+:	4	13	2	9	5	2
chr15:59258158:59258191:-:	41	71	40	73	41	37
chr5:149809291:149809320:-:	124	191	108	157	92	66
chr17:66207521:66207552:+:	7	6	5	6	4	6
chr6:92170582:92170610:+:	23	25	20	13	5	14
chr9:67739115:67739138:+:	11	16	11	8	9	5
chr14:24426537:24426567:-:	1	10	4	1	3	2
chr7:73815033:73815064:-:	408	653	471	516	258	276
chr11:103440747:103440775:+:	26	48	22	33	37	29
chr18:67059431:67059458:-:	6	4	3	4	2	2
chr4:62221665:62221694:-:	31	41	16	24	20	16
chr7:73104405:73104432:-:	6	13	7	10	5	3
chr17:27312004:27312035:-:	19	25	14	13	5	10
chr1:57354085:57354117:-:	5	11	15	5	2	2
chr8:93412348:93412377:-:LTR:ERV1:RLTR6-int	29	43	30	40	31	20
chr7:73820268:73820292:+:LINE:L1:Lx5	9	14	8	19	7	12
chr14:24092982:24093003:+:	15	24	13	16	18	23
chr10:62662550:62662574:+:	21	18	18	21	12	10
chr7:73813377:73813406:-:	6	12	0	13	9	14
chr9:67740987:67741016:+:	17	18	10	20	14	7
chr9:67739481:67739510:+:	11	17	17	19	8	4
chr5:113342364:113342383:-:	6	5	8	5	3	3
chr13:50910693:50910723:-:	26	33	32	21	12	12
chr13:53400595:53400627:+:	1	4	8	8	0	4
chr4:62221789:62221820:-:	47	97	49	65	26	32
chr12:98387927:98387955:-:	26	62	35	51	17	36
chr9:54214465:54214492:-:LTR:ERVL-MaLR:ORR1E	3	3	5	6	2	2
chr7:73808513:73808541:-:	3	5	6	8	1	2
chr15:73105586:73105615:-:	72	96	86	76	37	50
chr2:151249557:151249586:-:LTR:ERVL:RMER15-int	20	35	18	26	10	9
chr5:113356710:113356740:+:	82	106	73	121	72	71
chr6:127805172:127805199:+:LTR:ERVL-MaLR:MTC	8	11	5	4	8	5
chr7:73795922:73795949:-:	5	7	6	8	2	6
chr6:127806929:127806950:+:	15	12	7	19	7	9
chr6:127792793:127792813:-:	5	9	4	2	2	7
chr17:27293019:27293046:-:SINE:Alu:B1	28	78	53	62	24	46
chr18:67056647:67056672:-:	513	909	631	692	353	456
chr2:92593926:92593949:+:	4	6	7	6	2	6
chr6:127803448:127803479:+:	2	12	3	4	3	1
chr18:67054315:67054341:-:	203	299	174	336	196	206
chr5:149802905:149802928:-:LTR:ERVL:MLT2F	8	10	5	14	7	11
chr14:24084379:24084404:+:	6	6	6	4	3	2
chr2:151407625:151407656:-:	614	1126	762	845	482	615
chr1:91554932:91554959:+:	5	4	7	3	0	2
chr6:127807826:127807856:+:LTR:ERV1:MMERGLN-int	5	4	3	5	2	7
chr10:75853083:75853111:+:LTR:ERV1:RLTR41B	4	9	5	8	7	6
chr4:94316279:94316300:-:	7	10	3	4	3	1
chr10:66694078:66694098:-:	2	5	6	2	3	5
chr5:114849373:114849400:-:	339	566	411	592	312	342
chr5:149814471:149814502:-:	168	260	155	299	138	127
chr7:73105432:73105463:+:	10	12	5	17	6	3
chr17:27358628:27358655:+:	12	15	14	21	3	9
chr9:54218300:54218329:-:	8	27	5	13	6	3
chr4:123837199:123837222:-:	6	1	6	2	4	3
chr17:27297754:27297778:-:	81	176	116	137	63	87
chr8:92194266:92194292:+:	87	118	116	130	58	89
chr15:74643796:74643825:+:LINE:L1:L1MD	22	48	43	44	9	11
chr6:92168466:92168496:+:	3	5	9	5	0	5
chr7:73812059:73812087:-:	9	13	15	19	7	11
chr15:59255228:59255261:-:	14	26	12	16	10	18
chr12:98416347:98416376:-:	22	28	22	32	12	14
chr11:103425113:103425138:+:LINE:L1:Lx8	13	14	6	19	6	14
chr8:92190019:92190049:+:	11	18	12	15	8	7
chr17:27341766:27341794:+:LTR:ERVL-MaLR:MTB	7	10	5	10	2	3
chr17:66199902:66199928:-:	3	3	8	4	5	4
chr3:124416774:124416806:-:	204	434	295	244	148	126
chr15:59260771:59260796:-:	12	25	12	18	13	12
chr9:54224798:54224829:-:	10	17	14	25	9	6
chr5:113346426:113346456:+:	20	24	19	27	14	11
chr7:52908220:52908250:+:	7	14	5	10	4	2
chr17:27332540:27332571:+:	4	6	9	4	6	2
chr7:69904772:69904801:-:	9	5	10	7	7	5
chr4:94329598:94329629:-:	8	5	3	2	3	2
chr12:98418192:98418216:-:	6	4	4	5	1	2
chr7:69895446:69895475:-:	2	9	6	2	5	2
chr17:27308854:27308885:-:	18	27	18	13	11	7
chr6:127789728:127789761:-:	5	12	6	10	2	4
chr10:62664719:62664742:+:	4	12	5	3	1	3
chr14:19643498:19643527:-:	298	409	298	432	174	180
chr4:94321151:94321180:-:	10	18	9	12	7	9
chr17:27331398:27331425:+:	2	14	4	7	1	6
chr1:170197349:170197372:-:	1	5	2	5	3	5
chr5:124490486:124490515:+:	4	8	3	5	2	1
chr2:92594861:92594880:-:	16	25	25	20	6	14
chr19:37256015:37256045:-:	2	7	4	6	1	5
chr17:27341550:27341575:+:LTR:ERVL-MaLR:MTB	7	11	1	7	3	4
chr17:27345842:27345864:+:	41	76	49	89	50	72
chr10:75838049:75838075:+:	39	41	42	56	45	26
chr2:92582869:92582893:+:	4	4	3	2	4	4
chr8:110129949:110129979:+:LINE:L1:L1MB7	1105	2091	1295	1244	795	782
chr9:54227498:54227531:-:	11	13	18	6	4	6
chr7:73819138:73819164:+:	16	8	2	8	4	3
chr8:37091841:37091860:-:	12	6	7	11	6	7
chr7:69910325:69910349:+:	37	55	42	57	27	35
chr5:149814212:149814242:-:	2	9	6	1	4	5
chr17:66206961:66206988:+:SINE:Alu:B1	130	204	162	247	95	137
chr15:74638767:74638798:+:	6	4	5	6	4	3
chr14:19643241:19643269:-:	6	8	9	8	9	5
chr5:113354574:113354603:+:LINE:L1:L1MC	10	12	7	6	7	6
chr10:85751239:85751265:+:	4	4	5	5	2	5
chr15:59259261:59259287:-:	7	9	6	5	7	3
chr15:74637701:74637730:+:	1051	1403	986	1185	524	468
chr6:83588759:83588790:+:	5	12	2	5	4	5
chr7:69920410:69920438:+:	5	14	8	13	5	3
chr2:151321976:151322005:+:	51	39	29	56	14	27
chr7:73793179:73793206:-:	5	2	2	12	1	0
chr6:120888409:120888439:+:	3	7	5	3	3	5
chr12:98414303:98414333:-:	7	16	7	6	4	4
chr9:67705142:67705172:-:	10	38	18	16	13	19
chr18:67063607:67063632:-:	17	24	20	25	14	13
chr5:149803019:149803050:-:LTR:ERVL:MLT2F	75	127	89	138	73	89
chr5:113342183:113342208:+:	11	23	18	7	6	8
chr7:73812045:73812073:-:	323	432	378	471	186	169
chr8:110128422:110128451:+:	3988	6053	4200	5252	2057	2088
chr2:92547461:92547489:+:	7	18	11	8	6	7
chr2:151151774:151151804:+:	52	65	28	81	30	32
chr9:54232719:54232751:-:	7	13	10	20	5	5
chr17:27314235:27314263:-:	3	5	3	5	3	10
chr12:98400498:98400517:-:	8	29	13	8	4	13
chr2:92594280:92594309:+:	8	12	7	11	5	1
chr10:127693493:127693522:+:	10	19	12	12	6	3
chr9:44146922:44146953:-:	23	36	27	42	25	23
chr12:98439751:98439778:+:	1	6	11	9	1	2
chr2:92559967:92559998:+:	61	68	49	61	38	34
chr10:127699029:127699051:+:	4	2	9	3	1	2
chr5:114847398:114847427:-:	19	26	25	39	28	21
chr14:24358910:24358940:-:	11	26	17	16	9	8
chr7:73811451:73811476:-:	2	9	10	7	6	2
chr2:92602149:92602175:+:	8	7	4	4	2	1
chr15:78643036:78643066:-:	29	41	32	22	13	21
chr14:44781161:44781192:-:	2	7	5	4	0	7
chr15:59277687:59277711:+:	6	11	7	8	0	1
chr17:27300949:27300977:-:	11	19	14	16	8	14
chr7:38322265:38322295:+:LINE:L1:Lx6	4	5	1	2	4	10
chr5:149817984:149818015:-:	4	12	2	9	6	5
chr7:73794241:73794268:-:	19	37	23	25	17	11
chr7:73110415:73110443:+:	17	18	8	11	5	6
chr2:160767800:160767830:-:	16	33	22	31	16	25
chr15:74659690:74659718:+:	15	23	15	21	9	13
chr7:73790120:73790146:-:	30	45	37	110	45	64
chr17:27333957:27333982:+:	49	74	74	59	34	35
chr15:74645864:74645887:+:	3	13	2	5	0	2
chr4:94319883:94319913:-:	8	15	5	10	4	4
chr12:98392083:98392114:-:	8	4	4	6	1	3
chr2:92542024:92542051:+:	3	8	6	11	4	5
chr13:50908616:50908646:-:	10	17	9	10	2	4
chr9:54220140:54220169:-:	22	30	17	33	8	5
chr17:27330848:27330870:+:	6	7	9	7	7	7
chr9:67750227:67750256:+:LTR:ERVK:MYSERV6-int	44	30	18	52	22	31
chr17:27298802:27298835:-:	8	10	9	10	6	8
chr8:92192812:92192832:+:	7	11	8	4	3	4
chr15:74641991:74642013:+:	7	19	18	30	18	20
chr17:66208707:66208734:+:	4	10	2	8	5	3
chr4:57360175:57360205:-:	354	516	414	600	266	283
chr6:127807157:127807186:+:LTR:ERV1:RLTR14-int	1	7	4	5	3	5
chr9:54244638:54244665:-:	16	20	13	15	8	16
chr9:54221646:54221675:-:	134	243	126	136	56	53
chr8:92193164:92193187:+:LINE:L1:L1MA6	9	18	18	11	4	9
chr6:127788119:127788145:-:	9	8	8	6	6	3
chr6:127815202:127815229:+:	42	72	62	61	32	39
chr17:66154287:66154306:+:	3	5	5	5	3	7
chr18:67052211:67052239:-:LINE:L1:Lx5c	21	24	17	29	12	20
chr9:67715869:67715895:-:	18	20	11	26	12	10
chr15:59272470:59272497:-:	1	2	3	12	4	2
chr2:92584683:92584711:+:	21	45	26	21	16	13
chr10:75847311:75847337:+:	187	316	236	278	118	195
chr15:83355482:83355510:-:	7	9	5	3	3	2
chr15:59261353:59261379:-:	9	10	9	7	4	5
chr9:67719615:67719643:-:	1	7	8	9	1	2
chr8:93417951:93417980:-:	10	5	8	12	7	6
chr7:73787031:73787059:-:	3	8	2	6	3	4
chr14:24096715:24096745:+:	7	2	2	3	3	5
chr14:44763985:44764015:-:LTR:ERVK:IAPEY3-int	12	12	4	12	6	7
chr7:69913677:69913696:+:	6	11	15	5	4	10
chr9:54232975:54232998:-:	8	28	19	22	10	12
chr15:59265451:59265475:-:	0	8	4	11	0	3
chr7:30137341:30137368:+:	47	83	68	86	32	58
chr5:113352420:113352445:+:LTR:ERVK:MurERV4	15	12	9	14	8	12
chr17:27338311:27338343:+:	4	10	3	6	3	6
chr8:92193803:92193826:+:	4	9	3	4	2	2
chr12:98398994:98399023:-:	4	8	2	5	2	4
chr18:67065694:67065717:-:	3	6	4	6	1	3
chr15:74642848:74642874:+:	5	4	3	3	4	7
chr7:125330351:125330380:-:	7	10	3	12	2	3
chr7:69902491:69902518:-:	7	12	6	3	4	2
chr6:128187787:128187818:-:	1	3	7	10	2	4
chr6:127832983:127833010:+:	3	3	5	5	3	2
chr10:85764672:85764693:+:	2	6	3	6	4	1
chr4:135626844:135626873:+:	5	8	5	2	2	5
chr17:27307657:27307687:-:	9	19	12	17	5	7
chr8:93416597:93416627:-:	10	9	4	9	5	4
chr9:54221171:54221202:-:	5	6	11	3	3	7
chr2:151413191:151413213:-:	4	12	5	3	2	5
chr9:54282537:54282565:+:DNA:hAT-Tip100:Arthur2	2	10	5	14	6	4
chr9:67711394:67711415:-:	2	6	2	7	2	2
chr6:87989769:87989799:-:LTR:ERVL:RMER10A	4	15	6	9	7	4
chr2:92594330:92594356:+:	12	10	7	21	6	5
chr12:98399680:98399710:-:	17	23	22	28	9	16
chr18:67062435:67062463:-:LTR:ERVL-MaLR:MLT1K	191	273	155	232	141	91
chr15:59275755:59275780:+:	2	10	16	6	7	6
chr14:24121199:24121227:+:	4	8	4	4	3	4
chr11:108423200:108423227:-:	13	16	13	19	7	7
chr6:127804898:127804928:+:LTR:ERVL-MaLR:MTC	31	32	11	20	17	16
chr8:110128121:110128152:+:	16	41	21	11	6	13
chr5:149800471:149800499:-:	17	17	10	13	7	5
chr8:110129949:110129970:+:LINE:L1:L1MB7	2	3	8	5	4	3
chr7:69917348:69917375:+:	67	119	95	114	41	49
chr17:27302892:27302921:-:	24	43	29	46	18	25
chr17:27292146:27292173:-:LTR:ERV1:RLTR24	3	11	3	10	5	6
chr11:107996851:107996875:+:	5	7	7	2	5	4
chr10:66694094:66694123:-:	35	51	44	54	22	13
chr18:67057323:67057354:-:	7	8	9	13	4	8
chr8:37094414:37094441:-:	23	44	31	35	20	28
chr7:73112852:73112882:+:	3	4	4	12	9	6
chr13:50291210:50291240:+:	11	13	11	22	12	8
chr17:66189570:66189594:-:	15	24	17	24	13	9
chr2:92581439:92581462:+:	2	11	12	4	4	10
chr10:127697277:127697302:+:	16	35	29	28	12	15
chr6:92170666:92170692:+:	64	73	64	63	20	29
chr2:92585941:92585967:+:	51	86	70	67	29	51
chr17:66196115:66196146:-:	5	9	6	10	6	4
chr13:50371239:50371268:+:	8	19	10	17	8	5
chr13:56740566:56740593:+:	3	9	8	7	6	7
chr15:73104863:73104892:-:	8	10	4	16	6	6
chr18:67060430:67060460:-:	15	17	13	11	8	7
chr12:98387877:98387898:-:	3	6	8	6	4	1
chr13:41637438:41637466:+:	5	4	3	3	1	5
chr8:110128874:110128904:+:	12	7	4	9	7	7
chr17:27300183:27300201:-:	3	8	6	4	2	2
chr17:27302809:27302832:+:	1	5	5	5	3	3
chr9:67729082:67729107:-:	566	1022	826	945	407	511
chr12:98416387:98416408:-:	86	165	138	108	66	96
chr9:54220414:54220438:-:	10	16	26	18	6	6
chr5:149809788:149809817:-:LTR:ERVK:RLTR13D2	1	6	5	7	1	2
chr11:103438584:103438616:+:LTR:ERVK:BGLII	12	19	10	9	4	8
chr5:114364568:114364595:-:	3	7	2	8	2	1
chr5:114847832:114847861:-:	14	33	17	19	9	10
chr9:67749593:67749620:+:SINE:Alu:B1	21	31	13	28	14	8
chr10:86572475:86572504:-:	5	12	11	13	5	4
chr7:73814168:73814194:-:	49	78	58	48	39	35
chr14:44937847:44937868:+:	20	40	25	13	14	14
chr15:73105642:73105672:-:	16	28	18	27	17	17
chr9:67726093:67726120:-:	22	34	20	34	20	15
chr5:113337697:113337727:-:	62	96	41	36	35	53
chr9:67754644:67754663:-:	36	61	33	24	26	31
chr12:98407228:98407249:-:	4	7	9	6	3	8
chr9:54216733:54216752:-:	5	13	13	5	8	3
chr11:103438581:103438609:+:LTR:ERVK:BGLII	12	3	4	1	5	0
chr2:151320844:151320874:+:	3	10	3	6	4	0
chr2:92542365:92542394:+:	958	1581	1218	1156	472	522
chr4:94330141:94330168:-:	33	52	44	49	26	20
chr15:78668890:78668916:-:	1	6	2	8	1	5
chr17:27335867:27335897:+:	23	49	29	37	4	16
chr7:73105864:73105889:+:	28	65	40	53	20	35
chr2:92571564:92571591:+:	17	20	19	20	11	12
chr17:27344113:27344139:+:	36	49	39	51	19	34
chr17:27344299:27344317:+:	3	8	8	9	6	5
chr7:69915401:69915430:+:	6	7	5	13	4	5
chr5:113335542:113335571:-:	2131	3633	1930	2025	1075	880
chr17:66228792:66228818:+:	6	19	13	14	5	7
chr12:98403507:98403533:-:	6	3	6	5	2	3
chr9:67695824:67695853:-:LINE:L1:L1M2	28	40	30	35	14	10
chr15:74660798:74660826:+:	5	29	18	26	14	6
chr12:98409355:98409386:-:	20	42	28	27	12	21
chr18:67048603:67048628:-:LINE:L1:Lx10	15	16	13	21	4	13
chr6:127791451:127791472:-:SINE:MIR:MIRb	4	12	7	8	1	5
chr7:73145579:73145606:+:	5	4	4	11	8	3
chr9:54242896:54242923:-:	6	6	3	4	7	2
chr15:83355260:83355287:-:	3	4	7	9	4	5
chr9:67698396:67698427:-:	22	39	22	22	10	12
chr7:73101841:73101869:-:	10	10	4	9	2	3
chr15:78663966:78663987:-:LINE:L1:Lx5c	6	21	14	10	8	6
chr6:85112865:85112895:-:	13	31	21	33	9	10
chr7:69894427:69894446:-:	3	16	14	6	4	10
chr7:73150328:73150356:+:	5	11	4	8	2	1
chr9:118337481:118337511:+:	7	10	6	6	4	7
chr7:73785489:73785517:-:	2	8	2	3	1	5
chr10:86576917:86576933:-:	10	23	14	7	10	11
chr5:113321708:113321738:-:LTR:ERV1:RLTR30B	911	1421	897	1412	747	771
chr13:53403221:53403247:+:	1	3	7	7	3	3
chr6:81896281:81896311:-:	355	528	375	428	187	157
chr15:59273115:59273147:-:	99	113	97	100	73	82
chr4:94323577:94323602:-:	5	9	1	3	2	7
chr4:135628674:135628703:+:	1	10	4	7	2	3
chr4:123836578:123836608:-:	4	6	2	10	8	0
chr4:94294685:94294709:-:	13	8	8	7	0	2
chr17:66176265:66176294:-:LTR:ERVK:BGLII	7	18	5	16	8	7
chr5:113355337:113355365:+:	105	174	102	99	36	42
chr7:69884094:69884125:-:	9	26	12	15	8	8
chr17:27348374:27348401:+:	7778	11992	9672	14477	6362	7621
chr4:94284339:94284370:-:	1	10	3	1	4	3
chr14:44777377:44777406:-:	11	17	14	18	8	9
chr12:98427590:98427620:+:	2127	4048	2485	3103	1501	1830
chr5:114850227:114850252:-:	708	1285	1001	834	461	628
chr10:75859899:75859924:+:	5	9	2	5	3	2
chr10:75850556:75850583:+:SINE:B2:B3	22	20	17	11	7	4
chr17:66195090:66195117:-:	2	10	3	7	2	1
chr7:73811606:73811639:-:	10	12	3	8	12	3
chr10:18798963:18798995:-:	14	15	16	14	7	6
chr17:66207814:66207837:+:	4	6	6	13	7	4
chr7:73824995:73825018:+:	14	22	8	27	18	34
chr13:50565694:50565721:-:	5	13	14	10	3	6
chr9:67726692:67726708:-:	13	28	15	6	5	8
chr17:27348685:27348710:+:	5	7	7	4	6	3
chr11:103434006:103434031:+:	70	94	62	98	33	48
chr6:85111578:85111606:-:	6	14	13	12	6	6
chr4:123890062:123890091:-:	3	5	4	1	3	5
chr10:85751078:85751107:+:	13	5	11	5	9	14
chr12:98416005:98416035:-:	1709	2590	1771	2632	1295	1349
chr2:151414677:151414707:-:LINE:L1:L1MdV	88	126	53	68	39	30
chr6:83587101:83587130:+:	12	27	18	24	8	7
chr7:73789066:73789093:-:	21	32	22	37	16	20
chr12:98394699:98394726:-:	4	6	6	6	5	1
chr2:151403125:151403155:-:LTR:ERVL:RMER15-int	26	31	31	27	16	16
chr15:74636129:74636159:-:	35	55	28	33	10	16
chr15:59271916:59271941:-:	10	11	9	15	4	11
chr11:100460496:100460526:-:	79	150	105	111	54	60
chr5:114848358:114848388:-:	118	221	139	201	126	147
chr15:59290102:59290134:+:	8	21	17	16	8	11
chr8:110127029:110127057:+:	14	21	15	21	9	14
chr18:67041814:67041829:-:	14	24	8	3	3	7
chr6:85987814:85987844:-:	53	94	65	88	57	48
chr14:24087822:24087851:+:	27	38	24	34	20	13
chr6:128189145:128189168:-:	3	16	16	13	3	5
chr9:54244163:54244191:-:	31	53	33	60	41	35
chr18:67045843:67045872:-:	5	5	10	4	3	1
chr2:151405637:151405664:-:	9	17	7	10	7	7
chr6:127807649:127807676:+:LTR:ERV1:MMERGLN-int	4	11	12	3	9	2
chr6:128185696:128185726:-:	46	60	38	45	23	18
chr9:54238504:54238529:-:LTR:ERVL:RMER10A	8	22	12	12	5	7
chr4:94314800:94314830:-:	2	13	6	3	0	1
chr12:98439147:98439176:+:SINE:B4:B4A	3	6	2	7	4	0
chr2:92577992:92578016:+:	5	3	4	6	3	3
chr14:24103452:24103483:+:SINE:B2:B3A	33	41	39	29	21	32
chr10:86590098:86590131:-:	4	6	7	3	1	7
chr2:127692290:127692319:+:	29	21	12	20	19	12
chr7:125328371:125328399:-:LINE:L1:L1M2	16	13	12	11	10	9
chr17:66190458:66190487:-:	13	14	7	15	7	8
chr15:83354998:83355024:-:	120	244	129	143	126	84
chr6:128444485:128444508:+:	216	404	330	351	180	246
chr18:67054010:67054036:-:	78	127	101	109	70	60
chr12:98408563:98408594:-:	4	5	1	6	3	2
chr4:41812218:41812248:-:	6	15	9	8	4	4
chr17:27298898:27298929:-:	8	18	11	11	4	3
chr15:74645628:74645654:+:	21	26	21	24	21	16
chr6:128186385:128186405:-:	2	9	3	5	1	2
chr1:57353335:57353365:-:	17	23	17	33	16	12
chr5:113351913:113351938:+:LTR:ERVK:MurERV4	8	6	12	10	2	4
chr10:18800595:18800624:-:	39	78	48	64	36	43
chr7:73813165:73813189:-:	57	75	83	79	45	41
chr9:54245920:54245949:-:	51	90	69	79	30	29
chr14:24368789:24368820:-:	1	5	6	4	3	2
chr4:62224995:62225026:-:	6	21	4	10	1	4
chr2:92550581:92550601:+:	4	17	14	5	1	7
chr4:94331238:94331266:-:	7	10	2	7	6	5
chr11:103440989:103441018:+:	11	4	4	13	6	2
chr12:98406254:98406287:-:	8	2	5	7	1	2
chr7:73823753:73823779:+:	5	6	8	5	5	4
chr17:27358631:27358658:+:	3	8	4	10	6	4
chr9:67716760:67716787:-:	56	84	78	57	24	34
chr8:92191957:92191986:+:	152	228	186	223	121	89
chr15:78658066:78658097:-:LTR:ERVL-MaLR:ORR1D2-int	263	369	243	323	121	135
chr12:98387040:98387068:-:	38	39	27	41	13	16
chr10:75840047:75840073:+:	3	7	5	9	4	3
chr9:67709364:67709390:-:	16	15	21	12	5	10
chr2:92562913:92562940:+:	102	177	102	260	152	112
chr9:54241329:54241350:-:	4	5	7	5	4	5
chr7:73106507:73106537:+:	12	11	10	26	6	12
chr5:113327702:113327726:-:	6	14	7	5	3	5
chr6:127818641:127818668:+:	21	46	32	28	13	20
chr2:92560145:92560168:+:SINE:MIR:MIRc	22	52	47	56	27	33
chr9:54232927:54232950:-:	2	6	3	8	1	4
chr13:50514951:50514970:-:	2	14	5	1	4	2
chr14:24089834:24089858:+:	8	16	19	18	5	23
chr12:98413608:98413636:-:	7	11	5	10	2	1
chr2:92562874:92562903:+:	0	1	0	13	2	8
chr4:94330897:94330927:-:	7	13	11	13	2	9
chr6:127833893:127833922:+:	12	18	15	13	10	6
chr13:53398611:53398637:+:	23	25	29	34	7	19
chr18:67053026:67053057:-:	4	10	8	16	3	9
chr5:114846745:114846775:-:	9	8	5	5	3	5
chr12:98414910:98414940:-:LINE:L1:Lx10	33	55	38	60	34	30
chr14:24367409:24367431:-:	4	4	5	6	2	3
chr10:75858343:75858374:+:	8	9	5	4	7	0
chr15:59272644:59272674:-:	5	8	1	5	4	4
chr10:86633961:86633992:+:LINE:L1:L1	8	14	17	16	7	6
chr9:67722371:67722402:-:	903	1290	827	1162	468	478
chr14:44776605:44776635:-:LTR:ERV1:RMER21B	9	13	11	9	7	12
chr17:22518864:22518887:+:	2	7	4	4	1	3
chr5:113334696:113334723:-:SINE:B4:ID	175	157	114	272	160	170
chr2:92542709:92542735:+:	6	12	5	15	14	6
chr10:85766721:85766747:+:	15	37	23	36	12	16
chr12:98442726:98442752:+:	4	8	4	3	3	4
chr5:114849864:114849894:-:	4	12	7	2	3	3
chr6:127826167:127826200:+:	2	7	10	4	4	2
chr10:75856164:75856194:+:	163	365	244	278	207	237
chr13:50565161:50565193:-:	7	4	4	6	3	3
chr7:52908850:52908882:+:	3	6	9	8	0	4
chr12:98397118:98397145:-:LTR:ERVL-MaLR:ORR1F	5	6	5	3	5	5
chr7:69883981:69884012:-:	5	6	5	7	4	5
chr8:111005808:111005833:-:SINE:Alu:B1	3	11	5	7	1	4
chr17:27341112:27341136:+:	694	1381	1091	1252	661	906
chr12:98400482:98400514:-:	12	14	6	11	8	10
chr7:52909982:52910010:+:LINE:L1:L1Lx	4	5	4	10	4	5
chr4:94291123:94291148:-:SINE:B4:B4A	3	6	3	8	0	2
chr8:92189688:92189717:+:	136	236	118	175	92	74
chr9:67724694:67724719:-:LINE:L1:L1MB5	2	10	6	8	6	8
chr15:59263402:59263433:-:	4	6	4	5	1	1
chr7:69912642:69912672:+:	4	3	5	10	4	2
chr7:73812690:73812719:-:	4	9	6	9	2	3
chr17:27340533:27340563:+:	226	306	172	174	105	104
chr6:127787469:127787497:-:LINE:CR1:L3b	5	11	5	11	4	4
chr14:19635549:19635581:-:LTR:ERVK:IAPLTR3-int	11	15	7	7	1	6
chr6:127836117:127836149:+:LINE:L1:Lx11	6	7	10	4	3	4
chr9:54232971:54233000:-:	5	11	2	18	9	10
chr17:66181918:66181947:-:LTR:ERV1:LTRIS2	33	40	36	55	28	25
chr8:92192414:92192443:+:	3	4	3	3	5	3
chr12:98403349:98403380:-:	3	8	5	3	0	3
chr7:73808390:73808416:-:	14	34	30	21	19	14
chr7:73137672:73137702:+:LTR:ERVL:RMER10B	2	8	5	6	4	1
chr4:62237620:62237652:+:SINE:B4:B4A	10	16	8	10	4	4
chr18:67054714:67054742:-:	24	34	29	31	27	34
chr4:94286177:94286209:-:	5	10	3	11	7	7
chr5:113333456:113333485:-:LTR:ERVL-MaLR:ORR1D1	7	17	12	10	8	9
chr10:85853154:85853178:-:	1	5	4	6	3	3
chr17:27359601:27359631:+:	12	23	9	11	7	7
chr2:151321278:151321306:+:	239	338	275	373	183	170
chr5:149808077:149808107:-:	9	11	5	11	9	7
chr2:92590509:92590538:+:	5	6	5	11	2	4
chr17:27305981:27306007:-:	421	841	502	653	321	438
chr1:91557950:91557970:+:	2	5	8	4	3	5
chr6:127798124:127798152:+:	4	11	3	10	4	4
chr10:18799368:18799396:-:	10	23	12	14	11	11
chr4:94282481:94282511:-:	6	3	5	6	1	2
chr6:81896285:81896317:-:	46	61	43	45	28	25
chr5:113337661:113337691:-:	8	16	16	14	8	7
chr15:74635100:74635130:-:	8	14	6	14	2	2
chr8:111008022:111008052:-:	32	38	19	28	19	11
chr7:73814324:73814356:-:	26	39	23	22	9	10
chr8:110128429:110128458:+:	3	9	1	5	3	2
chr6:85114640:85114672:-:	9	17	10	20	12	9
chr4:135626995:135627028:+:	5	2	6	4	2	2
chr17:27338791:27338814:+:LTR:ERVL:MT2C	9	13	7	6	4	8
chr5:113325641:113325668:-:	9	27	13	30	12	12
chr7:73139500:73139527:+:	8	11	16	17	6	9
chr6:127832461:127832487:+:	19	22	17	26	15	19
chr8:93419498:93419523:-:	10	13	12	6	5	2
chr5:113333071:113333097:-:	5	16	7	15	7	6
chr7:73110340:73110372:+:	3	8	5	9	6	5
chr4:94283260:94283287:-:	23	40	30	27	12	17
chr18:67073909:67073940:+:LTR:ERVL-MaLR:ORR1A2	5	5	8	3	2	3
chr15:59270836:59270865:-:	9128	14127	8118	10708	5274	4565
chr17:66152646:66152671:-:	8	5	8	7	9	3
chr12:98391513:98391541:-:	9	7	4	13	1	3
chr10:86579168:86579196:-:	39	72	48	43	38	43
chr12:98396405:98396436:-:LTR:ERVL-MaLR:ORR1F-int	32	52	28	46	14	20
chr8:93419670:93419702:-:	8	9	12	4	3	3
chr6:127790745:127790774:-:	4	4	1	7	0	6
chr2:92595065:92595085:+:	8	13	9	11	7	6
chr9:67708618:67708650:-:	66	85	72	88	49	62
chr18:67062820:67062847:-:	34	59	33	60	30	46
chr5:149803831:149803859:-:	0	0	1	13	6	1
chr4:42033160:42033191:+:	9	14	11	7	3	7
chr7:52908373:52908399:+:	31	42	41	38	22	22
chr14:44778225:44778256:-:	4	5	1	7	1	6
chr8:92192416:92192436:+:	2	9	5	5	1	4
chr17:27332313:27332344:+:	6	3	2	6	2	7
chr17:27315725:27315753:-:	5	7	3	6	0	3
chr12:98447501:98447526:+:	101	138	92	77	29	24
chr6:127793076:127793107:-:	108	206	131	109	63	52
chr2:92595282:92595310:+:	59	84	38	54	26	45
chr7:73811965:73811989:-:	138	254	180	184	104	120
chr12:4108539:4108565:+:	16	23	11	17	10	14
chr2:92543693:92543725:+:	1	5	7	7	2	4
chr7:73810412:73810440:-:	10	19	12	40	27	16
chr9:88618751:88618781:+:	5	4	4	9	4	2
chr17:66207775:66207800:+:	33	44	41	38	21	19
chr7:73134234:73134264:+:	17	18	21	16	11	10
chr1:91556791:91556821:+:	12	26	14	12	4	8
chr5:114849462:114849490:-:	3	5	5	9	1	5
chr6:128170847:128170878:-:	9	12	8	13	4	6
chr6:127826954:127826985:+:	8	18	12	12	3	10
chr19:9984644:9984673:+:	19	30	13	21	8	13
chr8:105464707:105464732:+:	4	8	3	8	2	7
chr14:24115486:24115514:+:LTR:ERVL-MaLR:ORR1A4	4	11	4	10	1	0
chr17:27317733:27317760:-:	11	18	9	10	14	4
chr15:59261575:59261607:-:	9	15	2	7	6	5
chr5:149830728:149830757:-:	5	4	5	4	4	2
chr11:97395273:97395300:+:LINE:L2:L2d2	20	30	19	12	8	18
chr4:94294919:94294949:-:SINE:B4:B4	52	73	43	70	51	51
chr17:27346802:27346829:+:	6	7	4	5	2	4
chr2:92569715:92569745:+:	239	300	266	352	107	105
chr4:62222695:62222718:-:	1	6	6	6	0	5
chr2:151412864:151412891:-:	7	12	12	10	4	7
chr4:123838164:123838192:-:	6	7	4	2	5	2
chr9:67757078:67757104:+:	3	7	0	5	2	5
chr9:54238543:54238568:-:LTR:ERVL:RMER10A	18	27	25	34	10	17
chr2:92545433:92545463:+:	6	7	12	7	8	13
chr13:50246300:50246330:+:	9	14	14	8	5	3
chr17:27307410:27307436:-:	18	33	23	26	13	17
chr6:127789992:127790021:-:	5	12	8	12	4	11
chr13:52122491:52122521:+:	9	6	3	6	1	3
chr6:127801204:127801230:+:	22	35	21	28	16	31
chr10:86622153:86622177:+:	2	5	8	9	4	2
chr6:127815752:127815774:+:	5	4	9	8	2	6
chr5:113352536:113352560:+:LTR:ERVK:MurERV4	94	160	145	166	99	99
chr5:101833686:101833719:-:	4	6	6	6	3	3
chr10:86623736:86623764:+:	13	19	23	17	13	12
chr4:94331486:94331517:-:	1784	2806	1623	2691	1461	1244
chr15:59275024:59275055:-:	262	381	252	419	205	169
chr17:27326668:27326695:+:	9	17	9	14	3	2
chr12:98439288:98439307:+:LINE:L1:Lx10	4	5	7	4	7	2
chr2:92584314:92584343:+:	6	16	11	14	5	2
chr5:143320321:143320349:-:	14	20	13	24	1	14
chr17:66207377:66207400:+:	6	10	10	3	2	5
chr6:85988631:85988662:-:	74	131	83	121	69	57
chr7:125329216:125329246:-:	963	1739	1158	929	491	451
chr5:149816536:149816565:-:	12	14	11	14	16	13
chr4:94294938:94294966:-:SINE:B4:B4	8	7	11	15	7	3
chr15:73106127:73106147:-:	6	3	1	8	2	3
chr5:113339950:113339975:-:	12	20	22	33	11	9
chr17:27337888:27337915:+:	12	11	5	12	6	8
chr8:92189846:92189876:+:	339	681	318	305	178	176
chr17:27324833:27324862:-:	3825	6275	4332	4388	1932	2181
chr17:27327416:27327447:+:	12	10	3	4	0	5
chr17:27337220:27337245:+:	5	10	5	12	6	11
chr11:50943239:50943268:-:	9	26	15	22	16	19
chr1:91559123:91559154:+:	30	58	26	52	18	13
chr9:67713847:67713879:-:	33	37	29	39	21	27
chr14:24106617:24106649:+:	27	39	35	32	19	13
chr2:151259288:151259319:-:	2	11	7	3	3	1
chr7:73104245:73104267:-:	8	18	16	17	8	5
chr17:27327287:27327317:+:	35	74	30	44	27	21
chr6:127813345:127813372:+:	4	7	2	3	4	5
chr17:27315104:27315135:-:	12	20	9	15	9	14
chr7:73817811:73817842:+:	8	8	6	10	10	6
chr2:92571883:92571915:+:	5	5	5	3	1	3
chr6:81898218:81898244:-:	6	14	13	13	8	4
chr10:66698827:66698855:+:LTR:ERVL-MaLR:MTD	12	17	14	22	15	14
chr8:110127016:110127046:+:	36	55	30	43	17	30
chr5:149820789:149820817:-:	7	15	4	9	3	5
chr2:92564836:92564865:+:LTR:ERVK:RLTR9A3	1	5	5	10	2	1
chr5:114844786:114844813:-:	4	4	4	5	2	3
chr14:24106956:24106987:+:	32	24	20	21	19	26
chr6:128171118:128171145:-:	3	3	4	7	4	1
chr8:92190894:92190920:+:	8	11	8	18	4	6
chr12:98413306:98413327:-:	6	4	7	5	2	6
chr17:27350401:27350422:+:LTR:ERVL-MaLR:MTEa	10	22	19	8	7	13
chr11:108418867:108418898:-:	7	8	4	10	3	5
chr10:75848583:75848614:+:LTR:ERVK:RLTR9A	17	30	15	19	17	18
chr5:113332748:113332779:-:	2	6	7	5	1	5
chr5:115143909:115143935:-:	2	12	8	9	4	2
chr17:66191647:66191676:-:	9	5	4	10	7	4
chr13:52118663:52118691:+:	6	12	8	11	15	10
chr2:92570004:92570026:+:	4	11	10	5	2	4
chr8:117208757:117208787:+:	7	12	8	9	2	6
chr5:149816387:149816412:-:	160	236	224	292	121	104
chr17:27319707:27319731:-:	12	24	17	20	9	13
chr6:127795171:127795203:-:	39	54	57	42	14	12
chr15:59276780:59276810:+:	35	68	33	59	25	23
chr14:24087552:24087583:+:	61	92	61	77	44	32
chr17:27364036:27364053:+:SINE:B4:ID	2	9	4	3	3	2
chr8:93419641:93419669:-:	10	3	4	6	5	8
chr7:69909959:69909988:+:	3	2	1	6	7	6
chr12:67670276:67670307:+:LTR:ERVK:RMER17A2	5	10	8	2	1	2
chr17:27334963:27334985:+:	33	75	62	95	40	59
chr2:92555041:92555065:+:LINE:L2:L2b	2	4	4	6	1	7
chr11:103439245:103439272:+:	8	12	11	13	6	2
chr17:27321150:27321176:-:	33	55	29	73	24	26
chr4:94314801:94314830:-:	6	11	8	7	3	2
chr1:57353382:57353411:-:	146	251	168	253	116	144
chr5:149817840:149817862:-:	70	138	131	77	59	91
chr7:69950301:69950332:+:	25	63	40	42	23	23
chr7:69913679:69913709:+:	79	181	59	142	83	70
chr6:85989065:85989094:-:LTR:ERVL:MLT2B3	179	316	211	243	113	135
chr10:86576722:86576749:-:	9	17	6	15	7	14
chr2:151145092:151145120:+:LINE:L1:L1MdV	5	7	7	6	3	5
chr7:69886574:69886603:-:LTR:ERVL-MaLR:MLT1B	10	17	17	13	4	5
chr10:85855106:85855132:-:	5	7	10	2	2	3
chr17:27298992:27299020:-:	15	18	17	24	8	10
chr5:149822955:149822986:-:	18	20	8	24	4	13
chr14:24103755:24103781:+:	4	8	1	13	6	4
chr8:110123011:110123034:+:DNA:hAT-Charlie:MER20	42	75	66	46	35	40
chr17:27343998:27344027:+:	18	38	18	21	10	12
chr17:27317720:27317749:-:	79	129	87	89	61	49
chr17:27138991:27139019:+:	3	6	7	6	3	3
chr7:73812941:73812964:-:	15	25	18	18	7	13
chr6:128183923:128183953:-:	42	75	50	33	22	13
chr11:103434305:103434335:+:	20	31	20	36	7	10
chr5:149825166:149825195:-:	26	27	23	27	19	16
chr5:114835133:114835160:-:LTR:ERVK:MYSERV16	3	5	3	4	2	4
chr5:149803335:149803364:-:	10	15	12	12	8	7
chr19:4782251:4782281:-:	28	62	40	47	27	22
chr7:73114854:73114884:+:LINE:L2:L2c	23	45	26	30	16	11
chr7:73811450:73811476:-:	11	12	8	21	11	13
chr10:86573192:86573220:-:	9	17	11	21	9	6
chr10:66692456:66692484:-:LTR:ERVK:MMERVK10C-int	3	7	1	5	2	7
chr6:127809595:127809623:+:	7	8	4	5	3	2
chr5:149823743:149823775:-:	20	22	14	34	11	14
chr15:78659704:78659730:-:	4	2	5	4	1	5
chr14:19643323:19643355:-:	6	11	7	7	10	9
chr13:50514675:50514702:-:	5	12	14	8	8	5
chr7:73109647:73109673:+:	11	10	7	5	3	7
chr6:85984085:85984114:-:LTR:ERVL-MaLR:ORR1B2	1	3	2	9	4	2
chr17:66209129:66209159:+:	1923	3240	1963	2456	1619	1486
chr2:151255773:151255801:-:	6	15	9	14	5	6
chr9:67727914:67727939:-:	6	10	8	4	2	4
chr15:59274902:59274930:-:	4	5	5	6	4	2
chr8:92191911:92191936:+:	12	23	11	11	11	8
chr12:98420488:98420513:+:	2	6	8	6	6	8
chr10:62681854:62681884:+:	5	18	10	17	7	5
chr2:92551357:92551386:+:	80	129	84	73	40	26
chr14:44940618:44940648:+:	15	22	11	30	23	19
chr2:92592161:92592190:+:	11	12	6	5	0	2
chr5:113324773:113324800:-:	3	12	5	8	2	8
chr2:151321377:151321401:+:	2	10	6	5	2	4
chr5:114818476:114818499:-:	14	15	16	15	9	7
chr13:53400428:53400457:+:	2	11	6	9	2	3
chr2:92541377:92541407:+:	17	28	11	28	11	11
chr17:27358750:27358774:+:	27	45	25	41	26	25
chr17:27322730:27322760:-:	4	5	5	8	1	0
chr8:93421603:93421624:-:	6	16	8	7	3	14
chr18:67059943:67059970:-:	10	18	14	10	14	3
chr4:94310666:94310697:-:	196	355	173	243	136	202
chr17:27335718:27335745:+:	55	69	45	62	36	36
chr10:75854867:75854899:+:	0	8	4	6	6	2
chr3:32338273:32338303:-:	9	10	9	13	8	7
chr5:114847974:114847998:-:	10	13	11	8	3	8
chr9:67732589:67732619:-:	68	101	77	91	51	55
chr14:24115311:24115341:+:	31	59	39	40	20	17
chr15:59276387:59276408:+:	7	9	6	1	2	9
chr7:73790119:73790145:-:	9	11	6	9	2	6
chr5:149818858:149818888:-:	57	107	65	122	39	59
chr7:73821648:73821674:+:LTR:ERVL-MaLR:MLT1C	17	32	21	15	8	5
chr7:73783046:73783069:-:	3	3	4	14	4	1
chr7:73800258:73800287:-:	201	407	285	264	116	168
chr9:54234130:54234158:-:	5	8	3	14	3	4
chr3:34877548:34877580:+:	63	113	93	56	19	21
chr15:59294126:59294151:+:LINE:L1:Lx9	12	22	17	21	13	6
chr10:86573747:86573780:-:	4	4	8	5	3	1
chr7:73801907:73801936:-:	34	57	47	56	25	35
chr7:73802069:73802096:-:	9	30	26	24	11	14
chr14:24116283:24116305:+:	7	9	8	14	1	4
chr15:74658059:74658090:+:	64	86	76	98	24	42
chr17:27294968:27294995:-:SINE:B4:ID	8	13	5	4	8	6
chr3:34451483:34451513:-:LTR:ERVL:MER21C	10	5	9	6	2	4
chr14:24427446:24427477:-:	2	13	5	9	4	5
chr8:111865933:111865962:-:	4	7	6	5	2	1
chr7:73799337:73799363:-:	15	22	17	25	13	17
chr17:27327837:27327867:+:	264	407	255	371	216	205
chr2:92551845:92551869:+:	4	5	5	3	8	1
chr18:67045839:67045869:-:	24	27	16	24	7	14
chr5:149813328:149813355:-:	246	321	286	412	154	179
chr15:59295282:59295308:+:LTR:ERVK:RLTR20B2	17	23	19	22	4	9
chr18:67061753:67061786:-:	7	12	7	5	8	11
chr10:85762814:85762843:+:	37	74	43	55	35	36
chr17:27356563:27356593:+:	6	10	9	12	11	5
chr5:149819541:149819567:-:	3	7	4	5	1	1
chr5:113325112:113325136:-:SINE:B2:B3	2	8	6	3	2	0
chr4:42385373:42385392:+:	3	3	6	5	4	7
chr12:98372345:98372376:-:LTR:ERVK:RMER12	10	9	7	6	2	4
chr17:27344281:27344308:+:	52	85	75	88	29	38
chr2:92539940:92539969:-:SINE:B4:B4A	10	12	10	7	5	5
chr18:67054525:67054554:-:	223	435	312	346	181	216
chr14:24342161:24342189:-:LINE:L1:L1MdMus	13	19	9	9	11	7
chr17:27366678:27366698:+:	4	3	5	4	1	7
chr2:153269961:153269990:+:LTR:ERVK:RMER19A	2	3	3	4	3	7
chr9:67722351:67722382:-:	15	7	9	13	11	8
chr15:74648008:74648036:+:	5	23	10	21	14	18
chr17:27349380:27349400:+:	4	11	5	7	4	4
chr9:67725524:67725554:-:	15	28	13	17	10	9
chr9:67754949:67754974:+:	3	6	4	3	2	4
chr15:74643415:74643439:+:	6	15	23	19	8	22
chr10:75839982:75840004:+:	9	13	6	7	4	5
chr15:73104259:73104289:-:	32	51	38	47	38	28
chr15:78659178:78659200:-:	12	8	11	11	5	19
chr10:86578738:86578757:-:	13	24	10	14	5	12
chr17:27318673:27318700:-:	90	132	88	92	55	50
chr10:80407610:80407638:+:	2	6	4	5	2	3
chr15:59255648:59255680:-:DNA:hAT-Charlie:Charlie1a	61	78	66	58	29	28
chr2:92579038:92579065:+:SINE:B4:B4A	14	22	14	18	12	9
chr7:73112804:73112827:+:	3	15	14	12	10	16
chr5:113351691:113351721:+:LTR:ERVK:MurERV4	2	9	5	3	5	4
chr6:87992301:87992330:-:	16	19	6	12	6	10
chr9:67714687:67714716:-:	813	1414	907	1338	551	639
chr18:67036867:67036898:-:LINE:L1:L1MC	533	1029	606	469	265	239
chr5:113349456:113349482:+:	77	128	86	82	37	40
chr5:149811714:149811738:-:	0	3	10	5	0	3
chr17:27355610:27355627:+:	2	11	7	3	5	5
chr15:83355613:83355635:-:	3	9	9	8	6	7
chr14:19651329:19651357:-:	9	16	12	17	9	3
chr9:67728916:67728948:+:	1	2	3	9	1	6
chr7:73822835:73822867:+:	696	1121	954	1047	359	607
chr17:66211335:66211361:+:	4	14	9	10	6	7
chr7:69923472:69923499:+:	130	268	196	263	114	163
chr5:113353191:113353219:+:	3	6	3	4	2	4
chr14:44937581:44937609:+:	3	10	2	9	3	4
chr2:92545369:92545397:+:	39	71	32	57	20	34
chr17:27355709:27355736:+:	17	37	10	38	14	14
chr2:92593734:92593762:+:	3	7	4	5	1	2
chr5:135160318:135160337:+:SINE:MIR:MIRc	42	99	72	75	22	47
chr6:127795531:127795557:-:	1	3	4	10	6	9
chr7:73109747:73109776:+:	59	50	39	96	43	46
chr18:67064940:67064970:-:	8	2	7	1	1	2
chr12:98447396:98447427:+:	31	55	22	26	19	33
chr1:91557294:91557326:+:	488	777	568	745	300	385
chr9:54218176:54218205:-:	3	14	8	10	7	4
chr4:62225807:62225835:-:	6	18	14	13	5	16
chr17:27341112:27341135:+:	373	666	527	680	445	643
chr9:54237649:54237680:-:	5	8	6	15	4	2
chr17:27307528:27307551:-:	19	30	22	16	6	8
chr5:136936997:136937027:+:	5	7	5	5	9	0
chr6:127786237:127786267:-:	11	15	10	5	4	4
chr6:81894760:81894790:-:LINE:L1:L1	3	6	2	4	5	1
chr17:27325107:27325137:+:	41	89	59	73	40	54
chr9:67704247:67704273:-:	7	9	7	12	5	11
chr17:27357402:27357435:+:	4	13	2	3	10	3
chr7:73140778:73140806:+:	6	3	9	11	1	3
chr7:73117883:73117902:+:LTR:ERVL:RMER15	9	16	14	4	2	8
chr13:50511526:50511553:-:LTR:ERVK:RLTR13D6	3	5	9	9	2	3
chr9:67696486:67696514:-:LINE:L1:L1M2	4	10	5	5	3	3
chr17:27295445:27295476:-:	4	1	4	6	3	6
chr7:73826883:73826912:+:	14	11	14	8	3	2
chr14:8382944:8382971:+:	6	5	1	4	6	6
chr7:73107148:73107178:+:	7	6	1	8	4	4
chr6:127794448:127794470:-:	21	36	37	31	20	26
chr7:73776666:73776693:-:	4	4	4	6	3	2
chr6:127817140:127817168:+:	0	14	12	10	3	6
chr9:54234610:54234639:-:	3	9	3	8	1	3
chr14:24088532:24088560:+:	4	13	2	3	8	4
chr17:27299282:27299306:-:	5	6	9	3	0	4
chr7:73784900:73784930:-:	3	3	3	5	4	4
chr7:73122745:73122774:-:	5	11	1	6	1	2
chr10:86622080:86622110:+:	30	54	37	34	33	26
chr4:42791865:42791892:+:	5	6	6	8	2	4
chr17:27346056:27346084:+:	6	12	6	6	2	7
chr9:54220479:54220509:-:	24	29	20	18	8	11
chr14:44777556:44777581:-:	13	17	9	10	6	13
chr5:25690981:25691010:+:LTR:ERVL-MaLR:MTB	5	10	10	5	4	2
chr6:127830297:127830323:+:	13	10	14	13	8	6
chr19:37260877:37260906:-:	5	9	6	8	7	2
chr2:92604844:92604871:+:SINE:B4:RSINE1	3	5	6	1	3	5
chr18:67067395:67067414:+:	8	6	7	7	0	5
chr2:151328909:151328940:+:	10	29	19	20	4	10
chr12:98420471:98420502:-:	4	7	3	11	3	9
chr9:67738838:67738864:+:	9	10	8	24	11	11
chr15:59256574:59256603:-:	11	11	6	5	8	1
chr17:22515474:22515502:+:	20	40	32	30	13	20
chr8:92193512:92193533:+:	2	5	8	3	0	4
chr15:59267630:59267660:-:	342	573	414	478	190	220
chr7:69918001:69918029:+:	4	11	3	3	0	3
chr7:73817236:73817264:+:	7	8	12	9	6	5
chr14:24107925:24107951:+:	10	18	4	12	6	4
chr2:151152946:151152962:+:	9	26	14	0	8	14
chr1:156428264:156428294:-:	7	5	6	4	2	1
chr12:98405115:98405144:-:	3	3	3	11	4	6
chr18:67051495:67051525:-:	8	7	6	6	2	4
chr18:67036433:67036461:-:	22	42	21	51	31	18
chr19:58875610:58875636:+:LTR:ERVK:RMER19B	14	22	19	22	12	12
chr9:67707907:67707938:-:	6	2	4	2	4	6
chr6:87967445:87967478:-:	9	12	9	10	8	3
chr10:75841040:75841066:+:	66	77	85	100	48	38
chr9:54243944:54243975:-:	6	22	18	18	8	3
chr14:24087626:24087656:+:	11	15	6	12	6	4
chr10:62663360:62663383:+:	7	9	6	5	8	4
chr2:151146623:151146653:+:	11	15	8	9	7	7
chr4:94331484:94331511:-:	10	11	15	21	5	1
chr2:92550681:92550708:+:	4	7	1	9	5	7
chr8:92191854:92191881:+:	131	216	145	167	88	94
chr6:127820298:127820327:+:	13	14	11	19	5	11
chr9:67734119:67734148:+:	4	9	1	4	1	6
chr10:85765740:85765763:+:	42	62	68	27	16	29
chr7:73821239:73821269:+:	6	7	4	1	5	6
chr7:73816757:73816783:+:	44	56	42	44	37	39
chr6:127786518:127786538:-:	8	18	12	17	9	2
chr6:127829787:127829816:+:	39	53	28	58	30	21
chr14:24094982:24095013:+:	29	44	22	33	23	20
chr2:151409921:151409947:-:	14	14	14	9	4	5
chr17:27334105:27334137:+:	46	51	31	51	43	32
chr9:67764679:67764709:+:LTR:ERVL-MaLR:MTEa-int	10	11	5	13	3	3
chr10:85750102:85750129:+:	17	40	36	50	26	30
chr5:114819625:114819656:-:LINE:L1:L1MC	1	6	2	5	5	3
chr10:127695412:127695440:+:	31	42	22	71	47	43
chr6:81898381:81898407:-:	20	34	15	16	10	9
chr17:66209109:66209132:+:	8	8	13	7	8	4
chr5:149810957:149810989:-:	31	45	33	26	12	19
chr5:113321711:113321738:-:LTR:ERV1:RLTR30B	87	136	86	138	82	79
chr12:98387128:98387157:-:	1	5	2	13	2	5
chr10:62688587:62688607:+:	5	7	4	6	0	5
chr5:113324909:113324935:-:	5	4	1	7	1	3
chr4:123835994:123836020:-:	98	194	137	191	93	95
chr3:124406426:124406452:-:	366	601	401	523	244	332
chr14:44938138:44938165:+:	13	20	15	22	9	12
chr2:127703354:127703382:+:	13	27	12	14	6	9
chr15:59252937:59252966:-:	525	760	558	690	396	356
chr12:98417033:98417060:-:	17	27	11	28	6	16
chr12:98396474:98396502:-:LTR:ERVL-MaLR:ORR1F-int	12	22	9	10	8	8
chr6:127806850:127806871:-:	3	5	4	4	2	5
chr14:24082444:24082475:+:	39	41	30	47	21	19
chr5:114819778:114819804:-:LINE:L1:L1MC	11	17	8	10	7	9
chr5:149809289:149809319:-:	1043	1562	968	1349	715	597
chr15:83354670:83354699:-:	37	78	39	65	43	35
chr6:81896629:81896655:-:	4	4	5	2	5	3
chr7:69895472:69895500:-:	8	21	9	12	5	2
chr2:92544806:92544835:+:	4	7	3	3	3	2
chr4:94283584:94283613:-:	7	9	2	12	5	4
chr1:92994088:92994118:-:	13	21	11	16	5	6
chr17:27313398:27313419:-:	165	286	243	405	204	297
chr7:73816120:73816146:-:	23	36	19	44	18	15
chr3:20463471:20463501:-:	8	19	11	23	5	17
chr7:73800367:73800396:-:	47	74	39	56	27	23
chr6:85111821:85111847:-:	97	123	84	99	43	38
chr2:92564596:92564627:+:LTR:ERV1:RLTR24	19	51	28	30	14	16
chr7:73113693:73113725:+:	32	33	16	24	16	18
chr10:81391913:81391941:-:	88	186	133	129	44	61
chr5:149830105:149830130:-:	5	5	7	4	3	3
chr10:75856329:75856349:+:	10	24	18	20	22	12
chr17:22515704:22515732:+:	9	15	10	10	7	5
chr14:24366273:24366294:-:	6	12	8	10	2	5
chr6:81902731:81902762:-:	2	10	3	4	0	2
chr15:78642996:78643020:-:	4	5	6	4	3	4
chr10:127695465:127695494:+:	24	27	16	35	28	14
chr9:54227618:54227646:-:	1339	2688	1594	1604	958	1123
chr17:27342220:27342249:-:	17	21	17	20	7	16
chr7:73118365:73118396:+:	37	85	65	47	23	20
chr9:67704787:67704813:-:	13	16	10	11	4	7
chr15:79949723:79949742:-:	9	6	8	6	3	7
chr17:27346663:27346695:+:	11	16	15	22	5	8
chr17:66200828:66200858:-:	23	29	16	20	9	12
chr11:107996975:107996998:+:	2	4	3	5	1	6
chr2:151151257:151151287:+:	47	73	39	65	49	29
chr7:69915748:69915777:+:	2	13	5	11	8	4
chr6:128444382:128444410:+:	3	14	2	3	2	3
chr6:127798359:127798391:+:	6	9	3	12	7	6
chr6:127796723:127796755:+:	28	28	31	30	14	13
chr8:110130446:110130468:+:	41	94	66	49	25	35
chr15:78657236:78657268:-:LTR:ERVL-MaLR:ORR1D2-int	7	15	13	13	9	8
chr15:59257219:59257247:-:	13	5	11	16	18	4
chr18:67073059:67073084:+:	3	4	3	13	2	5
chr1:92993958:92993990:-:	46	46	41	65	16	39
chr9:37273978:37274008:-:LTR:ERVK:RLTR11A	5	3	4	5	4	2
chr7:39369072:39369101:+:	2	3	3	9	2	2
chr12:98416186:98416214:-:	303	500	269	455	252	236
chr18:67054737:67054764:-:	4	11	8	6	1	2
chr6:128170404:128170431:-:	4	9	6	4	3	8
chr15:78662195:78662220:-:LINE:CR1:L3b	6	11	4	7	3	2
chr4:62237642:62237668:+:SINE:B4:B4A	4	7	6	19	6	7
chr4:94309553:94309582:-:LINE:L1:Lx9	6	9	4	7	1	4
chr10:62661655:62661681:+:SINE:B2:B3	1	6	6	9	7	0
chr7:125330026:125330054:-:	52	98	96	95	51	48
chr14:44937474:44937503:+:	70	127	77	115	48	68
chr2:92595334:92595363:+:	90	147	98	117	61	51
chr19:4783780:4783805:-:	1	7	4	6	2	8
chr7:73801667:73801695:-:	9	16	7	13	3	8
chr14:24082431:24082462:+:	9	9	4	6	8	2
chr17:27357122:27357150:+:	6	6	4	14	4	4
chr7:69891970:69891997:-:	14	13	7	10	7	9
chr17:66196259:66196281:-:	4	9	8	16	6	8
chr4:94316563:94316589:-:	60	89	58	87	48	33
chr10:62664115:62664145:+:	3	20	6	15	9	6
chr12:98421808:98421836:+:	1	16	3	6	2	9
chr15:59284398:59284426:+:	12	14	13	7	7	17
chr5:114841721:114841747:-:	136	160	166	173	56	97
chr4:57362127:57362154:-:	8	16	25	18	8	8
chr10:66695208:66695238:-:	16	27	18	18	7	11
chr17:27305983:27306004:-:	4	7	3	7	4	4
chr4:42246914:42246941:-:	3	8	7	0	6	3
chr15:78663967:78663991:-:LINE:L1:Lx5c	8	10	7	11	8	18
chr2:151323028:151323051:+:	7	8	7	4	8	11
chr7:69897742:69897773:-:	4	8	7	2	0	0
chr8:111004089:111004114:-:	7	1	3	4	6	7
chr9:67740663:67740683:+:	3	4	9	8	2	6
chr6:127799200:127799223:+:	176	298	236	236	119	160
chr18:67057885:67057907:-:	19	37	34	34	9	31
chr10:86618004:86618031:+:	4	3	7	6	3	0
chr5:114845337:114845364:-:LINE:L1:L1MC	4	4	6	7	3	4
chr9:54215878:54215908:-:	1772	2747	1808	2691	1058	1174
chr17:27341864:27341893:+:LINE:CR1:CR1	145	217	98	122	74	71
chr4:62228386:62228413:-:	21	45	27	40	23	18
chr18:67054305:67054336:-:	165	292	207	249	82	107
chr17:27318661:27318681:-:	7	5	5	3	3	1
chr7:73806267:73806296:-:LINE:L1:L1MdV	7	8	8	8	1	3
chr18:67038715:67038739:-:	322	607	450	401	217	266
chr11:108420924:108420952:-:LTR:ERVL-MaLR:ORR1C2	2	7	7	3	5	4
chr15:74632380:74632407:-:	11	25	12	33	15	11
chr4:62235445:62235476:+:	736	1452	670	806	404	423
chr2:92561916:92561946:+:	6	9	7	4	1	5
chr2:151319983:151320013:+:	1	6	7	3	3	1
chr2:92598645:92598676:+:	6	6	4	9	6	8
chr4:57356573:57356603:-:	7	10	7	11	1	3
chr17:27338724:27338748:+:LTR:ERVL:MT2C	54	90	76	143	57	99
chr17:27317550:27317582:-:	102	161	130	159	90	102
chr6:87992959:87992991:-:	110	150	120	125	65	61
chr12:98451875:98451901:+:	2	8	4	12	4	4
chr10:86575236:86575265:-:	17	16	14	18	11	12
chr2:92542105:92542132:+:	65	93	62	61	35	34
chr15:59255908:59255934:-:DNA:hAT-Charlie:Charlie1a	47	89	47	76	33	34
chr1:92993069:92993099:-:	397	718	321	465	337	415
chr9:44146728:44146751:-:	5	8	2	7	4	5
chr17:66191154:66191183:-:	101	155	96	120	45	64
chr7:73120639:73120663:+:	1	4	8	5	1	3
chr5:113352537:113352568:+:LTR:ERVK:MurERV4	10	12	5	10	6	11
chr4:62221084:62221112:-:	18	24	10	15	5	7
chr17:27326201:27326228:+:	38	72	47	78	28	51
chr11:97395453:97395478:+:	15	20	19	20	4	12
chr5:113352494:113352522:+:LTR:ERVK:MurERV4	94	113	93	131	67	92
chr14:24088836:24088859:+:	3	7	5	7	4	3
chr18:67051656:67051680:-:	5	5	12	4	4	5
chr6:127810949:127810979:+:LTR:ERVK:RMER17A2	15	37	20	34	18	17
chr15:59288596:59288625:+:	25	37	32	25	13	14
chr2:93972044:93972075:+:	3	14	10	10	6	6
chr4:94319547:94319573:-:	4	4	5	2	2	4
chr2:92602950:92602978:+:	4	10	5	9	8	2
chr10:18830674:18830700:-:LINE:L1:Lx8	24	53	27	43	23	26
chr2:92571806:92571828:+:	30	64	63	67	39	62
chr9:67736180:67736203:+:	3	6	2	6	4	4
chr15:59266909:59266934:-:	2	7	7	2	3	8
chr2:151330983:151331009:+:SINE:B4:RSINE1	18	32	30	21	18	26
chr4:94331122:94331152:-:	5	6	4	12	2	4
chr7:52911904:52911933:+:LINE:L1:L1Lx	6	6	3	50	28	37
chr13:53401553:53401580:+:	7	8	4	3	4	3
chr2:92570071:92570101:+:	4	9	13	10	4	2
chr7:73109747:73109771:+:	0	6	6	5	5	0
chr4:94310128:94310155:-:	5	13	6	12	1	2
chr7:69905713:69905744:-:	33	28	13	14	13	20
chr7:73795330:73795355:-:	11	18	6	25	6	5
chr9:67693310:67693337:-:	5	7	4	11	2	3
chr3:124421383:124421409:-:	6	9	3	9	5	6
chr7:73816143:73816172:-:	141	123	100	165	87	84
chr9:67734862:67734890:+:	8	20	14	15	10	15
chr9:67699504:67699534:-:	7	11	8	4	4	8
chr17:27300401:27300429:-:	8	7	6	6	8	2
chr15:74642872:74642896:+:	4	4	5	8	1	1
chr10:85747522:85747553:-:LTR:ERVL-MaLR:MTEa	8	10	3	7	4	5
chr14:24117716:24117740:+:	4	5	8	5	1	3
chr15:59293321:59293350:+:LTR:ERVL-MaLR:ORR1A2-int	12	14	9	3	3	4
chr5:115143404:115143430:-:	1	5	2	7	5	3
chr12:98396241:98396272:-:LTR:ERVL-MaLR:ORR1F-int	31	64	32	41	25	30
chr17:27335717:27335748:+:	25	44	27	35	16	11
chr8:92189958:92189977:+:	2	5	2	5	5	3
chr2:92573344:92573375:+:	6	8	7	9	1	7
chr15:59250014:59250038:-:	6	5	3	4	4	1
chr17:27358605:27358629:+:	123	211	153	204	129	165
chr17:27324505:27324523:-:	7	9	12	13	4	8
chr9:54232508:54232537:-:	228	439	264	300	183	218
chr2:92584598:92584627:+:	59	108	70	93	54	71
chr2:92587256:92587283:+:LTR:ERVL-MaLR:ORR1D1	364	579	402	381	142	178
chr7:73810886:73810916:-:	80	99	77	112	69	59
chr9:67746499:67746526:+:LTR:ERVK:MYSERV16	3	10	2	5	7	0
chr15:59256891:59256920:-:LINE:L1:L1MD	13	11	7	11	5	7
chr12:98401926:98401945:-:	8	12	17	6	4	12
chr15:59282200:59282226:+:	9	18	6	12	7	6
chr17:27315900:27315925:-:	2	10	3	9	3	3
chr2:92546432:92546457:+:	2	7	4	8	4	4
chr9:54252096:54252124:+:	3	7	3	7	3	4
chr7:73115218:73115248:+:	346	535	324	556	273	260
chr7:73110718:73110749:+:	3	11	3	5	5	5
chr17:27350064:27350092:+:	12	14	4	8	12	11
chr6:81895193:81895214:-:	0	4	5	8	6	3
chr5:149801650:149801676:-:	5	8	2	5	1	0
chr4:94324297:94324316:-:	6	22	27	15	6	16
chr17:27312350:27312373:-:	9	7	7	7	4	4
chr4:123894976:123895003:-:	2	3	6	6	1	4
chr2:151318287:151318317:+:LINE:L1:L1MdFanc	2	4	1	3	8	5
chr15:78666436:78666466:-:	9	11	13	12	5	4
chr14:24090418:24090441:+:	23	26	23	33	14	15
chr10:18799423:18799450:-:	7	9	10	11	0	3
chr9:54238238:54238266:-:	49	44	19	19	25	29
chr5:113343275:113343307:+:	2	4	4	8	2	3
chr10:62685948:62685966:+:	3	11	7	8	5	5
chr1:161013023:161013052:-:	6	7	11	1	0	2
chr17:27291268:27291295:-:LTR:ERVK:RMER17B	11	26	8	24	12	18
chr4:62223022:62223053:-:LTR:ERVL-MaLR:MLT1A0	11	48	21	24	14	12
chr2:92596787:92596818:+:	5	10	9	8	5	3
chr17:66220446:66220476:+:	53	79	57	81	35	38
chr17:27342325:27342344:+:	3	13	8	2	3	11
chr8:92191284:92191303:+:	6	8	4	9	2	4
chr11:103436696:103436726:+:	31	56	39	69	40	27
chr17:27305705:27305728:-:	1	6	2	5	3	4
chr1:91556017:91556046:+:	206	322	233	292	87	144
chr7:73811538:73811563:-:	14	13	4	3	9	7
chr2:151331269:151331294:+:	5	7	4	6	3	4
chr8:92192814:92192838:+:	53	121	66	82	52	56
chr14:24116666:24116694:+:	4	10	6	7	2	6
chr5:114846188:114846217:-:	16	8	5	5	6	2
chr17:27293882:27293910:-:	5	8	15	29	9	16
chr7:73821078:73821108:+:	12	17	5	4	9	2
chr17:66196143:66196167:-:	5	3	4	5	2	4
chr18:67040176:67040204:-:	34	53	45	50	20	21
chr2:92593436:92593465:+:	5	12	4	4	5	2
chr17:27327509:27327532:+:	24	49	34	22	8	35
chr18:67065706:67065733:-:	4	7	2	33	25	15
chr7:73825412:73825439:+:	10	9	7	15	2	11
chr9:54209551:54209581:-:	21	25	14	26	9	7
chr17:27348490:27348522:+:	15	17	16	20	9	8
chr9:67723794:67723821:-:LINE:L1:L1MB5	29	43	35	46	19	22
chr14:24093086:24093116:+:	8	7	10	3	5	7
chr4:62235648:62235668:+:	4	3	7	7	4	4
chr9:54213737:54213765:-:	6	6	3	5	2	0
chr9:67707841:67707872:-:	9	4	2	3	0	3
chr12:98398195:98398225:-:	58	69	41	47	29	24
chr6:128186714:128186735:-:	2	9	1	7	3	4
chr9:54230745:54230772:-:	16	27	9	20	8	18
chr15:74645855:74645883:+:	19	45	18	38	19	15
chr6:87966932:87966963:-:	2	10	7	9	2	3
chr8:92194642:92194671:+:LTR:ERVL:RMER10A	10	17	11	16	5	5
chr15:78658764:78658796:-:	7	29	13	22	3	14
chr12:98447394:98447421:+:	4	7	3	4	0	4
chr15:59262430:59262455:-:	47	62	37	48	31	33
chr5:113341627:113341654:+:	109	171	122	178	92	119
chr9:54252359:54252390:+:	246	447	354	254	83	117
chr2:92563216:92563246:+:	6	5	6	8	3	4
chr17:66153825:66153853:-:	4	6	6	4	2	2
chr17:27302616:27302641:-:	0	7	1	6	7	4
chr5:113346452:113346482:+:	13	33	10	9	15	13
chr9:54232545:54232576:-:	11	8	8	8	8	6
chr5:113333555:113333583:-:LINE:L1:L1MA10	41	68	37	37	25	29
chr17:66209167:66209193:+:	3	3	1	8	4	2
chr2:92540404:92540433:-:	29	45	25	49	13	19
chr2:92550675:92550698:+:	2	5	0	5	6	5
chr5:113322295:113322319:-:	237	406	302	383	147	213
chr4:94330786:94330817:-:	7	10	1	3	5	3
chr1:92996854:92996883:-:	5	5	3	6	0	3
chr7:73836278:73836310:+:LINE:L1:Lx4B	7	9	8	9	5	6
chr8:72568859:72568887:-:	7	8	2	3	6	5
chr2:92574586:92574608:+:	2	5	6	3	2	3
chr11:103429238:103429268:+:	2	7	3	7	4	5
chr9:54212153:54212172:-:	8	8	6	0	4	2
chr6:127817282:127817306:+:	3	5	9	8	2	4
chr9:67734449:67734475:+:	3	6	1	7	3	1
chr5:114849407:114849431:-:	19	31	23	22	12	11
chr15:102435217:102435247:+:	35	56	48	26	13	11
chr13:53401451:53401482:+:	26	41	39	31	24	29
chr17:27296901:27296930:-:LTR:ERVK:RMER6C	26	32	18	17	13	12
chr7:69902351:69902377:-:	7	11	10	561	243	302
chr13:50909619:50909647:-:	19	33	36	19	12	10
chr11:107996423:107996447:+:	3	9	10	7	3	2
chr4:62234580:62234606:+:	64	96	57	65	19	29
chr9:54243795:54243820:-:	13	22	23	15	6	15
chr6:127785294:127785323:-:	48	84	41	142	111	91
chr1:92996739:92996771:-:	4	9	9	10	2	8
chr2:151404468:151404498:-:	6	7	5	5	4	5
chr3:34876317:34876337:+:	5	13	3	1	6	6
chr17:27343075:27343102:+:	32	38	22	33	28	18
chr12:98400023:98400049:-:	31	39	22	41	25	27
chr2:92542032:92542059:+:	3	13	8	12	8	4
chr9:67704162:67704194:-:	6	10	10	8	11	6
chr17:27320332:27320362:-:	10	11	11	18	5	6
chr12:98408812:98408838:-:	66	118	108	149	55	67
chr17:13379413:13379442:+:	5	4	5	10	6	4
chr4:94281098:94281126:-:SINE:B2:B3	19	34	12	27	14	13
chr10:62687407:62687432:+:	10	12	11	10	5	9
chr5:113341879:113341907:+:	212	299	216	319	117	122
chr12:98397052:98397078:-:LTR:ERVL-MaLR:ORR1F	49	83	43	67	49	45
chr17:27321127:27321152:-:	4	30	15	18	10	13
chr7:73785382:73785403:-:	15	17	16	18	7	15
chr15:59295973:59296001:+:SINE:B4:ID	127	258	192	179	75	90
chr7:73118627:73118659:+:	4	7	5	5	1	8
chr14:24106508:24106525:+:	3	11	8	5	4	4
chr7:69908278:69908306:-:	7	8	6	4	6	1
chr9:54240159:54240189:-:	0	0	1	8	6	6
chr15:59269105:59269135:-:	182	323	210	266	145	163
chr2:151249481:151249511:-:LTR:ERVL:RMER15-int	136	167	137	164	60	60
chr18:67045523:67045552:-:	433	654	441	576	221	245
chr12:98413579:98413603:-:	26	46	41	39	13	32
chr7:73115809:73115841:+:	8	11	5	4	3	6
chr6:81897683:81897713:-:	3	10	8	5	8	10
chr5:142668608:142668636:+:	3	6	5	4	2	3
chr12:98400762:98400783:-:	4	8	16	5	2	5
chr9:54219320:54219342:-:	8	16	18	8	8	9
chr12:98421169:98421196:+:	5	5	4	4	3	0
chr4:94320184:94320213:-:	57	91	59	66	34	41
chr7:73114675:73114707:+:	8	15	11	31	12	18
chr2:92573243:92573271:+:	2	5	1	5	8	4
chr17:27345848:27345877:+:	14	21	20	22	14	12
chr15:73106606:73106624:+:	12	27	12	10	6	12
chr15:83354641:83354671:-:	24	70	26	40	18	6
chr17:66213205:66213235:+:	40	69	31	51	39	26
chr17:27364475:27364505:+:	8	19	16	15	7	11
chr4:94290170:94290201:-:	4	6	1	2	1	8
chr18:67043681:67043711:-:LINE:L1:L1M4a1	827	1393	772	678	351	306
chr12:98411337:98411366:-:	19	41	16	21	27	17
chr17:27297269:27297296:-:SINE:Alu:B1	6	5	4	3	3	2
chr9:67735505:67735536:+:	10	15	3	3	5	13
chr4:41812823:41812853:-:	25	60	43	38	20	26
chr4:62224677:62224707:-:	25	37	25	23	13	19
chr11:107995456:107995485:+:	9	6	4	6	3	2
chr1:91557161:91557187:+:	5	3	8	8	7	6
chr18:67039301:67039330:-:	9	2	3	5	4	5
chr17:22517478:22517497:-:	8	5	5	5	3	9
chr17:27324565:27324593:-:	4	9	7	6	9	7
chr9:67711481:67711504:-:	3	8	4	4	0	6
chr5:113355277:113355303:+:	15	5	11	13	1	3
chr9:67729152:67729177:-:	745	1151	835	1046	487	538
chr12:98446949:98446979:+:	104	101	77	68	28	33
chr6:127809620:127809642:+:	10	26	16	24	4	9
chr10:75859904:75859936:+:	3	4	6	6	5	6
chr6:87991069:87991099:-:	6	6	11	5	2	4
chr5:113353228:113353259:+:	24	47	21	27	19	13
chr7:73794477:73794505:-:	7	8	4	12	9	9
chr6:87992963:87992991:-:	8	6	2	8	1	0
chr17:27346845:27346872:+:	570	1047	723	819	326	437
chr14:24092227:24092256:+:	3	12	9	13	1	9
chr3:31700581:31700610:+:	7	16	5	11	2	2
chr7:73787669:73787700:-:	133	261	158	214	76	124
chr7:73795808:73795838:-:	183	255	175	200	61	80
chr14:24366472:24366505:-:	18	38	32	30	16	22
chr12:98392827:98392851:-:	25	49	31	34	13	15
chr17:27338333:27338359:+:	4	7	1	5	1	4
chr15:79947011:79947041:+:SINE:B2:B3	4	8	6	5	8	7
chr17:27318320:27318346:-:	11	34	24	13	9	18
chr17:66198520:66198539:+:	8	12	8	14	4	4
chr2:92550752:92550774:+:	6	5	6	6	0	3
chr13:50101746:50101776:+:	17	13	14	6	4	7
chr10:86623653:86623682:+:LTR:ERVK:RLTR43C	11	23	10	11	4	7
chr18:67055939:67055968:-:	3	18	4	7	8	3
chr2:151147800:151147829:+:	17	37	40	34	8	14
chr14:24084230:24084257:+:	3	14	6	5	4	9
chr17:27311137:27311156:-:	3	5	4	2	3	8
chr15:74655533:74655562:+:LTR:ERVL-MaLR:MTD	11	19	15	22	5	9
chr12:98420563:98420589:+:	76	117	92	100	55	53
chr7:73113305:73113323:+:	0	6	7	7	4	0
chr7:73120748:73120772:+:SINE:B2:B3A	6	5	3	5	2	2
chr2:151415491:151415522:-:LINE:L1:L1MdV	117	194	126	129	58	88
chr14:24093693:24093721:+:LTR:ERV1:LTRIS4	10	12	7	23	12	12
chr12:98418038:98418068:-:	8	16	6	16	5	9
chr10:75837731:75837751:+:	6	14	13	14	5	3
chr7:73823785:73823803:+:	9	27	10	15	10	17
chr5:114851482:114851511:-:	3	9	3	5	5	5
chr6:85114949:85114978:-:	134	170	130	213	105	117
chr2:92569455:92569484:+:	4	8	5	3	8	3
chr17:27297425:27297454:-:SINE:B4:B4A	14	23	17	23	3	6
chr17:27357224:27357253:+:	3	6	1	10	4	2
chr12:98395424:98395455:-:LTR:ERVL-MaLR:ORR1F	91	99	53	71	32	37
chr5:143764268:143764300:+:	6	15	4	9	5	1
chr11:103441998:103442027:+:	22	27	20	20	9	10
chr6:87993850:87993870:-:	10	14	14	11	9	19
chr15:59255411:59255436:-:DNA:hAT-Charlie:Charlie1a	9	13	7	10	7	13
chr17:66211592:66211619:+:	23	23	5	19	9	14
chr18:67040274:67040299:-:	14	38	25	19	9	17
chr7:69911002:69911031:+:	15	22	14	33	19	16
chr2:92578078:92578102:+:	3	7	7	9	2	5
chr4:42385122:42385151:+:	3	7	5	9	4	1
chr2:92585177:92585207:+:	6	7	3	3	3	2
chr7:73118853:73118878:+:	11	18	13	10	7	6
chr3:34877604:34877628:+:	6	10	3	6	4	7
chr7:69913666:69913696:+:	7	6	4	3	2	4
chr6:127829820:127829846:+:	18	24	10	19	9	3
chr5:143769400:143769430:+:	35	66	70	69	37	26
chr15:74646316:74646342:+:	8	25	19	18	11	20
chr18:67053999:67054026:-:	1	1	3	19	15	16
chr5:149807269:149807297:-:	8	8	8	20	11	12
chr10:18798700:18798725:-:	4	13	7	4	2	3
chr1:92995793:92995821:-:	9	9	1	1	8	3
chr2:151323047:151323077:+:	8	4	6	7	1	3
chr9:54222463:54222494:-:	8	7	6	9	2	5
chr18:67045532:67045560:-:	10	22	12	22	9	11
chr12:98397608:98397633:-:	20	30	18	26	8	18
chr13:50908873:50908902:-:	89	159	130	144	60	67
chr15:59267607:59267636:-:	8	10	9	9	8	7
chr7:125329302:125329332:-:	3	6	1	4	4	3
chr15:78664828:78664849:-:	8	3	4	4	2	12
chr10:75841431:75841456:+:	31	78	43	78	30	28
chr5:113349921:113349953:+:LTR:ERVK:RMER19A	5	6	4	6	6	4
chr6:81900103:81900130:-:LTR:ERVL:MLT2B3	6	10	8	7	3	9
chr15:59256576:59256605:-:	5	7	4	7	2	4
chr7:69908982:69909012:-:	17	31	13	28	17	13
chr9:67734085:67734108:+:	15	39	21	21	7	12
chr10:62684776:62684802:+:	11	24	10	6	7	8
chr9:54218853:54218884:-:	7	4	5	5	2	3
chr2:92543493:92543515:+:	7	10	12	13	3	2
chr12:98425783:98425810:+:	4	9	8	12	7	13
chr8:92189521:92189547:+:	180	236	188	288	117	151
chr1:57356469:57356494:-:LTR:ERVL:MT2B	4	3	3	2	2	8
chr4:62234586:62234615:+:	39	62	50	56	17	22
chr1:166395469:166395499:-:	3	8	4	2	1	5
chr9:44148035:44148064:-:	25	35	26	45	26	26
chr17:27321145:27321172:-:	1	6	5	5	3	4
chr2:92559812:92559840:+:	1032	1783	1241	1574	665	838
chr7:73107286:73107314:+:	40	78	64	198	107	165
chr2:151402590:151402620:-:	4	9	7	12	1	7
chr6:127835808:127835835:+:	829	1693	1173	1244	734	951
chr18:67052995:67053026:-:	14	21	9	12	7	9
chr6:127789417:127789439:-:	5	13	11	13	12	7
chr9:54248160:54248191:-:	23	40	22	32	12	19
chr7:69888892:69888918:-:	3	3	3	3	7	4
chr5:113343047:113343071:+:	19	39	18	35	15	11
chr17:27335524:27335548:+:	81	142	110	133	45	71
chr9:67696440:67696468:-:LINE:L1:L1M2	3	1	5	6	5	3
chr10:85749334:85749360:+:	174	211	154	216	100	124
chr6:128184085:128184109:-:	8	18	6	10	6	5
chr14:24093279:24093303:+:	12	8	11	15	10	10
chr12:98445728:98445757:+:	71	104	81	73	56	48
chr7:73821645:73821675:+:LTR:ERVL-MaLR:MLT1C	6	10	8	2	1	1
chr4:94286961:94286988:-:	15	20	11	6	1	5
chr14:24110231:24110261:+:	6	8	5	6	6	3
chr7:73818541:73818570:+:	68	125	78	86	61	54
chr7:73121027:73121057:+:DNA:hAT-Charlie:MER20	332	499	305	554	284	274
chr7:73140467:73140489:+:	3	8	10	5	3	0
chr6:128449084:128449112:+:LINE:L2:L2c	6	8	4	5	1	3
chr17:66202800:66202831:-:LINE:L1:Lx2B2	27	52	35	41	21	15
chr6:85113165:85113194:-:	22	37	25	28	8	17
chr5:114848906:114848929:-:	4	7	9	4	4	5
chr2:92543752:92543771:+:	5	5	7	5	4	6
chr2:151413109:151413140:-:	16	24	18	20	10	11
chr6:87993554:87993582:-:	8	15	9	15	3	7
chr14:24369646:24369674:-:	7	6	5	7	2	4
chr7:73802773:73802805:-:LTR:ERVL-MaLR:MTE2b	6	19	10	19	14	6
chr7:73774664:73774690:-:	3	12	5	7	2	2
chr8:92190653:92190681:+:	2	5	1	9	5	4
chr2:92573075:92573103:+:	8	15	6	3	3	4
chr9:67724449:67724480:-:LINE:L1:L1MB5	10	18	12	12	8	11
chr17:27344284:27344310:+:	2	6	13	9	3	3
chr6:127829718:127829748:+:	3	6	3	8	6	2
chr9:67725908:67725939:-:	12	13	10	9	8	6
chr6:87988024:87988052:-:	8	17	14	18	11	18
chr13:50513492:50513523:-:	7	4	5	9	2	3
chr12:98427796:98427825:+:	3	6	3	7	2	5
chr10:127694586:127694610:+:	10	11	12	13	3	10
chr11:103444952:103444976:+:LTR:ERVK:RMER3D-int	2	3	7	6	4	3
chr17:27346622:27346647:+:	5	13	12	13	9	8
chr2:92585116:92585139:+:	11	12	11	7	3	7
chr7:73121027:73121048:+:DNA:hAT-Charlie:MER20	5	8	10	9	4	2
chr19:4782950:4782979:-:SINE:B4:ID	10	23	15	11	5	9
chr7:73785206:73785237:-:	95	177	98	117	67	57
chr10:85776089:85776108:-:	5	2	6	7	3	4
chr10:18802388:18802418:-:	100	114	89	128	68	66
chr6:87964756:87964787:-:LTR:ERVL:MT2A	9	15	15	12	3	9
chr10:85765167:85765198:+:	895	1514	992	943	401	445
chr15:59254661:59254692:-:	5	10	10	1	4	1
chr5:149814358:149814388:-:	12	19	17	31	20	16
chr17:27320599:27320624:-:	21	29	25	29	14	16
chr17:27336602:27336633:+:	197	443	237	324	227	234
chr15:59273184:59273216:-:	21	35	16	29	10	12
chr9:54233597:54233627:-:	53	75	32	65	35	23
chr9:67737850:67737881:+:	9	19	5	10	5	12
chr17:66194976:66195007:-:	11	16	18	14	12	23
chr7:73825968:73825996:+:	4	12	12	7	6	5
chr5:149822959:149822980:-:	15	23	13	12	11	16
chr7:73793027:73793057:-:	6	12	5	11	5	15
chr7:73111912:73111938:+:	5	4	2	8	1	3
chr9:54232742:54232773:-:	16	26	16	34	9	12
chr15:59257089:59257113:-:	29	33	25	41	14	25
chr14:24427093:24427119:-:	9	5	1	10	6	6
chr15:59270957:59270987:-:	8	11	3	4	2	0
chr14:24102881:24102911:+:LINE:L1:L1MB5	2	8	1	5	5	4
chr6:127805119:127805145:+:LTR:ERVL-MaLR:MTC	3	11	7	6	3	3
chr7:125332649:125332678:-:	27	32	33	30	18	16
chr5:114846336:114846367:-:	3	11	6	9	6	6
chr12:98406721:98406751:-:	39	51	24	44	20	32
chr15:59268840:59268871:-:	5	7	1	1	2	6
chr5:149820754:149820782:-:	3514	6388	4553	5011	2280	3078
chr7:69914549:69914574:+:	38	71	40	57	37	40
chr14:24087125:24087149:+:	4	4	12	8	2	0
chr2:92595196:92595227:+:	25	32	26	27	28	26
chr5:113337096:113337121:-:LTR:ERVL-MaLR:MTE2b	4	5	3	4	2	4
chr9:44147784:44147816:-:	5	10	5	7	0	7
chr12:80682260:80682291:+:	7	18	11	12	2	6
chr10:86622598:86622625:+:	2	10	4	7	0	3
chr12:98416391:98416420:-:	20	30	16	16	12	6
chr5:113322836:113322859:-:	2	5	2	7	5	4
chr15:74656730:74656754:+:LTR:ERVL-MaLR:MTD	6	6	11	16	9	4
chr14:46810507:46810536:-:	3	9	5	9	4	4
chr5:149817802:149817831:-:	4	6	7	5	2	3
chr2:151318641:151318670:+:LINE:L1:L1MdFanc	13	10	7	11	7	6
chr9:67720768:67720798:-:LTR:ERVL-MaLR:ORR1D2	73	123	84	95	53	40
chr15:74655003:74655029:+:	20	28	16	29	7	12
chr2:151319479:151319509:+:LINE:L1:L1MdFanc	5	6	2	5	1	2
chr17:27301524:27301550:-:	23	19	22	19	18	10
chr9:67739104:67739135:+:	4	6	4	5	8	4
chr12:98391581:98391610:-:	26	36	19	42	23	14
chr13:50370124:50370154:+:	5	4	0	6	3	6
chr2:92567355:92567382:+:	63	88	49	52	44	26
chr15:59277620:59277652:+:	5	4	3	5	8	2
chr12:98411392:98411414:-:	6	7	7	11	1	8
chr14:24090383:24090406:+:	25	40	30	29	17	17
chr15:59269518:59269548:-:	53	98	77	83	50	47
chr14:44939407:44939437:+:	42	47	37	42	18	22
chr4:94305265:94305294:-:LINE:L1:Lx9	5	3	4	8	0	3
chr6:128444321:128444345:+:	4	4	6	8	3	2
chr5:113340852:113340879:+:	1	3	7	6	4	7
chr14:24087423:24087452:+:	221	379	235	275	115	145
chr12:98415489:98415520:-:DNA:hAT-Charlie:MER5A1	11	21	12	26	11	8
chr1:92995443:92995473:-:	654	615	541	578	315	370
chr17:27345997:27346014:+:	6	4	3	5	4	4
chr14:24095774:24095802:+:	2	13	6	2	0	5
chr6:127807970:127808003:-:LTR:ERV1:MMERGLN-int	8	12	12	6	4	9
chr4:62234537:62234568:+:	81	144	102	89	36	62
chr5:113355186:113355216:+:	27	66	36	61	25	22
chr2:92550551:92550577:+:	12	9	11	17	4	9
chr7:73812665:73812692:-:	0	9	3	7	6	3
chr10:86622000:86622028:+:	3	10	5	21	17	20
chr9:122804729:122804757:-:	8	21	16	18	9	13
chr8:70946606:70946636:-:LTR:ERVK:MurERV4	4	6	4	7	4	5
chr12:98396191:98396220:-:LTR:ERVL-MaLR:ORR1F-int	45	69	42	62	39	43
chr9:67725422:67725449:-:	4	4	5	4	2	4
chr17:27315240:27315272:-:	3	4	5	6	1	2
chr13:50514822:50514853:+:	12	20	17	18	16	17
chr7:69913152:69913174:+:	5	6	8	7	1	6
chr7:73113686:73113715:+:	10	21	14	12	8	8
chr17:78883802:78883832:+:	35	48	31	43	14	23
chr6:85115000:85115030:-:	23	38	35	55	25	20
chr5:113343846:113343868:-:	5	7	5	5	4	5
chr18:67053354:67053382:-:	25	25	20	33	11	18
chr7:69929036:69929065:+:	41	80	52	42	22	26
chr5:114851423:114851455:-:	2	10	8	3	2	1
chr1:132025672:132025697:+:SINE:B4:ID	6	6	1	5	3	2
chr18:67040051:67040082:-:	21	32	26	28	14	20
chr6:58103643:58103672:+:	4	2	8	5	7	3
chr11:103434005:103434035:+:	10	5	6	10	6	0
chr7:38864494:38864523:+:	28	38	32	34	11	14
chr13:50371160:50371189:+:	3	9	4	5	7	2
chr4:128581389:128581419:-:	6	10	5	4	1	4
chr5:113331285:113331303:-:	4	13	3	5	4	5
chr9:67729083:67729112:-:	13	49	33	31	14	14
chr13:49893753:49893782:+:LTR:ERVK:RMER19B	6	12	8	5	3	5
chr4:94330175:94330200:-:	10	23	20	17	9	6
chr9:54234076:54234105:-:	11	16	7	5	4	2
chr14:19649742:19649763:-:LTR:ERVK:MurERV4-int	5	14	9	5	1	3
chr12:98454017:98454049:+:	7	6	1	5	3	3
chr9:54249296:54249325:-:	7	13	8	9	7	2
chr7:73824507:73824539:+:LTR:ERVL-MaLR:MLT1D	8	6	3	4	2	2
chr12:98399121:98399149:-:	5	8	1	7	4	1
chr14:24111486:24111515:+:	12	14	6	11	9	11
chr9:67699317:67699346:-:	44	75	54	70	36	21
chr17:27319698:27319718:-:	15	18	22	7	7	11
chr9:67729693:67729721:-:	10	5	4	4	3	5
chr6:81896417:81896447:-:	45	77	53	54	31	40
chr7:69914892:69914921:+:	16	9	12	16	17	7
chr6:127812482:127812512:+:	8	15	5	6	2	11
chr5:113370682:113370709:+:	2	4	5	5	3	6
chr17:26283899:26283924:+:	7	5	7	3	4	6
chr12:98418497:98418524:-:	6	6	3	10	3	3
chr11:95767741:95767771:+:	5	21	1	7	6	4
chr15:73104840:73104866:-:	2	9	6	10	0	4
chr4:123838284:123838313:-:	15	24	13	32	6	16
chr10:66695193:66695221:-:	2	11	4	3	2	0
chr14:24108592:24108621:+:	22	13	8	13	1	4
chr7:73136754:73136786:+:	15	22	15	36	6	13
chr5:149818589:149818621:-:	6	1	2	8	3	5
chr2:151319838:151319868:+:	14	12	8	11	6	6
chr9:54241563:54241593:-:	7	3	4	9	8	16
chr6:127786902:127786930:-:	9	24	21	17	20	13
chr10:85851208:85851229:-:	3	6	5	5	2	5
chr5:114843365:114843391:-:	100	171	127	160	82	102
chr12:98406144:98406173:-:	27	40	20	48	23	23
chr7:73144218:73144247:+:	4	8	6	2	4	1
chr2:92569887:92569910:+:	73	80	59	95	69	57
chr6:127798152:127798179:+:	3	4	7	2	4	5
chr2:151403085:151403104:+:LTR:ERVL:RMER15-int	3	9	5	3	1	1
chr9:54244465:54244495:-:	72	127	91	119	65	44
chr5:113338003:113338028:-:	3	8	10	18	15	12
chr10:62678530:62678556:+:SINE:Alu:B1F1	4	8	14	7	7	10
chr5:113335694:113335722:-:	414	695	461	665	270	349
chr15:59271708:59271732:-:	2	12	12	11	4	7
chr6:87978720:87978751:-:	6	10	7	7	7	2
chr2:92548486:92548514:+:	26	50	27	43	20	20
chr8:25157290:25157320:-:	2	8	5	14	1	3
chr18:67039154:67039183:-:	0	7	4	9	5	2
chr14:44938427:44938459:+:	5	10	9	9	3	4
chr6:81894930:81894954:-:LINE:L1:L1	34	49	42	20	15	14
chr9:67746975:67747005:+:	414	758	497	470	211	273
chr10:62684961:62684987:+:	13	35	18	27	20	19
chr15:59285755:59285785:+:	3	3	7	7	4	4
chr13:41638429:41638460:+:	4	11	3	3	4	0
chr15:78662711:78662742:-:DNA:hAT-Tip100:Zaphod	18	23	18	19	12	14
chr13:50311708:50311737:+:LTR:ERV1:MuRRS-int	3	6	2	7	4	0
chr6:87992575:87992593:-:	4	11	8	4	6	6
chr7:73117103:73117131:+:	15	29	17	27	14	10
chr9:67724962:67724989:-:	2	2	3	6	4	6
chr8:110125843:110125874:+:	37	70	49	35	24	28
chr13:50566169:50566199:-:	10	7	10	9	4	8
chr10:127698010:127698036:+:	7	12	5	11	3	3
chr6:127806300:127806328:+:	159	278	154	271	137	122
chr7:73822396:73822424:+:	8	11	5	7	5	6
chr2:92549077:92549110:+:	4	13	15	12	5	9
chr4:94309511:94309537:-:LINE:L1:Lx9	44	71	47	58	40	39
chr17:27348016:27348042:+:LTR:ERVL-MaLR:ORR1F	6	10	3	5	5	1
chr4:94282167:94282194:-:	12	27	16	11	14	9
chr4:57358496:57358520:-:	10	22	10	20	17	24
chr9:67725601:67725627:-:	1	10	4	6	1	2
chr2:92597429:92597455:+:SINE:B2:B3A	155	242	188	244	99	102
chr18:67036400:67036427:-:	4	15	7	17	10	4
chr2:92543770:92543797:+:	13	29	14	31	11	25
chr17:27317999:27318027:-:	1	5	2	8	5	4
chr4:94287743:94287773:-:	61	75	47	64	21	19
chr6:127788974:127789004:-:	6	11	6	1	4	4
chr7:73116446:73116472:+:	2	5	3	6	3	6
chr17:27348333:27348362:+:	3	7	8	3	3	3
chr6:128445365:128445394:+:	8	10	5	8	5	5
chr2:92607610:92607635:+:	10	15	11	8	6	10
chr17:27306623:27306653:-:LTR:ERVK:RMER17A2	690	948	692	1014	458	490
chr5:114849466:114849492:-:	11	12	4	8	8	3
chr14:24104713:24104740:+:	12	23	10	13	9	9
chr6:128446698:128446725:+:	59	71	50	93	41	37
chr7:30140399:30140425:+:LINE:L1:L1ME1	5	17	7	9	2	4
chr13:50304068:50304095:+:	16	20	14	16	6	8
chr5:136935491:136935522:+:SINE:MIR:MIR	5	10	1	4	2	6
chr7:73781016:73781042:-:LINE:L1:Lx9	2	7	7	6	4	1
chr10:86588809:86588836:-:	5	6	8	8	5	3
chr7:52909963:52909994:+:LINE:L1:L1Lx	12	22	13	7	3	5
chr9:54240902:54240929:-:	16	43	23	38	19	13
chr9:67735963:67735989:+:	10	15	5	133	59	74
chr5:149796329:149796360:-:	2	11	6	3	1	3
chr6:85111824:85111848:-:	4	8	12	3	2	0
chr7:73109192:73109222:+:	81	122	106	122	50	51
chr2:92586869:92586899:+:SINE:B2:B3A	11	8	2	9	5	2
chr12:98439795:98439813:+:	3	6	6	2	4	1
chr6:127806338:127806369:+:	26	38	21	21	11	15
chr9:3141108:3141138:-:	3	7	5	6	5	5
chr2:151411510:151411542:-:	5	3	4	7	1	1
chr14:24105686:24105709:+:	74	108	98	131	62	42
chr7:69904040:69904068:-:	3	8	4	6	8	4
chr12:98415228:98415258:-:	5	11	5	4	5	4
chr17:27307438:27307466:-:	38	54	47	50	22	20
chr14:24091170:24091197:+:	32	65	29	59	30	23
chr5:149803747:149803773:-:	36	47	35	32	21	10
chr5:113340047:113340073:-:	6	16	8	5	5	7
chr14:19650112:19650142:-:LTR:ERVK:MurERV4-int	43	65	40	41	25	24
chr10:62688026:62688057:+:	8	11	4	7	5	5
chr7:69912121:69912150:+:	38	63	35	54	27	17
chr12:98404237:98404268:-:	244	442	237	225	102	110
chr13:53401600:53401627:+:	6	10	5	17	4	5
chr6:127817727:127817756:+:LINE:L2:L2	7	21	4	5	2	1
chr5:114851265:114851292:-:	63	60	44	90	31	44
chr7:73104243:73104269:-:	14	27	27	25	14	17
chr17:27307279:27307304:-:	16	25	8	19	10	13
chr10:85763982:85764010:+:	11	15	8	6	9	7
chr15:78654415:78654440:-:	43	42	45	44	23	22
chr2:92581066:92581094:+:	6	7	7	2	1	1
chr6:127807588:127807618:+:LTR:ERV1:MMERGLN-int	16	21	11	12	6	14
chr6:83589206:83589238:+:	5	9	12	6	2	0
chr2:92600920:92600950:+:	18	20	16	12	7	3
chr18:67065888:67065918:-:	9	4	5	5	4	5
chr12:98399693:98399717:-:	0	8	6	8	3	6
chr9:67704243:67704272:-:	1	12	6	9	1	4
chr5:114853406:114853430:-:	22	21	32	29	16	21
chr9:54210239:54210268:-:	369	612	395	323	134	151
chr11:108421399:108421428:-:SINE:B4:B4A	5	9	2	1	3	6
chr6:128185115:128185137:-:	44	105	87	93	45	78
chr11:100460668:100460689:-:	9	11	12	9	3	4
chr12:98415881:98415911:-:	398	565	368	670	291	254
chr2:151321646:151321677:+:	5	7	9	8	2	1
chr5:113336720:113336742:-:	1	2	0	7	5	10
chr5:149803193:149803218:-:LTR:ERVL:MLT2F	1	7	8	3	1	6
chr12:98402317:98402347:-:	2	8	4	2	5	1
chr10:85763733:85763762:+:	938	1550	1006	1565	753	868
chr5:149824548:149824580:-:	7	7	3	6	6	4
chr12:98423213:98423245:+:	4	3	5	4	3	2
chr11:103445941:103445968:+:LTR:ERVK:RMER3D-int	14	15	15	12	5	12
chr17:27317754:27317780:-:	9	17	7	11	17	3
chr15:59256825:59256852:-:	87	124	88	97	41	43
chr7:69903121:69903151:-:LINE:L1:Lx9	20	21	21	20	14	6
chr14:76557820:76557850:-:	7	11	5	13	4	9
chr18:67076934:67076963:+:LTR:ERVK:IAPLTR3-int	8	4	3	11	4	1
chr18:67044001:67044032:-:LTR:ERVL-MaLR:MLT1B	140	218	120	133	70	115
chr7:69932456:69932478:+:	2	3	2	6	0	12
chr2:92580944:92580969:+:	20	49	32	25	25	20
chr6:127826804:127826830:+:	3	7	2	4	3	3
chr7:73106863:73106893:+:	46	68	50	71	39	51
chr14:19640535:19640565:-:	11	25	12	23	11	10
chr12:98382731:98382763:-:	6	8	3	3	1	2
chr10:84494546:84494573:+:LTR:ERV1:RMER5	6	6	5	7	4	2
chr15:78658537:78658564:-:LTR:ERVL-MaLR:ORR1D2	10	20	19	13	17	12
chr1:57360086:57360112:-:LTR:ERVL-MaLR:MTE2a	8	13	8	9	8	3
chr5:149826513:149826545:-:SINE:B2:B3	79	109	72	99	46	67
chr1:92995416:92995445:-:	30	46	35	42	14	11
chr9:54240821:54240851:-:	69	85	54	65	36	35
chr17:27317109:27317129:-:	10	10	15	5	5	4
chr13:53401399:53401426:+:	4	11	6	11	7	2
chr10:85748613:85748640:+:	6	9	7	1	1	9
chr12:98399619:98399651:-:	5	6	1	4	4	2
chr7:73793001:73793031:-:	4	4	2	5	6	2
chr11:103436100:103436123:+:	9	18	13	6	9	6
chr17:27336908:27336936:+:	24	37	16	22	16	15
chr9:3184191:3184221:-:	5	8	4	8	3	8
chr2:151148219:151148248:+:	18	22	12	28	10	15
chr17:27306408:27306432:-:LTR:ERVK:RMER17A2	7	14	7	14	5	4
chr2:151319971:151320001:+:	6	9	11	12	6	9
chr1:92994934:92994963:-:	498	796	454	491	236	209
[truncated: 554,708+ more rows]

## Sheet: ExtFig8e
raw reads per piRNA cluster (= reads overlapping piRNA cluster without reads from structural RNAs), DESeq2 input (Extended Data Figure 8 e)
category	IN_1	IN_2	IN_3	IP_1	IP_2	IP_3
chr8_111153360_111157999	775	531	611	337	322	671
chr4_44662112_44672017	756	439	516	275	261	522
chr1_170193448_170200431	1306	834	922	620	618	1217
chr14_44756341_44792190	97767	66503	73556	47969	46681	98644
chr6_117711116_117718838	528	366	414	258	266	537
chr9_88600031_88631664	10088	6370	7619	4669	4472	9339
chr2_37568508_37582405	5913	4006	4547	2769	2776	6067
chr15_89767134_89774778	576	320	409	325	301	600
chr16_13753028_13761069	830	547	586	304	348	725
chr19_56787525_56793498	630	405	427	344	322	690
chr1_63051239_63058969	226	123	165	104	80	166
chr11_78838096_78845937	431	261	340	227	219	436
chr17_13485119_13491031	287	192	243	147	119	277
chr17_13376948_13383656	676	485	483	389	289	784
chr19_40593126_40597525	247	144	169	117	115	214
chr16_16743259_16753857	1024	659	742	408	564	1048
chr14_19623455_19654875	148597	94838	108008	56112	54239	119465
chr11_98940822_98951384	280	194	198	179	170	294
chr11_95763556_95772320	12220	8229	8808	6663	6714	13898
chr18_61191913_61198908	290	185	222	132	96	218
chr2_120733138_120739647	914	508	591	375	372	808
chr11_53414702_53421200	814	501	623	295	372	617
chr19_44568332_44579508	512	334	363	211	234	494
chr15_88955271_88982978	6767	4741	5197	3349	3538	7058
chr19_5841647_5852873	210	175	185	142	134	227
chr17_26771609_26775467	365	231	270	153	171	400
chr11_20647800_20652962	348	244	263	132	130	273
chr1_178482004_178487019	256	138	199	90	99	251
chr7_41280134_41294219	2987	1950	2253	1467	1395	2754
chr7_81888002_81895768	460	320	315	245	216	427
chr14_24334312_24371033	75808	47782	56084	34103	32041	67006
chr10_63337863_63345997	371	233	287	149	183	343
chr14_32501100_32513557	2255	1498	1660	934	1019	2020
chr7_38564249_38577697	1683	1043	1270	792	748	1549
chr11_79690286_79699939	1092	735	800	444	467	871
chr15_81450936_81458688	519	334	396	213	233	380
chr13_49784327_49801492	956	586	752	517	531	1010
chr7_75766031_75783869	1044	696	810	445	484	917
chr4_42022611_42037262	2472	1468	1770	914	890	1716
chr16_64855549_64859459	203	122	197	90	74	190
chr15_76034147_76067774	402	275	337	190	171	450
chr9_88521201_88526026	450	346	317	295	251	430
chr13_50192069_50204823	4381	2635	3223	1529	1367	2957
chr16_11168043_11181655	568	404	429	302	278	599
chr4_126333787_126340973	315	223	224	144	142	319
chr6_124420689_124424901	575	373	400	166	149	386
chr11_100874547_100880868	215	143	168	108	90	231
chr6_58097541_58105677	6783	4759	5096	4048	4452	8412
chr6_88808009_88828994	2444	1648	1816	1119	921	2196
chr13_56736029_56743407	650	404	467	226	230	473
chr9_3136943_3157965	3904	2577	2893	1524	1755	3282
chr7_141878170_141884505	378	269	298	150	144	263
chr8_66511030_66519189	2446	1553	1870	1021	977	2073
chr3_28854080_28883370	5469	3548	4004	2706	2870	5341
chr13_50159792_50169857	1976	1213	1502	686	648	1398
chr14_64811832_64823660	1406	994	1182	707	719	1499
chr7_99917001_99927153	1248	801	983	525	559	1039
chr3_69064121_69073861	747	508	584	429	412	827
chr10_85808101_85814991	397	214	298	120	117	288
chr1_134753565_134762496	212	138	178	92	61	160
chr16_4469014_4475472	568	389	455	304	277	643
chr11_98898487_98906863	322	200	226	160	177	376
chr9_14325816_14332854	456	296	356	243	195	469
chr2_158637097_158646869	750	476	529	321	369	655
chr5_138137024_138145615	558	378	443	329	305	671
chr2_102300129_102304500	369	210	306	177	169	394
chr9_67687024_67773986	1596008	1039161	1193293	718261	708669	1461589
chr8_107011313_107019628	1737	1134	1268	852	840	1765
chr11_113725654_113730186	208	142	115	86	85	182
chr6_54640870_54645781	312	243	226	156	145	232
chr18_44417719_44423939	335	233	263	119	172	270
chr1_34811818_34819989	593	378	428	224	243	497
chr8_124888544_124900225	3011	1898	2146	1241	1254	2573
chr10_78267406_78273750	204	137	178	122	85	210
chr1_161002949_161019938	3439	2188	2548	1442	1589	3015
chr1_132021853_132033993	1597	1016	1208	738	672	1564
chr5_3521701_3528881	214	153	157	100	72	173
chr16_43963568_43969777	1079	727	879	447	519	1000
chr9_106882088_106886359	315	187	248	109	78	192
chr8_95807334_95814613	324	229	240	143	157	374
chr19_31917448_31930931	1940	1165	1407	922	867	1833
chr4_108227985_108236808	1081	609	788	430	438	887
chr1_132984037_132992226	392	241	311	174	150	331
chr13_53392950_53419857	59206	40887	45604	27914	28876	57499
chr6_83768885_83773859	2496	1622	1841	1611	1541	2892
chr15_57975877_57982912	580	419	481	302	300	727
chr14_78565097_78569993	333	189	204	167	152	333
chr1_160967831_160975512	4926	3155	3786	2530	2613	4909
chr6_39602963_39611566	1399	883	1158	576	632	1244
chr11_75570566_75580963	2549	1768	1947	938	933	1918
chr5_135156363_135166477	50363	31728	38070	21020	20354	41420
chr11_120587950_120596523	1040	730	851	569	544	1146
chr9_106687345_106693897	248	146	173	97	78	209
chr16_18500937_18511076	2771	1796	2125	1317	1563	2507
chr5_34942319_34965717	2041	1351	1580	949	878	1737
chr9_44142202_44154218	66888	48175	50246	34545	38213	77550
chr14_24079101_24149884	756843	493322	567238	330407	333624	690644
chr7_79873432_79882563	1457	936	1182	632	719	1364
chr13_24986864_24995496	2746	1728	2130	1714	1565	3607
chr10_66678224_66712688	211361	137597	159639	99350	96907	203044
chr8_37089007_37107029	30071	21078	22768	16622	18069	34112
chr8_69825202_69832812	528	385	456	339	265	573
chr3_97669240_97674781	417	290	308	205	216	400
chr4_56804221_56811607	5422	3687	3861	2284	2314	4530
chr7_39359079_39372466	1763	1122	1297	839	787	1765
chr5_124486292_124496534	984	669	724	422	391	912
chr17_13089974_13096419	796	532	535	427	400	952
chr6_112615433_112620875	404	245	309	247	235	519
chr15_83350171_83369110	120157	77921	89209	57924	56722	120937
chr8_69759117_69767791	370	262	282	195	172	346
chr1_87939194_87946648	257	135	197	104	88	182
chr5_129982272_129988118	974	621	751	460	416	894
chr9_110546375_110553185	269	180	221	114	124	241
chr15_80248322_80256968	1134	739	791	708	682	1452
chr10_62650466_62708996	213311	137018	159889	100635	96056	199204
chr19_41590355_41595956	179	124	116	82	96	156
chr6_112563170_112566954	887	556	681	344	375	815
chr14_24407287_24446878	14229	9174	10562	5992	5792	12573
chr15_59242057_59315746	882553	581313	658630	441189	434037	935225
chr10_75832055_75903885	389538	248611	293957	166275	151721	334951
chr18_67026089_67102906	1395499	937362	1055560	657887	674069	1362383
chr4_41804604_41815351	2562	1559	1848	933	865	1795
chr2_132304060_132311992	944	605	700	465	486	807
chr4_136545290_136552004	202	133	183	87	81	222
chr16_59554107_59559785	156	125	117	58	81	178
chr1_155275677_155281921	400	253	285	207	185	360
chr12_81713008_81724763	263	157	223	157	163	239
chr2_153264234_153273667	899	626	669	479	478	994
chr2_29787542_29796832	401	292	340	231	169	400
chr1_172375294_172384856	2554	1495	1754	949	896	1789
chr2_118704427_118719755	382	295	317	199	171	363
chr16_44734608_44740729	219	153	167	89	115	163
chr18_14761351_14771033	1488	933	1113	634	705	1389
chr6_92164259_92174178	19046	11816	14450	8226	8292	16568
chr9_88860599_88879824	1883	1314	1469	769	734	1467
chr13_100698121_100703392	326	242	278	127	146	286
chr4_62217000_62243631	252118	178968	195557	135518	132359	277273
chr8_13777494_13785782	917	563	595	493	438	852
chr1_75209037_75215405	224	138	192	86	104	176
chr8_94015833_94019650	470	296	371	247	227	484
chr17_27269742_27371971	2022789	1343088	1535132	952167	929870	1921797
chr10_34297441_34301218	361	250	257	168	155	381
chr8_124836992_124839920	662	515	546	339	289	572
chr16_17257392_17263608	225	153	177	100	96	186
chr2_151139877_151159617	161623	111354	119604	77772	83195	158836
chr10_128438296_128445886	445	293	352	270	215	543
chr4_42600493_42610917	1050	735	788	470	493	985
chr8_4285127_4288695	302	210	202	117	133	255
chr15_82351015_82365349	3612	2349	2630	1568	1440	3128
chr9_65192236_65213857	229	102	128	112	100	280
chr7_26490383_26496393	357	212	260	128	124	261
chr4_128578345_128586026	651	493	513	351	356	646
chr9_37266973_37276347	1243	792	886	660	680	1426
chr15_74615027_74674927	537109	362185	402301	252677	251119	510382
chr9_70188155_70195892	193	124	177	56	105	168
chr3_95181187_95191140	964	693	770	478	482	1027
chr10_83364379_83486875	1691	1113	1299	710	692	1424
chr12_100888005_100916851	2318	1557	1719	1117	1097	2239
chr9_114358758_114368714	613	346	471	266	270	559
chr1_165865184_165876030	2226	1441	1733	1084	1100	2240
chr3_124398134_124423076	65741	44414	49556	31550	32512	66987
chr6_87087322_87093992	460	329	393	207	191	474
chr8_111863073_111867025	666	437	514	352	348	650
chr6_38688342_38697735	643	413	482	291	347	595
chr10_80397157_80418911	522	339	387	286	245	508
chr7_73625013_73629885	175	110	109	80	74	149
chr13_50557292_50574925	9870	6148	7318	4358	4377	8832
chr11_60553780_60558489	325	227	274	190	211	381
chr7_121643224_121648867	206	139	171	111	81	210
chr11_6467625_6474529	932	550	729	411	450	798
chr11_98065274_98088628	1089	733	821	596	565	1169
chr17_25934118_25939296	236	145	155	86	78	176
chr2_156203021_156213462	228	136	174	108	102	192
chr8_71896117_71906977	322	192	212	159	148	268
chr6_72347391_72353087	876	614	632	389	400	834
chr10_86534788_86541979	655	399	502	199	174	390
chr11_73079023_73084582	444	292	349	180	195	379
chr9_21591055_21595908	143	107	104	76	79	163
chr10_81175015_81183061	175	112	136	75	103	156
chr6_87941011_88001868	102622	64711	75728	50591	48060	101269
chr5_130138182_130145857	419	293	314	186	166	350
chr11_5525118_5542444	6869	4367	5166	2761	2603	5572
chr11_69388080_69399970	564	308	407	205	187	395
chr7_83895538_83904684	438	288	342	204	159	412
chr4_42773022_42796225	2017	1230	1434	771	689	1540
chr4_94274240_94334233	691782	454769	526265	330291	342487	685291
chr12_98369021_98458701	1200470	788020	906691	586023	582958	1210517
chr4_138891083_138897594	229	163	178	115	103	215
chr4_133063123_133072855	274	158	204	148	121	267
chr11_61865326_61873339	665	422	534	298	329	666
chr19_23717808_23728919	1028	671	849	540	474	990
chr10_99756324_99759670	292	204	207	104	121	325
chr5_114813412_114858700	226303	154083	172420	124994	114695	239208
chr19_37251768_37267957	48144	32455	36141	22649	22547	47891
chr4_135282111_135322514	2070	1403	1619	766	862	1861
chr5_113313086_113380791	1036551	692462	781428	532334	521062	1080128
chr12_84137320_84144967	1832	1114	1347	693	769	1498
chr2_91930384_91939726	208	132	147	99	90	200
chr17_27546488_27580957	3136	2076	2365	1519	1420	2872
chr4_57356255_57365094	100322	69014	75946	47521	45843	99812
chr3_21049472_21054207	410	234	278	181	201	352
chr9_89029837_89051167	4935	3036	3614	2329	2121	4572
chr11_5098745_5107376	370	314	297	292	231	563
chrX_5557751_5572360	773	498	560	452	394	828
chr8_93811683_93819968	452	259	299	146	186	388
chr4_45372692_45379760	824	546	591	498	455	926
chr1_156424562_156432978	973	656	737	507	538	931
chr15_100815637_100824171	800	515	545	301	404	843
chr2_151246999_151267045	176596	122986	130998	82987	89015	168671
chr4_56864891_56878992	612	412	438	304	318	495
chr10_22071753_22076537	956	658	741	374	389	781
chr5_30043819_30050399	246	142	163	129	89	164
chr15_102280001_102290839	226	161	186	109	110	210
chr4_41378935_41393931	1649	1104	1293	638	684	1449
chr1_20934562_20937845	503	292	446	206	165	397
chr10_40479669_40485588	1014	642	681	488	453	1003
chr13_50098645_50105854	702	390	521	245	234	467
chr10_84484126_84513853	6387	4064	4733	2747	2602	5625
chr9_114731222_114735275	1139	789	849	583	638	1291
chr9_54197069_54288869	867682	564120	654633	390597	380139	811695
chr8_109724168_109733693	824	603	666	390	328	902
chr5_143314180_143321895	545	433	485	265	286	488
chr8_34826580_34831217	377	239	279	161	204	374
chr7_122077920_122082173	344	249	265	195	184	314
chr16_13412280_13418974	255	198	245	160	126	343
chr4_135607480_135633839	90922	63095	69865	47501	45546	99292
chr7_6572590_6654973	1017	647	797	440	450	843
chr18_3255777_3265021	889	522	600	428	491	863
chr7_16959612_16964585	270	199	220	127	134	257
chr1_88256331_88269560	928	624	774	428	442	867
chr9_119433843_119441968	228	171	195	70	111	187
chr4_62449070_62454904	322	216	253	158	144	269
chr10_128083327_128086417	160	133	134	116	130	173
chr6_85983692_85993135	61978	41857	47907	25703	25763	52234
chr11_109396035_109401286	688	476	560	280	324	549
chr9_107547175_107551994	280	214	203	121	124	244
chr3_108957614_108970833	1513	1080	1173	824	804	1626
chr17_7345053_7350710	227	151	168	130	102	308
chr8_121907107_121917912	430	326	352	194	207	472
chr12_3501014_3506997	333	214	245	179	131	307
chr9_89120064_89126630	1013	755	786	465	376	959
chr19_41859184_41864739	210	163	185	118	99	201
chr8_22593648_22601920	825	462	602	367	328	707
chr7_41014691_41048726	3806	2393	2737	1784	1905	3671
chr6_48568136_48573666	412	263	382	231	204	455
chr6_128437465_128453901	43570	29778	31912	20434	21229	41302
chr15_79924180_79967883	32057	21823	24450	15284	14751	31060
chr16_95993575_96001000	580	369	453	267	282	550
chr12_69185026_69190008	262	162	191	104	121	221
chr14_76550048_76589781	1002	657	695	410	394	849
chr14_46808175_46811802	859	516	628	351	453	652
chr8_93409087_93427979	87337	56853	65118	43475	44444	87805
chr2_151314092_151335569	163049	108120	121461	75971	79353	157356
chr3_9280155_9286393	581	359	393	246	316	606
chr9_98270333_98287792	888	611	617	376	388	822
chr8_33905146_33914170	478	332	340	263	227	437
chr10_126995543_126999626	1135	552	879	405	362	482
chr13_52115573_52125338	26587	17474	19273	11990	12225	25657
chr2_91262918_91281897	1851	1152	1445	798	782	1628
chr7_33830001_33837284	482	280	368	228	250	439
chr3_22209522_22215891	617	371	435	347	385	676
chr1_127482482_127488583	3787	2240	3194	1194	1180	2588
chr18_65626054_65637379	329	203	208	175	158	304
chr5_115141109_115157006	2336	1519	1707	966	981	1972
chrX_65573499_65578784	498	327	367	269	292	583
chr7_28187717_28197345	504	368	396	196	210	494
chr8_85848937_85855334	504	350	390	208	224	394
chr8_111001280_111012867	14065	9207	10450	5586	5571	11090
chr15_58898369_58911915	1527	988	1217	621	719	1357
chr7_7082708_7086189	316	220	240	153	130	302
chr4_108175130_108182546	338	221	193	135	135	266
chr7_39215045_39232816	3707	2311	2625	1611	1698	3369
chr5_36575914_36582055	317	208	254	167	187	328
chr9_3178220_3190742	8876	5461	6570	3691	3706	7345
chr4_123885213_123897590	10874	8346	7965	6602	6880	13459
chr4_123810049_123845764	74305	49403	56934	38778	39166	83304
chr5_101832997_101855132	23376	15803	16817	13461	14012	27617
chr7_38859771_38875992	3719	2554	3001	1905	1839	3858
chr5_142663055_142672272	674	469	491	318	281	602
chr6_83584659_83591881	19693	14147	15253	8849	9060	18531
chr5_136931930_136953175	20119	13532	15160	8091	7620	16332
chr7_41152749_41161339	1282	813	873	523	485	1057
chr8_84687364_84700571	503	363	420	227	207	400
chr17_24075113_24079637	235	175	159	144	133	306
chr4_133193348_133199755	191	106	138	92	72	187
chr2_93955038_93985067	1098	789	836	517	445	996
chr2_129827604_129833522	343	240	253	156	176	379
chr12_110795054_110801619	286	143	168	134	112	252
chr3_32334539_32341778	4083	2580	2982	2061	2215	4163
chr3_20453086_20503368	18255	11905	13742	8166	8392	16929
chr2_23290149_23294865	307	171	238	103	105	200
chr2_29179417_29182486	530	353	368	217	218	388
chr4_42456823_42471102	2241	1313	1689	800	811	1651
chr13_37971495_37979779	1008	621	727	440	439	905
chr9_75414320_75420163	371	258	304	160	193	355
chr15_103188249_103200892	3557	2369	2678	1620	1605	3315
chr7_127457048_127465800	308	194	224	176	165	278
chr7_73095168_73164968	719311	466902	537337	329967	335985	688233
chr3_34444122_34457810	2614	1652	1997	1267	1198	2510
chr7_81208078_81214893	353	212	229	124	132	320
chr3_65959094_65962404	211	141	135	73	104	194
chr11_101604866_101627552	1952	1269	1439	925	830	1954
chr10_18792630_18833742	97205	63018	72985	47810	50628	94292
chr11_97393392_97399726	1103	699	777	414	399	839
chr17_50237189_50245271	1543	971	1130	655	608	1318
chr2_144470681_144474523	276	156	196	149	125	270
chr6_127772025_127854021	1258932	839695	945616	609892	606869	1241294
chr2_153767377_153781878	462	357	367	212	237	493
chr15_93488972_93491854	387	215	241	156	163	311
chr6_85943460_85947671	324	248	251	140	151	322
chr12_3908025_3914368	172	136	194	94	94	184
chr12_87166366_87174578	564	421	473	322	271	588
chr2_119599474_119607310	763	489	555	317	299	590
chr5_25686135_25693912	2001	1363	1470	850	878	1727
chr9_44290120_44298902	411	276	310	201	155	365
chr13_50281056_50342533	19486	12511	14694	9055	9309	18786
chr19_9478540_9482715	313	205	242	140	149	269
chr13_50355071_50374376	22245	14479	16667	11209	11832	23026
chr5_124367832_124374658	823	541	579	393	399	654
chr4_97622558_97632721	691	482	513	317	365	767
chr2_93050085_93056790	295	216	204	114	141	336
chr3_96860058_96869629	149	95	128	61	93	149
chr15_81820761_81826830	509	331	374	187	228	376
chr11_106030164_106038111	634	391	438	322	273	545
chr9_96176254_96184847	466	273	415	206	191	355
chr4_119218304_119227669	714	517	537	391	434	746
chr4_42085224_42113889	3710	2272	2858	1472	1459	2907
chr6_120886682_120893737	2235	1364	1706	1111	1034	1936
chr8_70013059_70019017	168	93	117	83	64	160
chr5_52196935_52200843	214	124	143	58	83	225
chr6_86997213_87003117	241	145	161	93	97	192
chr17_27123157_27164713	1818	1200	1475	934	805	1718
chr13_55312129_55321901	275	178	190	103	121	221
chr10_81369946_81437478	3916	2456	2865	1915	1633	3641
chr12_80457736_80461100	399	261	311	177	174	306
chr2_28821099_28829290	1171	782	829	530	501	1074
chr8_117204155_117216869	14921	10036	11266	6496	6505	13638
chr10_62508253_62515698	327	214	239	134	128	269
chr18_60684549_60692020	197	141	135	101	84	202
chr7_69874042_69960706	806089	534782	603827	345523	342564	714741
chr8_72565401_72570909	360	257	237	170	170	295
chr8_92187774_92204005	285950	198499	216089	140183	142023	284293
chr10_86553406_86666984	239429	156185	179846	110486	112932	226757
chr17_66147660_66240013	563332	367141	424109	246794	242144	491286
chr19_3712735_3717898	269	179	209	180	130	259
chr7_52887592_52895598	2009	1353	1514	794	773	1579
chr16_17233228_17241602	847	597	657	466	393	889
chr10_4450644_4455913	443	304	307	221	208	403
chr11_106053733_106059709	2472	1752	1963	1137	1286	2337
chr5_136266436_136275676	1842	1206	1364	846	868	1690
chr4_53761175_53766682	1206	801	987	494	514	918
chr10_79849368_79855133	206	133	178	111	67	170
chr14_78492285_78495926	526	353	392	255	266	466
chr1_55237240_55242774	240	134	189	93	120	246
chr8_110116298_110132371	140904	95572	112346	58515	58878	119088
chr12_4106391_4110575	1003	708	785	402	366	771
chr11_28334242_28340164	424	246	322	195	151	394
chr7_73759085_73850982	1270849	818802	957266	560554	532732	1132760
chr4_122961390_122966768	162	134	136	85	96	170
chr7_33659051_33664920	380	224	299	188	195	346
chr9_101104075_101113585	295	206	249	121	161	265
chr11_108416201_108425924	10899	6987	7860	5246	5342	10549
chr8_111132867_111142775	1057	753	882	542	485	964
chr15_73147018_73186796	1626	1080	1207	674	775	1585
chr7_52906440_52921728	133412	95648	96273	65817	74345	143576
chr17_33638054_33651731	818	623	642	398	403	845
chr13_66007115_66012723	714	483	514	358	323	688
chr19_12766115_12770535	405	260	340	208	223	371
chr11_101253587_101260355	999	655	758	334	382	732
chr5_136913373_136919357	1266	848	994	540	500	1124
chr15_88745546_88752383	364	224	270	150	140	319
chr4_135412316_135418697	231	141	171	93	105	173
chr2_178418089_178422892	270	195	170	66	105	167
chr10_112925603_112930631	425	292	311	221	179	346
chr11_107991332_108001163	113130	66885	83892	33237	33400	73418
chr10_82117088_82123725	559	341	459	226	266	537
chr16_17481152_17489904	977	632	752	349	370	639
chr11_59454906_59464176	659	369	502	219	294	534
chr3_137909030_137915196	1070	726	864	450	545	1039
chr18_33199225_33205151	267	173	226	89	142	268
chr6_87031110_87045004	693	425	513	320	276	620
chr2_30954004_30959846	209	116	174	83	87	196
chr6_83362490_83370079	183	114	127	97	85	155
chr11_72771270_72779947	1555	993	1158	728	664	1381
chr11_59784193_59792695	308	221	282	172	152	335
chr18_9312551_9316611	202	101	137	87	93	184
chr10_61428362_61435706	11829	7804	8496	4692	4639	9099
chr14_14100094_14107060	287	185	193	105	134	301
chr11_55499803_55504336	296	174	222	130	159	314
chr17_33432239_33440891	909	573	705	427	418	830
chr5_142867032_142873782	212	162	190	82	124	206
chr13_50848024_50855308	5684	4119	4246	2467	2700	5304
chr11_117721042_117733995	606	394	497	328	291	570
chr9_31068749_31075830	1462	937	1116	643	728	1315
chr12_7876148_7883878	353	235	288	129	123	298
chr7_127019892_127029809	2822	1878	2088	1739	1471	3232
chr10_85728203_85790022	173939	116553	131492	78575	80046	163417
chr15_89362843_89374093	654	396	513	325	286	592
chr7_45832162_45841877	1043	701	736	590	502	1035
chr3_94496042_94503597	470	272	334	234	180	395
chr15_102430014_102437916	1543	1010	1167	730	745	1604
chr4_149176341_149181949	2124	1387	1601	807	793	1631
chr13_50233023_50251171	1113	687	823	396	337	723
chr2_98330533_98335796	1044	615	817	431	445	875
chr10_71378980_71385473	4648	2945	3396	1846	1732	4153
chr3_32500147_32509941	405	247	315	164	161	298
chr1_57347744_57362761	25351	16853	18993	13143	14154	28450
chr19_9982484_9985049	635	485	488	487	444	699
chr2_92515043_92616945	1323512	883895	1005259	618934	611419	1288898
chr2_181582151_181586339	282	172	260	167	169	283
chr4_132721294_132727962	262	189	205	95	82	211
chr17_45436153_45442614	606	444	505	290	273	567
chr18_54952277_54956652	180	128	136	98	87	157
chr6_83339577_83343669	579	353	393	207	252	476
chr11_82873632_82879345	295	181	201	141	153	296
chr6_124958240_124963000	190	142	159	130	106	212
chr10_127688227_127700998	67903	51225	49775	37348	37679	72321
chr13_50904775_50915854	59501	39460	45441	30925	30607	62396
chr12_80679549_80683236	225	136	165	86	108	185
chr15_73092863_73111819	35721	22952	26508	14536	14773	30135
chr8_25152898_25159821	3569	2406	2811	1695	1564	3245
chr6_83160223_83163773	192	130	159	118	96	230
chr2_127256080_127261008	369	233	305	176	160	361
chr4_42376444_42386046	2200	1279	1560	776	776	1501
chr4_45396102_45400173	426	310	324	180	206	383
chr11_100456014_100465434	7911	5256	5843	3865	4244	7369
chr3_34867861_34880615	69902	48901	52225	27683	29501	58430
chr9_88804007_88807828	1164	736	828	477	428	918
chr9_27346068_27356884	579	392	461	268	271	527
chr4_42228710_42250954	8392	5057	6306	3214	3075	6244
chr2_84588561_84601020	965	582	693	406	383	846
chr5_149786246_149833536	917860	591522	698677	412329	395968	842545
chr11_77095230_77101786	145	111	123	87	89	145
chr16_46387976_46396125	679	451	509	327	373	733
chr15_103152998_103158228	371	235	302	173	210	374
chr8_23219293_23227034	510	382	376	221	201	484
chr6_148650205_148658721	807	506	633	418	410	892
chr18_10812183_10818446	498	294	390	249	221	474
chr1_93851134_93857845	150	123	140	91	76	168
chr13_50507045_50521801	46309	28965	35688	19914	19895	40039
chr15_33682964_33687851	407	308	335	252	214	529
chr2_181546368_181555111	324	241	256	116	108	240
chr3_31694117_31714712	1383	851	963	636	710	1241
chr5_143757814_143777429	72501	49586	54922	34997	33938	73126
chr7_132709962_132716006	1695	1228	1311	885	843	1713
chr13_41634284_41642945	1723	1101	1294	873	796	1671
chr8_70945745_70952758	450	284	334	158	169	358
chr3_108357265_108362732	254	188	182	133	141	257
chr1_119543014_119550722	894	684	692	459	443	917
chr15_68363092_68368107	377	258	308	179	186	392
chr5_125476149_125481498	216	147	189	96	134	264
chr3_93323099_93334797	1308	1047	981	508	648	1165
chr14_8367036_8386702	1703	1196	1207	784	823	1653
chr2_25501991_25505452	107	90	82	102	61	181
chr6_100228633_100233227	929	591	663	411	402	832
chr13_23430593_23453778	793	480	691	354	227	508
chr9_114506142_114514063	266	171	204	64	82	183
chr13_49887681_49894954	12744	8967	9808	7258	7297	14521
chr5_114363532_114369930	636	443	537	322	320	624
chr1_118677398_118685128	796	487	609	421	379	818
chr11_3895065_3901237	189	113	133	89	80	175
chr2_127689632_127707591	92964	54041	66845	29056	24957	56839
chr18_73633924_73639918	713	454	493	402	380	813
chr10_86908266_86914693	900	603	596	379	378	736
chr11_50936235_50943966	16551	10465	12376	8160	8067	17019
chr1_171630103_171634975	223	154	175	105	126	250
chr1_60476033_60481138	205	101	172	81	85	173
chr2_151400665_151421851	179282	123818	133963	85381	91238	173108
chr4_62556112_62561430	532	344	337	221	237	508
chr1_93818333_93822007	356	272	315	191	169	292
chr9_53071920_53078976	296	217	217	142	109	234
chr16_92077023_92087411	812	534	626	518	453	788
chr9_118333602_118343017	394	262	274	207	179	380
chr17_78882805_78889484	766	536	696	428	381	786
chr12_67650597_67675786	601	289	419	124	112	246
chr9_122894912_122898579	138	78	112	66	111	164
chr17_26280196_26285460	617	358	461	294	295	526
chr11_77454044_77460178	338	209	261	129	182	316
chr7_39404087_39417298	1374	940	1074	607	646	1430
chr8_70873908_70879016	276	191	227	152	140	269
chr2_68552133_68570864	709	429	564	367	334	603
chr7_30130792_30141655	39403	26798	30137	21211	22001	42002
chr1_91544146_91560997	32046	22712	24249	17260	17244	35348
chr17_25157138_25161872	197	112	135	73	103	222
chr16_10794270_10803273	943	718	805	448	405	966
chr8_104348228_104357872	392	295	307	183	202	328
chr1_118295250_118300980	259	180	191	110	122	227
chr7_79359973_79365232	353	245	249	151	143	313
chr4_59768280_59775515	1498	868	1057	633	677	1368
chr19_58872984_58885858	1094	765	807	440	469	973
chr1_92976339_93002012	110296	71977	83837	48305	46597	97230
chr6_38502384_38518989	919	593	659	463	439	839
chr6_136605421_136611006	1229	777	950	610	594	1000
chr4_141677582_141684381	236	139	184	102	84	196
chr9_54684063_54693755	363	225	215	142	148	278
chr14_79712584_79717982	220	140	173	84	61	167
chr8_67368512_67376010	810	551	585	446	434	898
chr7_24710077_24714933	350	198	251	113	119	260
chr11_103420048_103455742	286623	189018	212820	139142	139550	282540
chr11_60775840_60790946	780	544	653	358	378	753
chr17_66710082_66731553	1841	1153	1369	996	836	1849
chr1_139168973_139175772	749	511	615	445	506	895
chr6_30449547_30454992	306	211	195	130	144	297
chr4_10988697_10991351	219	150	171	136	98	174
chr7_38442190_38463637	5161	3443	3866	2488	2552	5281
chr6_85107185_85126755	102533	73161	76652	44952	45520	100668
chr7_119853362_119857986	375	223	236	185	159	385
chr7_43193000_43199757	239	165	161	102	110	201
chr19_4773004_4804791	4323	2888	3268	2550	2457	4618
chr7_38717037_38729709	1958	1305	1422	932	1010	2032
chr16_24983396_24992490	186	106	140	95	84	154
chr14_44924500_44952717	93378	62318	70257	42838	40847	88274
chr1_34599739_34611258	8272	6372	6545	4774	5099	10318
chr7_35047096_35050881	435	253	312	144	166	318
chr1_156640200_156650588	2434	1507	1761	971	1085	1852
chr7_121557036_121564326	389	262	315	255	213	357
chr5_33653463_33658624	202	113	132	87	99	174
chr13_51139260_51153690	5648	3664	4324	2575	2344	5432
chr7_109029261_109036025	395	259	257	152	185	365
chr7_125320009_125368362	121987	80241	91379	58102	56774	117554
chr8_27036054_27040070	279	157	218	109	112	260
chr10_85843003_85869005	32025	22005	24787	13516	13351	27495
chr11_60735927_60740534	176	99	109	83	76	162
chr7_38308242_38322567	1507	1041	1164	690	660	1407
chr2_160762435_160771604	1069	707	792	467	528	914
chr17_30576505_30580929	266	176	210	148	105	263
chr9_122774160_122807713	6706	4352	4836	3514	3618	7242
chr6_128165033_128196000	115788	78660	84982	51637	53184	105829
chr2_25982645_25990298	443	292	303	238	231	475
chr11_74817306_74846712	1156	842	913	484	576	996
chr15_75621160_75630171	493	378	387	244	203	509
chr2_167471397_167487558	663	497	485	305	357	729
chr14_65620701_65634907	391	222	281	158	114	291
chr5_142907112_142929553	226	142	164	125	88	191
chr17_22509495_22523961	25664	16330	19329	12795	12230	25074
chr13_54660967_54665838	226	161	178	78	98	160
chr4_120891729_120915253	1624	1153	1212	825	774	1611
chr5_67390943_67401988	345	232	291	158	161	324
chr12_18468062_18472346	298	192	238	127	112	264
chr6_81893863_81902791	225026	146433	167852	95014	91489	193218
chr15_78637112_78687574	243227	164729	183952	112489	109718	228119
chr5_31175496_31179606	319	199	203	142	166	256
chr16_91316084_91321350	237	169	169	104	97	240
chr15_90070013_90074502	227	196	211	106	118	233
chr7_25619428_25625544	255	170	200	115	123	268
chr1_186964338_186972276	436	223	347	145	170	358

## Sheet: ExtFig8f
raw reads per piRNA cluster (= reads overlapping piRNA cluster without reads from structural RNAs), DESeq2 input (Extended Data Figure 8 f)
category	CMCm_1	CMCm_2	CMCm_3	CMCp_1	CMCp_2	CMCp_3
chr10_79849368_79855133	334	530	372	436	243	296
chr10_4450644_4455913	551	960	635	742	349	427
chr19_44568332_44579508	837	1503	1054	1238	650	749
chr16_95993575_96001000	1086	1621	1197	1304	627	746
chr2_151314092_151335569	165979	266999	177691	220901	110584	120665
chr8_23219293_23227034	819	1321	832	993	482	591
chr13_50192069_50204823	4798	7848	5601	6766	3344	4208
chr4_123885213_123897590	14276	23314	15111	18274	9136	10012
chr7_39404087_39417298	1909	3392	2373	2494	1346	1546
chr2_153767377_153781878	579	998	684	785	350	384
chr6_87787497_87793688	189	312	241	247	122	162
chr8_70013059_70019017	184	332	200	277	125	140
chr14_24334312_24371033	85674	135842	91081	116370	60809	68570
chr8_67368512_67376010	973	1495	1033	1263	630	659
chr11_106030164_106038111	1090	1869	1394	1609	697	980
chr8_107011313_107019628	1567	2550	1848	2147	1103	1252
chr4_133193348_133199755	226	410	289	324	156	191
chr12_84137320_84144967	1614	2813	1853	2044	1069	1190
chr14_19623455_19654875	151551	240961	163443	217749	109360	121425
chr8_105463015_105467985	201	330	230	280	142	160
chr7_38564249_38577697	2540	4198	2852	3272	1647	1831
chr13_50281056_50342533	28019	46442	31831	36234	17988	20424
chr1_132462914_132466552	200	354	239	261	157	148
chr6_127772025_127854021	1758724	2858497	1942721	2356594	1177707	1299418
chr18_14761351_14771033	1432	2438	1669	1982	951	1019
chr2_84588561_84601020	998	1660	1064	1305	657	728
chr10_34297441_34301218	363	711	465	497	280	313
chr14_8367036_8386702	3061	5017	3425	4140	2116	2441
chr15_78637112_78687574	366732	599928	413366	485177	251399	287648
chr12_80457736_80461100	808	1308	1015	1088	530	591
chr1_118295250_118300980	312	513	352	422	168	202
chr3_32334539_32341778	7300	12134	8200	9344	4522	4853
chr12_69185026_69190008	375	597	460	580	273	292
chr1_87939194_87946648	384	613	410	478	244	277
chr11_79690286_79699939	1792	3016	2178	2441	1159	1408
chr15_89767134_89774778	635	1037	713	753	376	457
chr5_129982272_129988118	834	1354	889	1197	657	703
chr4_45396102_45400173	752	1312	980	1031	528	563
chr1_139168973_139175772	357	580	421	461	236	252
chr10_63337863_63345997	317	552	381	463	207	288
chr7_7082708_7086189	438	654	483	578	246	278
chr12_87166366_87174578	878	1359	931	1131	540	678
chr19_4773004_4804791	7620	12915	8840	10027	4838	5610
chr4_41804604_41815351	3531	6212	4294	4730	2489	3270
chr11_117721042_117733995	914	1563	1076	1240	591	691
chr10_42180183_42186212	276	477	331	381	216	251
chr13_50848024_50855308	7830	13589	9330	9194	4720	5396
chr5_113313086_113380791	1575662	2596271	1803833	2139754	1046994	1185017
chr3_34867861_34880615	121081	197290	137745	165761	77289	90237
chr16_13753028_13761069	951	1651	1053	1291	688	776
chr9_107547175_107551994	547	974	749	769	396	496
chr11_58060048_58069504	169	247	184	207	120	128
chr8_93409087_93427979	113781	193914	131277	141074	73012	80754
chr6_124958240_124963000	496	877	638	686	328	396
chr4_119218304_119227669	1181	2023	1407	1647	839	932
chr12_3908025_3914368	470	752	598	664	324	405
chr3_31694117_31714712	1771	2882	1970	2411	1118	1324
chr7_125320009_125368362	173456	285579	193339	234806	115492	131109
chr4_42376444_42386046	3155	5559	3749	4274	2201	2708
chr8_34826580_34831217	1064	1809	1310	1401	635	801
chr14_76550048_76589781	1069	1813	1220	1521	730	868
chr4_126333787_126340973	278	474	335	363	216	239
chr15_88864027_88868866	84	173	106	116	57	88
chr6_47865792_47874926	159	296	195	264	116	128
chr3_21049472_21054207	649	1000	724	905	384	420
chr5_114813412_114858700	318630	533330	367521	443424	226458	257826
chr3_69064121_69073861	1046	1840	1217	1318	582	762
chr7_24710077_24714933	388	609	429	507	249	285
chr5_31175496_31179606	360	551	350	437	217	265
chr11_60553780_60558489	414	706	466	528	270	326
chr10_84484126_84513853	8187	13401	9523	11765	5987	7009
chr4_42600493_42610917	1341	2205	1517	1809	872	975
chr13_24986864_24995496	2203	3712	2397	3033	1377	1578
chr2_92515043_92616945	1961750	3211618	2211314	2700997	1322266	1483455
chr5_135156363_135166477	82971	132772	91564	126265	56941	66175
chr9_88600031_88631664	10748	17498	11967	14490	7082	7832
chr8_124836992_124839920	786	1352	895	1085	552	672
chr6_92164259_92174178	23920	39462	26632	31547	15573	17310
chr16_10794270_10803273	1301	2066	1543	1829	936	964
chr17_27269742_27371971	3714925	6108336	4317247	5233740	2562041	2981995
chr4_59768280_59775515	1771	3082	2055	2646	1340	1585
chr17_23816009_23822008	190	283	198	291	147	183
chr2_25501991_25505452	225	409	252	342	186	195
chr8_104348228_104357872	556	965	681	707	412	492
chr7_41014691_41048726	4975	8185	5520	6387	3090	3605
chr8_94015833_94019650	685	1097	756	849	399	459
chr14_24079101_24149884	982552	1638357	1115447	1349322	673290	775380
chr19_23717808_23728919	1180	2149	1433	1671	806	943
chr14_14100094_14107060	293	497	337	378	185	206
chr8_71896117_71906977	219	375	259	326	164	208
chr2_129827604_129833522	535	992	649	751	383	478
chr15_58898369_58911915	1577	2640	1811	2184	1133	1266
chr1_93365023_93372967	213	360	285	363	152	198
chr4_41378935_41393931	2490	4065	2717	3614	1744	2040
chr7_39359079_39372466	2693	4435	2984	3589	1700	1930
chr10_85843003_85869005	61524	102896	70673	88681	41821	49979
chr9_53071920_53078976	313	513	336	445	199	240
chr4_53761175_53766682	722	1257	779	947	543	542
chr1_20934562_20937845	609	947	621	825	413	492
chr1_186964338_186972276	608	975	663	799	405	508
chr14_44924500_44952717	124601	202840	141101	187097	89980	104656
chr5_142663055_142672272	1245	2211	1520	1724	796	892
chr10_18792630_18833742	99456	156939	104908	126834	63151	69758
chr9_44290120_44298902	685	1116	799	940	491	576
chr19_58872984_58885858	1419	2475	1641	2090	1053	1256
chr11_72771270_72779947	1821	2867	1906	2282	1068	1258
chr9_54197069_54288869	1088990	1755288	1197257	1540951	763006	841679
chr1_156640200_156650588	2641	4427	3083	3615	1713	2088
chr5_38198145_38206870	280	468	358	418	216	233
chr8_12473084_12477990	189	274	201	262	148	132
chr14_65620701_65634907	423	691	446	552	251	304
chr11_120587950_120596523	1639	2793	1945	2142	1034	1155
chr15_83350171_83369110	217692	356509	247268	301679	146580	164136
chr4_82799020_82804927	113	180	126	137	68	82
chr1_156424562_156432978	1422	2496	1687	1872	890	1092
chr9_96176254_96184847	569	968	624	807	389	434
chr9_44142202_44154218	69107	112435	75370	87064	43266	47584
chr1_160967831_160975512	3457	5821	3728	4602	2268	2390
chr2_168180153_168184947	224	380	278	321	179	166
chr5_125476149_125481498	346	561	342	443	222	245
chr5_33653463_33658624	228	428	277	334	193	226
chr5_67390943_67401988	613	1021	691	778	408	478
chr1_57347744_57362761	26325	42996	29213	35575	18063	20177
chr14_46808175_46811802	1237	2060	1305	1599	726	843
chr4_33018339_33022617	148	250	158	173	72	106
chr11_6467625_6474529	570	944	642	759	353	410
chr5_113936120_113943054	85	128	100	140	62	66
chr9_88521201_88526026	688	1255	851	956	566	675
chr19_12766115_12770535	647	1050	685	796	464	511
chr9_67687024_67773986	2085335	3405922	2335682	2845665	1405587	1591737
chr13_49887681_49894954	13371	23066	15450	16887	8513	9257
chr17_45436153_45442614	751	1175	843	1000	479	574
chr7_38717037_38729709	3303	5450	3657	4239	2073	2392
chr13_50233023_50251171	1251	2116	1483	1548	843	1033
chr10_78267406_78273750	295	484	314	408	202	264
chr2_153264234_153273667	1054	1768	1167	1513	751	783
chr7_30130792_30141655	46719	76599	53255	63345	31065	34034
chr4_101462967_101467461	97	152	91	122	73	62
chr10_85728203_85790022	259023	422070	291560	360975	176322	202245
chr16_44734608_44740729	328	539	382	452	219	284
chr17_26280196_26285460	1003	1779	1249	1385	643	808
chr7_121643224_121648867	177	281	200	243	115	125
chr9_54684063_54693755	387	635	376	509	264	317
chr19_9982484_9985049	1849	3285	2279	2617	1383	1614
chr13_37971495_37979779	1308	2189	1526	1800	859	990
chr18_65626054_65637379	583	960	680	756	359	437
chr11_101604866_101627552	2975	4963	3419	4257	2129	2592
chr6_128165033_128196000	154501	254108	173267	210425	104359	117358
chr6_85467034_85473310	124	187	119	139	76	118
chr1_33791402_33795540	98	203	105	174	80	76
chr7_26490383_26496393	272	413	311	379	208	199
chr6_83768885_83773859	3681	6510	4208	4457	2404	2779
chr7_83895538_83904684	455	781	479	620	335	367
chr6_83584659_83591881	25558	42828	27692	34746	18186	19965
chr9_27346068_27356884	817	1406	939	1098	556	661
chr7_52887592_52895598	1523	2377	1559	2204	1113	1165
chr1_132984037_132992226	436	744	474	625	284	324
chr5_115141109_115157006	3870	6401	4653	5288	2709	3120
chr6_85107185_85126755	252861	402860	282649	358741	162627	186807
chr9_89120064_89126630	1104	1760	1227	1375	745	870
chr8_93811683_93819968	562	936	656	777	396	431
chr11_59784193_59792695	594	919	724	892	391	581
chr2_118704427_118719755	680	1082	752	992	471	576
chr2_120696099_120705692	259	439	315	335	182	199
chr10_99756324_99759670	539	936	664	807	416	495
chr9_119461081_119468805	131	201	166	171	107	122
chr4_155617623_155624915	132	260	167	211	108	126
chr12_81713008_81724763	518	856	573	634	312	387
chr7_81208078_81214893	294	484	331	405	221	231
chr5_138101067_138109150	165	231	178	199	89	111
chr5_143314180_143321895	1021	1724	1167	1349	741	788
chr1_118677398_118685128	1147	1937	1286	1632	802	922
chr8_111863073_111867025	541	876	543	719	354	432
chr8_109724168_109733693	1483	2442	1713	2025	977	1172
chr7_41152749_41161339	2199	3663	2596	3041	1410	1671
chr5_124367832_124374658	935	1522	1060	1153	609	745
chr2_28686101_28691157	130	155	114	134	79	91
chr9_45858461_45864000	104	221	149	188	90	94
chr12_98369021_98458701	2167665	3516268	2439593	3030491	1409684	1646525
chr16_46387976_46396125	1020	1575	1185	1274	644	768
chr6_86997213_87003117	277	463	293	370	181	217
chr5_149786246_149833536	1274164	2101716	1440278	1733143	856899	973237
chr3_129460337_129468465	94	158	108	131	77	86
chr5_143757814_143777429	101783	169357	115039	145354	72318	85388
chr11_77095230_77101786	362	638	432	513	223	291
chr9_123063077_123073947	156	261	171	191	106	139
chr10_112925603_112930631	415	649	465	526	283	310
chr12_18468062_18472346	431	611	416	528	279	295
chr1_166394125_166400153	205	355	239	302	139	163
chr13_56736029_56743407	591	953	622	807	414	503
chr9_106687345_106693897	395	642	502	535	255	308
chr11_5098745_5107376	485	735	548	654	355	389
chr7_99917001_99927153	1227	1939	1356	1650	804	949
chr2_37568508_37582405	8779	14484	10096	11799	5771	6535
chr6_72347391_72353087	816	1448	985	1231	654	749
chr6_120886682_120893737	2740	4681	3320	3505	1805	1981
chr4_94274240_94334233	938400	1527152	1035903	1217168	584709	646477
chr15_89362843_89374093	932	1666	1139	1388	846	901
chr13_55312129_55321901	312	489	358	386	190	233
chr6_38688342_38697735	1171	1945	1402	1616	863	1016
chr19_5569006_5576729	197	310	224	258	126	170
chr4_56864891_56878992	958	1643	1023	1247	624	766
chr16_4879057_4885960	112	222	162	171	92	116
chr1_92976339_93002012	183579	285862	208007	260704	130367	148905
chr2_167471397_167487558	874	1441	938	1235	694	735
chr19_5841647_5852873	430	656	422	521	289	305
chr5_135323012_135334275	238	379	258	330	120	162
chr19_9478540_9482715	547	954	690	762	356	414
chr16_16743259_16753857	1156	1951	1268	1454	664	761
chr11_101283401_101287435	120	235	138	189	103	147
chr12_7876148_7883878	280	453	328	414	227	242
chr9_122894912_122898579	117	195	125	167	86	104
chr17_7345053_7350710	358	440	303	424	235	244
chr4_123810049_123845764	98956	159356	108814	136868	69798	74381
chr7_127019892_127029809	4838	8150	5916	7154	3607	4508
chr12_3501014_3506997	353	569	388	474	226	277
chr12_100888005_100916851	3086	5084	3428	4496	2083	2388
chr6_148650205_148658721	1029	1575	1155	1297	711	770
chr2_156203021_156213462	340	660	487	526	256	304
chr9_44341293_44346902	121	200	131	194	101	112
chr15_88745546_88752383	337	551	389	557	251	276
chr7_127457048_127465800	269	439	297	340	190	208
chr11_95763556_95772320	13211	22184	14718	17166	8879	9749
chr8_111132867_111142775	1360	2225	1499	1782	955	1020
chr9_88860599_88879824	2211	3546	2490	2884	1456	1734
chr6_136605421_136611006	1186	1926	1220	1567	763	842
chr19_41859184_41864739	393	663	420	550	283	336
chr11_101253587_101260355	1673	2830	1984	2182	1215	1264
chr6_112615433_112620875	387	633	406	473	246	258
chr4_148077325_148081710	313	513	424	390	195	255
chr11_103672496_103679085	308	507	339	453	239	268
chr15_76034147_76067774	747	1277	907	1185	586	723
chr10_78186692_78193529	143	265	181	223	117	124
chr3_9280155_9286393	681	1118	808	1009	491	478
chr15_73147018_73186796	2371	3879	2673	3309	1575	1781
chr4_152303023_152307017	171	309	218	265	125	162
chr5_33236101_33246943	115	262	193	188	69	139
chr6_48568136_48573666	687	1049	739	926	458	509
chr9_70188155_70195892	266	472	321	432	175	232
chr15_74615027_74674927	853262	1413764	972394	1193340	603591	680409
chr2_28821099_28829290	2050	3479	2397	2768	1283	1385
chr18_67026089_67102906	1940503	3292873	2186988	2583698	1353248	1494074
chr18_73633924_73639918	882	1379	890	1107	552	586
chr4_42228710_42250954	11877	20111	14281	16042	8221	10647
chr14_79712584_79717982	291	486	319	358	173	197
chr19_5799008_5810952	79	158	139	117	66	89
chr13_53392950_53419857	99734	167870	114700	131248	65442	76765
chr11_74817306_74846712	1724	2819	2061	2351	1244	1430
chr16_17233228_17241602	1344	2406	1608	1778	894	1076
chr1_93818333_93822007	674	1107	756	872	458	610
chr9_21591055_21595908	195	321	225	262	161	166
chr19_31917448_31930931	2057	3171	2215	2784	1329	1506
chr6_119570924_119575745	206	356	219	291	144	172
chr2_30954004_30959846	167	264	188	211	92	143
chr10_80048007_80053650	137	251	170	167	88	99
chr2_98330533_98335796	440	810	519	598	293	349
chr11_82873632_82879345	487	808	587	666	289	330
chr7_33659051_33664920	296	603	365	432	214	232
chr6_87031110_87045004	944	1577	1053	1365	651	749
chr13_23430593_23453778	98	160	100	62	39	38
chr3_124398134_124423076	103328	159901	109823	141337	67661	76111
chr17_83576047_83587011	150	299	179	200	105	156
chr15_80248322_80256968	1551	2532	1772	2109	997	1199
chr8_37089007_37107029	68506	119228	81963	97848	45401	56651
chr2_102300129_102304500	468	777	576	702	347	377
chr1_60476033_60481138	202	368	263	292	163	144
chr9_75414320_75420163	414	701	492	585	365	331
chr8_117204155_117216869	21205	35601	24239	29302	15062	16677
chr12_4106391_4110575	1997	3297	2201	3050	1536	1775
chr8_111001280_111012867	20878	34516	24004	28830	13869	15896
chr7_6572590_6654973	1334	2279	1686	1809	917	1092
chr1_93851134_93857845	224	406	254	385	171	184
chr1_161002949_161019938	3721	6248	4168	5111	2460	2852
chr1_91544146_91560997	61952	100311	69332	81178	37840	42022
chr6_113714026_113718976	230	398	274	291	175	168
chr15_73092863_73111819	36381	61706	41465	46383	24495	28014
chr2_120733138_120739647	566	855	571	713	379	465
chr14_44756341_44792190	138810	227574	156450	207427	100039	115320
chr2_93050085_93056790	471	735	496	640	310	330
chr12_110795054_110801619	313	618	344	452	227	302
chr9_31068749_31075830	1046	1655	1052	1297	678	746
chr15_103188249_103200892	3905	6366	4287	5345	2627	2897
chr11_3895065_3901237	167	262	193	251	117	163
chr4_42773022_42796225	2884	4895	3443	3880	1834	2315
chr3_108957614_108970833	1666	2762	1802	2196	1117	1172
chr14_78565097_78569993	306	497	338	442	201	226
chr16_44223369_44227241	224	383	226	257	138	134
chr4_45372692_45379760	691	1298	826	895	487	574
chr8_95807334_95814613	482	814	555	632	316	365
chr8_70945745_70952758	428	724	502	626	353	352
chr3_137909030_137915196	1139	1850	1305	1434	736	839
chr6_128437465_128453901	45349	75478	51101	61248	32316	36010
chr18_80124405_80131918	182	239	218	246	132	167
chrX_5557751_5572360	656	1128	792	952	460	537
chr7_79873432_79882563	1938	3308	2160	2654	1394	1601
chr16_16921171_16929485	165	300	216	253	120	155
chr8_70873908_70879016	334	563	358	535	225	333
chr13_50159792_50169857	2266	3995	2756	3062	1549	1909
chr2_132304060_132311992	1719	2931	2096	2329	1119	1326
chr15_100815637_100824171	926	1499	1022	1274	587	668
chr10_71378980_71385473	4393	6656	4396	6293	3132	3291
chr13_41634284_41642945	2681	4492	2965	3503	1781	2021
chr6_117711116_117718838	631	1143	790	936	521	528
chr3_32500147_32509941	637	1063	774	920	451	516
chr11_50936235_50943966	20124	33633	21853	26895	13743	15359
chr11_55499803_55504336	640	1061	707	821	351	395
chr16_92077023_92087411	1024	1773	1238	1329	636	705
chr17_66710082_66731553	2123	3463	2424	3013	1530	1718
chr1_172375294_172384856	1941	3006	1997	2361	1172	1315
chr2_68552133_68570864	753	1221	821	1080	519	630
chr3_97669240_97674781	678	1026	703	806	393	463
chr15_81450936_81458688	714	1187	824	970	480	557
chr9_37266973_37276347	1182	1830	1287	1517	754	843
chr10_75832055_75903885	557207	912467	636751	822538	410957	462046
chr17_25157138_25161872	437	723	488	607	311	350
chr15_82851612_82857005	119	129	103	156	71	93
chr18_9312551_9316611	305	501	340	355	175	214
chr11_59454906_59464176	781	1159	876	1080	479	613
chr10_83364379_83486875	2309	3799	2740	3236	1597	1891
chr4_149176341_149181949	2415	4034	2610	3265	1607	1713
chr16_11168043_11181655	1013	1690	1206	1460	688	840
chr11_103420048_103455742	476195	781054	540490	635596	305713	343159
chr12_111260665_111267129	156	274	227	233	121	170
chr17_13485119_13491031	356	596	440	584	271	347
chr12_67650597_67675786	236	391	254	305	170	206
chr9_114731222_114735275	2024	3427	2282	2503	1244	1354
chr2_127256080_127261008	412	611	432	526	311	292
chr11_106053733_106059709	4478	7429	5234	6049	3016	3499
chr2_93955038_93985067	2012	3478	2316	2820	1299	1631
chr11_76210484_76213916	182	337	256	263	133	163
chr17_26771609_26775467	437	632	434	510	268	299
chr2_25982645_25990298	1073	1859	1258	1455	659	734
chr11_77454044_77460178	538	876	561	744	345	411
chr11_118406335_118411471	245	402	262	342	189	218
chr1_191778410_191783506	235	366	275	315	166	202
chr9_107623216_107634896	192	358	287	359	179	197
chr15_79924180_79967883	49727	82449	56741	71768	35842	41013
chr6_58097541_58105677	7181	11683	7586	8028	4182	4252
chr6_124420689_124424901	318	581	386	537	274	299
chr6_20149452_20155090	361	638	440	494	228	252
chr10_128438296_128445886	638	1145	795	980	436	557
chr9_98270333_98287792	1011	1731	1168	1409	716	830
chr8_72565401_72570909	348	613	419	417	246	282
chr17_24075113_24079637	270	407	257	337	161	205
chr16_43963568_43969777	1853	3023	1972	2299	1075	1324
chr15_90070013_90074502	241	476	293	372	195	178
chr5_136931930_136953175	20295	32347	22104	27515	14485	15237
chr8_92187774_92204005	416996	678596	471571	598758	307159	345483
chr6_85943460_85947671	664	1074	744	797	405	478
chr6_85983692_85993135	98646	165539	114262	143760	70273	84587
chr17_33638054_33651731	1072	1738	1135	1407	734	797
chr3_22209522_22215891	719	1410	865	1078	570	587
chr6_39602963_39611566	1508	2364	1564	2046	945	1023
chr10_86553406_86666984	320105	524107	360314	430682	211374	237806
chr9_65192236_65213857	104	146	85	147	79	91
chr1_55237240_55242774	359	560	393	472	211	318
chr4_56804221_56811607	4708	7425	4763	6370	3442	3853
chr13_50098645_50105854	698	1182	838	917	511	624
chr2_29787542_29796832	572	977	623	779	411	497
chr2_23290149_23294865	286	414	312	383	191	255
chr7_33830001_33837284	534	880	607	718	394	401
chr7_52906440_52921728	401317	644567	445909	503662	234152	262805
chr11_5525118_5542444	4313	7186	4915	6054	3284	3612
chr16_64855549_64859459	212	389	256	292	114	163
chr9_3136943_3157965	3065	5224	3485	3711	2092	2372
chr18_60684549_60692020	333	515	360	420	216	228
chr17_13089974_13096419	1096	1799	1188	1521	807	939
chr9_3178220_3190742	11589	19086	13325	15635	7584	8692
chr8_111153360_111157999	1945	3379	2477	2860	1319	1686
chr5_130138182_130145857	402	690	484	610	288	355
chr2_26903342_26909050	124	221	149	171	81	93
chr4_141677582_141684381	309	499	356	442	233	246
chr2_118527633_118532660	89	162	110	134	81	77
chr3_34444122_34457810	2805	4535	3182	3553	1767	2021
chr9_110546375_110553185	490	644	449	684	283	345
chr11_97393392_97399726	2213	3595	2686	3005	1503	1782
chr13_50507045_50521801	43966	72935	49952	60639	30691	35278
chr11_120459329_120466043	246	380	262	339	157	211
chr5_34173971_34178904	120	218	175	208	82	109
chr1_119543014_119550722	1292	2014	1402	1532	789	855
chr5_114363532_114369930	898	1590	1057	1217	648	677
chr11_98898487_98906863	387	685	472	517	287	322
chr11_60775840_60790946	1168	1875	1365	1590	803	927
chr4_62217000_62243631	541136	902471	611611	696373	333773	382186
chr10_61428362_61435706	13008	21711	14552	18571	9702	10476
chr7_109029261_109036025	968	1843	1394	1434	703	887
chr4_108227985_108236808	841	1326	938	1001	570	576
chr4_122961390_122966768	155	247	168	220	119	139
chr7_28187717_28197345	875	1437	995	1215	619	675
chr12_80679549_80683236	214	323	206	285	163	159
chr9_62792010_62797507	190	339	240	306	129	160
chr7_79359973_79365232	471	771	524	608	303	346
chr7_121557036_121564326	415	746	504	606	285	363
chr5_136913373_136919357	3681	6057	4353	5703	2779	3347
chr6_100228633_100233227	850	1421	920	1177	540	636
chr2_160762435_160771604	1319	2077	1522	1692	899	1035
chr16_17481152_17489904	1928	3313	2181	2679	1423	1584
chr13_54660967_54665838	288	457	307	347	179	208
chr8_27036054_27040070	425	680	479	518	239	312
chr7_25199968_25203831	100	182	133	182	80	103
chr5_3521701_3528881	303	550	368	404	184	255
chr9_111274915_111279051	157	254	174	194	99	120
chr11_73079023_73084582	703	1089	752	928	429	457
chr3_95181187_95191140	1633	2616	1827	2174	1125	1240
chr6_88808009_88828994	2585	4300	2735	3628	1897	2309
chr15_89550078_89559726	131	240	173	192	113	117
chr10_86908266_86914693	944	1582	1107	1435	747	781
chr15_102280001_102290839	307	529	315	364	198	219
chr19_41590355_41595956	181	295	215	213	108	135
chr8_22593648_22601920	1271	1909	1385	1765	854	930
chr17_13376948_13383656	1109	2038	1278	1627	942	976
chr3_96860058_96869629	171	292	214	208	112	97
chr10_86534788_86541979	565	1029	765	855	444	612
chr3_28854080_28883370	5298	8333	5489	6888	3537	3708
chr5_138137024_138145615	509	847	547	655	338	390
chr18_34770619_34773724	121	179	137	162	97	98
chr14_32501100_32513557	2869	4626	3180	3975	2127	2317
chr4_136545290_136552004	409	667	504	496	267	327
chr1_34811818_34819989	737	1323	910	1019	496	605
chr10_79757189_79762702	134	226	150	216	87	117
chr9_114404049_114412699	137	267	184	214	107	138
chr15_93488972_93491854	466	825	555	651	299	381
chr4_138891083_138897594	370	728	429	629	268	322
chr18_54952277_54956652	150	272	146	193	111	117
chr16_24983396_24992490	281	398	298	330	153	191
chr5_125386050_125390418	165	253	170	221	107	182
chr1_132021853_132033993	2000	3302	2347	2746	1319	1445
chr15_103152998_103158228	444	889	569	651	330	419
chr1_171630103_171634975	422	618	466	588	284	354
chr17_33432239_33440891	1481	2430	1679	2029	1028	1186
chr4_42456823_42471102	3359	5545	3888	4321	2172	2814
chr10_62508253_62515698	435	668	439	583	315	333
chr13_64192661_64196602	119	173	129	163	86	103
chr11_107991332_108001163	215959	349225	237997	312229	150040	167597
chr6_54640870_54645781	326	511	350	467	171	219
chr18_10812183_10818446	575	934	614	741	364	422
chr11_109396035_109401286	606	958	681	809	322	436
chr2_151373083_151378699	82	145	77	82	57	58
chr8_121907107_121917912	555	899	618	781	404	497
chr4_42085224_42113889	5088	8690	5917	6794	3493	4435
chr2_158637097_158646869	1296	2118	1519	1760	859	1043
chr17_22509495_22523961	26204	42979	29828	34508	17730	20950
chr13_51139260_51153690	6046	9305	6529	9643	4556	4832
chr16_93705718_93711449	162	276	172	266	128	127
chr17_47681010_47685841	137	222	173	207	82	131
chr2_151400665_151421851	153966	249168	164423	204264	102238	112125
chr14_27100027_27108696	207	336	255	266	135	167
chr2_33434883_33455119	153	275	193	201	117	154
chr1_34599739_34611258	13664	22643	15002	17238	9114	9062
chr17_27123157_27164713	2931	5091	3550	4294	2184	2614
chr17_25934118_25939296	294	478	334	371	189	233
chr15_79133054_79137344	273	353	290	353	182	199
chr10_127688227_127700998	96673	159785	109523	126690	61030	70151
chr4_57356255_57365094	178505	299555	198880	240697	120071	131253
chr11_61865326_61873339	823	1409	1049	1079	581	654
chr2_91930384_91939726	341	607	442	555	252	336
chr7_73625013_73629885	254	410	298	318	166	205
chr16_18500937_18511076	3458	5837	4243	4873	2440	2857
chr5_52196935_52200843	194	304	179	293	142	142
chr18_61191913_61198908	342	621	354	509	248	290
chr2_144470681_144474523	316	477	345	425	220	248
chr14_78492285_78495926	973	1565	1175	1200	551	654
chr13_50355071_50374376	29157	47753	33414	39126	19359	22991
chr4_62556112_62561430	573	1013	615	795	405	463
chr19_37251768_37267957	55618	89785	59466	73143	37686	40839
chr11_98940822_98951384	355	661	475	504	276	334
chr7_81888002_81895768	401	716	489	540	261	340
chr11_60735927_60740534	300	535	317	485	209	251
chr3_108357265_108362732	482	866	586	694	313	358
chr16_17257392_17263608	336	594	427	559	255	275
chr2_91262918_91281897	3688	6605	4657	5643	2612	3394
chr2_91953501_91960891	204	283	217	258	125	160
chr2_23016007_23021007	92	169	118	140	68	68
chr4_128578345_128586026	1078	1872	1293	1418	663	813
chr18_33199225_33205151	362	525	364	512	262	296
chr6_40401437_40409477	120	210	148	181	101	118
chr2_151246999_151267045	154033	250437	165581	204769	101360	111900
chr11_100874547_100880868	314	478	349	427	212	238
chr10_66678224_66712688	186963	310876	209541	253800	131151	146357
chr11_53414702_53421200	954	1492	1004	1212	636	662
chr5_124486292_124496534	1669	2795	2064	2460	1256	1508
chr2_151139877_151159617	144686	235602	155298	191997	96549	105675
chr8_25152898_25159821	3556	5791	3969	5014	2622	2873
chr9_114506142_114514063	463	865	605	684	350	404
chr6_87941011_88001868	89640	146003	100554	126674	63650	72394
chrX_65573499_65578784	655	1141	719	878	426	491
chr3_65959094_65962404	175	251	185	239	102	106
chr16_59554107_59559785	282	491	314	377	211	273
chr10_22071753_22076537	2996	5329	3823	4765	2414	3092
chr15_68363092_68368107	500	712	502	643	329	333
chr7_39215045_39232816	4747	7770	5134	6190	3080	3415
chr10_39647066_39655867	196	331	234	276	153	177
chr15_82351015_82365349	4302	7334	5137	6525	3060	3668
chr5_136266436_136275676	1927	3204	2193	2658	1330	1495
chr17_27895326_27899921	111	231	173	192	101	119
chr6_83339577_83343669	647	962	722	857	444	456
chr2_29179417_29182486	925	1492	1055	1194	589	683
chr1_165321494_165326625	112	183	144	151	92	98
chr4_135282111_135322514	3059	5108	3668	4374	2184	2651
chr7_38859771_38875992	6261	10649	7089	8356	4249	4669
chr11_75570566_75580963	3855	6228	4378	5373	2708	3029
chr9_89029837_89051167	5136	8811	5855	7258	3399	3979
chr10_62650466_62708996	275500	458288	311568	389382	200828	229850
chr13_49784327_49801492	1640	2776	1813	2256	1094	1283
chr3_94496042_94503597	551	937	700	779	346	453
chr5_30043819_30050399	358	579	379	484	239	255
chr10_81369946_81437478	7774	12719	9291	10996	5419	6638
chr10_85808101_85814991	350	578	390	455	270	342
chr9_122774160_122807713	7517	12333	8446	9965	5028	5392
chr11_69388080_69399970	1393	2445	1729	1883	942	1156
chr1_133620019_133624801	245	378	254	343	165	181
chr11_20647800_20652962	414	726	454	520	305	289
chr7_63885123_63891947	146	206	154	182	85	133
chr2_181582151_181586339	590	965	696	792	348	463
chr15_33682964_33687851	967	1641	1160	1375	615	709
chr6_112563170_112566954	1403	2221	1554	1841	924	1042
chr15_57975877_57982912	970	1536	1069	1349	624	727
chr5_142907112_142929553	377	659	457	567	324	329
chr8_69825202_69832812	627	1072	740	861	426	514
chr7_43193000_43199757	305	479	305	366	206	210
chr18_3255777_3265021	941	1591	1065	1270	562	686
chr5_123452542_123459824	221	403	264	318	173	202
chr15_80933032_80938749	120	193	143	162	105	95
chr6_38502384_38518989	948	1535	1046	1243	559	691
chr3_93323099_93334797	2227	3824	2586	3366	1622	2099
chr1_64030157_64035656	130	202	154	172	62	105
chr16_4469014_4475472	684	1156	761	992	492	501
chr6_83362490_83370079	283	519	367	344	226	272
chr19_56787525_56793498	877	1464	1037	1060	579	597
chr8_84687364_84700571	843	1437	1017	1241	642	823
chr14_64811832_64823660	2557	4490	2947	3491	1737	1920
chr8_69759117_69767791	450	719	547	703	338	393
chr7_16959612_16964585	301	562	368	424	237	253
chr4_10988697_10991351	184	320	217	229	112	129
chr17_27546488_27580957	5095	8642	6274	7531	3620	4611
chr9_118333602_118343017	505	855	595	724	360	427
chr7_41280134_41294219	4022	6521	4478	5142	2691	2890
chr5_101832997_101855132	14093	21603	14697	19091	9872	11423
chr15_75621160_75630171	624	1078	668	780	402	448
chr18_44417719_44423939	390	618	454	482	229	222
chr3_20453086_20503368	13822	22382	14979	18422	9101	10160
chr8_85848937_85855334	425	661	498	598	308	346
chr6_81893863_81902791	372933	623481	418182	492065	247754	276068
chr11_100456014_100465434	10316	17343	11903	12914	6167	7124
chr19_44303171_44306838	107	146	119	132	76	75
chr17_30576505_30580929	340	556	388	514	278	289
chr13_50904775_50915854	63403	104818	70611	83463	42969	48093
chr7_132709962_132716006	2882	4652	3223	4179	2138	2391
chr1_178482004_178487019	425	633	410	607	306	325
chr15_102430014_102437916	1922	3123	2139	2656	1270	1492
chr4_120891729_120915253	2109	3438	2340	2639	1346	1636
chr6_87087322_87093992	656	1059	759	888	479	508
chr7_141878170_141884505	371	573	399	543	242	264
chr7_73759085_73850982	1373855	2259774	1531437	1890754	953889	1071374
chr1_75209037_75215405	410	714	479	610	289	384
chr10_86833093_86838630	115	217	141	184	75	90
chr2_181546368_181555111	351	656	408	521	260	304
chr1_155275677_155281921	413	667	468	483	262	289
chr11_108416201_108425924	9376	15257	10515	12539	6319	7170
chr7_122077920_122082173	715	1119	774	881	437	489
chr1_63051239_63058969	256	440	291	373	183	219
chr8_13777494_13785782	877	1635	979	1180	630	655
chr2_75960270_75964495	150	229	159	184	89	110
chr14_24407287_24446878	19012	29636	20270	27414	13799	15448
chr1_170193448_170200431	1394	2328	1543	1881	915	975
chr10_82117088_82123725	833	1297	943	1023	449	531
chr15_59242057_59315746	1163302	1864576	1270488	1621717	787994	897906
chr5_25686135_25693912	2985	5012	3430	3958	2252	2550
chr8_124888544_124900225	1984	3069	2127	2437	1307	1492
chr7_119853362_119857986	223	438	271	322	170	181
chr7_38308242_38322567	2503	4046	2879	3312	1600	1855
chr11_113725654_113730186	293	496	397	366	193	237
chr4_59899107_59904405	278	466	312	358	187	189
chr6_95135019_95139913	76	145	113	109	57	54
chr17_66147660_66240013	673949	1106586	754418	927349	468148	524631
chr4_44991316_44995380	139	269	185	238	118	131
chr13_66007115_66012723	630	1062	662	930	441	519
chr13_52115573_52125338	33652	54918	39019	47967	23538	27869
chr5_36575914_36582055	725	1161	814	849	410	491
chr1_88256331_88269560	1167	2051	1413	1605	803	960
chr7_69874042_69960706	1067142	1708102	1174819	1513358	731722	822305
chr16_91316084_91321350	284	510	315	385	187	226
chr1_10032383_10035155	86	150	110	118	57	78
chr1_74568548_74573702	109	160	117	157	94	108
chr8_4285127_4288695	248	461	289	378	188	213
chr2_178418089_178422892	209	347	214	215	125	155
chr8_33905146_33914170	732	1229	786	979	507	472
chr9_57243056_57250611	174	261	184	230	110	142
chr3_88420603_88425061	173	277	222	293	144	157
chr17_78882805_78889484	1576	2651	1709	2096	1058	1235
chr4_135607480_135633839	122218	201428	137426	156217	79912	85753
chr1_127482482_127488583	2089	3703	2482	2857	1487	1645
chr11_74674246_74677719	203	303	238	258	117	143
chr6_83160223_83163773	262	465	324	434	242	255
chr12_80877097_80880817	107	168	110	123	56	64
chr5_35550423_35557924	236	392	251	307	142	176
chr9_106882088_106886359	391	633	436	507	279	293
chr19_5728550_5731701	165	311	210	299	119	180
chr16_13412280_13418974	506	799	541	722	342	411
chr7_38442190_38463637	8669	14032	9745	11144	5523	6309
chr10_81175015_81183061	121	231	143	162	85	144
chr4_133063123_133072855	341	523	378	509	252	273
chr2_127689632_127707591	72490	117256	76377	102397	55423	59159
chr19_40593126_40597525	228	396	267	316	166	161
chr9_101104075_101113585	379	526	378	394	219	244
chr11_98065274_98088628	1606	2605	1891	2173	972	1155
chr9_88804007_88807828	1304	2137	1615	1768	966	1088
chr9_114358758_114368714	641	988	692	1008	528	597
chr13_50557292_50574925	12700	21523	14966	15796	8200	9441
chr17_50237189_50245271	2415	3912	2675	3518	1974	2088
chr11_28334242_28340164	561	841	601	772	367	377
chr19_3712735_3717898	269	564	370	475	247	309
chr4_42022611_42037262	3336	5673	4032	4538	2408	3120
chr10_126995543_126999626	311	599	430	505	261	391
chr15_81820761_81826830	768	1263	897	1103	548	640
chr4_135412316_135418697	328	589	446	487	250	335
chr8_110116298_110132371	147416	246394	164374	196805	101093	110857
chr7_45832162_45841877	965	1564	1039	1231	667	777
chr4_108175130_108182546	340	660	458	550	288	357
chr10_40479669_40485588	656	1176	782	1006	525	531
chr11_78838096_78845937	888	1465	1041	1265	632	730
chr11_95957181_95964820	213	382	238	294	124	189
chr4_44662112_44672017	1027	1565	1134	1523	772	823
chr4_126434362_126439981	176	304	210	211	116	135
chr5_142867032_142873782	441	686	544	602	290	377
chr6_30449547_30454992	473	744	466	602	322	350
chr10_80397157_80418911	747	1285	892	1090	547	678
chr5_142456491_142462687	188	330	222	256	111	141
chr5_34942319_34965717	3204	5514	3936	4595	2104	2573
chr7_75766031_75783869	1342	2318	1597	1928	867	1080
chr9_119433843_119441968	370	622	437	470	209	275
chr2_119599474_119607310	805	1255	846	1054	512	569
chr1_134753565_134762496	274	484	331	392	214	265
chr4_62449070_62454904	809	1425	975	1155	539	640
chr4_132721294_132727962	343	638	458	539	297	289
chr1_165865184_165876030	2112	3449	2431	2913	1422	1653
chr9_14325816_14332854	619	928	663	789	380	454
chr8_66511030_66519189	2875	4738	3294	4000	1986	2524
chr4_97622558_97632721	1013	1604	1091	1258	631	782
chr7_25619428_25625544	371	566	396	520	236	296
chr7_127234265_127245945	87	207	139	172	116	146
chr13_100698121_100703392	453	730	527	610	284	342
chr11_120624688_120631998	178	333	240	255	129	180
chr7_35047096_35050881	521	774	576	611	311	309
chr7_73095168_73164968	904548	1480354	1005323	1238846	619163	702947
chr15_88955271_88982978	7480	12290	8311	9607	4988	5462

## Sheet: ExtFig8g
CCA-tRF reads in RPM (Extended Data Figure 8 g)
SIZE	testis_CMCm_1	testis_CMCm_2	testis_CMCm_3	testis_CMCp_1	testis_CMCp_2	testis_CMCp_3
13	0	0	0	0	0	0
14	11	20	10	3	10	18
15	14	22	13	9	29	36
16	31	46	29	17	52	79
17	58	79	59	41	92	138
18	125	146	147	124	174	262
19	60	64	77	67	80	119
20	15	16	19	32	37	54
21	33	32	35	72	80	102
22	689	652	712	105	134	151
23	25	24	24	4	4	5
24	6	6	6	2	2	3
25	2	1	1	0	1	1
26	1	1	1	1	1	1
27	3	3	2	1	1	1
28	7	6	4	1	1	1
29	5	5	3	1	1	1
30	3	2	2	0	1	1
31	5	5	3	1	1	1
32	2	1	1	0	0	0
33	1	1	1	0	0	0
34	0	0	0	0	0	0
35	0	0	0	0	0	0
36	0	0	0	0	0	0
37	0	0	0	0	0	0
38	0	0	0	0	0	0
39	0	0	0	0	0	0
40	0	0	0	0	0	0
41	0	0	0	0	0	0
42	0	0	0	0	0	0
43	0	0	0	0	0	0
44	0	0	0	0	0	0

## Sheet: ExtFig8h
piRNA (= reads overlapping piRNA cluster without reads from structural RNAs) in RPM (Extended Data Figure 8 h)
SIZE	testis_CMCm_1	testis_CMCm_2	testis_CMCm_3	testis_CMCp_1	testis_CMCp_2	testis_CMCp_3
14	30.6627	54.5546	31.2147	6.74188	25.7176	36.2285
15	169.347	288.816	206.805	48.4842	163.959	232.371
16	533.086	832.635	677.971	251.763	608.506	877.078
17	1139.7	1539.77	1517.04	740.728	1344.16	1889.65
18	1869.87	2199.37	2493.21	1525.46	2157.25	3043.72
19	5941.11	6226.85	7706.14	5287.39	6550.14	9157.39
20	4239.52	4521.27	5652.8	4283.77	4846.15	6673.24
21	5642.09	5960.86	7391.11	6146.23	6709.96	8712.48
22	7781.97	8258.05	9924.86	8708.23	9199.27	11586.2
23	11514.1	12026.3	14028.6	13212.8	13777.8	16338.7
24	18537.9	18977.9	21360.7	21019.4	21403.1	24014.8
25	36768.5	37108.6	40168.2	40681.2	40484.5	42964.9
26	60426.5	60374.4	62605.2	65885.7	65270.8	65775.9
27	65671	64993.2	64840.5	72400.9	72281.6	70372.6
28	78693.3	76750.8	74588.7	83866.7	82784.4	77778.2
29	187130	182030	175795	186641	179814	167271
30	223913	219148	209552	217638	214466	196800
31	116212	115676	112561	113207	112591	107498
32	30757.9	31619.7	31523	29842.8	29887.9	30302.1
33	5725.53	6243.51	6364.61	5572.51	5667.24	6052.52

## Sheet: ExtFig8i
CCA-tRF reads in RPM (Extended Data Figure 8 i)
SIZE	testis_IN_1	testis_IN_2	testis_IN_3	testis_IP_1	testis_IP_2	testis_IP_3
15	46.192	37.4446	56.6024	82.4521	77.4357	77.5783
16	63.9582	47.6187	75.4547	131.923	99.1116	104.323
17	188.116	148.625	218.233	391.818	291.667	356.022
18	234.445	176.944	270.065	815.554	560.968	701.459
19	10.6597	9.23005	12.4471	36.1725	21.1397	27.231
20	10.0106	8.70561	11.8111	26.8254	15.625	13.4285
21	28.3234	21.3969	36.6598	78.8804	44.3474	51.881
22	1111.89	873.236	1322.93	2673.95	1725.8	2101.53
23	6.96981	4.35281	8.26776	15.0466	13.174	15.7102
24	3.5874	3.77593	4.67901	5.47147	10.3401	8.11692
25	0.47832	0.367104	0.863118	0.531949	1.1489	0.635888
26	0.888309	0.576878	0.9994	1.13989	1.83824	0.935129
27	4.09989	4.8248	4.4973	5.39548	12.3315	7.74287
28	2.86992	1.83552	2.63478	3.64765	3.21691	4.339
29	4.74903	4.03815	4.86072	3.03971	6.66361	5.01229
30	4.85153	4.51014	3.45247	4.10361	3.59988	4.63824
31	3.34824	2.93683	3.54333	2.96371	3.67647	4.00235
32	4.23655	3.40882	4.4973	2.0518	2.83395	2.9176
33	2.11827	2.62217	2.22594	4.63555	4.21262	4.11457
34	1.67412	1.10131	1.86252	2.58375	1.60846	3.06722
35	2.83575	2.25507	1.68081	2.20379	2.06802	3.92754
36	9.12225	8.60073	8.81289	4.78754	4.13603	4.60084
37	5.39818	3.67104	4.4973	6.00342	4.21262	4.86267
38	3.34824	2.30751	2.4985	6.45938	4.67218	4.60084
39	7.72145	6.13588	5.40584	10.715	5.82108	9.98718
40	33.5507	26.5888	27.3926	53.4989	31.25	48.5519
41	7.03814	6.08344	5.76926	19.2261	12.5613	12.9422
42	3.62157	3.51371	2.81649	3.26769	3.67647	3.21684
43	2.3916	2.72706	2.08965	4.71155	3.59988	5.87261
44	3.17741	3.35638	2.63478	5.2435	5.5913	6.39628

## Sheet: ExtFig8j
piRNA (= reads overlapping piRNA cluster without reads from structural RNAs, in RPM (Extended Data Figure 8 j)
SIZE	testis_IN_1	testis_IN_2	testis_IN_3	testis_IP_1	testis_IP_2	testis_IP_3
15	60.9175	40.0144	64.1433	24.1657	18.3824	16.7949
16	490.722	359.762	567.704	179.951	156.403	130.843
17	390.002	306.532	437.692	196.745	170.037	145.02
18	649.49	509.803	697.354	346.603	294.96	270.14
19	4184.72	3333.99	4493.25	2105.07	1897.29	1668.61
20	1790.45	1533.34	1952.24	1102.96	1007.74	918.11
21	2211.41	2007.9	2403.19	1707.71	1512.56	1412.34
22	3195.25	3017.49	3430.35	2887.49	2580.12	2413.34
23	4644.83	4447.31	4954.21	4490.56	4077.67	3827.97
24	8529.27	8403.54	9041.2	8808.08	8009.81	7671.95
25	20710.6	20786.2	21897.3	21387.5	19892.5	19401.9
26	43034.6	43512.4	44774.2	42670	41618.2	39921.9
27	52260.1	52501.8	53638.4	51249.3	50217.8	48313.1
28	61258.4	62086.6	62409.5	62520.1	61318.1	59896.3
29	157641	162625	159693	161686	163032	162507
30	255544	261037	254401	269121	271244	276674
31	161416	164767	158517	176087	177975	185245
32	52034	52371.4	50222.3	57280.8	57876.9	60333.7
33	12545.2	12381	11864.6	12812.7	13004.5	13359.3
34	4454.77	4188.08	4067.56	3825.17	3869.72	3931.73
35	2239.67	2147.4	2045.95	1713.33	1726.87	1773.68
36	1533.53	1436.74	1344.83	1148.63	1190.33	1214.1
37	1124.15	1038.9	962.694	815.022	808.824	841.841
38	880.553	843.973	731.56	641.834	645.834	680.475
39	734.358	682.604	600.23	540.536	516.238	570.317
40	666.949	629.584	549.443	481.566	475.031	517.575
41	593.698	569.169	479.757	443.113	411.305	462.702
42	550.546	537.441	450.229	409.981	387.561	428.065
43	494.446	496.954	393.582	377.228	372.702	417.367
44	453.072	451.748	359.602	329.732	312.117	358.416
